# Supplementary material for: Mobile genetic elements shape the evolution and adaptation of the marine Sulfitobacter genus
Source: mSystems. 2026 Jun 15;11(7):e00479-26. doi: 10.1128/msystems.00479-26 (PMC13386836; doi:10.1128/msystems.00479-26)
Supplement: File S1 — Multiple sequence alignment. [file msystems.00479-26-s0001.txt]

Supplemental File 1. MSA for Figure S2.

>JKLMFIBP
MIDSDPTLRPDPLPGD----FDRALRPQMLDEFVGQAEARANLKVFIQSAKQRGEAMDHT
LFHGPPGLGKTTLAQIMARELGVGFRMTSGPVLAKAGDLAAILTNLEARDVLFIDEIHRL
NPAVEEVLYPALEDFELDLVIGEGPAARTVRIELQPFTLVGATTRMGLLTTPLRDRFGIP
TRLQFYTEDELFIIVDRNARKLGAPADEGGAREIAKRARGTPRIAGRLLRRVVDFAVVEG
DGRVTRELADMALTRLGVDQLGLDGADRRYLRLIAENYQGGPVGIETMSAALSESRDALE
EVIEPFLLQQGLIQRTPRGRMLAQKAWTHLGMAPP---------KPRA-----DLF--G-
-----------MAAKPFFRRRKVCPFSGDNAPAIDYKDTRLLQRYISERGKIVPSRITAV
SAKKQRELARAIKRARFLALLPYAVKMVQLTLPKNSRMTTGKTWPKPEGAKNLRQFQVYR
WNPDDGKNPAIDTYFVDMDTCGPMILDALIKIKNEIDPTLTFRRSCREGICGSCAMNIDG
INTLACTYGVDEVNGAVKIYPLPHMPVVKDLIPDLTHFYAQHASIQPWLETKTAEPAKEW
KQSIDDRAKLDGLYECIMCACCSTSCPSYWWNGDRYLGPAALLHAYRWIIDSRDEATGER
LDDLEDPFKLYRCHTIMNCAKTCPKGLNPAAAIANIKKMMVERTV---------------
------------------------------------------------------------
-----------MNIHEYQAKALLRSYGAPVSEGRVVLKAEDAKTAAGEMDGPLWVVKAQI
HAGGRGKGSFKEADAGDKGGVRLTKSVEEAAEEAKKMLGRTLVTHQTGPAGKQVNRIYIE
DGSGIETELYLALLVDRQTSRIGFVCSTEGGMDIEEVAESTPEKIISFSVDPAAGFQPYH
GRRVAFALGLEGKQVKQCVTLMGQLFKAFVEKDMEMLEINPLIVTDGGDLKVLDAKVSFD
GNAMYRHGDIADLRDTTEEDPKELEASKYDLNYIALDGEIGCMVNGAGLAMATMDIIKLY
GAEPANFLDVGGGATKEKVTEAFKIITSDPQVKGILVNIFGGIMRCDVIAEGVVAAVKEV
GLKVPLVVRLEGTNVEEGKAIINNSGLDVIAADNLKDGAQKIVKAVKGM-----------
-------------DSTLVKDDPNTGVKEGVDQDTVDAVREVGGAYKYGWSTDIEMDYAPL
GLNPDIVKLISEKNEEPEWMLEWRLAAYERWLTKKEPNWAMVDYPEIDFQNQYYYARPKS
MAVKPKSLDDVDPKLLETYKKLGIPLKEQAILAGVEGAENMGDEP---RKVAVDAVFDSV
SVGTTFQDELKKAGVIFCSISEAIREHPELVKKYLGSVVPVNDNFYATLNSAVFSDGSFV
YVPPGVRCPMELSTYFRINAENTGQFERTLIIADKGSYVSYLEGCTAPQRDESQLHAAVV
EIIIEEDAEVKYSTVQNWYPGDENGKGGIYNFVTKRADCRGDRAKVMWTQVETGSAVTWK
YPSCILRGDDSQGEFYSIAIANNMQQADTGTKMIHLGKRTKSRIVSKGISAGKAQNTYRG
LVTMHPKAKESRNYTQCDSLLIGDQCGAHTVPYIEVKNNSSRVEHEATTSKVDDDQLFYC
RSRGMDEEEAVALVVNGFCKDVLQALPMEFAMEAQALVAISLEGSVG-------------
----------------MLSIKGLKVKLEEEDKQILKGVDLEVEAGKVHAIMGPNGSGKST
LSYVLSGKGGYEVTEGSAHLGDIDLLDLEPEERAAAGLFLAFQYPVEIPGVGNMTFLRTA
VNAQRKARGEEEMSAAEFLKVVRARAKELKIDAEMLKRPVNMGFSGGEKKRNEILQMAML
EPKMCILDETDSGLDVDAMKLVADGVNALRTEGRGFLVITHYQRLLDHIKPDVVHIMADG
RIIKTGGPELALEVENNGYADILSEVA---------------------------------
-----------------------------------------------------MAETRET
KLLIIGSGPAGYTAGVYASRAMLNPILVQGIEPGGQLTTTTEVENWPGDSEVQGPDLMIR
MQDHAKAMGTEIIGDIITDLDLSSRPFHAKGDSGTTYVADAVILATGARAKWLGLETEEK
FKGFGVSACATCDGFFYRNQEIVVIGGGNTAVEEALFLTNFASKVTLIHRRNELRAEKIL
IDRLMKNPKIEPLWFHQLDEVYGTDAPLGVEGVKVKHVETGEITDIPCKGVFVAIGHAPA
NELVKDTLETHMGGYVVTKPDSTETSVPGVFAAGDLTDHKYRQAVTSAGMGCMAALEAER
FLAEVGDD----SG------KDTSLPLGYGAEVKD--------DA-MPVIYEKVALIGLG
LIASSMFWAMKRGGLAGHVSGFARSADTRDTAREIGLCDEVCDSIAKTVKDADLVVLCVP
VGVMGSVAAEMAGYLKPGCTVTDVGSVKADVIAQVGPLLPEGVHFIPAHPLAGTEHSGPR
SGFAELFDNRWCLLVPVPDTNANAISRLRNLWDGMGANVEEMDAEHHDLVLAVTSHAPHL
IAYTMVGVADDLRRVTDSEVIKYSAAGFRDFTRIAASDPTMWRDVFLTNKDATLEILGRF
TEELFALQRAIRMGDGDHLHDYFTRTRAIRRGIIEAGQDTDAPNFGRQPGN--KMGFKMG
IVGLPNVGKSTLFNALTKTAAAQAANFPFCTIEPNVGEVAVPDARLDKLAAIAGSKQIIP
TRMTFVDIAGLVKGASKGEGLGNQFLANIRETDAIAHVLRCFEDGDVTHVEGRVDPVADA
ETIDTELMLADLESIEKRRAGLVRKIKGNDKDAAQQDRLLAAAQEAIENGNPARTVDVDA
DDAKAWRMLQLLTSKPVLYVCNVGESEAAEGNALSAKVGEMAAAQGNSHVVISAQIEEEI
SQLEPEEASMFLEEMGLEEAGLDRLIRAGYDLLHLETYFTVGPKEARAWTIKAGTSAPKA
AGVIHGDFEKGFIRAETIAYDDFVGLGGEGPAKEAGKMRAEGKSYTVKDGDVLHFLFNT-
------------------------------MPVLVMKFGGTSVATLDRIRRAAKRVGVEV
AKGYDVIVIVSAMSGKTNELVGWVNETSPMYDAREYDAVVSSGENVTAGLMALTLQEMDV
PARSWQGWQVPVKTTSAHSSARIEDIPPANIMTKFGEGMRVAVVAGFQGVSPEGRITTLG
RGGSDTTAVAFAAAFDAERCDIYTDVDGVYTTDPRVSAKARKLDKIAFEEMLELASLGAK
VLQTRSVELAMRYKVKLRVLSSFEEQSDEAGTLVCAEEEIMESNVVSGIAFSRDEAKMTL
VSVADRPGIAAAIFTALSEGGVNVDMIVQNISEEGRTDMTWSCPVDQIKRAEAAIDAAKK
SGELNFDDLIAD-----------------------TDVAKVSVVGIGMRSHTGVAAKMFQ
VLSNEGVNIKVITTSEIKISVLIDRKYMELAVQALHDAFELDKAAMARPKIALIGAGQIG
GTLAHLAAIKELGDVVLFDIAEGIPQGKALDIAESGPSAKFDATMTGANDYSEIAGADVC
IVTAGVARKPGMSRDDLLGINLKVMKSVGEGIAAHAPDAFVICITNPLDAMVWALREFSG
LPHHKVCGMAGVLDSARFRHFLASEFNVSMKDVTAFVLGGHGDTMVPLTRYSTVAGIPLP
DLVKMGWTTQDKLDAIVQRTRDGGAEIVGLLKTGSAFYAPATSAIEMAEAYLKDQKRVLP
CAAYVDGAYGLDGFYVGVPTVIGAGGVERVVEISMNKDEQTMFDNSVNAVKGLVDACKGI
DESLKMS-------------------------------F---------FDQFRGMFSSDM
AIDLGTANTLVYVKGKGIVLSEPSVVAYHVKDGVKKVLAVGEDAKLMLGRTPGSIEAIRP
MREGVIADFDTAEEMIKHFIRKVHKRSTFSKPKIIVCVPHGATPVEKRAIRQSVLSAGAR
RAGLIAEPIAAAIGAGMPITDPTGNMVVDIGGGTTEVAVLSLGDIVYARSVRVGGDRMDE
GIINYLRRQHNLLIGETTAERVKTSIGTARMPDDGRGTSMHIRGRDLLNGVPKEIEVTQA
QIAEALAEPVQQICEAVMTALETTPPDLAADIVDRGVMLTGGGALLGDLDLALREQTGLA
ISVADEPLNCVALGTGKALEYEKQLRHAIDYDSMALERTFSIIKPDATRRNLTGKINAKF
EEAGLRIVAQKRIHMTKAQAGVFYAVHAERPFYDELCEFMASEPVIVQVLEGEGAIAKNR
EVMGATNPADAAAGTIRAEFAESVGENSVHGSDAPETAAVEIAYFFSGLELV-------G
MAVAAA---------GA--------------------NVAGMDRDVATQNLNKELQDKGF
LLTSTEDIINWARTGSLHWMTFGLACCAVEMMHTSMPRYDLERFGTAPRASPRQSDLMIV
AGTLTNKMAPALRKVYDQMPEPRYVISMGSCANGGGYYHYSYSVVRGCDRIVPVDVYVPG
CPPTAEALLYGIMQLQRKIRRTGTIVRMMDG-------TK---GFEDALTGEQKIRNFNI
NFGPQHPAAHGVLRLVLELDGEIVERCDPHIGLLHRGTEKLMESRTYLQNLPYFDRLDYV
APMNQEHAWCLAIEKLTGVEVPRRASLIRVLYSEIGRILSHLLNVTTQAMDVGALTPPLW
GFEEREDLMIFYERACGARLHAAYFRPGGVHQDLPPALLDDIEAWSHKFLSGFMVDVDQL
LTENRIFKQRNADIGIVSEQDIQDWGFSGVMVRGSGLAWDLRRAQPYECYDEFDFQIPTG
VNGDCYDRYLVRMEEMRQSTYIIQQAIEKLRAPEGQGDILARGKITPPSRTAMKTDMESL
IHHFKLYTEGFHVPAGEVYCAVEAPKGEFGVYLVADGSNKPYRAKLRAPGYLHLQAMDYI
AKGHQLADVAAIIGTMDIVFGEVDRMANTDYTRHVKYFLLQDFYQGLKLGIKYMFKPKAT
INYPHEKGPLSPRFRGEHALRRYPNGEERCIACKLCEAVCPAQAITI-DAEPREDGSRRT
TRYDIDMTKCIYCGFCQEACPVDAIVEGPNFEFSTETREELFYDKAKLLDNGERWEAEIA
RNLELDAPYR----------------------MIGIEHYLTVAATLFVIGIFGLFLNRKN
IIIMLMSIELMLLAVNINFVAFSYYL---G--DLVGQVFTLFVLTVAAAEAAIGLAILVC
FFRNRGTIAVEDVNVMKGMFNVTKKSMQWGEETLTLETGKVARQADGSVIATLGETSVMA
NVTFARQQKPGQDFFPLTVHYQEKYYAAGKVPGGFFKRE-ARPTEKETLTARLIDRPIRP
LFVPGFKNEVLVMCTVLSHDLVNDPDMVAMIAASAALTISGAPFRGPIAACRVGFEGGDY
VLNPTVDDMQDLRLNPDQRLDLVVAGTKDAVMMVESEAYELSEEEMLGAVKFAHEQIQPV
IDLIIDLAEDTAKEPFDFQPVDYSDLSAAVKSAGEDAMRAAFAIADKQERTAAVAAARET
IKAALTDEQKDDANLGSALKGLEASILRGDVVKTGTRIDGRKTDEIRDIVAETGILPRTH
GSSLFTRGETQGLVVTTLGTGDDEQFIDALHGNFKSNFMLHYNFPPYSVGEVGRVSGPGR
REIGHGKLAWRALQAVLPASTDFPYTIRVVSEITESNGSSSMASVCGGSLSMMDAGVPLK
SPVAGVAMGLILEEDGSYAILSDILGDEDHLGDMDFKVAGTEAGITSLQMDIKIAGITPE
IMEKALAQAKAGRVHILGEMNKAIS-GAGEFSVHAPRIETMQIPTDKIREVIGSGGKVIR
EIVEVSGAKVDINDEGIIKIASPNGDSIKKAYDMIWSIVAEPEEGAVYTGTVVKIVDFGA
FVNFFGKRDGLVHVSQIENRRLNHPSDVLKEGQEVKVKLLGFDDRGKVRLSMKVVDQETG
-----EEI--KKEE-GSEE------------------------------------M-SFA
---------------------------------HRHLLGIEHLSQDDITTLLDLADTYAD
LNRQPHKHSDALNGLTQINMFFENSTRTQASFEIAGKRLGADVMNMAMQASSIKKGETLI
DTAMTLNAMHPDLLVVRHPQSGAVDLLAQKVNCAVLNAGDGRHEHPTQALLDALTIRRAK
GRLHRLSIAICGDIAHSRVARSNIMLLGKMENRIRLIAPPTLMPAQIGEFGVEVFDDMKE
GLKDVDVVMMLRLQKERMDGGFIPSEREYYHRYGLDAEKLAHAKPDAIVMHPGPMNRGVE
IDGTLADDINRSVIQDQVEMGVAVRMAAMDLLARNLVD--SRKANAM----------PES
QSKVTFKRVMLKISGEALMGDQGFGLHPPTVQRIANEVKSVHDLGVEICMVIGGGNIFRG
LQGSAQGMERTTADYMGMLATVMNALAMQSALEELGIHTRVISAITMNEVAEPYIRRRAV
RHLEKKRVCIFAAGTGNPYFTTDTAATLRANEMACEAIFKGTK-VDGVYDKDPAKHADAV
RYDDVTYDDVLQKRLGVMDASAIALARDNSLPIIVFSLDEPGGFKGILAGEGTYTRVQGM
ATADLLTMDNKKQAEKQKALDSALAQIERQFGKGSIMKLGAEGAIQDIKASSTGSLGLDI
ALGIGGLPMGRIIEIYGPESSGKTTLTLHCVAEQQKSGGVCAFVDAEHALDPQYARKLGV
DIDELLISQPDTGEQALEITDTLVRSGAVNMVVVDSVAALTPKSELEGDMGDSSVGVQAR
LMSQAMRKLTGSISRSNCMVIFINQIRMKIGVMFGSPETTTGGNALKFYSSVRLDIRRIG
ALKDRDEVVGNATRVKVVKNKVAAPFKQVEFDIMYGEGISKMGELLDLGVKAGVVDKSGS
WFSYGDERIGQGRENAKTFLKENTAMANDIEDKIRAAHGLDFAGSGN------DDADILE
A--------MTT----------------ETLNLADLKAQTPKNLLAMAEELEIENASTMR
KGEMMFQILRERADEGWEISGDGVLEVLQDGFGFLRSPEANYLPGPDDIYVSPEMIRQHS
LRTGDTIEGLIKAPDDTERYFALTEVTKINFEAPEKARHKVAFENLTPLYPDERLTMEVD
DPTIKDRSARIIDLVSPIGKGQRCLIVAPPRTGKTVLLQNIANSIEKNHPECYLIVLLID
ERPEEVTDMQRSVKGEVVSSTFDEPATRHVAVSEMVIEKAKRLVEHKRDVVILLDSITRL
GRAFNTVVPSSGKVLTGGVDANALQRPKRFFGAARNIEEGGSLTIIATALIDTGSRMDEV
IFEEFKGTGNSEIVLDRKIADKRVFPAMDILKSGTRKEDLLVDKTDLQKTFVLRRILNPM
GTTDAIEFLIGKLKQTKSNSDFFDSMNSM--------RPSGRKLDELRAVSIETGFTKHA
EGSALIKMGDTHVLCTATIEDRVPPFIKGSGLGWVTAEYGMLPRATNTRMRREAAMGKQG
GRTVEIQRLIGRALRAGVDRSALGERQITIDCDVLQADGGTRCASITGGWVALKLAVNKL
MKAGDVISDPLVDPVAAISCGIYAGQPVLDLDYPEDSEAGVDGNFIMTGSGKLIEIQMSA
EGSTYSRDQMNQLMDLAEKGVAELVEKQKAATAMRHARGYRRLNRTHEHRKALFSNMAGS
LIEHEQIKTTLPKAKELKPIIEKMITLAKRGDLHARRQAASKLKQDQYVAKLFDILGPRY
KDRQGGYVRVLKAGFRYGDMAPMAIIEFVDRDRDAKGANDKARVAAYE-VA--EDMSRTK
GGVVTHARHKKVIKAAKGYYGRRKNTFKVARQAVDKANQYATRDRKNRKRNFRALWIQRI
NAAVRSHDEALTYSRFINGLSLAGIEVDRKVLSDLAVNEPEAFGAIVKQAQDALAAMAHK
KAGGSSRNGRDSAGRRLGVKKYGGEAVIPGNILVRQRGTKYWPAQGVGMGKDHTIFAVVD
GKVQFHKGLKNRTFISVLPVAEAAEMAKPTTIKIRLNSSAGTGHFYVTKKNARTMTEKMV
IKKYDPVIRKHVEYKEGKIKMIHKNWAELIKPQQLDVKPGNDPARQATVIAEPLERGFGL
TMGNALRRVLMSSLQGAAITSVQIDNVLHEFSSVTGVREDVTDIVLNLKGVSLRMEVEGP
KRLSISAKGPGVVTAGDISESAGIEILNRDHVICHLDDNADVYMELTVNTGKGYVAADKN
KPEDAPIGLIPIDAIYSPVKKVSYDVQPTREGQVLDYDKLTMKVETDGSISPDDAVAFAA
RILQDQLGIFVNFDEPESASRQDDDDGLEFNPLLLKKVDELELSVRSANCLKNDNIVYIG
DLIQKTEAEMLRTPNFGRKSLNEIKEVLSGMGLHLGMDVEDWPPDNIEDLAKKFEDSFMA
AKDTNEDAKSDDQDAGHSLDMSQAAVKKMIGEAREKGYITYDQLNTVLPPDQVSSEQIED
VMSMLSEMGINVI--EDEEAEEEDAKGGTEVATTESTRDVALSAGTSEKLDRTDDPVRMY
LREMGSVELLSREGEIAIAKRIEAGRNTMIAGLCESPLTFQAITIWRDELLSEDILLRDV
IDLEATFGTQMGDEEET-TPVV-P-VGGT---ETKPAE-STSEVDADGNPI-SN--D-DD
DEDEDEQANMSLAAMEAALKPQVLEALDIIADDYVKLSQIQDSRISATLNEDGTFSKADE
EEYQRVRSEIVLLVNDLHLHNNRIEALIDQLYGINRRIMQIDSAMVKLADQARINRKEFV
DSYRGYELDPNWMERMAEKSGRGWQMFIERSSEKVDELRTDMAQVGQYVGLDISEFRRIV
QQVQKGEKEARQAKKEMVEANLRLVISIAKKYTNRGLQFLDLIQEGNIGLMKAVDKFEYR
RGYKFSTYATWWIRQAITRSIADQARTIRIPVHMIETINKLVRTGRQMLHEIGREPTPEE
LAEKLQMPLEKVRKVMKIAKEPISLETPIGDEEDSQLGDFIEDKNAVLPLDSAIQENLKE
TTTRVLASLTPREERVLRMRFGIGMNTDHTLEEVGQQFSVTRERIRQIEAKALRKLKHPS
RSRKLRSFLDQ------MANYANLPAPTPEGGLNRYMQEIRKFPLLEPEEEYMLAKRWVE
EQDTKAAHRMVTSHLRLAAKIAMGYRGYGLPQAEVISEANVGLMQAVKRFDPEKGFRLAT
YAMWWIRASIQEYILRSWSLVKLGTTSGQKKLFFNLRKAKNRIGALEEGDLHPDNVTRIA
TDLGVTETEVISMNRRMSGGDASLNATVGSEGEGTMQWQDWLEDEDADQATDYEERDELE
TRREMLAEALDVLNDREKDILTQRRLSDKTVTLEDLSSQYDVSRERIRQIEVRAFEKLQK
RMRDLAREKGL-------------MA--TA---MARVTVEDCVDKVPNRFELVMLAAHRA
REIAAGSPVTVDRDNDKNPVVSLREIADETQSADDLRERLIESNQNQIEVDEPEEDAMAL
LMGAEQ-DKPEEDSMSEEMLLRQLMAAQGQG--------------------------MN-
SMEDFEALLEESFEMDTPAEGSVVKGKVIAIEAGQAIIDVGYKMEGRVELKEFAEPGEAP
KVEVGDEVEVFLRQVENSRGEAVISREMARREEAWDRLEKAYAAEERVEGAIFGRVKGGF
TVDLGGAVAFLPGSQVDVRPVRDAGPLMGLKQPFQVLKMDRRRGNIVVSRRAILEESRAE
QRAEVIGNLTEGQEVDGVVKNITEYGAFVDLGGVDGLLHVTDMAWRRVNHPSEILAIGET
IKVQVIKINKETHRISLGMKQLQEDPWDLVQAKYPLESTHTGRVTNITDYGAFVELEPGV
EGLVHVSEMSWTKKNVHPGKIVSTSQEVEVMVLEIDGAKRRVSLGLKQTMRNPWEVFAET
HPEGTEVEGEVKNITEFGLFVGLPGDIDGMVHLSDLSWDQRGEEAIQDYRKGDTVQAVVS
EVDVEKERISLSIKGVGGDKFAEAVGGVKRGSVVTVSVTSIEEGGIEVEYEGMKAFIRRS
DLSRDRAEQRPERFSVGDKVDVRITNVDAKAHRLGVSIKAREIAEEKEAVEQYGSSDSGA
SLGDILGAALK-GDE--VTKRTAAKHKIDRRMGENIWGRPKSPVNRREYGPGQHGQRRKG
KLSDFGIQLRAKQKLKGYYGDLTEKQFRRIYGEAERVKGDTGENLIGLLERRLDAVVYRA
KFVATVFAARQFVNHGHVKVNGKKVNIPSYRVKEGDVIEVRDRSKQMVALLEATQLAERD
VPDYIEADHSKMTATFVRTPALGDVPYPVMMEPNLVVEFYAKN-----------------
------------------------------------------------------------
----------------------------------------MPLYEHVMIARQDLSNTQAE
GLIEHFGTVLADNDGKLVDSEYWGVKTMAYKINKNRKGHYAFLRSDAPATAVQEMERLMR
LHDDVMRVLTIKVDEHKELPSVQMQKRDERPERG---ERRERR-----------------
------------------------------------------------------------
------------------------------------------------------------
------------------------------------------------------------
------------------------------------------------------------
------------------------------------------------------------
------------------------------------------------------------
------------------------------------------------------------
------------------------------------------------------------
------------------------------------------------------------
------------------------------------------------------------
--------------------------------------------LLIISEDVEGEALATL
VVNKLRGGLKIAAVKAPGFGDRRKAMLQDLAILTGGQVISEDLGMKLESVTMDMLGSAKK
VTITKDETTIVDGAGEKAEIEARVAQIRNQIEETTSDYDKEKLQERVAKLAGGVAVIRVG
GMSEVEVKERKDRVDDALNATRAAVQEGIVVGGGVALVQAGKKLEGLTGDNADQNVGIGI
VRKALEAPLRQIAENAGVDGSVVAGKIRESDDLKFGFNAQTEEYGDMFKFGVIDPAKVVR
TALQDAASVAGLLITTEAMVADKPSKD-GGAG---GGMPDMGGMGGMGGMMMFYKDERLA
LFIDGSNLYAAAKNLGFDIDYKLLRQEFMRRGKLLRAFYYTALLENDEYSPIRPLVDWLN
YNGFSMVTKPAKEYTDSMGRRKVKGNMDIELAVDAMELAPHLDHIVIFSGDGDFRPLVES
LQRQGVRVSVVSTIRSQPPMISDELRRQVDNFIELEDLRDVIGRPPRETP----------
--------------DEM-DGDFRTEFTRSPAGLKNKPALVLNADYRPLSYYPLSLWPWQE
AVKAKWLDRVDIVAEYDDYVHSPSMQIRIPSVVVLKDYVKPQKRVAFTRFNLFLRDEFCC
QYCGARGDLTFDHVVPRAAGGITSWQNVVAACSPCNLKKGSRALHQTGFQLRKPPRQPQA
EDLRNMGRKFPPNHLHESWMDFLYWDAELQA--MPEVIFPGPEGRLEGRYHPQKERDAPI
AILLHPHPQFGGTMNHKVVYNMHYAFYNMGFTVLRFNFRGVGRSQGEYDQGVGELSDAAS
ALDYLQSMNNNSKHCWVAGFSFGAWIGMQLLMRRPEITGFISVAPPANMYDFSFLAPCPA
SGLVINGTADRVAPPADTVNLVNKLHEQKGITITHQEVEGAGHFFEEPHMDTLITSTTDY
VKRRLTETTRMKDFVDGTAFNNEQGNRARKLFAAVVLAALDDAIADDKKYGNGPEQIARW
ARSRDGREVLSCAGIDPNERVVEGLMDFVGKGIRTSVALSREESERRH-AAQQAEA----
---------------------------------AMTDI---------SHDRLLIIDFGSQ
VTQLIARRLRELNVFCEIHPFNTVDDAFLKDFAPKAVILSGGPSSVFAEGAPMPPQSVFE
LGVPILGICYGQQVMMHCLGGKVERGH-----GTAEFGRAFVTPSEARLELLEGWFLT--
--EKEQVWMSHGDHVSAIAPGFEVYGTSPHAPFAVTGDVSRNFYAVQFHPEVHHTPNGAR
LYENFVRLAGFKGDWTMSAYRDEAIAAIREQVGDQKVICGLSGGVDSSVAAVLIHEAIGD
QLTCVFVDHGLLRKGEAEEVVTMFRDNYNMPLIHAEEQELFLGQLDGVSDPETKRKIIGK
LFIDVFQKHAKDVGDATFLAQGTLYPDVIESVSFSGGPSVTIKSHHNVGGLPEKMGLKLV
EPLRELFKDEVRELGRELGLPPSFIGRHPFPGPGLAIRCPGEITREKLDILREADAVYID
QIRKHGLYDDIWQAFVAILPVRTVGVMGDGRTYDFACALRAVTSVDGMTADYYPFTHEFL
GETATRIINEIPGINRVTYDITSKPPGTIEWE---------MEIREALTFDDVLLVPAAS
NVLPSTADTRTRVTKSIALNIPLLSSAMDTVTESRMAIAMAQAGGMGVIHRNLTIDEQSK
EVRRVKRFESGIVYNPITLRPDQTLADAKALQERYRVTGFPVVDDAGRVVGIVTNRDMRF
ASDDATPVRV--MMSSDNLALLQEPADRNEAISLMKARRIEKLLVTDAQGKLTGLLTLKD
TELSVLNPTACKDDLGRLRVAAATTVGDAGYERSQALVEAGVDMIVIDTAHGHSAGVAEA
VRRARGLSSSVQIVAGNVATGDATRALIDAGADAVKVGIGPGSICTTRMVAGVGVPQLTA
IMDCVKA--AGDVPIIADGGIKFSGDFAKAIAAGASCAMVGSMIAGTDESPGEVILYQGR
SFKSYRGMGSLGAMARGSADRYFQKDAASDKLVPEGIEGQVPYKGSANAVVHQLVGGLRA
AMGYTGCATVDEMRNNCTFVKITNAGLSESHVHDVQITRESPNYRIG-------------
----MSDTDQLPEEYGADSIKVLKGLEAVRKRPGMYIGDTDDGSGLHHMVYEVVDNGIDE
ALAGHADAVNVTIHDDSSISVSDNGRGIPVGIHQEEGVSAAEVIMTQLHAGGKFDSNSYK
VSGGLHGVGVSVVNALSDWLELRIWREGKEHIARFEGGFTTKHLEVVGPT-DRTGTEVRF
MASTSTFSNLEYSFETLEKRLRELAFLNSGVRIILTDERPAEPLRTELFYEGGVKEFVKY
LDRSKSSVMPEPIFITGEKDDIGVEVAMWWNDSYHENVLPFTNNIPQRDGGTHMAGFRGA
LTRTINNYAQSSGIAKKEKVSFTGDDAREGLTCVLSVKVPDPKFSSQTKDKLVSSEVRPA
VEGLVNEKLAEWFEENPQIAKIVVGKIIEAAHAREAARKARDLTRRKTAMDVNFLAGKLK
DCSEKDPSKTEVFLVEGDSAGGSAQTGRDRQTQAILPLKGKILNVERARFDRMLGSQEIG
NLVMALGTGIGRDEFNIDKLRYHKIVIMTDADVDGAHIRTLLLTFFYRQMPQLIENGHLY
IAQPPLYKVSRGKSEVYLKDQAAMEDYLIQQGIDGAMLKQGNGEEITGQDLARVVDLARQ
MRRVLEAFPTHYPRHILEQAAIAGAFVPGAVDSDLQGVADKVAERLNLIALEWERGWQGR
ITQDHGVRLARILRGVEEVRTLDGRMLRSGEAKRSGGFTEHLQDVYGTTAKLVRKDRSQL
IHGPMDLLEAILAEGEKGLSLQRYKGLGEMNPDQLWETTLDPDARTLLQVKVADMAEADD
LFTKLMGDVVEPRREFIQQNALNVANLDF-------------------------------
--------------------------------MDYTKQLDVAIDRLHEEGRYRTFIDIER
RNGQFPHAVWTQPDGQDKNITVWCGNDYLGMGQNPVVLAAMHEALDATGAGSGGTRNISG
TTIYHKRLEEELSDLHGKEAALLFTSAYIANDATLSTLPKLFPGLIIYSDALNHASMIEG
VRRNGGAKRIFRHNDVDHLRELMAADDPAAPKLIAFESIYSMDGDFGPIEAICDIADEFG
ALTYIDEVHAVGMYGPRGAGVAERDRLMHRLDIINGTLAKAYGVMGGYIAASAKMCDAIR
SYAPGFIFTTSLPPAVAAGAAASVAFLKTAPELREKHQQQAKVLKLRLKGLGLPIIDHGS
HIVPVIVGNPVHTKILSDRLLEDHGIYVQPINFPTVPRGTERLRFTPSPVHGPLEIEGLV
HAMDVLWSHCALNRAEMAG-----------------------MAADRQNLQDAFLNHVRK
TKVPVTIFLINGVKLQGVITWFDNFCVLLRRDGQSQLVYKHAISTIMPSTPISLYEGEDA
NMSK-QEFPGWHGTTIIGVKKDGEVVIAGDGQVSLGQTVIKGTARKVRRLSPGGFDVVAG
FAGSTADAFTLLERLEAKLEATPGQLARASVELAKDWRTDKYLQKLEAMLIVSDGRELLV
ITGAGDVLEPEHSVAAIGSGGNYALAAARGMMDSDRDAETVARDAMKIASDICVYTNGNL
TVEKI-----------SQMATKPMTKTQLVAALAEEMGEDKKTASAALDAVCALITKEVS
GGGAVTLPGIGKIYCRERPERMVRNPATGEQFKKDADKVVKMTIAKALKDSVN-------
--------------------------------------EMADKTLTRMDLSEAVFREVGL
SRNESAQLVESVLDHMSDALVDGEQVKISSFGTFSVRDKSARVGRNPKTGEEVPINPRRV
LTFRPSHLMKDRVADGNKRMIRSELIQKIADDNPHLYQRDVERIVNTIFEEITGAMAAGD
RVELRGFGAFSVKKRDARVGRNPRTGETVHVEEKHVPFFKTGKLLRDRLNGNSMRVYYDR
DCDVNLIKDKKVAILGYGSQGHAHALNLRDSGAKNLVVALREGSASKAKAEGEGLKVMEI
AEAAAWADVIMFTMPDELQAETYKKYVHDNIREGAAIAFAHGLNVHFGLIEPKEGIDVIM
MAPKGPGHTVRGEYTKGGGVPCLVAVDTDATGKALEIGLSYCSAIGGGRSGIIETNFREE
CETDLFGEQAVLCGGIVELIRMGFETLVEAGYEPEMAYFECLHETKLIVDLIYEGGIANM
DYSISNTAEYGQYVSGPRILPYDETKARMKAVLSDIQSGKFVRDFMLENSVGQPTLKSSR
RANDEHQIEVVGGKLREMMPWISAGKMVDKSKN---------------------------
------------------------------------------------------------
------------------------------------------------------------
----------------------------------------MAKEDTLEFPGIVKELLPNA
TFRVELENGHEIIAHTAGKMRKNRIRVLAGDKVQVEMTPYDLSKGRINYRFK--------
------------------------------------------------------------
------------------------------------------------------------
------------------------------------------------------------
------------------------------------------------------------
--------------------VPVLNKIDLPATDCDRVAEQIEDVIGIDASEAIRVSAKTG
VGIVETLEAVVHRLPAPK-GTLDAPLKAMLVDSWYDSYLGVIVLVRIMDGQLKKGDRIRM
MQNGSVHHVDRIGVFRPAMTEIDSLNPGEIGFLTASIKQVRDTRVGDTITHEKKGTETPL
PGFKPAQPVVFCGLFPVDAAEFEDLRDSIEKLALNDASFSFEMETSAALGFGFRCGFLGL
LHLEVIRDRIEREYDIDLITTAPSVIYDIHMKDGTVEQLHNPADMPDLTFVDHIEEPRIK
ATILVPDDYLGDVLKLCQDRRGMQMDLTYAGSRAMVVYDLPLNEVVFDFYDRLKSVTKGY
ASFDYQMIGYREDALVKMSILVNDEPVDALSTMVHRDRAEMRGRAMVEKLKDLIPRHMFK
IPIQAAIGGKVIARETLSAMRKDVTAKCYGGDASRKRKLLDKQKAGKKKMRQFGKVDIPQ
EAFISALKMDNM----SPKTLYDKIWDAHVAHEADDGTCLLYIDRHLVHEVTSPQAFEGL
RMTGRSVRRPDQTIAVPDHNVPTTLDRANAATMTEDSRVQVAALDTNAKEFGLHYYPVSD
VRQGIVHIVGPEQGWTLPGMTVVCGDSHTATHGAFGSLAHGIGTSEVEHVLATQTLIQKK
SKNMKVEITGKLSPGVTAKDITMTVIGETGTAGGTGYVIEYCGEAIRDLSMEGRMTVCNM
AIEGGARAGLIAPDDKTFEYCKGRPHAPKGAQWEAAMDWWKTLYSDDDAHWDKVITIKGE
DIAPAVTWGTSPEDVLPITATVPAASDYTGGKVDAAKRAIEYMGLTEGMALTDIEIDTVF
IGSCTNGRIEDLRAAAAVLKGKK---IKEGMRAMIVPGSGLVRAQAEEEGLADIFKDAGF
EWRLAGCSMCLAMNPDQLAPGERCASTSNRNFEGRQGFKGRTHLMSPAMAAAAALTGRLT
DIRQLDA----M--RDLKIPEQRHPEKARRPDNPQPKKPSWIRVKAPGGKGYADTAKIMR
ENKLVTVCEEAGCPNVGECWSQGHATMMIMGEVCTRACTFCNIATGRPPEALDIFEPGRV
ADAVSKLGLNHVVITSVDRDDIEDGGAEHFAQTIRAVRKRSPGTTIEILTPDFIRCDPKV
LETVVEARPDVFNHNLETVPGLYPEVRPGARYFHSLRLLQRVKELDPTMFTKSGIMVGLG
ENRQSVMQVMEDMRAADIDFLTIGQYLQPTPKHHAVDRFVHPDEFAAYEKSAYGKGFLMV
SATPLTRSSYHAGDDFARLQAARLAKLG-----MLDATP--TPDAQVETLLEVNNIEVIY
NSVILVLKGVSLKVPKGGITALLGGNGAGKTTTLKAISNLLHSERGEVTKGSIKYRNDPV
HKLDPAEMVKRGVVQVMEGRHCFEHLTIEENLLTGAYTRSDGKAAIARDLEMVYDYFPRL
RERRKSQAGYTSGGEQQMCAIGRALMSRPETILLDEPSMGLAPQLVEQIFEIVKSVNENE
GVTFLLAEQNTNVALRFAHYGYILESGRVVMDGPAADLRENQDVKEFYLGMSDEGRKSFR
DVRSYRRRKRWLS---------------------------------------MAGTRLDP
IDRKILAELQADGRMTNVELAKRVGISAPPCLRRVRTLEESGYIRGYHANVNARELGFEV
QVFAMVGLASQAESDLTAFEEKCRNWPLVRECHMLNGEVDFLLKCVAPDLSSFQSFLTGQ
LLTTPNVESVKTSLVIRPAKDEPGVPFDVLESRLKNAP----------------MSDVAD
RVKKIVVEHLGVEEDKVVENASFIDDLGADSLDTVELVMAFEEEFGIEIPDDAAENIQTF
GDAVKFIKEASMANDYIVKDISLAAFGRKELDIAETEMPGLMALRAEYGESKPLSGSRIV
GSLHMTIQTAVLIETLVVLGADVRWASCNIFSTQDHAAAAIAESGTPVFAIKGQSLEEHW
DYLDKSFQFPE-GPNLILDDGGDATLYILLGARAEAGE-D-VISVPTSEEEIAIKAQIKK
RMAQSPGWFTKMRDQIKGVSEETTTGVHRLYDLVKQGQLPFPAINVNDSVTKSKFDNKYG
CRESLVDGIRRATDVMMAGKVAVVCGYGDVGKGSAASLAGAGARVKVTEADPICALQAAM
DGFEVVLLEDVLDTADIFITTTGNKDVIRIEHMREMKDMAIVGNIGHFDNEIQVAALKNH
KWTNIKEQVDMIEMPSGNRLILLSEGRLLNLGNATGHPSFVMSASFTNQVLAQIELWENT
GKYENQVYILPKHLDEKVARLHLDRIGVKLTQLTSEQAAYIGVTPEGPFKPEHYRYMGYR
VVIAGATGNVGREMLNILAERHFPVDEIVALASRKSMGSEVSFGDKTLKTKDLDTFDFTG
WDMALFAVGSEATKKYAPKAAKAGCVVIDNSSLYRYDPDIPLIVPEVNAHAIHDYAKKNI
IANPNCSTAQMVVALKPLHDRATIKRVVVSTYQSVSGSGKDGMDELWDQTKSIYNPTDSK
PPRKFTKQIAFNVIPHIDVFMDSGDTKEEWKMMVETKKIVDPKIKVTATCVRVPVFVGHA
ESINIEFEDHLDENEARDILREAPGVMVIDKREDGGYVTPVECAGDFATFISRIRQDSTI
DNGLNLWCVSDNLRKGAALNAVQIAELLGREVLKKG------------------------
------------------------------------------------------------
------------------------------------------------------------
--------------------------------------------------------MYCV
YVAIGQKRSTVAQLVKKLEETGAIDYSIVVAATASEPAPMQYLAPYSATAMAEFFRDNGR
HALIIYDDLSKQAVSYRQMSLLLRRPPGREAYPGDVFYLHSRLLERSAKLGDDAGNGSLT
ALPIIETQGGDVSAFIPTNVISITDGQIFLETELFYQGIRPAVNTGLSVSRVGSSAQTKA
MSSVAGPVKLSLAQYREMAAFAQFGSDLDASTQQLLNRGARLTELMKQPQYSPLTNAEIV
CVIYAGTNGYLDKIDVKEVGRFEAGLLAHLRSKHADLMADITNNDRKVKGELEDKIKAAI
DSFAADFAMANAVGKITQVIGAVVDVQFEDHLPEILNAVVTENHGKKLILEVAQHLGENT
VRTIAMDATEGLVRGQRVEDTGAPISIPVGNATLGRIMNVVGEAIDEKGEIVSAERRSIH
ADAPEFAEQSTTSEVLETGIKVIDLLAPYAKGGKIGLFGGAGVGKTVLIMELINNIAKVH
SGYSVFAGVGERTREGNDLYHEMIESNVINPDDLEKSQVALVYGQMNEPPGARMRVALTG
LTLAEQFRDQSGTDVLFFVDNIFRFTQAGSEVSALLGRIPSAVGYQPTLATDMGQMQERI
TSTKSGSITSVQAVYVPADDLTDPAPATSFAHLDATTVLDRSISEKGIYPAVDPLGSTSR
LMDPSIVGEEHYNVARDVQGILQRYKSLQDIIAILGMDELSEDDKLTVARARKIERFLSQ
PFDVAKVFTGSDGKQVPLEETITSFKAVVAGEYDHLPEGAFYMVGGIEEVKAKAEKMAAD
-AAMSKSKKLDFRPNEFVVYPAHGVGQIVSVEEQEVAGISLELFVISFEKDKMTLRVPTH
KATEIGMRALSSPDVISHAMKTLKGKAKVKRAMWSRRAQEYEQKINSGDLIAIAEVVRDL
HRTDDQREQSYSERQLYEAALERLTREVAAVAGGDELAASKQVGDVLESRV---------
------------------------------------------AA----------------
------AMTD-----TRLANRFPTDAEKTRRFVFVLLEDFTLLSFASAVECLRIANRMSG
RTAYDWRLIGEDGGRVRCSAGAEYTLDGSLDELRREDTLVVCSGINVQAATTKKLLGWLR
REARKGMMVGGLCTAAFTLAKAGLLDGKKATIHWENQDSFSEDFEDVILTKSVFVVDGNR
MTTAGGTSSIDLMLKLIADDLGEDLANAVADQLIYSSIRTDQDTQRLSVPTRIGVRHPKL
GQVIQMMEANIEEPISPSSLARDVGMSTRQLERLFRRYLSRSPKRYYMELRLQKSRNLLM
QTDMSVINVALACGFASPSHFSKCYRAHYDTTPYRERGSHAARPVAMKFLDLCKVYIRSG
GGGGGCVSFRREKYIEYGGPDGGDGGSGGSVWAEAVDGLNTLIDFRYQQHFFAKNGQPGM
GKQRTGKDGDDIILRVPVGTEILDEDQETVLVDMTELGQRVELARGGNGGWGNLHFKSAT
NQAPRRANPGQEGVERTVWLRLKLIADVGLLGLPNAGKSTFLAATSNARPKIADYPFTTL
HPNLGVVGVDNTEFVVADIPGLIEGASEGRGLGDLFLGHVERCAVLLHLIDGTSETVAED
YRTIINELEAYGGELADKPRITVLNKIDALDEDDRVTTREELEKACGGEVMMMSGVAREG
VTEVLRALRGQIDDDRLRFRIE-DEEEAPWQP-MRLDDLM--------------------
---MAGK-DRD-DDETDLLTKTKPKTKRPPLYKVMLLNDDFTPMEFVVIVLERFFGLNHA
QAFEIMLTVHKKGLAVVGVFSHEIAETKVAQVMDFARRHQHPLQCTMEKEE---------
----------------MANT---SSGDSKNTLYCSFCGKSQHEVRKLIAGPTVFICDECV
ELCMDIIREETKASGLKATDGVPTPKDICDVLDDYVIGQAMAKRVLSVAVHNHYKRLNHA
QKGG-DIELAKSNILLIGPTGCGKTLLAQTLARILDVPFTMADATTLTEAGYVGEDVENI
ILKLLQSSEYNVERAQRGIVYIDEVDKITRKSENPSITRDVSGEGVQQALLKLMEGTVAS
VPPQGGRKHPQQEFLQVDTTNILFICGGAFAGLDRIIAARGKGSAMGFGADVRDKDARGI
GEIFTDLEPEDLLKFGLIPEFVGRLPVLATLEDLDEDALVTILTEPKNALVKQYQRLFEI
EDTQLTFTDDALSAIAKRAIQRKTGARGLRSILEDILLNTMFDLPGMDSVTEVVVNEEAV
NSDAAPLMIHA-DA--E-KEPATAG-----------------------------------
-MIVHGFEERTSRVPDQDSTYKFDPDTTMAILAGFNHNRRVMVQGYHGTGKSTHIEQVAS
LLNWPCVRVNLDSHISRIDLIGKDAIKLKDGKQVTDFQEGILPWALRNPTAIVFDEYDAG
RADVMFVIQRVLEVDGKLTLLDQNKVIEPHPYFRIFATANTVGLGDTTGLYHGTQQINQG
QMDRWSLVATLNYLSIDAETQIVLSKNPHYNTDKGRKTIKQMVTVADLTRTAFMNGELST
VMSPRTVIAWAQNAEIFRDVGYAFRLSFLNKCDELERQTVAEFYQRLFDEELPESAASLS
LG----------------MSKIALVDDDRNILTSVSMTLEAEGFEVETYNDGQAALDAFN
KKLPDMAVLDIKMPRMDGMDLLQRLRQKTAMPVIFLTSKDDEIDEVLGLRMGADDYVKKP
FSQRLLVERIRALLRRQDAVETNEVGDTEETKVIERGDLRMDPLRHAVSWKGKDVSLTVT
EFLLLQALAQRPGFVKSRDQLMDVAYDDQVYVDDRTIDSHIKRLRKKMRSADEEFSAIET
LYGIGYRYNE--------------------------------------------------
------------------------------------------------------------
------------------------------------------------------------
------------------------------------------------------------
------------------------------------------------------------
------------------------------------------------------------
------------------------------------------------------------
-------------------------------------------------EMAADNKILGA
FNLESIPPAPRGMPQIEVTFDIDANGIVAVGALDKGTGKEQKITIQASGGLSDADIDKMV
KDAEENADADKERRALIEAKNQAESLIHSTEKSLEEHGDKVDPTTVEAIELAIAALNDEL
ATDNVDKINNGIQNVTEAAMKLGEAIYKAAQDE-NE--DVAPAADASG----GDDDIVDA
DFEDL-DDN-KRA-MKFSIERAALLKAVSQAQSVVERRNTIPILANVLIEAEGSDASFRA
TDLDIEVVDKAPAQVERAGATTVSATTLHEIVRKLPDGALISLTADSAAGRLTVEAGRSN
FSLATLPREDFPVMATSEYQSNFKAPAPVLRRLFDKSKFAISTEETRYYLNGVYMHISDS
DGSKVLRCVATDGHRLARIDAPMPDGAAEMPGVIVPRKTVGELRKLLDDDDMEIAVSVSE
TKIRFATPHITLTSKVIDGTFPDYTRVIPQGNTRKMEVDASDFARAVDRVATVSSERSRA
VKLQLDEDRLVLSVNAPDSGAAEEELVVAYADERLEIGFNAKYLLEIASQVDRENAVFLF
NSSGDPTLMREGNDMSAVYVVMPMRVMSEMLKGKRGLIMGVANERSIAWGIAKAMAEAGA
ELAFTYQGEAFGKRLEPLAQSVGSDFMVDVDVTDDASLDAAFDQLGARWSTIDFVVHAIA
FSDKSELTGRFLNTSRENFKNSMDISAYSFIEVARRAHPLMVENGGTLLTLTYMGSNRVT
PNYNVMGVAKAALESATRYLANDLGPEGIRVNAISPGPMKTLAGAAIGGARKTYKHTDMN
APLRSNATLEAVGGTAVYLASDAGACTTGEIIRVDGGFHVLGMPQAEHLMAREKTK-TKR
KVSKNIAAGVAHVNSSFNNTKILISDVQGNAIAWSSAGTMGFKGSRKSTPYAAQMAAEDA
GKKAQDHGVKTLEVEVQGPGSGRESALRALAAAGFNITSIRDVTPMAHNGCRPPKRRRV-
----------------------VARIAGVNIPTAKRVPIALTYITGIGNSSAAAICEAVG
IDSTRRINELSDAEILKIREFIDENYTVEGDLRRDTQMNIKRLMDLGCYRGLRHRRNLPV
RGQRTHTNARTRKGPAKAIAGKKKMTYIVNDACISCKYTDCVEVCPVDCFYEGENMLVIH
PDECIDCGVCEPECPADAIRPDTEPDMEKWVEFNRKYSELWPVIITKKDPLPEAEERDGE
EGKLEKYFSEAPGEGGMS-TKDFLKKIKDEDIEYVDVRFTDTRGTLQHVTIVSDLVDEDF
IEEGFMFDGSSIAGWKSIEASDMKLMLDTDTAYVDPFYAEKTICVHCSIVEPDTNEPYER
DPRGTAQKAEAYLKSSGIGDVAYMGPEAEFFLFDNVKFSNTINKVSYEVDASDASWNSDT
DYEMGNMGHRPGLKGGYFPVNPIDEAQDLRAEMLSTMKRLGMKVDKHHHEVASCQHELGL
IFGTLTTQADEMQKYKYVVHNVAHAYGKSATFMPKPIYGDNGSGMHVNMSIWKDGKPLFA
GDKYADLSQEALYFIGGILSHSKSLNAFTNPTTNSYKRLIPGFEAPVLRAYSARNRSGCV
RIPWTESPKAKRVEARFPDPAANPYLCFAALLMAGLDGIKNKIDPGEAMDKNLYDLPAEE
LADIPTVSSSLREALDELQADMDYLLAGDVFTKDQVQGYIDLKMAEVLKYDQTPHPVEFG
MYYSC-------------MKKIEAVIKPFKLDEVKEALQEVGVQGLSVIEVKGFGRQKGH
TELYRGAEYVVDFLPKVKIEIVLDDDQVDGAIEAIVNAAKTEKIGDGKIFVSPIEQTIRI
RTGETGSDALMAEQ--------AQ-------ALNVSNEVAISIENMNKWYGTFHVLRDID
LTVYRGERIVIAGPSGSGKSTLIRCINALEEHQKGRIEVDGTVLSSDVKNIDKIRSEVGM
CFQHFNLFPHLTILENCTLAPIWVRKTPKKEAEEIAMHFLEKVKIPDQADKYPGQLSGGQ
QQRVAIARSLCMRPRIMLFDEPTSALDPEMIKEVLDTMVELAEEGMTMLCVTHEMGFARQ
VANRVIFMDEGQIVEQNEPEEFFNNPQSPRTKLFLSQILGH------MSDPV------QR
PRSFQEIILALQSYWARQGCAILQPYDMEVGAGTFHPATTLRALGTNPWAAAYVQPSRRP
TDGRYGENPNRLQHYYQFQALIKPSPPNLQELYLGSLEAIGIDMALHDIRFVEDDWESPT
LGAWGLGWEVWCDGMEVSQFTYFQQVGGHDCHPVSGELTYGLERLAMYVLGVDHVMDMPF
NSPDAPIPLTYGDVFKQTEEEYARWNFDVANTDVLLDHFVEAENECKAILAHDALDPKTG
KRIVMAHPAYDQCIKASHIFNLLDARGVISVTERQAYIGRVRTLAKACADAFVQTRAGGW
S-EDAA------
>AICBDBFJ
MIDSDPTLRPDPLPGD----FDRALRPQMLDEFVGQAEARANLKVFIQSAKQRGEAMDHT
LFHGPPGLGKTTLAQIMARELGVGFRMTSGPVLAKAGDLAAILTNLEARDVLFIDEIHRL
NPAVEEVLYPALEDFELDLVIGEGPAARTVRIELQPFTLVGATTRMGLLTTPLRDRFGIP
TRLQFYTEDELFIIVDRNARKLGAPADEGGAREIAKRARGTPRIAGRLLRRVVDFAVVEG
DGRVTRELADMALTRLGVDQLGLDGADRRYLRLIAENYQGGPVGIETMSAALSESRDALE
EVIEPFLLQQGLIQRTPRGRMLAQKAWTHLGMAPP---------KPRA-----DLF--G-
-----------MAAKPFFRRRKVCPFSGDNAPAIDYKDTRLLQRYISERGKIVPSRITAV
SAKKQRELARAIKRARFLALLPYAVKMVQLTLPKNSRMTTGKTWPKPDGAKNLRQFQVYR
WNPDDGKNPAIDTYFVDMDTCGPMILDALIKIKNEIDPTLTFRRSCREGICGSCAMNIDG
INTLACTYGVDEVNGAVKIYPLPHMPVVKDLIPDLTHFYAQHASIQPWLETKTAEPAKEW
KQSIDDRAKLDGLYECIMCACCSTSCPSYWWNGDRYLGPAALLHAYRWIIDSRDEATGER
LDDLEDPFKLYRCHTIMNCAKTCPKGLNPAAAIANIKKMMVERTV---------------
------------------------------------------------------------
-----------MNIHEYQAKALLRSYGAPVSEGRVVLKAEDAKTAAGEMDGPLWVVKAQI
HAGGRGKGSFKEADAGDKGGVRLTKSVEEAAEEANKMLGRTLVTHQTGPAGKQVNRIYIE
DGSGIETELYLALLVDRQTSRIGFVCSTEGGMDIEEVAESTPEKIISFSVDPAAGFQPYH
GRRVAFALGLEGKQVKQCVTLMGQLFKAFVEKDMEMLEINPLIVTDGGDLKVLDAKVSFD
GNAMYRHGDIADLRDTTEEDPKELEASKYDLNYIALDGEIGCMVNGAGLAMATMDIIKLY
GAEPANFLDVGGGATKEKVTEAFKIITSDPQVKGILVNIFGGIMRCDVIAEGVVAAVKEV
GLKVPLVVRLEGTNVEEGKAIINNSGLDVIAADNLKDGAQKIVKAVKGM-----------
-------------DSTLVKDDPNTGVKEGVDQDTVDAVREVGGAYKYGWSTDIEMDYAPL
GLNPDIVKLISEKNEEPEWMLEWRLAAYERWLTKKEPNWAMVDYPEIDFQNQYYYARPKS
MAVKPKSLDDVDPKLLETYKKLGIPLKEQAILAGVEGAENMGDEP---RKVAVDAVFDSV
SVGTTFQDELKKAGVIFCSISEAIREHPELVKKYLGSVVPVNDNFYATLNSAVFSDGSFV
YIPPGVRCPMELSTYFRINAENTGQFERTLIIADKGSYVSYLEGCTAPQRDESQLHAAVV
EIIIEEDAEVKYSTVQNWYPGDENGKGGIYNFVTKRADCRGDRAKVMWTQVETGSAVTWK
YPSCILRGDDSQGEFYSIAIANNMQQADTGTKMIHLGKRTKSRIVSKGISAGKAQNTYRG
LVTMHPKAKESRNYTQCDSLLIGDQCGAHTVPYIEVKNNSSRVEHEATTSKVDDDQLFYC
RSRGMDEEEAVALVVNGFCKDVLQALPMEFAMEAQALVAISLEGSVG-------------
----------------MLSIKGLKVKLEEEDKQILKGVDLEVEAGKVHAIMGPNGSGKST
LSYVLSGKGGYEVTEGSAHLGDIDLLDLEPEERAAAGLFLAFQYPVEIPGVGNMTFLRTA
VNAQRKARGEEEMSAAEFLKVVRARAKELKIDAEMLKRPVNMGFSGGEKKRNEILQMAML
EPKMCILDETDSGLDVDAMKLVADGVNALRTEGRGFLVITHYQRLLDHIKPDVVHIMADG
RIIKTGGPELALEVENNGYADILSEVA---------------------------------
-----------------------------------------------------MAETRET
KLLIIGSGPAGYTAGVYASRAMLNPILVQGIEPGGQLTTTTEVENWPGDSEVQGPDLMIR
MQDHAKAMGTEIIGDIITDLDLSSRPFHAKGDSGTTYVADAVILATGARAKWLGLETEEK
FKGFGVSACATCDGFFYRNQEIVVIGGGNTAVEEALFLTNFASKVTLIHRRDELRAEKIL
IDRLMKNPKIEPLWFHQLDEVYGTDAPLGVEGVKVKHVETGEITDIPCKGVFVAIGHAPA
NELVKDTLETHMGGYVVTKPDSTETSVPGVFAAGDLTDHKYRQAVTSAGMGCMAALEAER
FLAEVGDD----SG------KDTSLPLGYGAEVKD--------DA-MPVIYEKVALIGLG
LIASSMFWAMKRGGLAGHVSGFARSADTRDTAREIGLCDEVCDSIAKTVKDADLVVLCVP
VGVMGSVAAEMAGYLKPGCTVTDVGSVKADVIAQVGPLLPEGVHFIPAHPLAGTEHSGPR
SGFAELFDNRWCLLVPVPDSNANAISRLRNLWDGMGANVEEMDAEHHDLVLAVTSHAPHL
IAYTMVGVADDLRRVTDSEVIKYSAAGFRDFTRIAASDPTMWRDVFLTNKDATLEILGRF
TEELFALQRAIRMGDGDHLHDYFTRTRAIRRGIIEAGQDTDAPNFGRQPGN--KMGFKMG
IVGLPNVGKSTLFNALTKTAAAQAANFPFCTIEPNVGEVAVPDARLDKLAAIAGSKQIIP
TRMTFVDIAGLVKGASKGEGLGNQFLANIRETDAIAHVLRCFEDGDVTHVEGRVDPVADA
ETIDTELMLADLESIEKRRAGLVRKIKGNDKDAAQQDRLLAAAQEAIENGNPARTVEVDA
DDAKAWRMLQLLTSKPVLYVCNVGESEAAEGNALSAKVGEMAAAQGNSHVVISAQIEEEI
SQLEPEEASMFLEEMGLEEAGLDRLIRAGYDLLHLETYFTVGPKEARAWTIKAGTSAPKA
AGVIHGDFEKGFIRAETIAYDDFVGLGGEGPAKEAGKMRAEGKSYTVKDGDVLHFLFNT-
------------------------------MPVLVMKFGGTSVATLDRIRRAAKRVGVEV
AKGYDVIVIVSAMSGKTNELVGWVNETSPMYDAREYDAVVSSGENVTAGLMALTLQEMDV
PARSWQGWQVPVKTTSAHSSARIEDIPPANIMTKFGEGMRVAVVAGFQGVSPEGRITTLG
RGGSDTTAVAFAAAFDAERCDIYTDVDGVYTTDPRVSAKARKLDKIAFEEMLELASLGAK
VLQTRSVELAMRYKVKLRVLSSFEEQSDEAGTLVCAEEEIMESNVVSGIAFSRDEAKMTL
VSVADRPGIAAAIFTALSEGGVNVDMIVQNISEEGRTDMTWSCPVDQIKRAEAAIDAAKK
SGELNFDDLIAD-----------------------TDVAKVSVVGIGMRSHTGVAAKMFQ
VLSNEGVNIKVITTSEIKISVLIDRKYMELAVQALHDAFELDKAAMARPKIALIGAGQIG
GTLAHLAAIKELGDVVLFDIAEGIPQGKALDIAESGPSAKFDATMTGANDYSEIAGADVC
IVTAGVARKPGMSRDDLLGINLKVMKSVGEGIAAHAPDAFVICITNPLDAMVWALREFSG
LPHHKVCGMAGVLDSARFRHFLASEFNVSMKDVTAFVLGGHGDTMVPLTRYSTVAGIPLP
DLVKMGWTTQDKLDAIVQRTRDGGAEIVGLLKTGSAFYAPATSAIEMAEAYLKDQKRVLP
CAAYVDGAYGLDGFYVGVPTVIGAGGVERVVEISMNKDEQTMFDNSVNAVKGLVDACKGI
DESLKMS-------------------------------F---------FDQFRGMFSSDM
AIDLGTANTLVYVKGKGIVLSEPSVVAYHVKDGVKKVLAVGEDAKLMLGRTPGSIEAIRP
MREGVIADFDTAEEMIKHFIRKVHKRSTFSKPKIIVCVPHGATPVEKRAIRQSVLSAGAR
RAGLIAEPIAAAIGAGMPITDPTGNMVVDIGGGTTEVAVLSLGDIVYARSVRVGGDRMDE
GIINYLRRQHNLLIGETTAERVKTSIGTARMPDDGRGTSMHIRGRDLLNGVPKEIEVTQA
QIAEALAEPVQQICEAVMTALETTPPDLAADIVDRGVMLTGGGALLGDLDLALREQTGLA
ISVADEPLNCVALGTGKALEYEKQLRHAIDYDSMALERTFSIIKPDATRRNLTGKINAKF
EEAGLRIVAQKRIHMTKAQAGVFYAVHAERPFYDELCEFMASEPVIVQVLEGEGAIAKNR
EVMGATNPADAAAGTIRAEFAESVGENSVHGSDAPETAAVEIAYFFSGLELV-------G
MAVAAA---------GA--------------------NVAGMDRDVATQNLNKELQDKGF
LLTSTEDIINWARTGSLHWMTFGLACCAVEMMHTSMPRYDLERFGTAPRASPRQSDLMIV
AGTLTNKMAPALRKVYDQMPEPRYVISMGSCANGGGYYHYSYSVVRGCDRIVPVDVYVPG
CPPTAEALLYGIMQLQRKIRRTGTIVRMMDG-------TK---GFEDALTGEQKIRNFNI
NFGPQHPAAHGVLRLVLELDGEIVERCDPHIGLLHRGTEKLMESRTYLQNLPYFDRLDYV
APMNQEHAWCLAIEKLTGVEVPRRASLIRVLYSEIGRILSHLLNVTTQAMDVGALTPPLW
GFEEREDLMIFYERACGARLHAAYFRPGGVHQDLPPALLDDIEAWSHKFLSGFMVDVDQL
LTENRIFKQRNADIGIVSEQDIQDWGFSGVMVRGSGLAWDLRRAQPYECYDEFDFQIPTG
VNGDCYDRYLVRMEEMRQSTYIIQQAIEKLRAPEGQGDILARGKITPPSRTAMKTDMESL
IHHFKLYTEGFHVPAGEVYCAVEAPKGEFGVYLVADGSNKPYRAKLRAPGYLHLQAMDYI
AKGHQLADVAAIIGTMDIVFGEVDRMANTDYTRHVKYFLLQDFYQGLKLGIKYMFKPKAT
INYPHEKGPLSPRFRGEHALRRYPNGEERCIACKLCEAVCPAQAITI-DAEPREDGSRRT
TRYDIDMTKCIYCGFCQEACPVDAIVEGPNFEFSTETREELFYDKAKLLDNGERWEAEIA
RNLELDAPYR----------------------MIGIEHYLTVAATLFVIGIFGLFLNRKN
IIIMLMSIELMLLAVNINFVAFSYYL---G--DLVGQVFTLFVLTVAAAEAAIGLAILVC
FFRNRGTIAVEDVNVMKGMFNVTKKSMQWGEETLTLETGKVARQADGSVIATLGETSVMA
NVTFARQQKPGQDFFPLTVHYQEKYYAAGKVPGGFFKRE-ARPTEKETLTARLIDRPIRP
LFVPGFKNEVLVMCTVLSHDLVNDPDMVAMIAASAALTISGAPFRGPIAACRVGFEGGDY
VLNPTVDDMQDLRLNPDQRLDLVVAGTKDAVMMVESEAYELSEEEMLGAVKFAHEQIQPV
IDLIIDLAEDTAKEPFDFQPVDYSDLSAAVKSAGEDAMRAAFAIADKQERTAAVAAARET
IKAALTDEQKDDANLGSALKGLEASILRGDVVKTGTRIDGRKTDEIRDIVAETGILPRTH
GSSLFTRGETQGLVVTTLGTGDDEQFIDALHGNFKSNFMLHYNFPPYSVGEVGRVSGPGR
REIGHGKLAWRALQAVLPASTDFPYTIRVVSEITESNGSSSMASVCGGSLSMMDAGVPLK
SPVAGVAMGLILEEDGSYAILSDILGDEDHLGDMDFKVAGTEAGITSLQMDIKIAGITPE
IMEKALAQAKAGRVHILGEMNKAIS-GAGEFSVHAPRIETMQIPTDKIREVIGSGGKVIR
EIVEVSGAKVDINDEGIIKIASPNGDSIKKAYDMIWSIVAEPEEGAVYTGTVVKIVDFGA
FVNFFGKRDGLVHVSQIENRRLNHPSDVLKEGQEVKVKLLGFDDRGKVRLSMKVVDQETG
-----EEI--KKEE-GSEE------------------------------------M-SFA
---------------------------------HRHLLGIEHLSQDDITTLLDLADTYAD
LNRQPHKHSDALNGLTQINMFFENSTRTQASFEIAGKRLGADVMNMAMQASSIKKGETLI
DTAMTLNAMHPDLLVVRHPQSGAVDLLAQKVNCAVLNAGDGRHEHPTQALLDALTIRRAK
GRLHRLSIAICGDIAHSRVARSNIMLLGKMENRIRLIAPPTLMPAQIGEFGVEVFDDMKE
GLKDVDVVMMLRLQKERMDGGFIPSEREYYHRYGLDAEKLAHAKPDAIVMHPGPMNRGVE
IDGTLADDINRSVIQDQVEMGVAVRMAAMDLLARNLVD--SRKANAM----------PES
QSKVTFKRVMLKISGEALMGDQGFGLHPPTVQRIANEVKSVHDLGVEICMVIGGGNIFRG
LQGSAQGMERTTADYMGMLATVMNALAMQSALEELGIHTRVISAITMNEVAEPYIRRRAV
RHLEKKRVCIFAAGTGNPYFTTDTAATLRANEMACEAIFKGTK-VDGVYDKDPAKHADAV
RYDDVTYDDVLQKRLGVMDASAIALARDNSLPIIVFSLDEPGGFKGILAGEGTYTRVQGM
ATADLLTMDNKKQAEKQKALDSALAQIERQFGKGSIMKLGAEGAIQDIKASSTGSLGLDI
ALGIGGLPMGRIIEIYGPESSGKTTLTLHCVAEQQKSGGVCAFVDAEHALDPQYARKLGV
DIDELLISQPDTGEQALEITDTLVRSGAVNMVVVDSVAALTPKSELEGDMGDSSVGVQAR
LMSQAMRKLTGSISRSNCMVIFINQIRMKIGVMFGSPETTTGGNALKFYSSVRLDIRRIG
ALKDRDEVVGNATRVKVVKNKVAAPFKQVEFDIMYGEGISKMGELLDLGVKAGVVDKSGS
WFSYGDERIGQGRENAKTFLKENTAMANDIEDKIRAAHGLDFAGSGN------DDADILE
A--------MTT----------------ETLNLADLKAQTPKNLLAMAEELEIENASTMR
KGEMMFQILRERADEGWEISGDGVLEVLQDGFGFLRSPEANYLPGPDDIYVSPEMIRQHS
LRTGDTIEGLIKAPDDTERYFALTEVTKINFEAPEKARHKVAFENLTPLYPDERLTMEVD
DPTIKDRSARIIDLVSPIGKGQRCLIVAPPRTGKTVLLQNIANSIEKNHPECYLIVLLID
ERPEEVTDMQRSVKGEVVSSTFDEPATRHVAVSEMVIEKAKRLVEHKRDVVILLDSITRL
GRAFNTVVPSSGKVLTGGVDANALQRPKRFFGAARNIEEGGSLTIIATALIDTGSRMDEV
IFEEFKGTGNSEIVLDRKIADKRVFPAMDILKSGTRKEDLLVDKTDLQKTFVLRRILNPM
GTTDAIEFLIGKLKQTKSNSDFFDSMNSM--------RPSGRKLDELRAVSIETGFTKHA
EGSALIKMGDTHVLCTATIEDRVPPFIKGSGLGWVTAEYGMLPRATNTRMRREAAMGKQG
GRTVEIQRLIGRALRAGVDRSALGERQITIDCDVLQADGGTRCASITGGWVALKLAVNKL
MKAGDVISDPLVDPVAAISCGIYAGQPVLDLDYPEDSEAGVDGNFIMTGTGRLIEIQMSA
EGSTYSRDQMNQLMDLAEKGVAELVEKQKAATAMRHARGYRRLNRTHEHRKALFSNMAGS
LIEHEQIKTTLPKAKELKPIIEKMITLAKRGDLHARRQAASKLKQDQYVAKLFDILGPRY
KDRQGGYVRVLKAGFRYGDMAPMAIIEFVDRDRDAKGANDKARVAAYE-VA--EDMSRTK
GGVVTHARHKKVIKAAKGYYGRRKNTFKVARQAVDKANQYATRDRKNRKRNFRALWIQRI
NAAVRSHDEALTYSRFINGLSLAGIEVDRKVLSDLAVNEPEAFGAIVKQAQDALAAMAHK
KAGGSSRNGRDSAGRRLGVKKYGGEAVIPGNILVRQRGTKYWPAQGVGMGKDHTIFAVVD
GKVQFHKGLKNRTFISVLPVAEAAEMAKPTTIKIRLNSSAGTGHFYVTKKNARTMTEKMV
IKKYDPVIRKHVEYKEGKIKMIHKNWAELIKPQQLDVKPGNDPARQATVIAEPLERGFGL
TMGNALRRVLMSSLQGAAITSVQIDNVLHEFSSVTGVREDVTDIVLNLKGVSLRMEVEGP
KRLSISAKGPGVVTAGDISESAGIEILNRDHVICHLDDNADVYMELTVNTGKGYVAADKN
KPEDAPIGLIPIDAIYSPVKKVSYDVQPTREGQVLDYDKLTMKVETDGSISPDDAVAFAA
RILQDQLGIFVNFDEPESASRQDDDDGLEFNPLLLKKVDELELSVRSANCLKNDNIVYIG
DLIQKTEAEMLRTPNFGRKSLNEIKEVLSGMGLHLGMDVEDWPPDNIEDLAKKFEDSFMA
AKDTNEDAKSDDQDAGHSLDMSQAAVKKMIGEAREKGYITYDQLNTVLPPDQVSSEQIED
VMSMLSEMGINVI--EDEEAEEEDAKGGTEVATTESTRDVALSAGTSEKLDRTDDPVRMY
LREMGSVELLSREGEIAIAKRIEAGRNTMIAGLCESPLTFQAITIWRDELLSEDILLRDV
IDLEATFGTQMGDEEET-TPVV-P-VGGT---ETKPAE-STSEVDADGNPI-SN--D-DD
DEDEDEQANMSLAAMEAALKPQVLEALDIIADDYVKLSQIQDSRISATLNEDGTFSKADE
EEYQRVRSEIVLLVNDLHLHNNRIEALIDQLYGINRRIMQIDSAMVKLADQARINRKEFV
DSYRGYELDPNWMERMAEKSGRGWQMFIERSSEKVDELRTDMAQVGQYVGLDISEFRRIV
QQVQKGEKEARQAKKEMVEANLRLVISIAKKYTNRGLQFLDLIQEGNIGLMKAVDKFEYR
RGYKFSTYATWWIRQAITRSIADQARTIRIPVHMIETINKLVRTGRQMLHEIGREPTPEE
LAEKLQMPLEKVRKVMKIAKEPISLETPIGDEEDSQLGDFIEDKNAVLPLDSAIQENLKE
TTTRVLASLTPREERVLRMRFGIGMNTDHTLEEVGQQFSVTRERIRQIEAKALRKLKHPS
RSRKLRSFLDQ------MANYANLPAPTPEGGLNRYMQEIRKFPLLEPEEEYMLAKRWVE
EQDTKAAHRMVTSHLRLAAKIAMGYRGYGLPQAEVISEANVGLMQAVKRFDPEKGFRLAT
YAMWWIRASIQEYILRSWSLVKLGTTSGQKKLFFNLRKAKNRIGALEEGDLHPDNVTRIA
TDLGVTETEVISMNRRMSGGDASLNATVGSEGEGTMQWQDWLEDEDADQATDYEERDELE
TRREMLAEALDVLNDREKDILTQRRLSDKTVTLEDLSSQYDVSRERIRQIEVRAFEKLQK
RMRDLAREKGL-------------MA--TA---MARVTVEDCVDKVPNRFELVMLAAHRA
REIAAGSPVTVDRDNDKNPVVSLREIADETQSADDLRERLIESNQNQIEVDEPEEDAMAL
LMGAEQ-DKPEEDSMSEEMLLRQLMAAQGQG------------------------MAMN-
SMEDFEALLEESFEMDTPEEGSVVKGKVIAIEAGQAIIDVGYKMEGRVELKEFAEPGEAP
KVEVGDEVEVFLRQVENSRGEAVISREMARREEAWDRLEKAYAAEERVEGAIFGRVKGGF
TVDLGGAVAFLPGSQVDVRPVRDAGPLMGLKQPFQVLKMDRRRGNIVVSRRAILEESRAE
QRAEVIGNLTEGQEVDGVVKNITEYGAFVDLGGVDGLLHVTDMAWRRVNHPSEILSIGET
IKVQVIKINKETHRISLGMKQLQEDPWDLVQAKYPLESTHTGRVTNITDYGAFVELEPGV
EGLVHVSEMSWTKKNVHPGKIVSTSQEVEVMVLEIDGAKRRVSLGLKQTMRNPWEVFAET
HPEGTEVEGEVKNITEFGLFVGLPGDIDGMVHLSDLSWDQRGEEAIQDYRKGDTVQAVVS
EVDVEKERISLSIKGVGGDKFAEAVGGVKRGSVVTVSVTSIEEGGIEVEYEGMKAFIRRS
DLSRDRAEQRPERFSVGDKVDVRITNVDAKAHRLGVSIKAREIAEEKEAVEQYGSSDSGA
SLGDILGAALK-GDE--VTKRTAAKHKIDRRMGENIWGRPKSPVNRREYGPGQHGQRRKG
KLSDFGIQLRAKQKLKGYYGDLTEKQFRRIYGEAERVKGDTGENLIGLLERRLDAVVYRA
KFVATVFAARQFVNHGHVKVNGKKVNIPSYRVKEGDVIEVRDRSKQMVALLEATQLAERD
VPDYIEADHSKMTATFVRTPALGDVPYPVMMEPNLVVEFYAKN-----------------
------------------------------------------------------------
----------------------------------------MPLYEHVMIARQDLSNTQAE
GLIEHFGTVLADNDGKLVDSEYWGVKTMAYKINKNRKGHYAFLRSDAPATAVQEMERLMR
LHDDVMRVLTIKVDEHKELPSVQMQKRDERPERG---ERRERR-----------------
------------------------MAPQRPKGAGALD--VPPALSPAPVPPRSTELYAAL
DLGTNSCRMLIAQPKGSGFHVVDSFSKSVQLGAGLEKTGRLSRGSMTRTIQALRICQQKL
RRNKVRRMRLVATEACRRAANGAEFMQRIQRETGLKLDIIKPEEEAQLAVISCAPLVNRK
THNLLVVDIGGGSTELVWIDISKVPKADRAQSIMRLHGGFHQAK-TDVPAARVVDWISVP
LGVATLRDQFSDVEDDAARFALMSWFFEENLTDFTPYQSIQSQDRFQIVGTSGTVTTVAA
SHLGLKRYDRTKVDGLRMTSAQIDKVIHSYLAMGPGGRRADPRIGLDRQALIMSGAAILQ
ALMRCWPTDRLSVADRGLREGLLYAQMSADGVLEEGLGMSAKDVKFGTDARNKMLKGVNI
LADAVKVTLGPKGRNVVLDKSFGAPRITKDGVSVAKEIELEDKFENMGAQMVKEVASRTN
DEAGDGTTTATVLAQAIVKEGMKSVAAGMNPMDLKRGIDLATLKVVEAIKAAARPVNDSD
EVAQVGTISANGEKEIGRQIADAMQKVGNEGVITVEENKGLETETDVVEGMQFDRGYLSP
YFVTNSDKMTVELEDAIILLHEKKLSSLQPMVPLLEQVIQSQKPLLIISEDVEGEALATL
VVNKLRGGLKIAAVKAPGFGDRRKAMLQDLAILTGGQVISEDLGMKLESVTMDMLGSAKK
VTITKDETTIVDGAGEKAEIEARVAQIRNQIEETTSDYDKEKLQERVAKLAGGVAVIRVG
GMSEVEVKERKDRVDDALNATRAAVQEGIVVGGGVALVQAGKKLEGLTGDNADQNVGIGI
VRKALEAPLRQIAENAGVDGSVVAGKIRESDDLKFGFNAQTEEYGDMFKFGVIDPAKVVR
TALQDAASVAGLLITTEAMVADKPSKD-GGAG---GGMPDMGGMGGMGGMMMFYKDERLA
LFIDGSNLYAAAKNLGFDIDYKLLRQEFMRRGKLLRAFYYTALLENDEYSPIRPLVDWLN
YNGFSMVTKPAKEYTDSMGRRKVKGNMDIELAVDAMELAPHLDHIVIFSGDGDFRPLVES
LQRQGVRVSVVSTIRSQPPMISDELRRQVDNFIELEDLRDVIGRPPRETP----------
--------------DEM-DGDFRTEFTRSPAGLKNKPALVLNADYRPLSYYPLSLWPWQE
AVKAKWLDRVDIVAEYDDYVHSPSMQIRIPSVVVLKDYVKPQKRVAFTRFNLFLRDEFCC
QYCGARGDLTFDHVVPRAAGGITSWQNVVAACSPCNLKKGSRALHQTGFQLRKPPRQPQA
EDLRNMGRKFPPNHLHESWMDFLYWDAELQA--MPEVIFPGPEGRLEGRYHPQKERDAPI
AILLHPHPQFGGTMNHKVVYNMHYAFYNMGFTVLRFNFRGVGRSQGEYDQGVGELSDAAS
ALDYLQSMNNNSKHCWVAGFSFGAWIGMQLLMRRPEITGFISVAPPANMYDFSFLAPCPA
SGLVINGTADRVAPPADTVNLVNKLHEQKGITITHQEVEGAGHFFEEPHMDTLITSTTDY
VKRRLTETTRMKDFVDGTAFNNEQGNRARKLFAAVVLAALDDAIADDKKYGNGPEQIARW
ARSRDGREVLSCAGIDPNERVVEGLMDFVGKGIRTSVALSREESERRH-AAQQAEA----
---------------------------------AMTDI---------SHDRLLIIDFGSQ
VTQLIARRLRELNVFCEIHPFNTVDDAFLKDFAPKAVILSGGPSSVFAEGAPMPPQSVFD
LGVPILGICYGQQVMMHCLGGKVERGH-----GTAEFGRAFVTPSEARLELLEGWFLT--
--EKEQVWMSHGDHVSAIAPGFEVYGTSPHAPFAVTGDVSRNFYAVQFHPEVHHTPNGAR
LYENFVRLAGFKGDWTMSAYRDEAIAAIREQVGDQKVICGLSGGVDSSVAAVLIHEAIGD
QLTCVFVDHGLLRKGEAEEVVTMFRDNYNMPLIHAEEQELFLGQLDGVSDPETKRKIIGK
LFIDVFQKHAKEVGDATFLAQGTLYPDVIESVSFSGGPSVTIKSHHNVGGLPEKMGLKLV
EPLRELFKDEVRELGRELGLPPSFIGRHPFPGPGLAIRCPGEITREKLDILREADAVYID
QIRKHGLYDDIWQAFVAILPVRTVGVMGDGRTYDFACALRAVTSVDGMTADYYPFTHEFL
GETATRIINEIPGINRVTYDITSKPPGTIEWE---------MEIREALTFDDVLLVPAAS
NVLPSTADTRTRVTKSIALNIPLLSSAMDTVTESRMAIAMAQAGGMGVIHRNLSIDEQSK
EVRRVKRFESGIVYNPITLRPDQTLADAKALQERYRVTGFPVVDDAGRVVGIVTNRDMRF
ASDDATPVRV--MMSSDNLALLQEPADRNEAISLMKARRIEKLLVTDAQGKLTGLLTLKD
TELSVLNPTACKDDLGRLRVAAATTVGDAGYERSQALVEAGVDMIVIDTAHGHSAGVAEA
VRRARGLSSSVQIVAGNVATGDATRALIDAGADAVKVGIGPGSICTTRMVAGVGVPQLTA
IMDCVKA--AGDVPIIADGGIKFSGDFAKAIAAGASCAMVGSMIAGTDESPGEVILYQGR
SFKSYRGMGSLGAMARGSADRYFQKDAASDKLVPEGIEGQVPYKGSANAVVHQLVGGLRA
AMGYTGCATVDEMRNNCTFVKITNAGLSESHVHDVQITRESPNYRIG-------------
----MSDTDQLPEEYGADSIKVLKGLEAVRKRPGMYIGDTDDGSGLHHMVYEVVDNGIDE
ALAGHADAVNVTIHDDSSISVSDNGRGIPVGIHQEEGVSAAEVIMTQLHAGGKFDSNSYK
VSGGLHGVGVSVVNALSDWLELRIWREGKEHIARFEGGFTTKHLEVVGPT-DRTGTEVRF
MASTSTFSNLEYSFETLEKRLRELAFLNSGVRIILTDERPAEPLRTELFYEGGVKEFVKY
LDRSKSSVMPEPIFITGEKDDIGVEVAMWWNDSYHENVLPFTNNIPQRDGGTHMAGFRGA
LTRTINNYAQSSGIAKKEKVSFTGDDAREGLTCVLSVKVPDPKFSSQTKDKLVSSEVRPA
VEGLVNEKLAEWFEENPQIAKIVVGKIIEAAHAREAARKARDLTRRKTAMDVNFLAGKLK
DCSEKDPSKTEVFLVEGDSAGGSAQTGRDRQTQAILPLKGKILNVERARFDRMLGSQEIG
NLVMALGTGIGRDEFNIDKLRYHKIVIMTDADVDGAHIRTLLLTFFYRQMPQLIENGHLY
IAQPPLYKVSRGKSEVYLKDQAAMEDYLIQQGIDGAMLNQGNGEEITGQDLARVVDLARQ
MRRVLEAFPTHYPRHILEQAAIAGAFVPGAVDSDLQGVADKVAERLNLIALEWERGWQGR
ITQDHGVRLARILRGVEEVRTLDGRMLRSGEAKRSGGFTEHLQDVYGTTAKLVRKDRSQL
IHGPMDLLEAILAEGEKGLSLQRYKGLGEMNPDQLWETTLDPDARTLLQVKVADMAEADD
LFTKLMGDVVEPRREFIQQNALNVANLDF-------------------------------
--------------------------------MDYTKQLDVAIDRLHEEGRYRTFIDIER
RNGQFPHAVWTQPDGQDKNITVWCGNDYLGMGQNPVVLAAMHEALDATGAGSGGTRNISG
TTIYHKRLEEELSDLHGKEAALLFTSAYIANDATLSTLPKLFPGLIIYSDALNHASMIEG
VRRNGGAKRIFRHNDVDHLRELMAADDPAAPKLIAFESIYSMDGDFGPIEAICDIADEFG
ALTYIDEVHAVGMYGPRGAGVAERDRLMHRLDIINGTLAKAYGVMGGYIAASAKMCDAIR
SYAPGFIFTTSLPPAVAAGAAASVAFLKTAPELREKHQQQAKVLKLRLKGLGLPIIDHGS
HIVPVIVGNPVHTKILSDRLLEDHGIYVQPINFPTVPRGTERLRFTPSPVHGPLEIEGLV
HAMDALWSHCALNRAEMAG-----------------------MAADRQNLQDAFLNHVRK
TKVPVTIFLINGVKLQGVITWFDNFCVLLRRDGQSQLVYKHAISTIMPSTPISLYEGEDA
NMSK-QEFPGWHGTTIIGVKKDGEVVIAGDGQVSLGQTVIKGTARKVRRLSPGGFDVVAG
FAGSTADAFTLLERLEAKLEATPGQLARASVELAKDWRTDKYLQKLEAMLIVSDGRELLV
ITGAGDVLEPEHSVAAIGSGGNYALAAARGMMDSDRDAETVARDAMKIASDICVYTNGNL
TVEKI-----------SQMATKPMTKTQLVAALAEEMGEDKKSASAALDAVCALITKEVS
GGGAVTLPGIGKIYCRERPERMVRNPATGEQFKKEADKVVKMTIAKALKDSVN-------
--------------------------------------EMADKTLTRMDLSEAVFREVGL
SRNESAQLVESVLDHMSDALVDGEQVKISSFGTFSVRDKSARVGRNPKTGEEVPINPRRV
LTFRPSHLMKDRVADGNKRMIRSELIQKIADDNPHLYQRDVERIVNTIFEEITGAMAAGD
RVELRGFGAFSVKKRDARVGRNPRTGETVHVEEKHVPFFKTGKLLRDRLNGNSMRVYYDR
DCDVNLIKDKKVAILGYGSQGHAHALNLRDSGAKNLVVALRDGSASKAKAEGEGLKVMEI
AEAAAWADVIMFTMPDELQAETYKKYVHDNIREGAAIAFAHGLNVHFGLIEPKEGIDVIM
MAPKGPGHTVRGEYTKGGGVPCLVAVDTDATGKALEIGLSYCSAIGGGRSGIIETNFREE
CETDLFGEQAVLCGGIVELIRMGFETLVEAGYEPEMAYFECLHETKLIVDLIYEGGIANM
DYSISNTAEYGQYVSGPRILPYDETKARMKAVLSDIQSGKFVRDFMLENSVGQPTLKSSR
RANDEHQIEVVGGKLREMMPWISAGKMVDKSKNMSALKIKKGATSHSAYNLRPNFSDVIE
RHTLAVLVENEPGVLARVIGLFSGRGYNIDSLTVAEVDHTGHLSRITIVTSGTPQVIEQI
KAQLGRIVPVHEVNDLTVEGPVVERELAMFKVSGTGEKRVEALRLADIFRANVVDSTLET
FVFEITGAPEKIDAFAELMRPLGLVSVARTGVAALSRG-DMAKEDTLEFPGIVKELLPNA
TFRVELENGHEIIAHTAGKMRKNRIRVLAGDKVQVEMTPYDLSKGRINYRFK--------
------------------------------------------------------------
---------M--------------------------------------------------
------------IPLSHIRNFSIVAHIDHGKSTLADRLIQETNTVSLRDMKAQMLDSMDI
ERERGITIKAQTVRINYTAKNGEEYILNLIDTPGHVDFAYEVSRSMRAVEGSLLVVDSTQ
GVEAQTLANVYHAIDADHDIVPVLNKIDLPASDCDRVAEQIEDVIGIDASEAIRVSAKTG
QGIVETLEAIVHKLPAPK-GTQDAPLKAMLVDSWYDSYLGVIVLVRIMDGQLKKGDRIRM
MQNGSVHHVDRIGVFRPAMTEIDSLNPGEIGFLTASIKQVRDTRVGDTITHEKKGTESPL
PGFKPAQPVVFCGLFPVDAAEFEDLRDSIEKLALNDASFSFEMETSAALGFGFRCGFLGL
LHLEVIRDRIEREYDIDLITTAPSVIYDIHMKDGTVEQLHNPADMPDLTFVDHIEEPRIK
ATILVPDDYLGDVLKLCQDRRGMQMDLTYAGSRAMVVYDLPLNEVVFDFYDRLKSVTKGY
ASFDYQMIGYREDALVKMSILVNDEPVDALSTMVHRDRAEMRGRAMVEKLKDLIPRHMFK
IPIQAAIGGKVIARETLSAMRKDVTAKCYGGDASRKRKLLDKQKAGKKKMRQFGKVDIPQ
EAFISALKMDNM----SPKTLYDKIWDAHVAHEADDGTCLLYIDRHLVHEVTSPQAFEGL
RMTGRTVRRPDQTIAVPDHNVPTTLDRANAATMTEDSRVQVAALDTNAKEFGLHYYPVSD
VRQGIVHIVGPEQGWTLPGMTVVCGDSHTATHGAFGSLAHGIGTSEVEHVLATQTLIQKK
SKNMKVEITGKLAPGVTAKDITMTVIGETGTAGGTGYVIEYCGEAIRDLSMEGRMTVCNM
AIEGGARAGLIAPDDKTFEYCKGRPHAPKGAQWEAAMDWWKTLYSDDDAHWDKVITIKGE
DIAPAVTWGTSPEDVLPITAKVPAASDFTGGKVDAAKRAIEYMGLTEGMALTDIEIDTVF
IGSCTNGRIEDLRAAAAVLKGKK---IKDGMRAMIVPGSGLVRAQAEEEGLADIFKDAGF
EWRLAGCSMCLAMNPDQLAPGERCASTSNRNFEGRQGFKGRTHLMSPAMAAAAALTGRLT
DIRQLDA----M--RDLKIPEQRHPEKARRPDNPQPKKPSWIRVKAPGGKGYADTAKIMR
ENKLVTVCEEAGCPNVGECWSQGHATMMIMGEVCTRACTFCNIATGRPPEALDIFEPGRV
ADAVSKLGLNHVVITSVDRDDIEDGGAEHFAQTIRAVRKRSPGTTIEILTPDFIRCDPKV
LETVVEARPDVFNHNLETVPGLYPEVRPGARYFHSLRLLQRVKELDPTMFTKSGIMVGLG
ENRQSVMQVMEDMRAADIDFLTIGQYLQPTPKHHAVDRFVHPDEFAAYEKSAYGKGFLMV
SATPLTRSSYHAGDDFARLQAARLAKLG-----MLDATP--TPDAQVETLLEVNNIEVIY
NSVILVLKGVSLKVPKGGITALLGGNGAGKTTTLKAVSNLLHSERGEVTKGSIKYRNEPV
HNSGPADMVKRGVVQVMEGRHCFEHLTIEENLLTGAYTRSDGKAAIARDLEMVYEYFPRL
RERRKSQAGYTSGGEQQMCAIGRALMSRPETILLDEPSMGLAPQLVEQIFEIVKSVNENE
GVTFLLAEQNTNVALRFAHYGYILESGRVVMDGPAADLRENQDVKEFYLGMSDEGRKSFR
DVRSYRRRKRWLS---------------------------------------MAGTRLDP
IDRKILAELQADGRMTNVELAKRVGISAPPCLRRVRTLEESGYIRGYHANVNARELGFEV
QVFAMVGLASQAESDLTAFEEKCRNWPLVRECHMLNGEVDFLLKCVAPDLSSFQSFLTGQ
LLTTPNVESVKTSLVIRPAKDEPGVPFDVLESRLKNAP----------------MSDVAD
RVKKIVVEHLGVEEDKVVENASFIDDLGADSLDTVELVMAFEEEFGIEIPDDAAENIQTF
GDAVKFIKEASMANDYIVKDISLAAFGRKELDIAETEMPGLMALRAEYGESKPLSGSRIV
GSLHMTIQTAVLIETLVVLGADVRWASCNIFSTQDHAAAAIAESGTPVFAIKGQSLEEHW
DYLDKSFQFPE-GPNLILDDGGDATLYILLGARAEAGE-D-VISVPTSEEEIAIKAQIKK
RMAQSPGWFTKMRDQIKGVSEETTTGVHRLYDLVKQGQLPFPAINVNDSVTKSKFDNKYG
CRESLVDGIRRATDVMMAGKVAVVCGYGDVGKGSAASLAGAGARVKVTEADPICALQAAM
DGFEVVLLEDVLDTADIFITTTGNKDVIRIEHMREMKDMAIVGNIGHFDNEIQVAALKNH
KWTNIKEQVDMIEMPSGNRLILLSEGRLLNLGNATGHPSFVMSASFTNQVLAQMELWENT
GKYENQVYILPKHLDEKVARLHLDRIGVKLTQLSSEQAAYIGVTPEGPFKPEHYRYMGYR
VVIAGATGNVGREMLNILAERHFPVDEIVALASRKSMGSEVSFGDKTLKTKDLDTFDFTG
WDMALFAVGSEATKKYAPKAAKAGCVVIDNSSLYRYDPDIPLIVPEVNAHAIHDYAKKNI
IANPNCSTAQMVVALKPLHDRATIKRVVVSTYQSVSGSGKDGMDELWDQTKSIYNPTDSK
PPRKFTKQIAFNVIPHIDVFMDSGDTKEEWKMMVETKKIVDPKIKVTATCVRVPVFVGHA
ESINIEFEDHLDENEARDILREAPGIMVIDKREDGGYVTPVECAGDFATFISRIRQDSTI
DNGLNLWCVSDNLRKGAALNAVQIAELLGREVLKKGMGIQAAEISAILKDQIKNFGQEAE
VAEVGRVLSVGDGIARVYGLDNVQAGEMVEFPGGIMGMALNLETDNVGVVIFGSDRDIKE
GDTVKRTNSIVDVPIGNGLLGRVVDGLGNPIDGKGPIESTERGLADVKAPGIIPRKSVHE
PMATGLKSVDAMIPVGRGQRELIIGDRQTGKTAVALDAILNQQQINDAAGDDESKKMYCV
YVAIGQKRSTVAQLVKKLEETGAIDYSIVVAATASEPAPMQYLAPYSATAMAEFFRDNGR
HALIIYDDLSKQAVSYRQMSLLLRRPPGREAYPGDVFYLHSRLLERSAKLGDDAGNGSLT
ALPIIETQGGDVSAFIPTNVISITDGQIFLETELFYQGIRPAVNTGLSVSRVGSSAQTKA
MSSVAGPVKLSLAQYREMAAFAQFGSDLDASTQQLLNRGARLTELMKQPQYSPLTNAEIV
CVIYAGTNGYLDKIDVKEVGRFEAGLLAHLRSKHADLMDDITNNDRKVKGELEDKIKAAI
DSFAADFAMANAVGKITQVIGAVVDVQFEDHLPEILNAVVTENHGKKLILEVAQHLGENT
VRTIAMDATEGLVRGQRVEDTGAPISIPVGNATLGRIMNVVGEAIDEKGDIQSAERRSIH
ADAPEFAEQSTTSEVLETGIKVIDLLAPYAKGGKIGLFGGAGVGKTVLIMELINNIAKVH
SGYSVFAGVGERTREGNDLYHEMIESNVINPDDLEKSQVALVYGQMNEPPGARMRVALTG
LTLAEQFRDQSGTDVLFFVDNIFRFTQAGSEVSALLGRIPSAVGYQPTLATDMGQMQERI
TSTKSGSITSVQAVYVPADDLTDPAPATSFAHLDATTVLDRSISEKGIYPAVDPLGSTSR
LMDPSIVGEEHYNVARDVQGILQRYKSLQDIIAILGMDELSEDDKLTVARARKIERFLSQ
PFDVAKVFTGSDGKQVPLEETITSFKAVVAGEYDHLPEGAFYMVGGIEEVKAKAEKMAAD
-AAMSKSKKLDFRPNEFVVYPAHGVGQIVSVEEQEVAGISLELFVISFEKDKMTLRVPTH
KATEIGMRALSSPDVISHAMKTLKGKAKVKRAMWSRRAQEYEQKINSGDLIAIAEVVRDL
HRTDDQREQSYSERQLYEAALERLTREVAAVAGGDELAASKQVGDVLESRV---------
------------------------------------------AA----------------
------AMTD-----TRLANRFPTDAEKTRRFVFVLLEDFTLLSFASAVECLRIANRMSG
RTAYDWRLIGEDGGRVRCSAGAEYTLDGSLDELRREDTLVVCSGINVQAATTKKLLGWLR
REARKGMMVGGLCTAAFTLAKAGLLDGKKATIHWENQDSFSEDFEDVILTKSVFVVDGNR
MTTAGGTSSIDLMLKLIADDLGEDLANAVADQLIYSSIRTDQDTQRLSVPTRIGVRHPKL
GQVIQMMEANIEEPISPSSLARDVGMSTRQLERLFRRYLSRSPKRYYMELRLQKSRNLLM
QTDMSVINVALACGFASPSHFSKCYRAHYDTTPYRERGSHAARPVAMKFLDLCKVYIRSG
GGGGGCVSFRREKYIEYGGPDGGDGGSGGSVWAEAVDGLNTLIDFRYQQHFFAKNGQPGM
GKQRTGKDGDDIILRVPVGTEILDEDQETVLVDMTELGQRVELARGGNGGWGNLHFKSAT
NQAPRRANPGQEGVERTVWLRLKLIADVGLLGLPNAGKSTFLAATSNARPKIADYPFTTL
HPNLGVVGVDNTEFVVADIPGLIEGASEGRGLGDLFLGHVERCAVLLHLIDGTSETVAED
YRTIINELEAYGGELADKPRITVLNKIDALDEDDRVTAREELEKACGGEVMMMSGVAREG
VTEVLRALRGQIDDDRLRFRTE-DEEEAPWQP-MRLDDLM--------------------
---MAGK-DRD-DDETDLLTKTKPKTKRPPLYKVMLLNDDFTPMEFVVIVLERFFGLNHA
QAFEIMLTVHKKGLAVVGVFSHEIAETKVAQVMDFARRHQHPLQCTMEKEE---------
----------------MANT---SSGDSKNTLYCSFCGKSQHEVRKLIAGPTVFICDECV
ELCMDIIREETKASGLKATDGVPTPKDICDVLDDYVIGQAMAKRVLSVAVHNHYKRLNHA
QKGG-DIELAKSNILLIGPTGCGKTLLAQTLARILDVPFTMADATTLTEAGYVGEDVENI
ILKLLQSSEYNVERAQRGIVYIDEVDKITRKSENPSITRDVSGEGVQQALLKLMEGTVAS
VPPQGGRKHPQQEFLQVDTTNILFICGGAFAGLDRIIAARGKGSAMGFGADVRDKDARGI
GEIFTDLEPEDLLKFGLIPEFVGRLPVLATLEDLDEDALVTILTEPKNALVKQYQRLFEI
EDTQLTFTDDALSAIAKRAIQRKTGARGLRSILEDILLNTMFDLPGMDSVTEVVVNEEAV
NSDAAPLMIHA-DA--E-KEPATAG---MKDVQNMAETSLDLTTKPTKEISVREVFGIDT
DMVVHGFEERTSRVPDLDSTYKFDPDTTMAILAGFNHNRRVMVQGYHGTGKSTHIEQVAS
LLNWPCVRVNLDSHISRIDLIGKDAIKLKDGKQVTDFQEGILPWALRNPTAIVFDEYDAG
RADVMFVIQRVLEVDGKLTLLDQNKVIEPHPYFRIFATANTVGLGDTTGLYHGTQQINQG
QMDRWSLVATLNYLSIDAETQIVLSKNPHYNTDKGRKTIKQMVTVADLTRTAFMNGELST
VMSPRTVIAWAQNAEIFRDVGYAFRLSFLNKCDELERQTVAEFYQRLFDEELPESAASLS
LG----------------MSKIALVDDDRNILTSVSMTLEAEGFEVETYNDGQAALDAFN
KKLPDMAVLDIKMPRMDGMDLLQRLRQKTAMPVIFLTSKDDEIDEVLGLRMGADDYVKKP
FSQRLLVERIRALLRRQDAVETNEVGDTEETKVIERGDLRMDPLRHAVSWKGKDVSLTVT
EFLLLQALAQRPGFVKSRDQLMDVAYDDQVYVDDRTIDSHIKRLRKKMRSADEEFSAIET
LYGIGYRYNEE-----------------MAKVIGIDLGTTNSCIAIMDGSQPRVVENAEG
ARTTPSIVAFTDDERLVGQPAKRQAVTNPDNTIFGVKRLIGRRNDDADLAKDKKNLPFTV
IDGGNGDAWVKAKGEKYSPSQISAFILGKMKETAESYLGEEVTQAVITVPAYFNDAQRQA
TKDAGKIAGLEVLRIINEPTAAALAYGLDKKETQTIAVYDLGGGTFDVTILEIDDGLFEV
KSTNGDTFLGGEDFDMRIVNYLADEFKKTNGVDLTQDKMALQRLKEAAEKAKIELSSASQ
TEINQPFISMG-KDGSPLHMVMKLTRSKLEQLVGDLIKASMKPCAAALKDAGVSASEIDE
VVLVGGMTRMPRVIEEVSKFFGKEPHKGVNPDEVVALGAAIQAGVLQGDVKDVVLLDVTP
LSLGIETLGGVFTRLIDRNTTIPTKKSQVFSTAEDNQSAVTIRVFQGEREMAADNKILGA
FNLESIPPAPRGMPQIEVTFDIDANGIVAVGALDKGTGKEQKITIQASGGLSDADIDKMV
KDAEENADADKERRALIEAKNQAESLIHSTEKSLEEHGDKVDPTTVEAIELAIAALNDEL
ATDNVDKINNGIQNVTEAAMKLGEAIYKAAQDE-NE--DVAPAADASG----GDDDIVDA
DFEDL-DDN-KRA-MKFSIERAALLKAVSQAQSVVERRNTIPILANVLIEAEGSDASFRA
TDLDIEVVDKAPAQVERAGATTVSATTLHEIVRKLPDGALISLTADSAAGRLTVEAGRSN
FSLATLPREDFPVMATSEYQSNFKAPAPVLRRLFDKSKFAISTEETRYYLNGVYMHISDS
DGSKVLRCVATDGHRLARIDAPMPDGAAEMPGVIVPRKTVGELRKLLDDDDMEIAVSVSE
TKIRFATPHITLTSKVIDGTFPDYTRVIPQGNTRKMEVDASDFARAVDRVATVSSERSRA
VKLQLDEDRLVLSVNAPDSGAAEEELVVAYADERLEIGFNAKYLLEIASQVDRENAVFLF
NSSGDPTLMREGNDMSAVYVVMPMRVMSEMLKGKRGLIMGVANERSIAWGIAKAMAEAGA
ELAFTYQGEAFGKRLEPLAQSVGSDFMVDVDVTDDASLDAAFNQLGARWPTIDFVVHAIA
FSDKSELTGRFLNTSRENFKNSMDISAYSFIEVARRAHPLMVENGGTLMTLTYMGSNRVT
PNYNVMGVAKAALESATRYLANDLGPEGIRVNAISPGPMKTLAGAAIGGARKTYKHTDTN
APLRSNATLEAVGGTAVYLASDAGACTTGEIIRVDGGFHVLGMPQAEHLMAREKTK-TKR
KVSKNIAAGVAHVNSSFNNTKILISDVQGNAIAWSSAGTMGFKGSRKSTPYAAQMAAEDA
GKKAQDHGVKTLEVEVQGPGSGRESALRALAAAGFNITSIRDVTPMAHNGCRPPKRRRV-
----------------------VARIAGVNIPTAKRVPIALTYITGIGNSSAAAICEAVG
IDSTRRINELSDAEILKIREFIDENYTVEGDLRRDTQMNIKRLMDLGCYRGLRHRRNLPV
RGQRTHTNARTRKGPAKAIAGKKKMTYIVNDACISCKYTDCVEVCPVDCFYEGENMLVIH
PDECIDCGVCEPECPADAIRPDTEPDMEKWVEFNRKYSELWPVIITKKDPLPEAEERDGE
EGKLEKYFSEAPGEGGMS-TKDFLKKIKDEDIEYVDVRFTDTRGTLQHVTIVSDLVDEDF
IEEGFMFDGSSIAGWKSIEASDMKLMLDTDTAYVDPFYAEKTICVHCSIVEPDTNEPYER
DPRGTAQKAEAYLKSSGIGDVAYMGPEAEFFLFDNVKFSNTINKVSYEVDASDASWNSDT
DYEMGNMGHRPGLKGGYFPVNPIDEAQDLRAEMLSTMKRLGMKVDKHHHEVASCQHELGL
IFGTLTTQADEMQKYKYVVHNVAHAYGKSATFMPKPIYGDNGSGMHVNMSIWKDGKPLFA
GDKYADLSQEALYFIGGILSHAKSLNAFTNPTTNSYKRLIPGFEAPVLRAYSARNRSGCV
RIPWTESPKAKRVEARFPDPAANPYLCFAALLMAGLDGIKNKIDPGEAMDKNLYDLPAEE
LADIPTVSSSLREALDELQADMDYLLAGDVFTKDQVQGYIDLKMAEVLKYDQTPHPVEFG
MYYSC-------------MKKIEAVIKPFKLDEVKEALQEVGVQGLSVIEVKGFGRQKGH
TELYRGAEYVVDFLPKVKIEIVLDDDQVDGAIEAIVNAAKTEKIGDGKIFVSPIEQTIRI
RTGETGSDALMAEQ--------AQ-------ALNVSNEVAISIENMNKWYGTFHVLRDID
LTVYRGERIVIAGPSGSGKSTLIRCINALEEHQKGRIEVDGTVLSSDVKNIDKIRSEVGM
CFQHFNLFPHLTILENCTLAPIWVRKTPKKEAEEIAMHFLEKVKIPDQADKYPGQLSGGQ
QQRVAIARSLCMRPRIMLFDEPTSALDPEMIKEVLDTMVELAEEGMTMLCVTHEMGFARQ
VANRVIFMDEGQIVEQNEPEEFFNNPQSPRTKLFLSQILGH------MSDPV------QR
PRSFQEIILALQSYWARQGCAILQPYDMEVGAGTFHPATTLRALGTNPWAAAYVQPSRRP
TDGRYGENPNRLQHYYQFQALIKPSPPNLQELYLGSLEAIGIDMALHDIRFVEDDWESPT
LGAWGLGWEVWCDGMEVSQFTYFQQVGGHDCHPVSGELTYGLERLAMYVLGVDHVMDMPF
NSPDAPIPLTYGDVFKQTEEEYARWNFDVANTDVLLDHFVEAENECKAILAHDALDPKTG
KRIVMAHPAYDQCIKASHIFNLLDARGVISVTERQAYIGRVRTLAKACADAFVQTRAGGW
S-EDAA------
>NILMEAKC
MIDSDPTLRPDPLPGD----FDRALRPQMLDEFVGQAEARANLKVFIQSAKQRGEAMDHT
LFHGPPGLGKTTLAQIMARELGVGFRMTSGPVLAKAGDLAAILTNLEARDVLFIDEIHRL
NPAVEEVLYPALEDFELDLVIGEGPAARTVRIELQPFTLVGATTRMGLLTTPLRDRFGIP
TRLQFYTEDELFIIVDRNARKLGAPADEGGAREIAKRARGTPRIAGRLLRRVVDFAVVEG
DGRVTRELADMALTRLGVDQLGLDGADRRYLRLIAENYQGGPVGIETMSAALSESRDALE
EVIEPFLLQQGLIQRTPRGRMLAQKAWTHLGMAPP---------KPRA-----DLF--G-
-----------MAAKPFFRRRKVCPFSGDNAPAIDYKDTRLLQRYISERGKIVPSRITAV
SAKKQRELARAIKRARFLALLPYAVKMVQLTLPKNSRMTTGKTWPKPEGAKNLRQFQVYR
WNPDDGKNPAIDTYFVDMDTCGPMILDALIKIKNEIDPTLTFRRSCREGICGSCAMNIDG
INTLACTYGVDEVNGAVKIYPLPHMPVVKDLIPDLTHFYAQHASIQPWLETKTAEPAKEW
KQSIDDRAKLDGLYECIMCACCSTSCPSYWWNGDRYLGPAALLHAYRWIIDSRDEATGER
LDDLEDPFKLYRCHTIMNCAKTCPKGLNPAAAIANIKKMMVERTV---------------
------------------------------------------------------------
-----------MNIHEYQAKALLRSYGAPVSEGRVVLKAEDAKTAAGEMDGPLWVVKAQI
HAGGRGKGSFKEADAGDKGGVRLTKSVEEAAEEAKKMLGRTLVTHQTGPAGKQVNRIYIE
DGSGIETELYLALLVDRQTSRIGFVCSTEGGMDIEEVAESTPEKIISFSVDPAAGFQPYH
GRRVAFALGLEGKQVKQCVTLMGQLFKAFVEKDMEMLEINPLIVTDGGDLKVLDAKVSFD
GNAMYRHGDIADLRDTTEEDPKELEASKYDLNYIALDGEIGCMVNGAGLAMATMDIIKLY
GAEPANFLDVGGGATKEKVTEAFKIITSDPQVKGILVNIFGGIMRCDVIAEGVVAAVKEV
GLKVPLVVRLEGTNVEEGKAIINNSGLDVIAADNLKDGAQKIVKAVKGM-----------
-------------DSTLVKDDPNTGVKEGVDQDTVDAVREVGGAYKYGWSTDIEMDYAPL
GLNPDIVKLISEKNEEPEWMLEWRLAAYERWLTKKEPNWAMVDYPEIDFQNQYYYARPKS
MAVKPKSLDDVDPKLLETYKKLGIPLKEQAILAGVEGAENMGDEP---RKVAVDAVFDSV
SVGTTFQDELKKAGVIFCSISEAIREHPELVKKYLGSVVPVNDNFYATLNSAVFSDGSFV
YVPPGVRCPMELSTYFRINAENTGQFERTLIIADKGSYVSYLEGCTAPQRDESQLHAAVV
EIIIEEDAEVKYSTVQNWYPGDENGKGGIYNFVTKRADCRGDRAKVMWTQVETGSAVTWK
YPSCILRGDDSQGEFYSIAIANNMQQADTGTKMIHLGKRTKSRIVSKGISAGKAQNTYRG
LVTMHPKAKESRNYTQCDSLLIGDQCGAHTVPYIEVKNNSSRVEHEATTSKVDDDQLFYC
RSRGMDEEEAVALVVNGFCKDVLQALPMEFAMEAQALVAISLEGSVG-------------
----------------MLSIKGLKVKLEEEDKQILKGVDLEVEAGKVHAIMGPNGSGKST
LSYVLSGKGGYEVTEGSAHLGDIDLLDLEPEERAAAGLFLAFQYPVEIPGVGNMTFLRTA
VNAQRKARGEEEMSAAEFLKVVRARAKELKIDAEMLKRPVNMGFSGGEKKRNEILQMAML
EPKMCILDETDSGLDVDAMKLVADGVNALRTEGRGFLVITHYQRLLDHIKPDVVHIMADG
RIIKTGGPELALEVENNGYADILSEVA---------------------------------
-----------------------------------------------------MAETRET
KLLIIGSGPAGYTAGVYASRAMLNPILVQGIEPGGQLTTTTEVENWPGDSEVQGPDLMIR
MQDHAKAMGTEIIGDIITDLDLSSRPFHAKGDSGTTYVADAVILATGARAKWLGLETEEK
FKGFGVSACATCDGFFYRNQEIVVIGGGNTAVEEALFLTNFASKVTLIHRRDELRAEKIL
IDRLMKNPKIEPLWFHQLDEVYGTDAPLGVEGVKVKHVETGEITDIPCKGVFVAIGHAPA
NELVKDTLETHMGGYVVTKPDSTETSVPGVFAAGDLTDHKYRQAVTSAGMGCMAALEAER
FLAEVGDD----SG------KDTSLPLGYGAEVKD--------DA-MPVIYEKVALIGLG
LIASSMFWAMKRGGLAGHVSGFARSADTRDTAREIGLCDEVCDSIAKTVKDADLVVLCVP
VGVMGSVAAEMAGYLKPGCTVTDVGSVKADVIAQVGPLLPEGVHFIPAHPLAGTEHSGPR
SGFAELFDNRWCLLVPVPDTNANAISRLRNLWDGMGANVEEMDAEHHDLVLAVTSHAPHL
IAYTMVGVADDLRRVTDSEVIKYSAAGFRDFTRIAASDPTMWRDVFLTNKDATLEILGRF
TEELFALQRAIRMGDGDHLHDYFTRTRAIRRGIIEAGQDTDAPNFGRQPGN--KMGFKMG
IVGLPNVGKSTLFNALTKTAAAQAANFPFCTIEPNVGEVAVPDARLDKLAAIAGSKQIIP
TRMTFVDIAGLVKGASKGEGLGNQFLANIRETDAIAHVLRCFEDGDVTHVEGRVDPVADA
ETIDTELMLADLESIEKRRAGLVRKIKGNDKDAAQQDRLLAAAQEAIENGNPARTVDVDA
DDAKAWRMLQLLTSKPVLYVCNVGESEAAEGNALSAKVGEMAAAQGNSHVVISAQIEEEI
SQLEPEEASMFLEEMGLEEAGLDRLIRAGYDLLHLETYFTVGPKEARAWTIKAGTSAPKA
AGVIHGDFEKGFIRAETIAYDDFVGLGGEGPAKEAGKMRAEGKSYTVKDGDVLHFLFNTV
LYTCAIPAACGLAKGGACAYTAPEFCNGGHMPVLVMKFGGTSVATLDRIRRAAKRVGVEV
AKGYDVIVIVSAMSGKTNELVGWVNETSPMYDAREYDAVVSSGENVTAGLMALTLQEMDV
PARSWQGWQVPVKTTSAHSSARIEDIPPANIMTKFGEGMRVAVVAGFQGVSPEGRITTLG
RGGSDTTAVAFAAAFDAERCDIYTDVDGVYTTDPRVSAKARKLDKIAFEEMLELASLGAK
VLQTRSVELAMRYKVKLRVLSSFEEQSDEAGTLVCAEEEIMESNVVSGIAFSRDEAKMTL
VSVADRPGIAAAIFTALSDGGVNVDMIVQNISEEGRTDMTWSCPVDQIKRAEAAIDAAKK
SGELNFDDLIAD-----------------------TDVAKVSVVGIGMRSHTGVAAKMFQ
VLSNEGVNIKVITTSEIKISVLIDRKYMELAVQALHDAFELDKAAMARPKIALIGAGQIG
GTLAHLAAIKELGDVVLFDIAEGIPQGKALDIAESGPSAKFDATMTGANDYSEIAGADVC
IVTAGVARKPGMSRDDLLGINLKVMKSVGEGIAAHAPDAFVICITNPLDAMVWALREFSG
LPHHKVCGMAGVLDSARFRHFLASEFNVSMKDVTAFVLGGHGDTMVPLTRYSTVAGIPLP
DLVKMGWTTQDKLDAIVQRTRDGGAEIVGLLKTGSAFYAPATSAIEMAEAYLKDQKRVLP
CAAYVDGAYGLDGFYVGVPTVIGAGGVERVVEISMNKDEQTMFDNSVNAVKGLVDACKGI
DETLKMS-------------------------------F---------FDQFRGMFSSDM
AIDLGTANTLVYVKGKGIVLSEPSVVAYHVKDGVKKVLAVGEDAKLMLGRTPGSIEAIRP
MREGVIADFDTAEEMIKHFIRKVHKRSTFSKPKIIVCVPHGATPVEKRAIRQSVLSAGAR
RAGLIAEPIAAAIGAGMPITDPTGNMVVDIGGGTTEVAVLSLGDIVYARSVRVGGDRMDE
GIINYLRRQHNLLIGETTAERVKTSIGTARMPDDGRGTSMHIRGRDLLNGVPKEIEVTQA
QIAEALAEPVQQICEAVMTALETTPPDLAADIVDRGVMLTGGGALLGDLDLALREQTGLA
ISVADEPLNCVALGTGKALEYEKQLRHAIDYDSMALERTFSIIKPDATRRNLTGKINAKF
EEAGLRIVAQKRIHMTKAQAGVFYAVHAERPFYDELCEFMASEPVIVQVLEGEGAIAKNR
EVMGATNPADAAAGTIRAEFAESVGENSVHGSDAPETAAVEIAYFFSGLELV-------G
MAVAAA---------GA--------------------NVAGMDRDVATQNLNKELQDKGF
LLTSTEDIINWARTGSLHWMTFGLACCAVEMMHTSMPRYDLERFGTAPRASPRQSDLMIV
AGTLTNKMAPALRKVYDQMPEPRYVISMGSCANGGGYYHYSYSVVRGCDRIVPVDVYVPG
CPPTAEALLYGIMQLQRKIRRTGTIVRMMDG-------TK---GFEDALTGEQKIRNFNI
NFGPQHPAAHGVLRLVLELDGEIVERCDPHIGLLHRGTEKLMESRTYLQNLPYFDRLDYV
APMNQEHAWCLAIEKLTGVEVPRRASLIRVLYSEIGRILSHLLNVTTQAMDVGALTPPLW
GFEEREDLMIFYERACGARLHAAYFRPGGVHQDLPPALLDDIEAWSHKFLSGFMVDVDQL
LTENRIFKQRNADIGIVSEQDIQDWGFSGVMVRGSGLAWDLRRAQPYECYDEFDFQIPTG
VNGDCYDRYLVRMEEMRQSTYIIQQAIEKLRAPEGQGDILARGKITPPSRTAMKTDMESL
IHHFKLYTEGFHVPAGEVYCAVEAPKGEFGVYLVADGSNKPYRAKLRAPGYLHLQAMDYI
AKGHQLADVAAIIGTMDIVFGEVDRMANTDYTRHVKYFLLQDFYQGLKLGIKYMFKPKAT
INYPHEKGPLSPRFRGEHALRRYPNGEERCIACKLCEAVCPAQAITI-DAEPREDGSRRT
TRYDIDMTKCIYCGFCQEACPVDAIVEGPNFEFSTETREELFYDKAKLLDNGERWEAEIA
RNLELDAPYR----------------------MIGIEHYLTVAATLFVIGIFGLFLNRKN
IIIMLMSIELMLLAVNINFVAFSYYL---G--DLVGQVFTLFVLTVAAAEAAIGLAILVC
FFRNRGTIAVEDVNVMKGMFNVTKKSMQWGEETLTLETGKVARQADGSVIATLGETSVMA
NVTFARQQKPGQDFFPLTVHYQEKYYAAGKVPGGFFKRE-ARPTEKETLTARLIDRPIRP
LFVPGFKNEVLVMCTVLSHDLVNDPDMVAMIAASAALTISGAPFRGPIAACRVGFEGGDY
VLNPTVDDMQDLRLNPDQRLDLVVAGTKDAVMMVESEAYELSEEEMLGAVKFAHEQIQPV
IDLIIDLAEDTAKEPFDFQPVDYSDLSAAVKSAGEDAMRAAFAIADKQERTAAVAAARET
IKAALTDEQKDDANLGSALKGLEASILRGDVVKTGTRIDGRKTDEIRDIVAETGILPRTH
GSSLFTRGETQGLVVTTLGTGDDEQFIDALHGNFKSNFMLHYNFPPYSVGEVGRVSGPGR
REIGHGKLAWRALQAVLPASTDFPYTIRVVSEITESNGSSSMASVCGGSLSMMDAGVPLK
SPVAGVAMGLILEEDGSYAILSDILGDEDHLGDMDFKVAGTEAGITSLQMDIKIAGITPE
IMEKALAQAKAGRVHILGEMNKAIS-GAGEFSVHAPRIETMQIPTDKIREVIGSGGKVIR
EIVEVSGAKVDINDEGIIKIASPNGDSIKKAYDMIWSIVAEPEEGAVYTGTVVKIVDFGA
FVNFFGKRDGLVHVSQIENRRLNHPSDVLKEGQEVKVKLLGFDDRGKVRLSMKVVDQETG
-----EEI--KKEE-GSEEMALNPIPPPPRDDAARRLAPPSAAAYNAKNNVGSAVM-SFA
---------------------------------HRHLLGIEHLSQDDITTLLDLADTYAD
LNRQPHKHSDALNGLTQINMFFENSTRTQASFEIAGKRLGADVMNMAMQASSIKKGETLI
DTAMTLNAMHPDLLVVRHPQSGAVDLLAQKVNCAVLNAGDGRHEHPTQALLDALTIRRAK
GRLHRLSIAICGDIAHSRVARSNIMLLGKMENRIRLIAPPTLMPAQIGEFGVEVFDDMKE
GLKDVDVVMMLRLQKERMDGGFIPSEREYYHRYGLDAEKLAHAKPDAIVMHPGPMNRGVE
IDGTLADDINRSVIQDQVEMGVAVRMAAMDLLARNLVD--SRKANAM----------PES
QSKVTFKRVMLKISGEALMGDQGFGLHPPTVQRIANEVKSVHDLGVEICMVIGGGNIFRG
LQGSAQGMERTTADYMGMLATVMNALAMQSALEELGIHTRVISAITMNEVAEPYIRRRAV
RHLEKKRVCIFAAGTGNPYFTTDTAATLRANEMACEAIFKGTK-VDGVYDKDPAKHADAV
RYDDVTYDDVLQKRLGVMDASAIALARDNSLPIIVFSLDEPGGFKGILAGEGTYTRVQGM
ATADLLTMDNKKQAEKQKALDSALAQIERQFGKGSIMKLGAEGAIQDIKASSTGSLGLDI
ALGIGGLPMGRIIEIYGPESSGKTTLTLHCVAEQQKSGGVCAFVDAEHALDPQYARKLGV
DIDELLISQPDTGEQALEITDTLVRSGAVNMVVVDSVAALTPKSELEGDMGDSSVGVQAR
LMSQAMRKLTGSISRSNCMVIFINQIRMKIGVMFGSPETTTGGNALKFYSSVRLDIRRIG
ALKDRDEVVGNATRVKVVKNKVAAPFKQVEFDIMYGEGISKMGELLDLGVKAGVVDKSGS
WFSYGDERIGQGRENAKTFLKENTAMANDIEDKIRAAHGLDFAGSGN------DDADILE
A--------MTT----------------ETLNLADLKAQTPKNLLAMAEELEIENASTMR
KGEMMFQILRERADEGWEISGDGVLEVLQDGFGFLRSPEANYLPGPDDIYVSPEMIRQHS
LRTGDTIEGLIKAPDDTERYFALTEVTKINFEAPEKARHKVAFENLTPLYPDERLTMEVD
DPTIKDRSARIIDLVSPIGKGQRCLIVAPPRTGKTVLLQNIANSIEKNHPECYLIVLLID
ERPEEVTDMQRSVKGEVVSSTFDEPATRHVAVSEMVIEKAKRLVEHKRDVVILLDSITRL
GRAFNTVVPSSGKVLTGGVDANALQRPKRFFGAARNIEEGGSLTIIATALIDTGSRMDEV
IFEEFKGTGNSEIVLDRKIADKRVFPAMDILKSGTRKEDLLVDKTDLQKTFVLRRILNPM
GTTDAIEFLIGKLKQTKSNSDFFDSMNSM--------RPSGRKLDELRAVSIETGFTKHA
EGSALIKMGDTHVLCTATIEDRVPPFIKGSGLGWVTAEYGMLPRATNTRMRREAAMGKQG
GRTVEIQRLIGRALRAGVDRSALGERQITIDCDVLQADGGTRCASITGGWVALKLAVNKL
MKAGDVISDPLVDPVAAISCGIYAGQPVLDLDYPEDSEAGVDGNFIMTGSGKLIEIQMSA
EGSTYSRDQMNQLMDLAEKGVAELVEKQKAATAMRHARGYRRLNRTHEHRKALFSNMAGS
LIEHEQIKTTLPKAKELKPIIEKMITLAKRGDLHARRQAASKLKQDQYVAKLFDILGPRY
KDRQGGYVRVLKAGFRYGDMAPMAIIEFVDRDRDAKGANDKARVAAYE-VA--EDMSRTK
GGVVTHARHKKVIKAAKGYYGRRKNTFKVARQAVDKANQYATRDRKNRKRNFRALWIQRI
NAAVRSHDEALTYSRFINGLSLAGIEVDRKVLSDLAVNEPEAFGAIVKQAQDALAAMAHK
KAGGSSRNGRDSAGRRLGVKKYGGEAVIPGNILVRQRGTKYWPAQGVGMGKDHTIFAVVD
GKVQFHKGLKNRTFISVLPVAEAAEMAKPTTIKIRLNSSAGTGHFYVTKKNARTMTEKMV
IKKYDPVIRKHVEYKEGKIKMIHKNWAELIKPQQLDVKPGNDPARQATVIAEPLERGFGL
TMGNALRRVLMSSLQGAAITSVQIDNVLHEFSSVTGVREDVTDIVLNLKGVSLRMEVEGP
KRLSISAKGPGVVTAGDISESAGIEILNRDHVICHLDDNADVYMELTVNTGKGYVAADKN
KPEDAPIGLIPIDAIYSPVKKVSYDVQPTREGQVLDYDKLTMKVETDGSISPDDAVAFAA
RILQDQLGIFVNFDEPESASRQDDDDGLEFNPLLLKKVDELELSVRSANCLKNDNIVYIG
DLIQKTEAEMLRTPNFGRKSLNEIKEVLSGMGLHLGMDVEDWPPDNIEDLAKKFEDSFMA
AKDTNEDAKSDDQDAGHSLDMSQAAVKKMIGEAREKGYITYDQLNTVLPPDQVSSEQIED
VMSMLSEMGINVI--EDEEAEEEDAKGGTEVATTESTRDVALSAGTSEKLDRTDDPVRMY
LREMGSVELLSREGEIAIAKRIEAGRNTMIAGLCESPLTFQAITIWRDELLSEDILLRDV
IDLEATFGTQMGDEEET-TPVV-P-VGGT---ETKPAE-STSEVDADGNPI-SN--D-DD
DEDEDEQANMSLAAMEAALKPQVLEALDIIADDYVKLSQIQDSRISATLNEDGTFSKADE
EEYQRVRSEIVLLVNDLHLHNNRIEALIDQLYGINRRIMQIDSAMVKLADQARINRKEFV
DSYRGYELDPNWMERMAEKSGRGWQMFIERSSEKVDELRTDMAQVGQYVGLDISEFRRIV
QQVQKGEKEARQAKKEMVEANLRLVISIAKKYTNRGLQFLDLIQEGNIGLMKAVDKFEYR
RGYKFSTYATWWIRQAITRSIADQARTIRIPVHMIETINKLVRTGRQMLHEIGREPTPEE
LAEKLQMPLEKVRKVMKIAKEPISLETPIGDEEDSQLGDFIEDKNAVLPLDSAIQENLKE
TTTRVLASLTPREERVLRMRFGIGMNTDHTLEEVGQQFSVTRERIRQIEAKALRKLKHPS
RSRKLRSFLDQ------MANYANLPAPTPEGGLNRYMQEIRKFPLLEPEEEYMLAKRWVE
EQDTKAAHRMVTSHLRLAAKIAMGYRGYGLPQAEVISEANVGLMQAVKRFDPEKGFRLAT
YAMWWIRASIQEYILRSWSLVKLGTTSGQKKLFFNLRKAKNRIGALEEGDLHPDNVTRIA
TDLGVTETEVISMNRRMSGGDASLNATVGSEGEGTMQWQDWLEDEDADQATDYEERDELE
TRREMLAEALDVLNDREKDILTQRRLSDKTVTLEDLSSQYDVSRERIRQIEVRAFEKLQK
RMRDLAREKGL-------------MA--TA---MARVTVEDCVDKVPNRFELVMLAAHRA
REIAAGSPVTVDRDNDKNPVVSLREIADETQSADDLRERLIESNQNQIEVDEPEEDAMAL
LMGAEQ-DKPEEDSMSEEMLLRQLMAAQGQG------------------------MAMN-
SMEDFEALLEESFEMDTPAEGSVVKGKVIAIEAGQAIIDVGYKMEGRVELKEFAEPGEAP
KVEVGDEVEVFLRQVENSRGEAVISREMARREEAWDRLEKAYAAEERVEGAIFGRVKGGF
TVDLGGAVAFLPGSQVDVRPVRDAGPLMGLKQPFQVLKMDRRRGNIVVSRRAILEESRAE
QRAEVIGNLTEGQEVDGVVKNITEYGAFVDLGGVDGLLHVTDMAWRRVNHPSEILAIGET
IKVQVIKINKETHRISLGMKQLQEDPWDLVQAKYPLESTHTGRVTNITDYGAFVELEPGV
EGLVHVSEMSWTKKNVHPGKIVSTSQEVEVMVLEIDGAKRRVSLGLKQTMRNPWEVFAET
HPEGTEVEGEVKNITEFGLFVGLPGDIDGMVHLSDLSWDQRGEEAIQDYRKGDTVQAVVS
EVDVEKERISLSIKGVGGDKFAEAVGGVKRGSVVTVSVTSIEEGGIEVEYEGMKAFIRRS
DLSRDRAEQRPERFSVGDKVDVRITNVDAKAHRLGVSIKAREIAEEKEAVEQYGSSDSGA
SLGDILGAALK-GDE--VTKRTAAKHKIDRRMGENIWGRPKSPVNRREYGPGQHGQRRKG
KLSDFGIQLRAKQKLKGYYGDLTEKQFRRIYGEAERVKGDTGENLIGLLERRLDAVVYRA
KFVATVFAARQFVNHGHVKVNGKKVNIPSYRVKEGDVIEVRDRSKQMVALLEATQLAERD
VPDYIEADHSKMTATFVRTPALGDVPYPVMMEPNLVVEFYAKN-----------------
------------------------------------------------------------
----------------------------------------MPLYEHVMIARQDLSNTQAE
GLIEHFGTVLADNDGKLVDSEYWGVKTMAYKINKNRKGHYAFLRSDAPATAVQEMERLMR
LHDDVMRVLTIKVDEHKELPSVQMQKRDERPERG---ERRERR-----------------
------------------------MAPQRPKGAGALD--VPPALSPAPVPPRSTELYAAL
DLGTNSCRMLIAQPKGSGFHVVDSFSKSVQLGAGLEKTGRLSRGSMTRTIQALRICQQKL
RRNKVRRMRLVATEACRRAANGAEFMQRIQRETGLKLDIIKPEEEAQLAVISCAPLVNRK
THNLLVVDIGGGSTELVWIDISKVPKADRAQSIMRLHGGFHQAK-TDVPAARVVDWISVP
LGVATLRDQFSDVEDDAARFALMSWFFEENLTDFTPYQSIQSQDRFQIVGTSGTVTTVAA
SHLGLKRYDRTKVDGLRMTSAQIDKVIHSYLAMGPGGRRADPRIGLDRQALIMSGAAILQ
ALMRCWPTDRLSVADRGLREGLLYAQMSADGVLEEGLGMSAKDVKFGTDARNKMLKGVNI
LADAVKVTLGPKGRNVVLDKSFGAPRITKDGVSVAKEIELEDKFENMGAQMVKEVASRTN
DEAGDGTTTATVLAQAIVKEGMKSVAAGMNPMDLKRGIDMATTTVVEAIKAAARPVNDSD
EVAQVGTISANGEKEIGRQIADAMQKVGNEGVITVEENKGLETETDVVEGMQFDRGYLSP
YFVTNSDKMTVELEDAIILLHEKKLSSLQPMVPLLEQVIQSQKPLLIISEDVEGEALATL
VVNKLRGGLKIAAVKAPGFGDRRKAMLQDLAILTGGQVISEDLGMKLESVTMDMLGSAKK
VTITKDETTIVDGAGEKAEIEARVAQIRNQIEETTSDYDKEKLQERVAKLAGGVAVIRVG
GMSEVEVKERKDRVDDALNATRAAVQEGIVVGGGVALVQAGKKLEGLTGDNADQNVGISI
VRKALEAPLRQIAENAGVDGSVVAGKIRESDDLKFGFNAQTEEYGDMFKFGVIDPAKVVR
TALQDAASVAGLLITTEAMVADKPSKD-GGAG---GGMPDMGGMGGMGGMMMFYKDERLA
LFIDGSNLYAAAKNLGFDIDYKLLRQEFMRRGKLLRAFYYTALLENDEYSPIRPLVDWLN
YNGFSMVTKPAKEYTDSMGRRKVKGNMDIELAVDAMELAPHLDHIVIFSGDGDFRPLVES
LQRQGVRVSVVSTIRSQPPMISDELRRQVDNFIELEDLRDVIGRPPRETP----------
--------------DEM-DGDFRTEFTRSPAGLKNKPALVLNADYRPLSYYPLSLWPWQE
AVKAKWLDRVDIVAEYDDYVHSPSMQIRIPSVVVLKDYVKPQKRVAFTRFNLFLRDEFCC
QYCGARGDLTFDHVVPRAAGGITSWQNVVAACSPCNLKKGSRALHQTGFQLRKPPRQPQA
EDLRNMGRKFPPNHLHESWMDFLYWDAELQA--MPEVIFPGPEGRLEGRYHPQKERDAPI
AILLHPHPQFGGTMNHKVVYNMHYAFYNMGFTVLRFNFRGVGRSQGEYDQGVGELSDAAS
ALDYLQSMNNNSKHCWVAGFSFGAWIGMQLLMRRPEITGFISVAPPANMYDFSFLAPCPA
SGLVINGTADRVAPPADTVNLVNKLHEQKGITITHQEVEGAGHFFEEPHMDTLITSTTDY
VKRRLTETTRMKDFVDGTAFNNEQGNRARKLFAAVVLAALDDAIADDKKYGNGPEQIARW
ARSRDGREVLSCAGIDPNERVVEGLMDFVGKGIRTSVALSREESERRH-AAQQAEA----
---------------------------------AMTDI---------SHDRLLIIDFGSQ
VTQLIARRLRELNVFCEIHPFNTVDDAFLKDFAPKAVILSGGPSSVFAEGAPMPPQSVFE
LGVPILGICYGQQVMMHCLGGKVERGH-----GTAEFGRAFVTPSEARLELLEGWFLT--
--EKEQVWMSHGDHVSAIAPGFEVYGTSPHAPFAVTGDVSRNFYAVQFHPEVHHTPNGAR
LYENFVRLAGFKGDWTMSAYRDEAIAAIREQVGDQKVICGLSGGVDSSVAAVLIHEAIGD
QLTCVFVDHGLLRKGEAEEVVTMFRDNYNMPLIHAEEQELFLGQLDGVSDPETKRKIIGK
LFIDVFQKHAKEVGDATFLAQGTLYPDVIESVSFSGGPSVTIKSHHNVGGLPEKMGLKLV
EPLRELFKDEVRELGRELGLPPSFIGRHPFPGPGLAIRCPGEITREKLDILREADAVYID
QIRKHGLYDDIWQAFVAILPVRTVGVMGDGRTYDFACALRAVTSVDGMTADYYPFTHEFL
GETATRIINEIPGINRVTYDITSKPPGTIEWE---------MEIREALTFDDVLLVPAAS
TVLPSTADTRTRVTKSIALNIPLLSSAMDTVTESRMAIAMAQAGGMGVIHRNLTVDEQSK
EVRRVKRFESGIVYNPITLRPDQTLADAKALQERYRVTGFPVVDEAGRVVGIVTNRDMRF
ASDDATPVRV--MMSSDNLALLQEPADRNEAISLMKARRIEKLLVTDAQGKLTGLLTLKD
TELSVLNPTACKDDLGRLRVAAATTVGDAGYERSQALVEAGVDMIVIDTAHGHSAGVAEA
VRRARGLSSSVQIVAGNVATGDATRALIDAGADAVKVGIGPGSICTTRMVAGVGVPQLTA
IMDCVKA--AGDVPIIADGGIKFSGDFAKAIAAGASCAMVGSMIAGTDESPGEVILYQGR
SFKSYRGMGSLGAMARGSADRYFQKDAASDKLVPEGIEGQVPYKGSANAVVHQLVGGLRA
AMGYTGCATVDEMRNNCTFVKITNAGLSESHVHDVQITRESPNYRIG-------------
----MSDTDQLPEEYGADSIKVLKGLEAVRKRPGMYIGDTDDGSGLHHMVYEVVDNGIDE
ALAGHADAVNVTIHDDSSISVSDNGRGIPVGIHQEEGVSAAEVIMTQLHAGGKFDSNSYK
VSGGLHGVGVSVVNALSDWLELRIWREGKEHIARFEGGFTTKHLEVVGPT-DRTGTEVRF
MASTSTFSNLEYSFETLEKRLRELAFLNSGVRIILTDERPAEPLRTELFYEGGVKEFVKY
LDRSKSSVMPEPIFITGEKDDIGVEVAMWWNDSYHENVLPFTNNIPQRDGGTHMAGFRGA
LTRTINNYAQSSGIAKKEKVSFTGDDAREGLTCVLSVKVPDPKFSSQTKDKLVSSEVRPA
VEGLVNEKLAEWFEENPQIAKIVVGKIIEAAHAREAARKARDLTRRKTAMDVNFLAGKLK
DCSEKDPSKTEVFLVEGDSAGGSAQTGRDRQTQAILPLKGKILNVERARFDRMLGSQEIG
NLVMALGTGIGRDEFNIDKLRYHKIVIMTDADVDGAHIRTLLLTFFYRQMPQLIENGHLY
IAQPPLYKVSRGKSEVYLKDQAAMEDYLIQQGIDGAMLKQGNGEEITGQDLARVVDLARQ
MRRVLEAFPTHYPRHILEQAAIASAFVPGAVDSDLQGVADKVAERLNLIALEWERGWQGR
ITQDHGVRLARILRGVEEVRTLDGRMLRSGEAKRSGGFTEHLQDVYGTTAKLVRKDRSQL
IHGPMDLLEAILAEGEKGLSLQRYKGLGEMNPDQLWETTLDPDARTLLQVKVADMAEADD
LFTKLMGDVVEPRREFIQQNALNVANLDF-------------------------------
--------------------------------MDYTKQLDVAIDRLHEEGRYRTFIDIER
RNGQFPHAVWTQPDGQDKNITVWCGNDYLGMGQNPVVLAAMHEALDATGAGSGGTRNISG
TTIYHKRLEEELSDLHGKEAALLFTSAYIANDATLSTLPKLFPGLIIYSDALNHASMIEG
VRRNGGAKRIFRHNDVDHLRELMAADDPAAPKLIAFESIYSMDGDFGPIEAICDIADEFG
ALTYIDEVHAVGMYGPRGAGVAERDRLMHRLDIINGTLAKAYGVMGGYIAASAKMCDAIR
SYAPGFIFTTSLPPAVAAGAAASVAFLKTAPELREKHQQQAKVLKLRLKGLGLPIIDHGS
HIVPVIVGNPVHTKVLSDRLLEDHGIYVQPINFPTVPRGTERLRFTPSPVHGPLEIEGLV
HAMDVLWSHCALNRAEMAG-----------------------MAADRQNLQDAFLNHVRK
TKVPVTIFLINGVKLQGVITWFDNFCVLLRRDGQSQLVYKHAISTIMPSTPISLYEGEDA
NMSK-QEFPGWHGTTIIGVKKDGEVVIAGDGQVSLGQTVIKGTARKVRRLSPGGFDVVAG
FAGSTADAFTLLERLEAKLEATPGQLARASVELAKDWRTDKYLQKLEAMLIVSDGRELLV
ITGAGDVLEPEHSVAAIGSGGNYALAAARGMMDSDRDAETVARDAMKIASDICVYTNGNL
TVEKI-----------SQMATKPMTKTQLVAALAEEMGEDKKSASAALDAVCALITKEVS
GGGAVTLPGIGKIYCRERPERMVRNPATGEQFKKEADKVVKMTIAKALKDSVN-------
--------------------------------------EMADKTLTRMDLSEAVFREVGL
SRNESAQLVESVLDHMSDALVDGEQVKISSFGTFSVRDKSARVGRNPKTGEEVPINPRRV
LTFRPSHLMKDRVADGNKRMIRSELIQKIADDNPHLYQRDVERIVNTIFEEITGAMAAGD
RVELRGFGAFSVKKRDARVGRNPRTGETVHVEEKHVPFFKTGKLLRDRLNGNSMRVYYDR
DCDVNLIKDKKVAILGYGSQGHAHALNLRDSGAKNLVVALREGSASKAKAEGEGLKVMEI
AEAAAWADVIMFTMPDELQAETYKKYVHDNIREGAAIAFAHGLNVHFGLIEPKEGIDVIM
MAPKGPGHTVRGEYTKGGGVPCLVAVDTDATGKALEIGLSYCSAIGGGRSGIIETNFREE
CETDLFGEQAVLCGGIVELIRMGFETLVEAGYEPEMAYFECLHETKLIVDLIYEGGIANM
DYSISNTAEYGQYVSGPRILPYDETKARMKAVLSDIQSGKFVRDFMLENSVGQPTLKSSR
RANDEHQIEVVGGKLREMMPWISAGKMVDKSKNMSALKIKKGSNSHSAYNLRPNFSDVIE
RHTLAVLVENEPGVLARVIGLFSGRGYNIDSLTVAEVDHTGHLSRITIVTSGTPQVIEQI
KAQLGRIVPVHEVHDLTVEGPVVERELAMFKVNGTGDKRVEALRLADIFRANVVDSTLET
FVFEITGAPEKIDAFAELMRPLGLVSVARTGVAALSRG-DMAKEDTLEFPGIVKELLPNA
TFRVELENGHEIIAHTAGKMRKNRIRVLAGDKVQVEMTPYDLSKGRINYRFK--------
------------------------------------------------------------
---------M--------------------------------------------------
------------IPLSHIRNFSIVAHIDHGKSTLADRLIQETNTVSLRDMKAQMLDSMDI
ERERGITIKAQTVRINYTAKNGEEYILNLIDTPGHVDFAYEVSRSMRAVEGSLLVVDSTQ
GVEAQTLANVYHAIDADHDIVPVLNKIDLPASDCDRVAEQIEDVIGIDASEAIRVSAKTG
QGIVETLEAIVHKLPAPK-GTQDAPLKAMLVDSWYDSYLGVIVLVRIMDGQLKKGDRIRM
MQNGSVHHVDRIGVFRPAMTEIDSLNPGEIGFLTASIKQVRDTRVGDTITHEKKGTESPL
PGFKPAQPVVFCGLFPVDAAEFEDLRDSIEKLALNDASFSFEMETSAALGFGFRCGFLGL
LHLEVIRDRIEREYDIDLITTAPSVIYDIHMKDGTVEQLHNPADMPDLTFVDHIEEPRIK
ATILVPDDYLGDVLKLCQDRRGMQMDLTYAGSRAMVVYDLPLNEVVFDFYDRLKSVTKGY
ASFDYQMIGYREDALVKMSILVNDEPVDALSTMVHRDRAEMRGRAMVEKLKDLIPRHMFK
IPIQAAIGGKVIARETLSAMRKDVTAKCYGGDASRKRKLLDKQKAGKKKMRQFGKVDIPQ
EAFISALKMDNM----SPKTLYDKIWDAHVAHEADDGTCLLYIDRHLVHEVTSPQAFEGL
RMTGRTVRRPDQTIAVPDHNVPTTLDRANAATMTEDSRVQVAALDTNAKEFGLHYYPVSD
VRQGIVHIVGPEQGWTLPGMTVVCGDSHTATHGAFGSLAHGIGTSEVEHVLATQTLIQKK
SKNMKVEITGKLAPGVTAKDITMTVIGETGTAGGTGYVIEYCGEAIRDLSMEGRMTVCNM
AIEGGARAGLIAPDDKTFEYCKGRPHAPKGAQWEAAMDWWKTLYSDDDAHWDKVITIKGE
DIAPAVTWGTSPEDVLPITAKVPAASDFTGGKVDAAKRAIEYMGLTEGMALTDIEIDTVF
IGSCTNGRIEDLRAAAAVLKGKK---IKDGMRAMIVPGSGLVRAQAEEEGLADIFKDAGF
EWRLAGCSMCLAMNPDQLAPGERCASTSNRNFEGRQGFKGRTHLMSPAMAAAAALTGRLT
DIRQLDA----M--RDLKIPEQRHPEKARRPDNPQPKKPSWIRVKAPGGKGYADTAKIMR
ENKLVTVCEEAGCPNVGECWSQGHATMMIMGEVCTRACTFCNIATGRPPEALDIFEPGRV
ADAVSKLGLNHVVITSVDRDDIEDGGAEHFAQTIRAVRKRSPGTTIEILTPDFIRCDPKV
LETVVEARPDVFNHNLETVPGLYPEVRPGARYFHSLRLLQRVKELDPTMFTKSGIMVGLG
ENRQSVMQVMEDMRAADIDFLTIGQYLQPTPKHHAVDRFVHPDEFAAYEKSAYGKGFLMV
SATPLTRSSYHAGDDFARLQAARLAKLG-----MLDATP--TPDAQVETLLEVNNIEVIY
NSVILVLKGVSLKVPKGGITALLGGNGAGKTTTLKAVSNLLHSERGEVTKGSIKYRNEPV
HNSGPADMVKRGVVQVMEGRHCFEHLTIEENLLTGAYTRSDGKAAIARDLEMVYEYFPRL
RERRKSQAGYTSGGEQQMCAIGRALMSRPETILLDEPSMGLAPQLVEQIFEIVKSVNENE
GVTFLLAEQNTNVALRFAHYGYILESGRVVMDGPAADLRENQDVKEFYLGMSDEGRKSFR
DVRSYRRRKRWLS---------------------------------------MAGTRLDP
IDRKILAELQADGRMTNVELAKRVGISAPPCLRRVRTLEESGYIRGYHANVNARELGFEV
QVFAMVGLASQAESDLTAFEEKCRNWPLVRECHMLNGEVDFLLKCVAPDLSSFQSFLTGQ
LLTTPNVESVKTSLVIRPAKDEPGVPFDVLESRLKNAP----------------MSDVAD
RVKKIVVEHLGVEEDKVVENASFIDDLGADSLDTVELVMAFEEEFGIEIPDDAAENIQTF
GDAVKFIKEASMANDYIVKDISLAAFGRKELDIAETEMPGLMALRAEYGESKPLSGSRIV
GSLHMTIQTAVLIETLVVLGADVRWASCNIFSTQDHAAAAIAESGTPVFAIKGQSLEEHW
DYLDKSFQFPE-GPNLILDDGGDATLYILLGARAEAGE-D-VISVPTSEEEIAIKAQIKK
RMAQSPGWFTKMRDQIKGVSEETTTGVHRLYDLVKQGQLPFPAINVNDSVTKSKFDNKYG
CRESLVDGIRRATDVMMAGKVAVVCGYGDVGKGSAASLAGAGARVKVTEADPICALQAAM
DGFEVVLLEDVLDTADIFITTTGNKDVIRIEHMREMKDMAIVGNIGHFDNEIQVAALKNH
KWTNIKEQVDMIEMPSGNRLILLSEGRLLNLGNATGHPSFVMSASFTNQVLAQIELWENT
GKYENQVYILPKHLDEKVARLHLDRIGVKLTQLTSEQAAYIGVTPEGPFKPEHYRYMGYR
VVIAGATGNVGREMLNILAERHFPVDEIVALASRKSMGSEVSFGDKTLKTKDLDTFDFTG
WDMALFAVGSEATKKYAPKAAKAGCVVIDNSSLYRYDPDIPLIVPEVNAHAIHDYAKKNI
IANPNCSTAQMVVALKPLHDRATIKRVVVSTYQSVSGSGKDGMDELWDQTKSIYNPTDSK
PPRKFTKQIAFNVIPHIDVFMDSGDTKEEWKMMVETKKIVDPKIKVTATCVRVPVFVGHA
ESINIEFEDHLDENEARDILREAPGVMVIDKREDGGYVTPVECAGDFATFISRIRQDSTI
DNGLNLWCVSDNLRKGAALNAVQIAELLGREVLKKGMGIQAAEISAILKDQIKNFGQEAE
VAEVGRVLSVGDGIARVYGLDNVQAGEMVEFPGGIMGMALNLETDNVGVVIFGSDRDIKE
GDTVKRTNSIVDVPIGNGLLGRVVDGLGNPIDGKGPIESTERGLADVKAPGIIPRKSVHE
PMATGLKSVDAMIPVGRGQRELIIGDRQTGKTAVALDAILNQQQINDAAGDDESKKMYCV
YVAIGQKRSTVAQLVKKLEETGAIDYSIVVAATASEPAPMQYLAPYSATAMAEFFRDNGR
HALIVYDDLSKQAVSYRQMSLLLRRPPGREAYPGDVFYLHSRLLERSAKLGDDAGNGSLT
ALPIIETQGGDVSAFIPTNVISITDGQIFLETELFYQGIRPAVNTGLSVSRVGSSAQTKA
MSSVAGPVKLSLAQYREMAAFAQFGSDLDASTQQLLNRGARLTELMKQPQYSPLTNAEIV
CVIYAGTNGYLDKIDVKEVGRFEAGLLAHLRSKHADLMADITNNDRKVKGELEDKIKAAI
DSFAADFAMANAVGKITQVIGAVVDVQFEDHLPEILNAVVTENHGKKLILEVAQHLGENT
VRTIAMDATEGLVRGQRVEDTGAPISIPVGNATLGRIMNVVGEAIDEKGEIVSAERRSIH
ADAPEFAEQSTTSEVLETGIKVIDLLAPYAKGGKIGLFGGAGVGKTVLIMELINNIAKVH
SGYSVFAGVGERTREGNDLYHEMIESNVINPDDLEKSQVALVYGQMNEPPGARMRVALTG
LTLAEQFRDQSGTDVLFFVDNIFRFTQAGSEVSALLGRIPSAVGYQPTLATDMGQMQERI
TSTKSGSITSVQAVYVPADDLTDPAPATSFAHLDATTVLDRSISEKGIYPAVDPLGSTSR
LMDPSIVGEEHYNVARDVQGILQRYKSLQDIIAILGMDELSEDDKLTVARARKIERFLSQ
PFDVAKVFTGSDGKQVPLEETITSFKAVVAGEYDHLPEGAFYMVGGIEEVKAKAEKMAAD
-AAMSKSKKLDFRPNEFVVYPAHGVGQIVSVEEQEVAGISLELFVIAFEKDKMTLRVPTH
KATEIGMRALSSPDVISHAMKTLKGKAKVKRAMWSRRAQEYEQKINSGDLIAIAEVVRDL
HRTDDQREQSYSERQLYEAALERLTREVAAVAGGDELAASKQVGDVLESRV---------
------------------------------------------AA----------------
------AMTD-----TRLANRFPTDAEKTRRFVFVLLEDFTLLSFASAVECLRIANRMSG
RTAYDWRLIGEDGGRVRCSAGAEYTLDGSLDELRREDTLVVCSGINVQAATTKKLLGWLR
REARKGMMVGGLCTAAFTLAKAGLLDGKKATIHWENQDSFSEDFEDVILTKSVFVVDGNR
MTTAGGTSSIDLMLKLIADDLGEDLANAVADQLIYSSIRTDQDTQRLSVPTRIGVRHPKL
GQVIQMMEANIEEPISPSSLARDVGMSTRQLERLFRRYLSRSPKRYYMELRLQKSRNLLM
QTDMSVINVALACGFASPSHFSKCYRAHYDTTPYRERGSHAARPVAMKFLDLCKVYIRSG
GGGGGCVSFRREKYIEYGGPDGGDGGSGGSVWAEAVDGLNTLIDFRYQQHFFAKNGQPGM
GKQRTGKDGDDIILRVPVGTEILDEDQETVLVDMTELGQRVELARGGNGGWGNLHFKSAT
NQAPRRANPGQEGVERTVWLRLKLIADVGLLGLPNAGKSTFLAATSNARPKIADYPFTTL
HPNLGVVGVDNTEFVVADIPGLIEGASEGRGLGDLFLGHVERCAVLLHLIDGTSDTVAED
YRTIINELEAYGGELADKPRITVLNKIDALNEDDRVTAREELEKACGGEVMMMSGVAREG
VTEVLRALRGQIDDDRLRFRTE-DEEEAPWQP-MRLDDLM--------------------
---MAGK-DRD-DDETDLLTKTKPKTKRPPLYKVMLLNDDFTPMEFVVIVLERFFGLNHA
QAFEIMLTVHKKGLAVVGVFSHEIAETKVAQVMDFARRHQHPLQCTMEKEE---------
----------------MANT---SSGDSKNTLYCSFCGKSQHEVRKLIAGPTVFICDECV
ELCMDIIREETKASGLKATDGVPTPKDICDVLDDYVIGQAMAKRVLSVAVHNHYKRLNHA
QKGG-DIELAKSNILLIGPTGCGKTLLAQTLARILDVPFTMADATTLTEAGYVGEDVENI
ILKLLQSSEYNVERAQRGIVYIDEVDKITRKSENPSITRDVSGEGVQQALLKLMEGTVAS
VPPQGGRKHPQQEFLQVDTTNILFICGGAFAGLDRIIAARGKGSAMGFGADVRDKDARGI
GEIFTDLEPEDLLKFGLIPEFVGRLPVLATLEDLDEDALVTILTEPKNALVKQYQRLFEI
EDTQLTFTDDALSAIAKRAIQRKTGARGLRSILEDILLNTMFDLPGMDSVTEVVVNEEAV
NSDAAPLMIHA-DA--E-KEPATAG---MKDVQNMAETSLDLTTKPTKEISVREVFGIDT
DMVVHGFDERTSRVPDLDSTYKFDPDTTMAILAGFNHNRRVMVQGYHGTGKSTHIEQVAS
LLNWPCVRVNLDSHISRIDLIGKDAIKLKDGKQVTDFQEGILPWALRNPTAIVFDEYDAG
RADVMFVIQRVLEVDGKLTLLDQNKVIEPHPYFRIFATANTVGLGDTTGLYHGTQQINQG
QMDRWSLVATLNYLSIDAETQIVLSKNPHYNTDKGRKTIKQMVTVADLTRTAFMNGELST
VMSPRTVIAWAQNAEIFRDVGYAFRLSFLNKCDELERQTVAEFYQRLFDEELPESAASLS
LG----------------MSKIALVDDDRNILTSVSMTLEAEGFEVETYNDGQAALDAFN
KKLPDMAVLDIKMPRMDGMDLLQRLRQKTAMPVIFLTSKDDEIDEVLGLRMGADDYVKKP
FSQRLLVERIRALLRRQDAVETNEVGDTEETKVIERGDLRMDPLRHAVSWKGKDVSLTVT
EFLLLQALAQRPGFVKSRDQLMDVAYDDQVYVDDRTIDSHIKRLRKKMRSADEEFSAIET
LYGIGYRYNEE-----------------MAKVIGIDLGTTNSCIAIMDGSQPRVVENAEG
ARTTPSIVAFTDDERLVGQPAKRQAVTNPDNTIFGVKRLIGRRNDDADLAKDKKNLPFTV
IDGGNGDAWVKAKGEKYSPSQISAFILGKMKETAESYLGEEVTQAVITVPAYFNDAQRQA
TKDAGKIAGLEVLRIINEPTAAALAYGLDKKETQTIAVYDLGGGTFDVTILEIDDGLFEV
KSTNGDTFLGGEDFDMRIVNYLADEFKKTNGVDLTQDKMALQRLKEAAEKAKIELSSASQ
TEINQPFISMG-KDGSPLHMVMKLTRSKLEQLVGDLIKASMKPCAAALKDAGVSASEIDE
VVLVGGMTRMPRVIEEVSKFFGKEPHKGVNPDEVVALGAAIQAGVLQGDVKDVVLLDVTP
LSLGIETLGGVFTRLIDRNTTIPTKKSQVFSTAEDNQSAVTIRVFQGEREMAADNKILGA
FNLESIPPAPRGMPQIEVTFDIDANGIVAVGALDKGTGKEQKITIQASGGLSDADIDKMV
KDAEENADADKERRALIEAKNQAESLIHSTEKSLEEHGDKVDPTTVEAIELAIAALNDEL
ATDNVDKINNGIQNVTEAAMKLGEAIYKAAQDE-NE--DVAPAADASG----GDDDIVDA
DFEDL-DDN-KRA-MKFSIERAALLKAVSQAQSVVERRNTIPILANVLIEAEGSDASFRA
TDLDIEVVDKAPAQVERAGATTVSATTLHEIVRKLPDGALISLTADSAAGRLTVEAGRSN
FSLATLPREDFPVMATSEYQSNFKAPAPVLRRLFDKSKFAISTEETRYYLNGVYMHISDS
DGSKVLRCVATDGHRLARIDAPMPDGAAEMPGVIVPRKTVGELRKLLDDDDMEIAVSVSE
TKIRFATPHITLTSKVIDGTFPDYTRVIPQGNTRKMEVDASDFARAVDRVATVSSERSRA
VKLQLDEDRLVLSVNAPDSGAAEEELVVAYADERLEIGFNAKYLLEIASQVDRENAVFLF
NSSGDPTLMREGNDMSAVYVVMPMRVMSEMLKGKRGLIMGVANERSIAWGIAKAMAEAGA
ELAFTYQGEAFGKRLEPLAQSVGSDFMVDVDVTDDASLDAAFDQLGARWPTIDFVVHAIA
FSDKSELTGRFLNTSRENFKNSMDISAYSFIEVARRAHPLMVENGGTLMTLTYMGSNRVT
PNYNVMGVAKAALESATRYLANDLGPEGIRVNAISPGPMKTLAGAAIGGARKTYKHTDTN
APLRSNATLEAVGGTAVYLASDAGACTTGEIIRVDGGFHVLGMPQAEHLMAREKTK-TKR
KVSKNIAAGVAHVNSSFNNTKILISDVQGNAIAWSSAGTMGFKGSRKSTPYAAQMAAEDA
GKKAQDHGVKTLEVEVQGPGSGRESALRALAAAGFNITSIRDVTPMAHNGCRPPKRRRV-
----------------------VARIAGVNIPTAKRVPIALTYITGIGNSSAAAICEAVG
IDSTRRINELSDAEILKIREFIDENYTVEGDLRRDTQMNIKRLMDLGCYRGLRHRRNLPV
RGQRTHTNARTRKGPAKAIAGKKKMTYIVNDACISCKYTDCVEVCPVDCFYEGENMLVIH
PDECIDCGVCEPECPADAIRPDTEPDMEKWVEFNRKYSELWPVIITKKDPLPEAEERDGE
EGKLEKYFSEAPGEGGMS-TKDFLKKIKDEDIEYVDVRFTDTRGTLQHVTIVSDLVDEDF
IEEGFMFDGSSIAGWKSIEASDMKLMLDTDTAYVDPFYAEKTICVHCSIVEPDTNEPYER
DPRGTAQKAEAYLKSSGIGDVAYMGPEAEFFLFDNVKFSNTINKVSYEVDASDASWNSDT
DYEMGNMGHRPGLKGGYFPVNPIDEAQDLRAEMLSTMKRLGMKVDKHHHEVASCQHELGL
IFGTLTTQADEMQKYKYVVHNVAHAYGKSATFMPKPIYGDNGSGMHVNMSIWKDGKPLFA
GDKYADLSQEALYFIGGILSHSKSLNAFTNPTTNSYKRLIPGFEAPVLRAYSARNRSGCV
RIPWTESPKAKRVEARFPDPAANPYLCFAALLMAGLDGIKNKIDPGEAMDKNLYDLPAEE
LADIPTVSSSLREALDELQADMDYLLAGDVFTKDQVQGYIDLKMAEVLKYDQTPHPVEFG
MYYSC-------------MKKIEAVIKPFKLDEVKEALQEVGVQGLSVIEVKGFGRQKGH
TELYRGAEYVVDFLPKVKIEIVLDDDQVDGAIEAIVNAAKTEKIGDGKIFVSPIEQTIRI
RTGETGSDALMAEQ--------AQ-------ALNVSNEVAISIENMNKWYGTFHVLRDID
LTVYRGERIVIAGPSGSGKSTLIRCINALEEHQKGRIEVDGTVLSSDVKNIDKIRSEVGM
CFQHFNLFPHLTILENCTLAPIWVRKTPKKEAEEIAMHFLEKVKIPDQADKYPGQLSGGQ
QQRVAIARSLCMRPRIMLFDEPTSALDPEMIKEVLDTMVELAEEGMTMLCVTHEMGFARQ
VANRVIFMDEGQIVEQNEPEEFFNNPQSPRTKLFLSQILGH------MSDPV------QR
PRSFQEIILALQSYWARQGCAILQPYDMEVGAGTFHPATTLRALGTNPWAAAYVQPSRRP
TDGRYGENPNRLQHYYQFQALIKPSPPNLQELYLGSLEAIGIDMALHDIRFVEDDWESPT
LGAWGLGWEVWCDGMEVSQFTYFQQVGGHDCHPVSGELTYGLERLAMYVLGVDHVMDMPF
NSPDAPIPLTYGDVFKQTEEEYARWNFDVANTDVLLDHFVEAENECKAILAHDALDPKTG
KRIVMAHPAYDQCIKASHIFNLLDARGVISVTERQAYIGRVRTLAKACADAFVQTRAGGW
S-EDAA------
>LCBCOIAF
MIDSDPTLRPDPLPGD----FDRALRPQMLDEFVGQAEARANLKVFIQSAKQRGEAMDHT
LFHGPPGLGKTTLAQIMARELGVGFRMTSGPVLAKAGDLAAILTNLEARDVLFIDEIHRL
NPAVEEVLYPALEDFELDLVIGEGPAARTVRIELQPFTLVGATTRMGLLTTPLRDRFGIP
TRLQFYTEDELFIIVDRNARKLGAPADEGGAREIAKRARGTPRIAGRLLRRVVDFAVVEG
DGRVTRELADMALTRLGVDQLGLDGADRRYLRLIAENYQGGPVGIETMSAALSESRDALE
EVIEPFLLQQGLIQRTPRGRMLAQKAWTHLGMAPP---------KPRA-----DLF--G-
-----------MAAKPFFRRRKVCPFSGDNAPAIDYKDTRLLQRYISERGKIVPSRITAV
SAKKQRELARAIKRARFLALLPYAVKMVQLTLPKNSRMTTGKTWPKPEGAKNLRQFQVYR
WNPDDGKNPAIDTYFVDMDTCGPMILDALIKIKNEIDPTLTFRRSCREGICGSCAMNIDG
INTLACTYGVDEVNGAVKIYPLPHMPVVKDLIPDLTHFYAQHASIQPWLETKTAEPAKEW
KQSIDDRAKLDGLYECIMCACCSTSCPSYWWNGDRYLGPAALLHAYRWIIDSRDEATGER
LDELEDPFKLYRCHTIMNCAKTCPKGLNPAAAIANIKKMMVERTV---------------
------------------------------------------------------------
-----------MNIHEYQAKALLRSYGAPVSEGRVVLKAEDAKTAAGEMDGPLWVVKAQI
HAGGRGKGSFKEADAGDKGGVRLTKSVEEAAEEAKKMLGRTLVTHQTGPAGKQVNRIYIE
DGSGIETELYLALLVDRQTSRIGFVCSTEGGMDIEEVAESTPEKIISFSVDPAAGFQPYH
GRRVAFALGLEGKQVKQCVTLMGQLFKAFVEKDMEMLEINPLIVTDGGDLKVLDAKVSFD
GNAMYRHGDIADLRDTTEEDPKELEASKYDLNYIALDGEIGCMVNGAGLAMATMDIIKLY
GAEPANFLDVGGGATKEKVTEAFKIITSDPQVKGILVNIFGGIMRCDVIAEGVVAAVKEV
GLKVPLVVRLEGTNVEEGKAIINNSGLDVIAADNLKDGAQKIVKAVKGM-----------
-------------DSTLVKDDPNTGVKEGVDQDTVDAVREVGGAYKYGWSTDIEMDYAPL
GLNPDIVKLISEKNEEPEWMLEWRLAAYERWLTKKEPNWAMVDYPEIDFQNQYYYARPKS
MAVKPKSLDDVDPKLLETYKKLGIPLKEQAILAGVEGAENMGDEP---RKVAVDAVFDSV
SVGTTFQDELKKAGVIFCSISEAIREHPELVKKYLGSVVPVNDNFYATLNSAVFSDGSFV
YVPPGVRCPMELSTYFRINAENTGQFERTLIIADKGSYVSYLEGCTAPQRDESQLHAAVV
EIIIEEDAEVKYSTVQNWYPGDENGKGGIYNFVTKRADCRGDRAKVMWTQVETGSAVTWK
YPSCILRGDDSQGEFYSIAIANNMQQADTGTKMIHLGKRTKSRIVSKGISAGKAQNTYRG
LVTMHPKAKESRNYTQCDSLLIGDQCGAHTVPYIEVKNNSSRVEHEATTSKVDDDQLFYC
RSRGMDEEEAVALVVNGFCKDVLQALPMEFAMEAQALVAISLEGSVG-------------
----------------MLSIKGLKVKLEEEDKQILKGVDLEVEAGKVHAIMGPNGSGKST
LSYVLSGKGGYEVTEGSAHLGDIDLLDLEPEERAAAGLFLAFQYPVEIPGVGNMTFLRTA
VNAQRKARGEEEMSAAEFLKVVRARAKELKIDAEMLKRPVNMGFSGGEKKRNEILQMAML
EPKMCILDETDSGLDVDAMKLVADGVNALRTEGRGFLVITHYQRLLDHIKPDVVHIMADG
RIIKTGGPELALEVENNGYADILSEVA---------------------------------
-----------------------------------------------------MAETRET
KLLIIGSGPAGYTAGVYASRAMLNPILVQGIEPGGQLTTTTEVENWPGDSEVQGPDLMIR
MQDHAKAMGTEIIGDIITDLDLSSRPFHAKGDSGTTYVADAVILATGARAKWLGLETEEK
FKGFGVSACATCDGFFYRNQEIVVIGGGNTAVEEALFLTNFASKVTLIHRRDELRAEKIL
IDRLMKNPKIEPLWFHQLDEVYGTDAPLGVEGVKVKHVETGEITDIPCKGVFVAIGHAPA
NELVKDTLETHMGGYVVTKPDSTETSVPGVFAAGDLTDHKYRQAVTSAGMGCMAALEAER
FLAEVGDD----SG------KDTSLPLGYGAEVKD--------DA-MPVIYEKVALIGLG
LIASSMFWAMKRGGLAGHVSGFARSADTRDTAREIGLCDEVCDSIAKTVKDADLVVLCVP
VGVMGSVAAEMAGYLKPGCTVTDVGSVKADVIAQVGPLLPEGVHFIPAHPLAGTEHSGPR
SGFAELFDNRWCLLVPVPDTNANAISRLRNLWDGMGANVEEMDAEHHDLVLAVTSHAPHL
IAYTMVGVADDLRRVTDSEVIKYSAAGFRDFTRIAASDPTMWRDVFLTNKDATLEILGRF
TEELFALQRAIRMGDGDHLHDYFTRTRAIRRGIIEAGQDTDAPNFGRQPGN--KMGFKMG
IVGLPNVGKSTLFNALTKTAAAQAANFPFCTIEPNVGEVAVPDARLDKLAAIAGSKQIIP
TRMTFVDIAGLVKGASKGEGLGNQFLANIRETDAIAHVLRCFEDGDVTHVEGRVDPVADA
ETIDTELMLADLESIEKRRAGLVRKIKGNDKDAAQQDRLLAAAQEAIENGNPARTVDVDA
DDAKAWRMLQLLTSKPVLYVCNVGESEAAEGTALSAKVGEMAAAQGNSHVVISAQIEEEI
SQLEPEEASMFLEEMGLEEAGLDRLIRAGYDLLHLETYFTVGPKEARAWTIKAGTSAPKA
AGVIHGDFEKGFIRAETIAYDDFVGLGGEGPAKEAGKMRAEGKSYTVKDGDVLHFLFNT-
------------------------------MPVLVMKFGGTSVATLDRIRRAAKRVGVEV
AKGYDVIVIVSAMSGKTNELVGWVNETSPMYDAREYDAVVSSGENVTAGLMALTLQEMDV
PARSWQGWQVPVKTTSAHSSARIEDIPPANIMTKFGEGMRVAVVAGFQGVSPEGRITTLG
RGGSDTTAVAFAAAFDAERCDIYTDVDGVYTTDPRVSAKARKLDKIAFEEMLELASLGAK
VLQTRSVELAMRYKVKLRVLSSFEEQSDEAGTLVCAEEEIMESNVVSGIAFSRDEAKMTL
VSVADRPGIAAAIFTALSEGGVNVDMIVQNISEEGRTDMTWSCPVDQIKRAEAAIDAAKK
SGELNFDDLIAD-----------------------TDVAKVSVVGIGMRSHTGVAAKMFQ
VLSNEGVNIKVITTSEIKISVLIDRKYMELAVQALHDAFELDKAAMARPKIALIGAGQIG
GTLAHLAAIKELGDVVLFDIAEGIPQGKALDIAESGPSAKFDATMTGANDYSEIAGADVC
IVTAGVARKPGMSRDDLLGINLKVMKSVGEGIAAHAPDAFVICITNPLDAMVWALREFSG
LPHHKVCGMAGVLDSARFRHFLASEFNVSMKDVTAFVLGGHGDTMVPLTRYSTVAGIPLP
DLVKMGWTTQDKLDAIVQRTRDGGAEIVGLLKTGSAFYAPATSAIEMAEAYLKDQKRVLP
CAAYVDGAYGLDGFYVGVPTVIGAGGVERVVEISMNKDEQTMFDNSVNAVKGLVDACKGI
DESLKMS-------------------------------F---------FDQFRGMFSSDM
AIDLGTANTLVYVKGKGIVLSEPSVVAYHVKDGVKKVLAVGEDAKLMLGRTPGSIEAIRP
MREGVIADFDTAEEMIKHFIRKVHKRSTFSKPKIIVCVPHGATPVEKRAIRQSVLSAGAR
RAGLIAEPIAAAIGAGMPITDPTGNMVVDIGGGTTEVAVLSLGDIVYARSVRVGGDRMDE
GIINYLRRQHNLLIGETTAERVKTSIGTARMPDDGRGTSMHIRGRDLLNGVPKEIEVTQA
QIAEALAEPVQQICEAVMTALETTPPDLAADIVDRGVMLTGGGALLGDLDLALREQTGLA
ISVADEPLNCVALGTGKALEYEKQLRHAIDYDSMALERTFSIIKPDATRRNLTGKINAKF
EEAGLRIVAQKRIHMTKAQAGVFYAVHAERPFYDELCEFMASEPVIVQVLEGEGAIAKNR
EVMGATNPADAAAGTIRAEFAESVGENSVHGSDAPETAAVEIAYFFSGLELV-------G
MAVAAA---------GA--------------------NVAGMDRDVATQNLNKELQDKGF
LLTSTEDIINWARTGSLHWMTFGLACCAVEMMHTSMPRYDLERFGTAPRASPRQSDLMIV
AGTLTNKMAPALRKVYDQMPEPRYVISMGSCANGGGYYHYSYSVVRGCDRIVPVDVYVPG
CPPTAEALLYGIMQLQRKIRRTGTIVRMMDG-------TK---GFEDALTGEQKIRNFNI
NFGPQHPAAHGVLRLVLELDGEIVERCDPHIGLLHRGTEKLMESRTYLQNLPYFDRLDYV
APMNQEHAWCLAIEKLTGVEVPRRASLIRVLYSEIGRILSHLLNVTTQAMDVGALTPPLW
GFEEREDLMIFYERACGARLHAAYFRPGGVHQDLPPALLDDIEAWSHKFLSGFMVDVDQL
LTENRIFKQRNADIGIVSEQDIQDWGFSGVMVRGSGLAWDLRRAQPYECYDEFDFQIPTG
VNGDCYDRYLVRMEEMRQSTYIIQQAIEKLRAPEGQGDILARGKITPPSRTAMKTDMESL
IHHFKLYTEGFHVPAGEVYCAVEAPKGEFGVYLVADGSNKPYRAKLRAPGYLHLQAMDYI
AKGHQLADVAAIIGTMDIVFGEVDRMANTDYTRHVKYFLLQDFYQGLKLGIKYMFKPKAT
INYPHEKGPLSPRFRGEHALRRYPNGEERCIACKLCEAVCPAQAITI-DAEPREDGSRRT
TRYDIDMTKCIYCGFCQEACPVDAIVEGPNFEFSTETREELFYDKAKLLDNGERWEAEIA
RNLELDAPYR----------------------MIGIEHYLTVAATLFVIGIFGLFLNRKN
IIIMLMSIELMLLAVNINFVAFSYYL---G--DLVGQVFTLFVLTVAAAEAAIGLAILVC
FFRNRGTIAVEDVNVMKGMFNVTKKSMQWGEETLTLETGKVARQADGSVIATLGETSVMA
NVTFARQQKPGQDFFPLTVHYQEKYYAAGKVPGGFFKRE-ARPTEKETLTARLIDRPIRP
LFVPGFKNEVLVMCTVLSHDLVNDPDMVAMIAASAALTISGAPFRGPIAACRVGFEGGDY
VLNPTVDDMQDLRLNPDQRLDLVVAGTKDAVMMVESEAYELSEEEMLGAVKFAHEQIQPV
IDLIIDLAEDTAKEPFDFQPVDYSDLSAAVKSAGEDAMRAAFAIADKQERTAAVAAARET
IKAALTDEQKDDANLGSALKGLEASILRGDVVKTGTRIDGRKTDEIRNIVAETGILPRTH
GSSLFTRGETQGLVVTTLGTGDDEQFIDALHGNFKSNFMLHYNFPPYSVGEVGRVSGPGR
REIGHGKLAWRALQAVLPASTDFPYTVRVVSEITESNGSSSMASVCGGSLSMMDAGVPLK
SPVAGVAMGLILEEDGSYAILSDILGDEDHLGDMDFKVAGTEAGITSLQMDIKIAGITPE
IMEKALAQAKAGRVHILGEMNKAIS-GAGEFSVHAPRIETMQIPTDKIREVIGSGGKVIR
EIVEVSGAKVDINDEGIIKIASPNGDSIKKAYDMIWSIVAEPEEGAVYTGTVVKIVDFGA
FVNFFGKRDGLVHVSQIENRRLNHPSDVLKEGQEVKVKLLGFDDRGKVRLSMKVVDQETG
-----EEI--KKEE-GSEEMALNPIPPPPRDDAARRLAPPSAAAYNAKNNVGSAVM-SFA
---------------------------------HRHLLGIEHLSQDDITTLLDLADTYAD
LNRQPHKHSDALNGLTQINMFFENSTRTQASFEIAGKRLGADVMNMAMQASSIKKGETLI
DTAMTLNAMHPDLLVVRHPQSGAVDLLAQKVNCAVLNAGDGRHEHPTQALLDALTIRRAK
GRLHRLSIAICGDIAHSRVARSNIMLLGKMENRIRLIAPPTLMPAQIGEFGVEVFDDMKE
GLKDVDVVMMLRLQKERMDGGFIPSEREYYHRYGLDAEKLAHAKPDAIVMHPGPMNRGVE
IDGTLADDINRSVIQDQVEMGVAVRMAAMDLLARNLVD--SRKANAM----------PES
QSKVTFKRVMLKISGEALMGDQGFGLHPPTVQRIANEVKSVHDLGVEICMVIGGGNIFRG
LQGSAQGMERTTADYMGMLATVMNALAMQSALEELGIHTRVISAITMNEVAEPYIRRRAV
RHLEKKRVCIFAAGTGNPYFTTDTAATLRANEMACEAIFKGTK-VDGVYDKDPAKHADAV
RYDDVTYDDVLQKRLGVMDASAIALARDNSLPIIVFSLDEPGGFKGILAGEGTYTRVQGM
ATADLLTMDNKKQAEKQKALDSALAQIERQFGKGSIMKLGAEGAIQDIKASSTGSLGLDI
ALGIGGLPMGRIIEIYGPESSGKTTLTLHCVAEQQKSGGVCAFVDAEHALDPQYARKLGV
DIDELLISQPDTGEQALEITDTLVRSGAVNMVVVDSVAALTPKSELEGDMGDSSVGVQAR
LMSQAMRKLTGSISRSNCMVIFINQIRMKIGVMFGSPETTTGGNALKFYSSVRLDIRRIG
ALKDRDEVVGNATRVKVVKNKVAAPFKQVEFDIMYGEGISKMGELLDLGVKAGVVDKSGS
WFSYGDERIGQGRENAKTFLKENTAMANDIEDKIRAAHGLDFAGSGN------DDADILE
A--------MTT----------------ETLNLADLKAQTPKNLLAMAEELEIENASTMR
KGEMMFQILRERADEGWEISGDGVLEVLQDGFGFLRSPEANYLPGPDDIYVSPEMIRQHS
LRTGDTIEGLIKAPDDTERYFALTEVTKINFEAPEKARHKVAFENLTPLYPDERLTMEVD
DPTIKDRSARIIDLVSPIGKGQRCLIVAPPRTGKTVLLQNIANSIEKNHPECYLIVLLID
ERPEEVTDMQRSVKGEVVSSTFDEPATRHVAVSEMVIEKAKRLVEHKRDVVILLDSITRL
GRAFNTVVPSSGKVLTGGVDANALQRPKRFFGAARNIEEGGSLTIIATALIDTGSRMDEV
IFEEFKGTGNSEIVLDRKIADKRVFPAMDILKSGTRKEDLLVDKTDLQKTFVLRRILNPM
GTTDAIEFLIGKLKQTKSNSDFFDSMNSM--------RPSGRKLDELRAVSIETGFTKHA
EGSALIKMGDTHVLCTATIEDRVPPFIKGSSLGWVTAEYGMLPRATNTRMRREAAMGKQG
GRTVEIQRLIGRALRAGVDRSALGERQITIDCDVLQADGGTRCASITGGWVALKLAVNKL
MKAGDVISDPLVDPVAAISCGIYAGQPVLDLDYPEDSEAGVDGNFIMTGSGKLIEIQMSA
EGSTYSRDQMNQLMDLAEKGVAELVEKQKAATAMRHARGYRRLNRTHEHRKALFSNMAGS
LIEHEQIKTTLPKAKELKPIIEKMITLAKRGDLHARRQAASKLKQDQYVAKLFDILGPRY
KDRQGGYVRVLKAGFRYGDMAPMAIIEFVDRDRDAKGANDKARVAAYE-VA--EDMSRTK
GGVVTHARHKKVIKAAKGYYGRRKNTFKVARQAVDKANQYATRDRKNRKRNFRALWIQRI
NAAVRSHDEALTYSRFINGLSLAGIEVDRKVLSDLAVNEPEAFGAIVKQAQDALAAMAHK
KAGGSSRNGRDSAGRRLGVKKYGGEAVIPGNILVRQRGTKYWPAQGVGMGKDHTIFAVVD
GKVQFHKGLKNRTFISVLPVAEAAEMAKPTTIKIRLNSSAGTGHFYVTKKNARTMTEKMV
IKKYDPVIRKHVEYKEGKIKMIHKNWAELIKPQQLDVKPGNDPARQATVIAEPLERGFGL
TMGNALRRVLMSSLQGAAITSVQIDNVLHEFSSVTGVREDVTDIVLNLKGVSLRMEVEGP
KRLSISAKGPGVVTAGDISESAGIEILNRDHVICHLDDNADVYMELTVNTGKGYVAADKN
KPEDAPIGLIPIDAIYSPVKKVSYDVQPTREGQVLDYDKLTMKVETDGSISPDDAVAFAA
RILQDQLGIFVNFDEPESASRQDDDDGLEFNPLLLKKVDELELSVRSANCLKNDNIVYIG
DLIQKTEAEMLRTPNFGRKSLNEIKEVLSGMGLHLGMDVEDWPPDNIEDLAKKFEDSFMA
AKDTNEDAKSDDQDAGHSLDMSQAAVKKMIGEAREKGYITYDQLNTVLPPDQVSSEQIED
VMSMLSEMGINVI--EDEEAEEEDAKGGTEVATTESTRDVALSAGTSEKLDRTDDPVRMY
LREMGSVELLSREGEIAIAKRIEAGRNTMIAGLCESPLTFQAITIWRDELLSEDILLRDV
IDLEATFGTQMGDEEET-TPVV-P-VGGT---ETKPAE-STSEVDADGNPI-SN--D-DD
DEDEDEQANMSLAAMEAALKPQVLEALDIIADDYVKLSQIQDSRISATLNEDGTFSKADE
EEYQRVRSEIVLLVNELHLHNNRIEALIDQLYGINRRIMQIDSAMVKLADQARINRKEFV
DSYRGYELDPNWMERMAEKSGRGWQMFIERSSEKVDELRTDMAQVGQYVGLDISEFRRIV
QQVQKGEKEARQAKKEMVEANLRLVISIAKKYTNRGLQFLDLIQEGNIGLMKAVDKFEYR
RGYKFSTYATWWIRQAITRSIADQARTIRIPVHMIETINKLVRTGRQMLHEIGREPTPEE
LAEKLQMPLEKVRKVMKIAKEPISLETPIGDEEDSQLGDFIEDKNAVLPLDSAIQENLKE
TTTRVLASLTPREERVLRMRFGIGMNTDHTLEEVGQQFSVTRERIRQIEAKALRKLKHPS
RSRKLRSFLDQ------MANYANLPAPTPEGGLNRYMQEIRKFPLLEPEEEYMLAKRWVE
EQDTKAAHRMVTSHLRLAAKIAMGYRGYGLPQAEVISEANVGLMQAVKRFDPEKGFRLAT
YAMWWIRASIQEYILRSWSLVKLGTTSGQKKLFFNLRKAKNRIGALEEGDLHPDNVTRIA
TDLGVTETEVISMNRRMSGGDASLNATVGSEGEGTMQWQDWLEDEDADQATDYEERDELE
TRREMLAEALDVLNDREKDILTQRRLSDKTVTLEDLSSQYDVSRERIRQIEVRAFEKLQK
RMRDLAREKGL-------------MA--TA---MARVTVEDCVDKVPNRFELVMLAAHRA
REIAAGSPVTVDRDNDKNPVVSLREIADETQSADDLRERLIESNQNQIEVDEPEEDAMAL
LMGAEQ-DKPEEDSMSEEMLLRQLMAAQGQG------------------------MAMN-
SMEDFEALLEESFEMDTPAEGSVVKGKVIAIEAGQAIIDVGYKMEGRVELKEFAEPGEAP
KVEVGDEVEVFLRQVENSRGEAVISREMARREEAWDRLEKAYAAEERVEGAIFGRVKGGF
TVDLGGAVAFLPGSQVDVRPVRDAGPLMGLKQPFQVLKMDRRRGNIVVSRRAILEESRAE
QRAEVIGNLTEGQEVDGVVKNITEYGAFVDLGGVDGLLHVTDMAWRRVNHPSEILAIGET
IKVQVIKINKETHRISLGMKQLQEDPWDLVQAKYPLESTHTGRVTNITDYGAFVELEPGV
EGLVHVSEMSWTKKNVHPGKIVSTSQEVEVMVLEIDGAKRRVSLGLKQTMRNPWEVFAET
HPEGTEVEGEVKNITEFGLFVGLPGDIDGMVHLSDLSWDQRGEEAIQDYRKGDTVQAVVS
EVDVEKERISLSIKGVGGDKFAEAVGGVKRGSVVTVSVTSIEEGGIEVEYEGMKAFIRRS
DLSRDRAEQRPERFSVGDKVDVRITNVDAKAHRLGVSIKAREIAEEKEAVEQYGSSDSGA
SLGDILGAALK-GDE--VTKRTAAKHKIDRRMGENIWGRPKSPVNRREYGPGQHGQRRKG
KLSDFGIQLRAKQKLKGYYGDLTEKQFRRIYGEAERVKGDTGENLIGLLERRLDAVVYRA
KFVATVFAARQFVNHGHVKVNGKKVNIPSYRVKEGDVIEVRDRSKQMVALLEATQLAERD
VPDYIEADHSKMTATFVRTPALGDVPYPVMMEPNLVVEFYAKN-----------------
------------------------------------------------------------
----------------------------------------MPLYEHVMIARQDLSNTQAE
GLIEHFGTVLADNDGKLVDSEYWGVKTMAYKINKNRKGHYAFLRSDAPATAVQEMERLMR
LHDDVMRVLTIKVDEHKELPSVQMQKRDERPERG---ERRERR-----------------
------------------------MAPQRPKGAGALD--VPPALSPAPVPPRSTELYAAL
DLGTNSCRMLIAQPKGSGFHVVDSFSKSVQLGAGLEKTGRLSRGSMTRTIQALRICQQKL
RRNKVRRMRLVATEACRRAANGAEFMQRIQRETGLKLDIIKPEEEAQLAVISCAPLVNRK
THNLLVVDIGGGSTELVWIDISKVPKADRAQSIMRLHGGFHQAK-TDVPAARVVDWISVP
LGVATLRDQFSDVEDDAARFALMSWFFEENLTDFTPYQSIQSQDRFQIVGTSGTVTTVAA
SHLGLKRYDRTKVDGLRMTSAQIDKVIHSYLAMGPGGRRADPRIGLDRQALIMSGAAILQ
ALMRCWPTDRLSVADRGLREGLLYAQMSADGVLEEGLGMSAKDVKFGTDARNKMLKGVNI
LADAVKVTLGPKGRNVVLDKSFGAPRITKDGVSVAKEIELEDKFENMGAQMVKEVASRTN
DEAGDGTTTATVLAQAIVKEGMKSVAAGMNPMDLKRGIDLATLKVVEAIKAAARPVNDSD
EVAQVGTISANGEKEIGRQIADAMQKVGNEGVITVEENKGLETETDVVEGMQFDRGYLSP
YFVTNSDKMTVELEDAIILLHEKKLSSLQPMVPLLEQVIQSQKPLLIISEDVEGEALATL
VVNKLRGGLKIAAVKAPGFGDRRKAMLQDLAILTGGQVISEDLGMKLESVTMDMLGSAKK
VTITKDETTIVDGAGEKAEIEARVAQIRNQIEETTSDYDKEKLQERVAKLAGGVAVIRVG
GMSEVEVKERKDRVDDALNATRAAVQEGIVVGGGVALVQAGKKLEGLTGDNADQNVGISI
VRKALEAPLRQIAENAGVDGSVVAGKIRESDDLKFGFNAQTEEYGDMFKFGVIDPAKVVR
TALQDAASVAGLLITTEAMVADKPSKD-GGAG---GGMPDMGGMGGMGGMMMFYKDERLA
LFIDGSNLYAAAKNLGFDIDYKLLRQEFMRRGKLLRAFYYTALLENDEYSPIRPLVDWLN
YNGFSMVTKPAKEYTDSMGRRKVKGNMDIELAVDAMELAPHLDHIVIFSGDGDFRPLVES
LQRQGVRVSVVSTIRSQPPMISDELRRQVDNFIELEDLRDVIGRPPRETP----------
--------------DEM-DGDFRTEFTRSPAGLKNKPALVLNADYRPLSYYPLSLWPWQE
AVKAKWLDRVDIVAEYDDYVHSPSMQIRIPSVVVLKDYVKPQKRVAFTRFNLFLRDEFCC
QYCGARGDLTFDHVVPRAAGGITSWQNVVAACSPCNLKKGSRALHQTGFQLRKPPRQPQA
EDLRNMGRKFPPNHLHESWMDFLYWDAELQA--MPEVIFPGPEGRLEGRYHPQKERDAPI
AILLHPHPQFGGTMNHKVVYNMHYAFYNMGFTVLRFNFRGVGRSQGEYDQGVGELSDAAS
ALDYLQSMNNNSKHCWVAGFSFGAWIGMQLLMRRPEITGFISVAPPANMYDFSFLAPCPA
SGLVINGTADRVAPPADTVNLVNKLHEQKGITITHQEVEGAGHFFEEPHMDTLITSTTDY
VKRRLTETTRMKDFVDGTAFNNEQGNRARKLFAAVVLAALDDAIADDKKYGNGPEQIARW
ARSRDGREVLSCAGIDPNERVVEGLMDFVGKGIRTSVALSREESERRH-AAQQAEA----
---------------------------------AMTDI---------SHDRLLIIDFGSQ
VTQLIARRLRELNVFCEIHPFNTVDDAFLKDFAPKAVILSGGPSSVFAEGAPMPPQSVFE
LGVPILGICYGQQVMMHCLGGKVERGH-----GTAEFGRAFVTPSEARLELLEGWFLT--
--EKEQVWMSHGDHVSAIAPGFEVYGTSPHAPFAVTGDVSRNFYAVQFHPEVHHTPNGAR
LYENFVRLAGFKGDWTMSAYRDEAIAAIREQVGDQKVICGLSGGVDSSVAAVLIHEAIGD
QLTCVFVDHGLLRKGEAEEVVTMFRDNYNMPLIHAEEQELFLGQLDGVSDPETKRKIIGK
LFIDVFQKHAKDVGDATFLAQGTLYPDVIESVSFSGGPSVTIKSHHNVGGLPEKMGLKLV
EPLRELFKDEVRELGRELGLPPSFIGRHPFPGPGLAIRCPGEITREKLDILREADAVYID
QIRKHGLYDDIWQAFVAILPVRTVGVMGDGRTYDFACALRAVTSVDGMTADYYPFTHEFL
GETATRIINEIPGINRVTYDITSKPPGTIEWE---------MEIREALTFDDVLLVPAAS
TVLPSTADTRTRVTKSIALNIPLLSSAMDTVTESRMAIAMAQAGGMGVIHRNLTVDEQSK
EVRRVKRFESGIVYNPITLRPDQTLADAKALQERYRVTGFPVVDEAGRVVGIVTNRDMRF
ASDDATPVRV--MMSSDNLALLQEPADRNEAISLMKARRIEKLLVTDAQGKLTGLLTLKD
TELSVLNPTACKDDLGRLRVAAATTVGDAGYERSQALVEAGVDMIVIDTAHGHSAGVAEA
VRRARGLSSSVQIVAGNVATGDATRALIDAGADAVKVGIGPGSICTTRMVAGVGVPQLTA
IMDCVKA--AGDVPIIADGGIKFSGDFAKAIAAGASCAMVGSMIAGTDESPGEVILYQGR
SFKSYRGMGSLGAMARGSADRYFQKDAASDKLVPEGIEGQVPYKGSANAVVHQLVGGLRA
AMGYTGCATVDEMRNNCTFVKITNAGLSESHVHDVQITRESPNYRIG-------------
----MSDTDQLPEEYGADSIKVLKGLEAVRKRPGMYIGDTDDGSGLHHMVYEVVDNGIDE
ALAGHADAVNVTIHDDSSISVSDNGRGIPVGIHQEEGVSAAEVIMTQLHAGGKFDSNSYK
VSGGLHGVGVSVVNALSDWLELRIWREGKEHIARFEGGFTTKHLEVVGPT-DRTGTEVRF
MASTSTFSNLEYSFETLEKRLRELAFLNSGVRIILTDERPAEPLRTELFYEGGVKEFVKY
LDRSKSSVMPEPIFITGEKDDIGVEVAMWWNDSYHENVLPFTNNIPQRDGGTHMAGFRGA
LTRTINNYAQSSGIAKKEKVSFTGDDAREGLTCVLSVKVPDPKFSSQTKDKLVSSEVRPA
VEGLVNEKLAEWFEENPQIAKIVVGKIIEAAHAREAARKARDLTRRKTAMDVNFLAGKLK
DCSEKDPSKTEVFLVEGDSAGGSAQTGRDRQTQAILPLKGKILNVERARFDRMLGSQEIG
NLVMALGTGIGRDEFNIDKLRYHKIVIMTDADVDGAHIRTLLLTFFYRQMPQLIENGHLY
IAQPPLYKVSRGKSEVYLKDQAAMEDYLIQQGIDGAMLKQGNGEEITGQDLARVVDLARQ
MRRVLEAFPTHYPRHILEQAAIAGAFVPGAVDSDLQGVADKVAERLNLIALEWERGWQGR
ITQDHGVRLARILRGVEEVRTLDGRMLRSGEAKRSGGFTEHLQDVYGTTAKLVRKDRSQL
IHGPMDLLEAILAEGEKGLSLQRYKGLGEMNPDQLWETTLDPDARTLLQVKVADMAEADD
LFTKLMGDVVEPRREFIQQNALNVANLDF-------------------------------
--------------------------------MDYTKQLDVAIDRLHEEGRYRTFIDIER
RNGQFPHAVWTQPDGQDKNITVWCGNDYLGMGQNPVVLAAMHEALDATGAGSGGTRNISG
TTIYHKRLEEELSDLHGKEAALLFTSAYIANDATLSTLPKLFPGLIIYSDALNHASMIEG
VRRNGGAKRIFRHNDVDHLRELMAADDPAAPKLIAFESIYSMDGDFGPIEAICDIADEFG
ALTYIDEVHAVGMYGPRGAGVAERDRLMHRLDIINGTLAKAYGVMGGYIAASAKMCDAIR
SYAPGFIFTTSLPPAVAAGAAASVAFLKTAPELREKHQQQAKVLKLRLKGLGLPIIDHGS
HIVPVIVGNPVHTKILSDRLLEDHGIYVQPINFPTVPRGTERLRFTPSPVHGPLEIEGLV
HAMDVLWSHCALNRAEMAG-----------------------MAADRQNLQDAFLNHVRK
TKVPVTIFLINGVKLQGVITWFDNFCVLLRRDGQSQLVYKHAISTIMPSTPISLYEGEDA
NMSK-QEFPGWHGTTIIGVKKDGEVVIAGDGQVSLGQTVIKGTARKVRRLSPGGFDVVAG
FAGSTADAFTLLERLEAKLEATPGQLALASVELAKDWRTDKYLQKLEAMLIVSDGRELLV
ITGAGDVLEPEHSVAAIGSGGNYALAAARGMMDSDRDAETVARDAMKIASDICVYTNGNL
TVEKI-----------SQMATKPMTKTQLVAALAEEMGEDKKTASAALDAVCALITKEVS
GGGAVTLPGIGKIYCRERPERMVRNPATGEQFKKDADKVVKMTIAKALKDSVN-------
--------------------------------------EMADKTLTRMDLSEAVFREVGL
SRNESAQLVESVLDHMSDALVDGEQVKISSFGTFSVRDKSARVGRNPKTGEEVPINPRRV
LTFRPSHLMKDRVADGNKRMIRSELIQKIADDNPHLYQRDVERIVNTIFEEITGAMAAGD
RVELRGFGAFSVKKRDARVGRNPRTGETVHVEEKHVPFFKTGKLLRDRLNGNSMRVYYDR
DCDVNLIKDKKVAILGYGSQGHAHALNLRDSGAKNLVVALREGSASKAKAEGEGLKVMEI
AEAAAWADVIMFTMPDELQAETYKKYVHDNIREGAAIAFAHGLNVHFGLIEPKEGIDVIM
MAPKGPGHTVRGEYTKGGGVPCLVAVDTDATGKALEIGLSYCSAIGGGRSGIIETNFREE
CETDLFGEQAVLCGGIVELIRMGFETLVEAGYEPEMAYFECLHETKLIVDLIYEGGIANM
DYSISNTAEYGQYVSGPRILPYDETKARMKAVLSDIQSGKFVRDFMLENSVGQPTLKSSR
RANDEHQIEVVGGKLREMMPWISAGKMVDKSKNMSALKIKKGATSHSAYNLRPNFSDVIE
RHTLAVLVENEPGVLARVIGLFSGRGYNIDSLTVAEVDHTGHLSRITIVTSGTPQVIEQI
KAQLGRIVPVHEVNDLTVEGPVVERELAMFKVSGTGEKRVEALRLADIFRANVVDSTLET
FVFEITGAPEKIDAFAELMRPLGLVSVARTGVAALSRG-DMAKEDTLEFPGIVKELLPNA
TFRVELENGHEIIAHTAGKMRKNRIRVLAGDKVQVEMTPYDLSKGRINYRFK--------
------------------------------------------------------------
---------M--------------------------------------------------
------------IPLSHIRNFSIVAHIDHGKSTLADRLIQETNTVSLRDMKAQMLDSMDI
ERERGITIKAQTVRINYTAKNGEEYILNLIDTPGHVDFAYEVSRSMRAVEGSLLVVDSTQ
GVEAQTLANVYHAIDADHDIVPVLNKIDLPASDCDRVAEQIEDVIGIDASEAIRVSAKTG
QGIVETLEAIVHKLPAPT-GTQDAPLKAMLVDSWYDSYLGVIVLVRIMDGQLKKGDRIRM
MQNGSVHHVDRIGVFRPAMTEIDSLNPGEIGFLTASIKQVRDTRVGDTITHEKKGTESPL
PGFKPAQPVVFCGLFPVDAAEFEDLRDSIEKLALNDASFSFEMETSAALGFGFRCGFLGL
LHLEVIRDRIEREYDIDLITTAPSVIYDIHMKDGTVEQLHNPADMPDLTFVDHIEEPRIK
ATILVPDDYLGDVLKLCQDRRGMQMDLTYAGSRAMVVYDLPLNEVVFDFYDRLKSVTKGY
ASFDYQMIGYREDALVKMSILVNDEPVDALSTMVHRDRAEMRGRAMVEKLKDLIPRHMFK
IPIQAAIGGKVIARETLSAMRKDVTAKCYGGDASRKRKLLDKQKAGKKKMRQFGKVDIPQ
EAFISALKMDNM----SPKTLYDKIWDAHVAHEADDGTCLLYIDRHLVHEVTSPQAFEGL
RMTGRTVRRPDQTIAVPDHNVPTTLDRANAATMTEDSRVQVAALDTNAKEFGLHYYPVSD
VRQGIVHIVGPEQGWTLPGMTVVCGDSHTATHGAFGSLAHGIGTSEVEHVLATQTLIQKK
SKNMKVEITGKLAPGVTAKDITMTVIGETGTAGGTGYVIEYCGEAIRDLSMEGRMTVCNM
AIEGGARAGLIAPDDKTFEYCKGRPHAPKGAQWEAAMGWWKTLYSDDDAHWDKVITIKGE
DIAPAVTWGTSPEDVLPITAKVPAASDFTGGKVDAAKRAIEYMGLTEGMALTDIEIDTVF
IGSCTNGRIEDLRAAAAVLKGKK---IKEGMRAMIVPGSGLVRAQAEEEGLADIFKDAGF
EWRLAGCSMCLAMNPDQLAPGERCASTSNRNFEGRQGFKGRTHLMSPAMAAAAALTGRLT
DIRQLDA----M--RDLKIPEQRHPEKARRPDNPQPKKPSWIRVKAPGGKGYADTAKIMR
ENKLVTVCEEAGCPNVGECWSQGHATMMIMGEVCTRACTFCNIATGRPPEALDIFEPGRV
ADAVSKLGLNHVVITSVDRDDIEDGGAEHFAQTIRAVRKRSPGTTIEILTPDFIRCDPKV
LETVVEARPDVFNHNLETVPGLYPEVRPGARYFHSLRLLQRVKELDPTMFTKSGIMVGLG
ENRQSVMQVMEDMRAADIDFLTIGQYLQPTPKHHAVDRFVHPDEFAAYEKSAYGKGFLMV
SATPLTRSSYHAGDDFARLQAARLAKLG-----MLDATP--TPDAQVETLLEVNNIEVIY
NSVILVLKGVSLKVPKGGITALLGGNGAGKTTTLKAVSNLLHSERGEVTKGSIKYRNEPV
HNSGPADMVKRGVVQVMEGRHCFEHLTIEENLLTGAYTRSDGKAAIARDLEMVYEYFPRL
RERRKSQAGYTSGGEQQMCAIGRALMSRPETILLDEPSMGLAPQLVEQIFEIVKSVNENE
GVTFLLAEQNTNVALRFAHYGYILESGRVVMDGPAADLRENQDVKEFYLGMSDEGRKSFR
DVRSYRRRKRWLS---------------------------------------MAGTRLDP
IDRKILAELQADGRMTNVELAKRVGISAPPCLRRVRTLEESGYIRGYHANVNARELGFEV
QVFAMVGLASQAESDLTAFEEKCRNWPLVRECHMLNGEVDFLLKCVAPDLSSFQSFLTGQ
LLTTPNVESVKTSLVIRPAKDEPGVPFDVLESRLKNAP----------------MSDVAD
RVKKIVVEHLGVEEDKVVENASFIDDLGADSLDTVELVMAFEEEFGIEIPDDAAENIQTF
GDAVKFIKEASMANDYIVKDISLAAFGRKELDIAETEMPGLMALRAEYGESKPLSGSRIV
GSLHMTIQTAVLIETLVVLGADVRWASCNIFSTQDHAAAAIAESGTPVFAIKGQSLEEHW
DYLDKSFQFPE-GPNLILDDGGDATLYILLGARAEAGE-D-VISVPTSEEEIAIKAQIKK
RMAQSPGWFTKMRDQIKGVSEETTTGVHRLYDLVKQGQLPFPAINVNDSVTKSKFDNKYG
CRESLVDGIRRATDVMMAGKVAVVCGYGDVGKGSAASLAGAGARVKVTEADPICALQAAM
DGFEVVLLEDVLDTADIFITTTGNKDVIRIEHMREMKDMAIVGNIGHFDNEIQVAALKNH
KWTNIKEQVDMIEMPSGNRLILLSEGRLLNLGNATGHPSFVMSASFTNQVLAQIELWENT
GKYENQVYILPKHLDEKVARLHLDRIGVKLTQLTSEQAAYIGVTPEGPFKPEHYRYMGYR
VVIAGATGNVGREMLNILAERHFPVDEIVALASRKSMGSEVSFGDKTLKTKDLDTFDFTG
WDMALFAVGSEATKKYAPKAAKAGCVVIDNSSLYRYDPDIPLIVPEVNAHAIHDYAKKNI
IANPNCSTAQMVVALKPLHDRATIKRVVVSTYQSVSGSGKDGMDELWDQTKSIYNPTDSK
PPRKFTKQIAFNVIPHIDVFMDSGDTKEEWKMMVETKKIVDPKIKVTATCVRVPVFVGHA
ESINIEFEDHLDENEARDILREAPGVMVIDKREDGGYVTPVECAGDFATFISRIRQDSTI
DNGLNLWCVSDNLRKGAALNAVQIAELLGREVLKKGMGIQAAEISAILKDQIKNFGQEAE
VAEVGRVLSVGDGIARVYGLDNVQAGEMVEFPGGIMGMALNLETDNVGVVIFGSDRDIKE
GDTVKRTNSIVDVPIGNGLLGRVVDGLGNPIDGKGPIESTERGLADVKAPGIIPRKSVHE
PMATGLKSVDAMIPVGRGQRELIIGDRQTGKTAVALDAILNQQQINDAAGDDESKKMYCV
YVAIGQKRSTVAQLVKKLEETGAIDYSIVVAATASEPAPMQYLAPYSATAMAEFFRDNGR
HALIIYDDLSKQAVSYRQMSLLLRRPPGREAYPGDVFYLHSRLLERSAKLGDDAGNGSLT
ALPIIETQGGDVSAFIPTNVISITDGQIFLETELFYQGIRPAVNTGLSVSRVGSSAQTKA
MSSVAGPVKLSLAQYREMAAFAQFGSDLDASTQQLLNRGARLTELMKQPQYSPLTNAEIV
CVIYAGTNGYLDKIDVKEVGRFEAGLLAHLRSKHADLMADITNNDRKVKGELEDKIKAAI
DSFAADFAMANAVGKITQVIGAVVDVQFEDHLPEILNAVVTENHGKKLILEVAQHLGENT
VRTIAMDATEGLVRGQRVEDTGAPISIPVGNATLGRIMNVVGEAIDEKGEIVSAERRSIH
ADAPEFAEQSTTSEVLETGIKVIDLLAPYAKGGKIGLFGGAGVGKTVLIMELINNIAKVH
SGYSVFAGVGERTREGNDLYHEMIESNVINPDDLEKSQVALVYGQMNEPPGARMRVALTG
LTLAEQFRDQSGTDVLFFVDNIFRFTQAGSEVSALLGRIPSAVGYQPTLATDMGQMQERI
TSTKSGSITSVQAVYVPADDLTDPAPATSFAHLDATTVLDRSISEKGIYPAVDPLGSTSR
LMDPSIVGEEHYNVARDVQGILQRYKSLQDIIAILGMDELSEDDKLTVARARKIERFLSQ
PFDVAKVFTGSDGKQVPLEETITSFKAVVAGEYDHLPEGAFYMVGGIEEVKAKAEKMAAD
-AAMSKSKKLDFRPNEFVVYPAHGVGQIVSVEEQEVAGISLELFVIAFEKDKMTLRVPTH
KATEIGMRALSSPDVISHAMKTLKGKAKVKRAMWSRRAQEYEQKINSGDLIAIAEVVRDL
HRTDDQREQSYSERQLYEAALERLTREVAAVAGGDELAASKQVGDVLESRV---------
------------------------------------------AA----------------
------AMTD-----TRLANRFPTDAEKTRRFVFVLLEDFTLLSFASAVECLRIANRMSG
RTAYDWRLIGEDGGRVRCSAGAEYTLDGSLDELRREDTLVVCSGINVQAATTKKLLGWLR
REARKGMMVGGLCTAAFTLAKAGLLDGKKATIHWENQDSFSEDFEDVILTKSVFVVDGNR
MTTAGGTSSIDLMLKLIADDLGEDLANAVADQLIYSSIRTDQDTQRLSVPTRIGVRHPKL
GQVIQMMEANIEEPISPSSLARDVGMSTRQLERLFRRYLSRSPKRYYMELRLQKSRNLLM
QTDMSVINVALACGFASPSHFSKCYRAHYDTTPYRERGSHAARPVAMKFLDLCKVYIRSG
GGGGGCVSFRREKYIEYGGPDGGDGGSGGSVWAEAVDGLNTLIDFRYQQHFFAKNGQPGM
GKQRTGKDGDDIILRVPVGTEILDEDQETVLVDMTELGQRVELARGGNGGWGNLHFKSAT
NQAPRRANPGQEGVERTVWLRLKLIADVGLLGLPNAGKSTFLAATSNARPKIADYPFTTL
HPNLGVVGVDNTEFVVADIPGLIEGASEGRGLGDLFLGHVERCAVLLHLIDGTSETVAED
YRTIINELEAYGGELADKPRITVLNKIDALDEDDRVTTREELEKACGGEVMMMSGVAREG
VTEVLRALRGQIDDDRLRFRIE-DEEEAPWQP-MRLDDLM--------------------
---MAGK-DRD-DDETDLLTKTKPKTKRPPLYKVMLLNDDFTPMEFVVIVLERFFGLNHA
QAFEIMLTVHKKGLAVVGVFSHEIAETKVAQVMDFARRHQHPLQCTMEKEE---------
----------------MANT---SSGDSKNTLYCSFCGKSQHEVRKLIAGPTVFICDECV
ELCMDIIREETKASGLKATDGVPTPKDICDVLDDYVIGQAMAKRVLSVAVHNHYKRLNHA
QKGG-DIELAKSNILLIGPTGCGKTLLAQTLARILDVPFTMADATTLTEAGYVGEDVENI
ILKLLQSSEYNVERAQRGIVYIDEVDKITRKSENPSITRDVSGEGVQQALLKLMEGTVAS
VPPQGGRKHPQQEFLQVDTTNILFICGGAFAGLDRIIAARGKGSAMGFGADVRDKDARGI
GEIFTDLEPEDLLKFGLIPEFVGRLPVLATLEDLDEDALVTILTEPKNALVKQYQRLFEI
EDTQLTFTDDALSAIAKRAIQRKTGARGLRSILEDILLNTMFDLPGMDSVTEVVVNEEAV
NSDAAPLMIHA-DA--E-KEPATAG---MKDVQNMAETSLDLTTKPTKEISVREVFGIDT
DMVVHGFDERTSRVPDLDSTYKFDPDTTMAILAGFNHNRRVMVQGYHGTGKSTHIEQVAS
LLNWPCVRVNLDSHISRIDLIGKDAIKLKDGKQVTDFQEGILPWALRNPTAIVFDEYDAG
RADVMFVIQRVLEVDGKLTLLDQNKVIEPHPYFRIFATANTVGLGDTTGLYHGTQQINQG
QMDRWSLVATLNYLSIDAETQIVLSKNPHYNTDKGRKTIKQMVTVADLTRTAFMNGELST
VMSPRTVIAWAQNAEIFRDVGYAFRLSFLNKCDELERQTVAEFYQRLFDEELPESAASLS
LG----------------MSKIALVDDDRNILTSVSMTLEAEGFEVETYNDGQAALDAFN
KKLPDMAVLDIKMPRMDGMDLLQRLRQKTAMPVIFLTSKDDEIDEVLGLRMGADDYVKKP
FSQRLLVERIRALLRRQDAVETNEVGDTEETKVIERGDLRMDPLRHAVSWKGKDVSLTVT
EFLLLQALAQRPGFVKSRDQLMDVAYDDQVYVDDRTIDSHIKRLRKKMRSADEEFSAIET
LYGIGYRYNEE-----------------MAKVIGIDLGTTNSCIAIMDGSQPRVVENAEG
ARTTPSIVAFTDDERLVGQPAKRQAVTNPDNTIFGVKRLIGRRNDDADLAKDKKNLPFTV
IDGGNGDAWVKAKGEKYSPSQISAFILGKMKETAESYLGEEVTQAVITVPAYFNDAQRQA
TKDAGKIAGLEVLRIINEPTAAALAYGLDKKETQTIAVYDLGGGTFDVTILEIDDGLFEV
KSTNGDTFLGGEDFDMRIVNYLADEFKKTNGVDLTQDKMALQRLKEAAEKAKIELSSASQ
TEINQPFISMG-KDGSPLHMVMKLTRSKLEQLVGDLIKASMKPCAAALKDAGVSASEIDE
VVLVGGMTRMPRVIEEVSKFFGKEPHKGVNPDEVVALGAAIQAGVLQGDVKDVVLLDVTP
LSLGIETLGGVFTRLIDRNTTIPTKKSQVFSTAEDNQSAVTIRVFQGEREMAADNKILGA
FNLESIPPAPRGMPQIEVTFDIDANGIVAVGALDKGTGKEQKITIQASGGLSDADIDKMV
KDAEENADADKERRALIEAKNQAESLIHSTEKSLEEHGDKVDPTTVEAIELAIAALNDEL
ATDNVDKINNGIQNVTEAAMKLGEAIYKAAQDE-NE--DVAPAADASG----GDDDIVDA
DFEDL-DDN-KRA-MKFSIERAALLKAVSQAQSVVERRNTIPILANVLIEAEGSDALFRA
TDLDIEVVDKAPAQVERAGATTVSATTLHEIVRKLPDGALISLTADSAAGRLTVEAGRSN
FSLATLPREDFPVMATSEYQSNFKAPAPVLRRLFDKSKFAISTEETRYYLNGVYMHISDS
DGSKVLRCVATDGHRLARIDAPMPDGAAEMPGVIVPRKTVGELRKLLDDDDMEIAVSVSE
TKIRFATPHITLTSKVIDGTFPDYTRVIPQGNTRKMEVDASDFARAVDRVATVSSERSRA
VKLQLDEDRLVLSVNAPDSGAAEEELVVAYADERLEIGFNAKYLLEIASQVDRENAVFLF
NSSGDPTLMREGNDMSAVYVVMPMRVMSEMLKGKRGLIMGVANERSIAWGIAKAMAEAGA
ELAFTYQGEAFGKRLEPLAQSVGSDFMVDVDVTDDASLDAAFDQLGARWSTIDFVVHAIA
FSDKSELTGRFLNTSRENFKNSMDISAYSFIEVARRAHPLMVENGGTLLTLTYMGSNRVT
PNYNVMGVAKAALESATRYLANDLGPEGIRVNAISPGPMKTLAGAAIGGARKTYKHTDMN
APLRSNATLEAVGGTAVYLASDAGACTTGEIIRVDGGFHVLGMPQAEHLMAREKTK-TKR
KVSKNIAAGVAHVNSSFNNTKILISDVQGNAIAWSSAGTMGFKGSRKSTPYAAQMAAEDA
GKKAQDHGVKTLEVEVQGPGSGRESALRALAAAGFNITSIRDVTPMAHNGCRPPKRRRV-
----------------------VARIAGVNIPTAKRVPIALTYITGIGNSSAAAICEAVG
IDSTRRINELSDAEILKIREFIDENYTVEGDLRRDTQMNIKRLMDLGCYRGLRHRRNLPV
RGQRTHTNARTRKGPAKAIAGKKKMTYIVNDACISCKYTDCVEVCPVDCFYEGENMLVIH
PDECIDCGVCEPECPADAIRPDTEPDMEKWVEFNRKYSELWPVIITKKDPLPEAEERDGE
EGKLEKYFSEAPGEGGMS-TKDFLKKIKDEDIEYVDVRFTDTRGTLQHVTIVSDLVDEDF
IEEGFMFDGSSIAGWKSIEASDMKLMLDTDTAYVDPFYAEKTICVHCSIVEPDTNEPYER
DPRGTAQKAEAYLKSSGIGDVAYMGPEAEFFLFDNVKFSNTINKVSYEVDASDASWNSDT
DYEMGNMGHRPGLKGGYFPVNPIDEAQDLRAEMLSTMKRLGMKVDKHHHEVASCQHELGL
IFGTLTTQADEMQKYKYVVHNVAHAYGKSATFMPKPIYGDNGSGMHVNMSIWKDGKPLFA
GDKYADLSQEALYFIGGILSHSKSLNAFTNPTTNSYKRLIPGFEAPVLRAYSARNRSGCV
RIPWTESPKAKRVEARFPDPAANPYLCFAALLMAGLDGIKNKIDPGEAMDKNLYDLPAEE
LADIPTVSSSLREALDELQADMDYLLAGDVFTKDQVQGYIDLKMAEVLKYDQTPHPVEFG
MYYSC-------------MKKIEAVIKPFKLDEVKEALQEVGVQGLSVIEVKGFGRQKGH
TELYRGAEYVVDFLPKVKIEIVLDDDQVDGAIEAIVNAAKTEKIGDGKIFVSPIEQTIRI
RTGETGSDALMAEQ--------AQ-------ALNVSNEVAISIENMNKWYGTFHVLRDID
LTVYRGERIVIAGPSGSGKSTLIRCINALEEHQKGRIEVDGTVLSSDVKNIDKIRSEVGM
CFQHFNLFPHLTILENCTLAPIWVRKTPKKEAEEIAMHFLEKVKIPDQADKYPGQLSGGQ
QQRVAIARSLCMRPRIMLFDEPTSALDPEMIKEVLDTMVELAEEGMTMLCVTHEMGFARQ
VANRVIFMDEGQIVEQNEPEEFFNNPQSPRTKLFLSQILGH------MSDPV------QR
PRSFQEIILALQSYWARQGCAILQPYDMEVGAGTFHPATTLRALGTNPWAAAYVQPSRRP
TDGRYGENPNRLQHYYQFQALIKPSPPNLQELYLGSLEAIGIDMALHDIRFVEDDWESPT
LGAWGLGWEVWCDGMEVSQFTYFQQVGGHDCHPVSGELTYGLERLAMYVLGVDHVMDMPF
NSPNAPIPLTYGDVFKQTEEEYARWNFDVANTDVLLDHFVEAENECKAILAHDALDPKTG
KRIVMAHPGYDQCIKASHIFNLLDARGVISVTERQAYIGRVRTLAKACADAFVQTRAGGW
S-EDAA------
>KBGKLNNA
MIDSDPTLRPDPLPGD----GDRALRPQMLDEFVGQAEARANLKVFIQSAKQRGEAMDHT
LFHGPPGLGKTTLAQIMSRELGVGFRMTSGPVLAKAGDLAAILTNLEARDVLFIDEIHRL
NPAVEEVLYPALEDFELDLVIGEGPAARTVRIELQPFTLVGATTRMGLLTTPLRDRFGIP
TRLQFYTEDELFIIVDRNARKLGAPADEGGAREIAKRARGTPRIAGRLLRRVVDFAVVEG
DGRVTRALADMALTRLGVDQLGLDGADRRYLRLIAENYQGGPVGIETMSAALSESRDALE
EVIEPFLLQQGLIQRTPRGRMLAQKAWTHLGMAPP---------KPRA-----DLF--G-
-----------MAAKPFFRRRKVCPFSGDNAPAIDYKDTRLLQRYISERGKIVPSRITAV
SAKKQRELARAIKRARFLALLPYAVKMVQLTLPKNSRMTTGKTWPKPEGAKNLRQFQVYR
WNPDDGKNPAIDTYFVDMDTCGPMILDALIKIKNEIDPTLTFRRSCREGICGSCAMNIDG
INTLACTYGVDEVNGAVKIYPLPHMPVVKDLIPDLTHFYAQHASIQPWLETKTAEPAKEW
KQSIDDRAKLDGLYECIMCACCSTSCPSYWWNGDRYLGPAALLHAYRWIIDSRDEATGER
LDELEDPFKLYRCHTIMNCAKTCPKGLNPAAAIANIKKMMVERTV---------------
------------------------------------------------------------
-----------MNIHEYQAKALLRSYGAPVSEGRVVLKAEDAKTAAGEMDGPLWVVKAQI
HAGGRGKGSFKEADAGDKGGVRLTKSVEEAAEEAKKMLGRTLVTHQTGPAGKQVNRIYIE
DGSGIETELYLALLVDRQTSRIGFVCSTEGGMDIEEVAESTPEKIISFSVDPAAGFQPYH
GRRVAFALGLEGKQVKQCVTLMGQLFKAFVEKDMEMLEINPLIVTDGGDLKVLDAKVSFD
GNAMYRHGDIADLRDTTEEDPKELEASKYDLNYIALDGEIGCMVNGAGLAMATMDIIKLY
GAEPANFLDVGGGATKEKVTEAFKIITSDPQVKGILVNIFGGIMRCDVIAEGVVAAVKEV
GLKVPLVVRLEGTNVEEGKAIINNSGLDVIAADNLKDGAQKIVKAVKGM-----------
-------------DSTLVK-DVNDGVKEGVDQDTVDAVREVGGAYKYGWSTDIEMDYAPL
GLNVDIVKLISEKNEEPEWMLEWRLAAYERWLTKKEPNWAMVDYPEIDFQNQYYYARPKS
MAVKPKSLDDVDPKLLETYKKLGIPLKEQAILAGVEGAENMGDEP---RKVAVDAVFDSV
SVGTTFQDELKKAGVIFCSISEAIREHPELVKKYLGSVVPVNDNFYATLNSAVFSDGSFV
YIPPGVRCPMELSTYFRINAENTGQFERTLIIADKGSYVSYLEGCTAPQRDESQLHAAVV
EIIIEEDAEVKYSTVQNWYPGDENGKGGIYNFVTKRADCRGDRAKVMWTQVETGSAVTWK
YPSCILRGDDSQGEFYSIAIANNMQQADTGTKMIHLGKRTKSRIVSKGISAGKAQNTYRG
LVSMHPKAKESRNYTQCDSLLIGDQCGAHTVPYIEVKNNSSRVEHEATTSKVDDDQLFYC
RSRGMDEEEAVALVVNGFCKDVLQALPMEFAMEAQALVAISLEGSVG-------------
----------------MLSIKGLKVKLEDEDKQILKGVDLEIEAGKVHAIMGPNGSGKST
LSYVLSGKGGYEVTEGSAHLGDIDLLDIDPEERAAAGLFLAFQYPVEIPGVGNMTFLRTA
VNAQRKARGEEEMSAAEFLKVVRARAKDLKIDAEMLKRPVNVGFSGGEKKRNEILQMAML
EPKMCILDETDSGLDVDAMKLVADGVNALRTEGRGFLVITHYQRLLDHIKPDVVHIMADG
RIIKTGGPELALEVENNGYADILSEVAMA-------------------------------
------------------------DMQTWGLRQHERRLYRLERNILYTLGFFIMAETRET
KLLIIGSGPAGYTAGVYASRAMLNPILVQGIEPGGQLTTTTEVENWPGDSEVQGPDLMIR
MQDHAKAMGTEIIGDIITDLDLSSRPFHAKGDSGTTYVADAVILATGARAKWLGLETEEK
FKGFGVSACATCDGFFYRNQEIVVIGGGNTAVEEALFLTNFASKVTLIHRRDELRAEKIL
IDRLMKNPKIEPLWFHQLDEVYGTDAPLGVEGVKVKHVETGEITDIPCKGVFVAIGHAPA
NELVKDTLETHMGGYVVTKPDSTETSVPGVFAAGDLTDHKYRQAVTSAGMGCMAALEAER
FLAEVGDD----SG------KDTSLPLGYGAEVKD--------DA-MPVIYEKVALIGLG
LIASSMFWAMKRGGLAGHVSGFARSADTRDTAREIGLCDEVCDSIAKTVKDADLVVLCVP
VGVMGSVAAEMAGYLKPGCTVTDVGSVKADVIAQVGPLLPEGVHFIPAHPLAGTEHSGPR
SGFAELFDNRWCLLVPVPDTNANAISRLRNLWDGMGANVEEMDAEHHDLVLAVTSHAPHL
IAYTMVGVADDLRRVTDSEVIKYSAAGFRDFTRIAASDPTMWRDVFLTNKDATLEILGRF
TEELFALQRAIRMGDGDHLHDYFTRTRAIRRGIIEAGQDTDAPNFGRQPGN--KMGFKMG
IVGLPNVGKSTLFNALTKTAAAQAANFPFCTIEPNVGEVAVPDARLDKLAEIAGSKQIIP
TRMTFVDIAGLVKGASKGEGLGNQFLANIRETDAIAHVLRCFEDGDVTHVEGRVDPVADA
ETIDTELMLADLESIEKRRAGLVRKIKGNDKDAAQQDRLLAAAQAAIENGNPARTVDVDA
DDAKAWRLLQLLTSKPVLYVCNVGESEAAEGNALSAKVGEMAAAQGNSHVVISAQIEEEI
SQLEPEEASMFLDEMGLEEAGLDRLIRAGYELLHLETYFTVGPKEARAWTIKAGTSAPKA
AGVIHGDFEKGFIRAETIAYDDFVGLGGEGPAKEAGKMRAEGKSYTVKDGDVLHFLFNTV
LYACAIPAACGLAKGGACAYTAPEFCNGGHMPVLVMKFGGTSVATLDRIRRAAKRVGVEV
AKGYDVIVIVSAMSGKTNELVGWVNETSPMYDAREYDAVVSSGENVTAGLMALTLQEMDV
PARSWQGWQVPVKTTSAHSSARIEDIPPANIMTKFGEGMRVAVVAGFQGVSPEGRITTLG
RGGSDTTAVAFAAAFDAERCDIYTDVDGVYTTDPRVSAKARKLDKIAFEEMLELASLGAK
VLQTRSVELAMRYKVKLRVLSSFEEQSDEAGTLVCAEEEIMESNVVSGIAFSRDEAKMTL
VSVADRPGIAAAIFTALSEGGVNVDMIVQNISEEGRTDMTWSCPVDQIKRAQAAIDTAKA
SGELNFDDLIAD-----------------------TDVAKVSVVGIGMRSHTGVAAKMFQ
VLSNEGVNIKVITTSEIKISVLIDRKYMELAVQALHDAFELDKAAMARPKIALIGAGQIG
GTLAHLAAIKELGDVVLFDIAEGIPQGKALDIAESGPSAKFDATMTGANDYSEIAGADVC
IVTAGVARKPGMSRDDLLGINLKVMKSVGEGIAAHAPDAFVICITNPLDAMVWALREFSG
LPHHKVCGMAGVLDSARFRHFLASEFNVSMKDVTAFVLGGHGDTMVPLTRYSTVAGIPLP
DLVKMGWTTQDKLDAIVQRTRDGGAEIVGLLKTGSAFYAPATSAIEMAEAYLKDQKRVLP
CAAYVDGAYGLDGFYVGVPTVIGAGGVERVVEISMNKDEQTMFDNSVSAVKGLVDACKGI
DESLKMS-------------------------------F---------FDQFRGMFSSDM
AIDLGTANTLVYVKGKGIVLSEPSVVAYHVKDGVKKVLAVGEDAKLMLGRTPGSIEAIRP
MREGVIADFDTAEEMIKHFIRKVHKRSTFSKPKIIVCVPHGATPVEKRAIRQSVLSAGAR
RAGLIAEPIAAAIGAGMPITDPTGNMVVDIGGGTTEVAVLSLGDIVYARSVRVGGDRMDE
GIINYLRRQHNLLIGETTAERVKTSIGTARMPDDGRGTSMHIRGRDLLNGVPKEIEVTQA
QIAEALAEPVQQICEAVMTALETTPPDLAADIVDRGVMLTGGGALLGDLDLALREQTGLA
ISVADEPLNCVALGTGKALEYEKQLRHAIDYDSMALERTFSIIKPDATRRNLTGKINAKF
EEAGLRIVAQKRIHMTKAQAGVFYAVHAERPFYDELCEFMASEPVIVQVLEGEGAIAKNR
EVMGATNPADAAAGTIRAEFAESVGENSVHGSDAPETAAVEIAYFFSGLELV-------G
MAVAAA---------GA--------------------NVAGMDRDVATQNLNKELQDKGF
LLTSTEDIINWARTGSLHWMTFGLACCAVEMMHTSMPRYDLERFGTAPRASPRQSDLMIV
AGTLTNKMAPALRKVYDQMPEPRYVISMGSCANGGGYYHYSYSVVRGCDRIVPVDVYVPG
CPPTAEALLYGIMQLQRKIRRTGTIVRMMDG-------TK---GFEDALTGEQKIRNFNI
NFGPQHPAAHGVLRLVLELDGEIVERCDPHIGLLHRGTEKLMESRTYLQNLPYFDRLDYV
APMNQEHAWCLAIEKLTGVEVPRRASLIRVLYSEIGRILSHLLNVTTQAMDVGALTPPLW
GFEEREDLMIFYERASGARLHAAYFRPGGVHQDLPPALLDDIETWSHKFLSGFMVDVDLL
LTENRIFKQRNADIGIVSEQDIQDWGFSGVMVRGSGLAWDLRRAQPYECYDEFDFQIPTG
VNGDCYDRYLVRMEEMRQSTYIIQQAIEKLRAPEGQGDILARGKITPPSRTAMKTDMESL
IHHFKLYTEGFHVPAGEVYCAVEAPKGEFGVYLVADGSNKPYRAKLRAPGYLHLQAMDYI
AKGHQLADVAAIIGTMDIVFGEVDRMANTDYTRHVKYFLLQDFYQGMKLGIKYMFKPKAT
INYPHEKGPLSPRFRGEHALRRYPNGEERCIACKLCEAVCPAQAITI-DAEPREDGSRRT
TRYDIDMTKCIYCGFCQEACPVDAIVEGPNFEFSTETREELFYDKTKLLDNGERWEAEIA
RNLELDAPYR----------------------MIGIEHYLTVAATLFVIGIFGLFLNRKN
IIIMLMSIELMLLAVNINFVAFSYYL---G--DLVGQVFTLFVLTVAAAEAAIGLAILVC
FFRNRGTIAVEDVNVMKGMFNVTKKSMQWGEETLTLETGKVARQADGSVIATLGETSVMA
NVTFARQQKPGQDFFPLTVHYQEKYYAAGKVPGGFFKRE-ARPTEKETLTARLIDRPIRP
LFVPGFKNEVLVMCTVLSHDLVNDPDMVAMIAASAALTISGAPFRGPIAACRVGFEGGDY
VLNPTVDDMQDLRLNPDQRLDLVVAGTKDAVMMVESEAYELSEEEMLGAVKFAHEQIQPV
IDLIIDLAEDTAKEPFDFQPVDYSDLSAAVKSAGEEAMRAAFAIADKQERTAAVAAARET
IKAALTDEQKDDANLGSALKGLEASILRGDVVKTGTRIDGRKTDEIRDIVAETGILPRTH
GSSLFTRGETQGLVVTTLGTGDDEQFIDALHGNFKSNFMLHYNFPPYSVGEVGRVSGPGR
REIGHGKLAWRALQAVLPASTDFPYTIRVVSEITESNGSSSMASVCGGSLSMMDAGVPLK
APVAGVAMGLILEDDGSYAILSDILGDEDHLGDMDFKVAGTEAGITSLQMDIKIAGITPE
IMEKALAQAKVGRVHILGEMNKAIS-GAGEFSVHAPRIETMQIPTDKIREVIGSGGKVIR
EIVEVSGAKVDINDEGIIKIASPNGDSIKKAYDMIWSIVAEPEEGAVYTGTVVKIVDFGA
FVNFFGKRDGLVHVSQIENRRLNHPSDVLKEGQEVKVKLLGFDDRGKVRLSMKVVDQETG
-----EEI--KKEE-GSEE------------------------------------M-SFA
---------------------------------HRHLLGIEHLSQDDITTLLDLADTYVD
LNRQPHKHSDALNGLTQINMFFENSTRTQASFEIAGKRLGADVMNMAMQASSIKKGETLI
DTAMTLNAMHPDLLVVRHPQSGAVDLLAQKVNCAVLNAGDGRHEHPTQALLDALTIRRAK
GRLHRLSIAICGDIAHSRVARSNIMLLGKMENRIRLIAPPTLMPAQIGEFGVEVFDDMKE
GLKDVDVVMMLRLQKERMDGGFIPSEREYYHRYGLDAEKLAHAKPDAIVMHPGPMNRGVE
IDGTLADDINRSVIQDQVEMGVAVRMAAMDLLARNLID--SRKANAM----------PES
QSKVTFKRVMLKISGEALMGDQGYGLHPPTVQRIANEVKSVHDLGVEICMVIGGGNIFRG
LQGSAQGMERTTADYMGMLATVMNALAMQSALEELGIHTRVISAITMNEVAEPYIRRRAV
RHLEKKRVCIFAAGTGNPYFTTDTAATLRANEMACEAIFKGTK-VDGVYDKDPAKHADAV
RYDDVTYDDVLQKRLGVMDASAIALARDNSLPIIVFSLDEPGGFKGILAGEGTYTRVQGM
ATADLLTMDNKKQAEKQKALDSALAQIERQFGKGSIMKLGAEGAIQDITASSTGSLGLDI
ALGIGGLPMGRIIEIYGPESSGKTTLTLHCVAEQQKNGGVCAFVDAEHALDPQYARKLGV
DIDELLISQPDTGEQALEITDTLVRSGAVNMVVVDSVAALTPKSELEGDMGDSSVGVQAR
LMSQAMRKLTGSISRSNCMVIFINQIRMKIGVMFGSPETTTGGNALKFYSSVRLDIRRIG
ALKDRDEVVGNATRVKVVKNKVAAPFKQVEFDIMYGEGISKMGELLDLGVKAGVVDKSGS
WFSYGDERIGQGRENAKTFLKENIAMANEIEDKIRAAHGLDFAGSGS------DDADILE
A--------MTT----------------ETLNLADLKAQTPKNLLAMAEELEIENASTMR
KGEMMFQILRERADEGWEISGDGVLEVLQDGFGFLRSPEANYLPGPDDIYVSPEMIRQHS
LRTGDTIEGLIKAPDDTERYFALTEVTKINFEEPEKARHKVAFENLTPLYPDERLTMEVD
DPTIKDRSARIIDLVSPIGKGQRCLIVAPPRTGKTVLLQNIANSIEKNHPECYLIVLLID
ERPEEVTDMQRSVKGEVVSSTFDEPATRHVAVSEMVIEKAKRLVEHKRDVVILLDSITRL
GRAFNTVVPSSGKVLTGGVDANALQRPKRFFGAARNIEEGGSLTIIATALIDTGSRMDEV
IFEEFKGTGNSEIVLDRKIADKRVFPAMDILKSGTRKEDLLVDKIDLQKTFVLRRILNPM
GTTDAIEFLIGKLKQTKTNSDFFDSMNSM--------RPSGRKLDELRAVSIETGFTKHA
EGSALIKMGDTHVLCTATIEDRVPPFIKGSGLGWVTAEYGMLPRATNTRMRREAAMGKQG
GRTVEIQRLIGRALRAGVDRSALGERQITIDCDVLQADGGTRCASITGGWVALKLAVNKL
MKAGDVISDPLVDPVAAISCGIYAGQPVLDLDYPEDSEAGVDGNFIMTGTGKLIEIQMSA
EGSTYSRDQMNQLMDLAEKGVAELVEMQKAATAMRHARGYRRLNRTHEHRKALFSNMAGS
LIEHEQIKTTLPKAKELKPIIEKMITLAKRGDLHARRQAASKLKQDQYVAKLFDILGPRY
KDRQGGYVRVLKAGFRYGDMAPMAIIEFVDRDRDAKGANDKARVAAYE-VA--EDMSRTK
GGVVTHARHKKVIKAAKGYYGRRKNTFKVARQAVDKANQYATRDRKNRKRNFRALWIQRI
NAAVRSHDEALTYSRFINGLSLAGIEVDRKVLSDLAVNEPEAFGAIVKQAQDALAAMAHK
KAGGSSRNGRDSAGRRLGVKKYGGEAVIPGNILVRQRGTKYWPAQGVGMGKDHTIFAVVD
GKVQFHKGLKNRMFISVLPVAEAAEMAKPTTIKIRLNSSAGTGHFYVTKKNARTMTEKMV
IKKYDPVIRKHVEYKEGKIKMIHKNWAELIKPQQLDVKPGNDPARQATVIAEPLERGFGL
TMGNALRRVLMSSLQGAAITSVQIDNVLHEFSSVTGVREDVTDIVLNLKGVSLRMEVEGP
KRLSISAKGPGVVTAGDISESAGIEILNRDHVICHLDDNADVYMELTVNTGKGYVAADKN
KPEDAPIGLIPIDAIYSPVKKVSYDVQPTREGQVLDYDKLTMKVETDGSISPDDAVAFAA
RILQDQLGIFVNFDEPESASRQDDDDGLEFNPLLLKKVDELELSVRSANCLKNDNIVYIG
DLIQKTEAEMLRTPNFGRKSLNEIKEVLSGMGLHLGMDVEDWPPDNIEDLAKKFEDSFMA
AKDTNEDAKSDDQDAGHSLDMSQAAVKKMIGEAREKGYITYDQLNTVLPPDQVSSEQIED
VMSMLSEMGINVI--EDEEAEEEDAKGGTEVATTESTRDVALSAGTSEKLDRTDDPVRMY
LREMGSVELLSREGEIAIAKRIEAGRNTMIAGLCESPLTFQAITIWRDELLSEDILLRDV
IDLEATFGTQMGDEEET-TPVV-P-VGGT---ETKPAE-STSDVDADGNPI-SN--D-DD
DEDEDEQANMSLAAMEAALKPQVLEALDIIADDYVKLSQIQDSRISATLNEDGTFSKADE
EEYQRVRSEIVLLVNDLHLHNNRIEALIDQLYGINRRIMQIDSAMVKLADQARINRKEFV
DSYRGYELDPNWMERMAEKSGRGWQMFIERSSEKVDELRTDMAQVGQYVGLDISEFRRIV
QQVQKGEKEARQAKKEMVEANLRLVISIAKKYTNRGLQFLDLIQEGNIGLMKAVDKFEYR
RGYKFSTYATWWIRQAITRSIADQARTIRIPVHMIETINKLVRTGRQMLHEIGREPTPEE
LAEKLQMPLEKVRKVMKIAKEPISLETPIGDEEDSQLGDFIEDKNAVLPLDSAIQENLKE
TTTRVLASLTPREERVLRMRFGIGMNTDHTLEEVGQQFSVTRERIRQIEAKALRKLKHPS
RSRKLRSFLDQ------MANYANLPAPTPEGGLNRYMQEIRKFPLLEPEEEYMLAKRWVE
EQDTKAAHRMVTSHLRLAAKIAMGYRGYGLPQAEVISEANVGLMQAVKRFDPEKGFRLAT
YAMWWIRASIQEYILRSWSLVKLGTTSGQKKLFFNLRKAKNRIGALEEGDLHPDNVTRIA
TDLGVTETEVISMNRRMSGGDASLNATVGSEGEGTMQWQDWLEDEDADQATDYEERDELE
TRREMLAEALDVLNDREKDILTQRRLSDKTVTLEDLSGQYDVSRERIRQIEVRAFEKLQK
RMRDLAREKGL-------------MA--TA---MARVTVEDCVDKVPNRFELVMLAAHRA
REIAAGSPVTVDRDNDKNPVVSLREIADETQSADDLRERLIESNQNQIEVDEPEEDAMAL
LMGAEQ-DKPEEDSMSEEMLLRQLMAAQGQG------------------------MAMN-
SMEDFEALLEESFEMDTPAEGSVVKGKVIAIEAGQAIIDVGYKMEGRVELKEFAEPGEAP
KVEVGDEVEVFLRQVENSRGEAVISREMARREEAWDRLEKAYAAEERVEGAIFGRVKGGF
TVDLGGAVAFLPGSQVDVRPVRDAGPLMGLKQPFQVLKMDRRRGNIVVSRRAILEESRAE
QRAEVIGNLTEGQEVDGVVKNITEYGAFVDLGGVDGLLHVTDMAWRRVNHPSEILAIGET
IKVQVIKINKETHRISLGMKQLQEDPWDLVQAKYPLESTHTGRVTNITDYGAFVELEPGV
EGLVHVSEMSWTKKNVHPGKIVSTSQEVEVMVLEIDGAKRRVSLGLKQTMRNPWEVFAET
HPEGTEVEGEVKNITEFGLFVGLPGDIDGMVHLSDLSWDQRGEEAIQDYRKGDTVQAVVS
EVDVEKERISLSIKGVGGDKFAEAVGGVKRGSVVTVSVTSIEEGGIEVEYEGMKAFIRRS
DLSRDRAEQRPERFSVGDKVDVRITNVDAKAHRLGVSIKAREIAEEKEAVEQYGSSDSGA
SLGDILGAALK-GDE--VTKRTAAKHKIDRRMGENIWGRPKSPVNRREYGPGQHGQRRKG
KLSDFGIQLRAKQKLKGYYGDLTEKQFRRIYGEAERVKGDTGENLIGLLERRLDAVVYRA
KFVATVFAARQFVNHGHVKVNGKKVNIPSYRVKEGDVIEVRDRSKQMVALLEATQLAERD
VPDYIEADHSKMTATFVRTPALGDVPYPVMMEPNLVVEFYAKN-----------------
------------------------------------------------------------
----------------------------------------MPLYEHVMIARQDLSNTQAE
GLIEHFGTVLADNDGKLVDSEYWGVKTMAYKINKNRKGHYAFLRSDAPATAVQEMERLMR
LHDDVMRILTIKVDEHKELPSVQMQKRDERPERG---ERRERR-----------------
------------------------MAPQRPKGAGALD--VPPALSPAPVPPRSTELYAAL
DLGTNSCRMLIAQPKGSGFHVVDSFSKSVQLGAGLEKTGRLSRGSMTRTIQALRICQQKL
RRNKVRRMRLVATEACRRAANGAEFMQRIQRETGLKLDIIKPEEEAQLAVISCAPLVNRK
THNLLVVDIGGGSTELVWIDISKVPKADRAQSIMRLHGGFHQAK-TDVPAARVVDWISVP
LGVATLRDQFSDVEDDAARFALMSWFFEENLTDFTPYQSIQSQDHFQIVGTSGTVTTVAA
SHLGLKRYDRTKVDGLRMTSAQIDKVIHSYLAMGPGGRRADPRIGLDRQALIMSGAAILQ
ALMRCWPTDRLSVADRGLREGLLYAQMSADGVLEEGLGMSAKDVKFGTDARNKMLKGVNI
LADAVKVTLGPKGRNVVLDKSFGAPRITKDGVSVAKEIELEDKFENMGAQMVKEVASRTN
DEAGDGTTTATVLAQAIVKEGMKSVAAGMNPMDLKRGIDLATLKVVEAIKAAARPVNDSD
EVAQVGTISANGEKEIGRQIADAMQKVGNEGVITVEENKGLETETDVVEGMQFDRGYLSP
YFVTNSDKMTVELEDAIILLHEKKLSSLQPMVPLLEQVIQSQKPLLIISEDVEGEALATL
VVNKLRGGLKIAAVKAPGFGDRRKAMLQDLAILTGGQVISEDLGMKLESVTMDMLGSAKK
VTITKDLTTIIDGAGEKAEIEARVAQIRNQIEETTSDYDKEKLQERVAKLAGGVAVIRVG
GMSEVEVKERKDRVDDALNATRAAVQEGIVVGGGVALVQAGKKLEGLTGDNADQNVGISI
VRKALEAPLRQIAENAGVDGSVVAGKIRESDDLKFGFNAQTEEYGDMFKFGVIDPAKVVR
TALQDAASVAGLLITTEAMVADKPSKD-GGA----GGMPDMGGMGGMGGMMMFYKDERLA
LFIDGSNLYAAAKNLGFDIDYKLLRQEFMRRGKLLRAFYYTALLENDEYSPIRPLVDWLN
YNGFSMVTKPAKEYTDSMGRRKVKGNMDIELAVDAMELAPHLDHIVIFSGDGDFRPLVES
LQRQGVRVSVVSTIRSQPPMISDELRRQVDNFIELEDLRDVIGRPPRETP----------
--------------DAM-DGDFRTEFTRSPAGLKNKPALVLNADYRPLSYYPLSLWPWQE
AVKAKWLDRVDIVAEYDDYVHSPSMQIRIPSVVVLKDYVKPQKRVAFTRFNLFLRDEFCC
QYCGARGDLTFDHVVPRAAGGITSWQNVVAACSPCNLKKGSKALHLTGFQLRKPPRQPQA
EDLRNMGRKFPPNHLHESWMDFLYWDAELQA--MPEVIFPGPEGRLEGRYHPQKERDAPI
AILLHPHPQFGGTMNHKVVYNMHYAFYNMGFTVLRFNFRGVGRSQGEYDQGVGELSDAAS
ALDYLQSMNNNSKHCWVAGFSFGAWIGMQLLMRRPEITGFISVAPPANMYDFSFLAPCPA
SGLVINGTADRVAPPADTVTLVNKLHEQKGITITHQEVEGAGHFFEEPHMDTLITSTTDY
VKRRLTETTRMKDFVDGTAFNNEQGNRARKLFAAVVLAALDDAIADDKKYGNGPEQIARW
ARSRDGREVLSCAGIDPNERVVEGLMDFVGKGIRTSVALSREESERRH-AAQQAEA----
---------------------------------AMTDI---------SHDRLLIIDFGSQ
VTQLIARRLRELNVFCEIHPFNTVDDAFLKDFAPKAVILSGGPSSVFAEGAPMPPQSVFD
LGVPILGICYGQQVMMHCLGGKVERGH-----GTAEFGRAYVTPSEARLELLEGWFLT--
--EKEQVWMSHGDHVSAIAPGFEVYGTSPHAPFAVTGDVSRNFYAVQFHPEVHHTPNGAR
LYENFVRLAGFKGDWTMSAYREEAIAAIREQVGDQKVICGLSGGVDSSVAAVLIHEAIGD
QLTCVFVDHGLLRKGEAEEVVTMFRDNYKLPLIHAEEQELFLGQLDGVSDPETKRKIIGK
LFIDVFQKHAKDVGDATFLAQGTLYPDVIESVSFSGGPSVTIKSHHNVGGLPEKMGLKLV
EPLRELFKDEVRELGRELGLPPSFIGRHPFPGPGLAIRCPGEITREKLDILREADAVYID
QIRKHGLYDDIWQAFVAILPVRTVGVMGDGRTYDFACALRAVTSVDGMTADYYPFTHEFL
GETATRIINEIPGINRVTYDITSKPPGTIEWE---------MEIREALTFDDVLLVPAAS
TVLPSTADTRTRVTKSIALNIPLLSSAMDTVTESRMAIAMAQAGGMGVIHRNLTVDEQSK
EVRRVKRFESGIVYNPITLRPDQTLADAKALQERYRVTGFPVVDEAGRVVGIVTNRDMRF
ASDDATPVRV--MMSSDNLALLQEPADRDEAISLMKARRIEKLLVTDAHGKLTGLLTLKD
TELSVLNPTACKDDLGRLRVAAATTVGDAGYERSQALVEAGVDMIVIDTAHGHSAGVAEA
VRRARGLSSTVQIVAGNVATGDATRALIDAGADAVKVGIGPGSICTTRMVAGVGVPQLTA
IMDCVKA--AGDVPIIADGGIKFSGDFAKAIAAGASCAMVGSMIAGTDESPGEVILYQGR
SFKSYRGMGSLGAMARGSADRYFQKDAASDKLVPEGIEGQVPYKGSANAVVHQLVGGLRA
AMGYTGCATVDEMRNNCTFVKITNAGLSESHVHDVQITRESPNYRIG-------------
----MSDTDQLPEEYGADSIKVLKGLEAVRKRPGMYIGDTDDGSGLHHMVYEVVDNGIDE
ALAGHADAVNVTIHDDSSISVRDNGRGIPVGIHQEEGVSAAEVIMTQLHAGGKFDSNSYK
VSGGLHGVGVSVVNALSDWLELRIWREGKEHIARFEGGFTTEHLSVVGPT-DRTGTEVRF
MASTSTFSNLEYSFETLEKRLRELAFLNSGVRIILTDERPADPLRSELFYEGGVKEFVKY
LDRSKSSVMPEPIFITGEKDDIGVEVAMWWNDSYHENVLPFTNNIPQRDGGAHMAGFRGA
LTRTINNYAQASGIAKKEKISFTGDDAREGLTCVLSVKVPDPKFSSQTKDKLVSSEVRPA
VEGLVNEKLSEWFEENPQIAKIVVGKIIEAAHAREAARKARDLTRRKTAMDVNFLAGKLK
DCSEKDPSKTEVFLVEGDSAGGSAQTGRDRQTQAILPLKGKILNVERARFDRMLGSQEIG
NLVMALGTGIGRDEFNIDKLRYHKIVIMTDADVDGAHIRTLLLTFFYRQMPKLIENGHLY
IAQPPLYKVSRGKSEVYLKDQAAMEDYLIQQGIDGAMLKQGNGEEITGQDLARVVDLARQ
MRRVLEAFPTHYPRHILEQAAIAGAFVPGAVDSDLQGVADKVAVRLNLIALEWERGWQGR
ITQDHGVRLARILRGVEEVRTLDGRMLRSGEAKRSGGFTEHLQDVYGTTAKLVRKDRSQL
IHGPMDLLEAILAEGEKGLSLQRYKGLGEMNPDQLWETTLDPDARTLLQVKVADMAEADD
LFTKLMGDVVEPRREFIQQNALNVANLDF-------------------------------
--------------------------------MDYTKQLDVAIDRLHEEGRYRTFIDIER
RNGHFPHAVWTQPDGQDKNITVWCGNDYLGMGQNPVVLAAMHEALDATGAGSGGTRNISG
TTVYHKRLEEELSDLHGKEAALLFTSAYIANDATLSTLPKLFPGLIIYSDALNHASMIEG
VRRNGGAKRIFRHNDVDHLRELMAADDPAAPKLIAFESIYSMDGDFGPIEAICDIADEFG
ALTYIDEVHAVGMYGPRGAGVAERDRLMHRLDIINGTLAKAYGVMGGYIAASAKMCDAIR
SYAPGFIFTTSLPPAVAAGAAASVAFLKTAPELREKHQQQAKVLKLRLKGLGLPIIDHGS
HIVPVIVGNPVHTKILSDRLLEDHGIYVQPINFPTVPRGTERLRFTPSPVHGPLEIEGLV
HAMDALWSHCALNRAEMAG-----------------------MAADRQNLQDAFLNHVRK
TKVPVTIFLINGVKLQGVITWFDNFCVLLRRDGQSQLVYKHAISTIMPSTPISLYEGEDA
NMSK-QEFPGWHGTTIIGVKKDGEVVIAGDGQVSLGQTVIKGTARKVRRLSPGGFDVVAG
FAGSTADAFTLLERLEAKLEATPGQLARASVELAKDWRTDKYLQKLEAMLIVTDGRELLV
ITGAGDVLEPEHSVAAIGSGGNYALAAARGMMDSDRDAETIARDAMKIASDICVYTNGNL
TVEKI-----------SQMATKPMTKTQLVAALAEEMGEDKKSASAALDAVCALITKEVS
GGGAVTLPGIGKIYCRERPERMVRNPATGEQFKKEADKVVKMTIAKALKDSVN-------
--------------------------------------EMADKTLTRMDLSEAVFREVGL
SRNESAQLVESVLDHMSDALVDGEQVKISSFGTFSVRDKSARVGRNPKTGEEVPINPRRV
LTFRPSHLMKDRVADGNKRMIRSELIQKIADDNPHLYQRDVERIVNTIFEEITGAMAAGD
RVELRGFGAFSVKKRDARVGRNPRTGETVHVEEKHVPFFKTGKLLRDRLNGNSMRVYYDR
DCDVNLIKDKKVAILGYGSQGHAHALNLRDSGAKNLVVALREGSASKAKAEGEGLKVMEI
AEAAAWADVIMFTMPDELQAETYKKYVHDNIREGAAIAFAHGLNVHFGLIEPKPGIDVIM
MAPKGPGHTVRGEYTKGGGVPCLVAVNTDATGKALEIGLSYCSAIGGGRSGIIETNFREE
CETDLFGEQAVLCGGIVELIRCGFETLVEAGYEPEMAYFECLHETKLIVDLIYEGGIANM
DYSISNTAEYGQYVSGPRILPYDETKARMKAVLSDIQSGKFVRDFMLENSVGQPTLKSSR
RANDEHQIEVVGGKLREMMPWISAGKMVDKSKNMSALKIKKGATSHSAYNLRPNFSDVIE
RHTLAVLVENEPGVLARVIGLFSGRGYNIDSLTVAEVDHTGHLSRITIVTSGTPQVIEQI
KAQLGRIVPVHEVNDLTVEGPVVERELAMFKVSGTGEKRVEALRLADIFRANVVDSTLET
FVFEITGAPEKIDAFAELMRPLGLVSVARTGVAALSRG-NMAKEDTLEFPGIVKELLPNA
TFRVELENGHEIIAHTAGKMRKNRIRVLAGDKVQVEMTPYDLSKGRINYRFK--------
------------------------------------------------------------
---------M--------------------------------------------------
------------IPLSHIRNFSIVAHIDHGKSTLADRLIQETNTVSLRDMKAQMLDSMDI
ERERGITIKAQTVRINYTAKNGEEYVLNLIDTPGHVDFAYEVSRSMRAVEGSLLVVDSTQ
GVEAQTLANVYHAIDADHDIVPVLNKIDLPASDCDRVAEQIEDVIGIDASEAIRVSAKTG
QGIVETLEAIVHKLPAPK-GTQDAPLKAMLVDSWYDSYLGVIVLVRIMDGQLKKGDRIRM
MQNGSVHHVERIGVFRPAMTEIDSLNPGEIGFLTASIKQVRDTRVGDTITHEKKGTETPL
PGFKPAQPVVFCGLFPVDAAEFEDLRDSIEKLALNDASFSFEMETSAALGFGFRCGFLGL
LHLEVIRDRIEREYDIDLITTAPSVIYDIHMKDGTVEQLHNPADMPDLTFVDHIEEPRIK
ATILVPDEYLGDVLKLCQDRRGMQIDLTYAGSRAMVVYDLPLNEVVFDFYDRLKSVTKGY
ASFDYQMIGYREDALVKMSILVNDEPVDALSTMVHRDRAEMRGRAMVEKLKDLIPRHMFK
IPIQAAIGGKVIARETLSAMRKDVTAKCYGGDASRKRKLLDKQKAGKKKMRQFGKVDIPQ
EAFISALKMDNM----SPKTLYDKIWDAHVAHEADDGTCLLYIDRHLVHEVTSPQAFEGL
RMTGRTVRRPDQTIAVPDHNVPTTLDRANAATMTEDSRVQVAALDTNAKEFGLHYYPVSD
VRQGIVHIVGPEQGWTLPGMTVVCGDSHTATHGAFGSLAHGIGTSEVEHVLATQTLIQKK
SKNMKVEITGKLAPGVTAKDVTMTVIGETGTAGGTGYVIEYCGEAIRDLSMEGRMTVCNM
AIEGGARAGLIAPDDKTFEYCKGRPHAPKGAQWEAALDWWKTLYSDDDAHWDKVITIKGE
DIAPAVTWGTSPEDVLPITAKVPAASDFTGGKVDAAKRAIEYMGLTEGMALTDIEIDTVF
IGSCTNGRIEDLRAAAAVLKGKK---IKEGMRAMIVPGSGLVRAQAEEEGLADIFKDAGF
EWRLAGCSMCLAMNPDQLAPGERCASTSNRNFEGRQGFKGRTHLMSPAMAAAAALTGRLT
DIRQLDA----M--RDLKIPEQRHPEKARRPDNPQPKKPSWIRVKAPGGKGYADTAKIMR
ENKLVTVCEEAGCPNVGECWSQGHATMMIMGEVCTRACTFCNIATGRPPEALDIFEPGRV
ADAVSKLGLNHVVITSVDRDDIEDGGAEHFAQTIRAVRKRSPGTTIEILTPDFIRCDPKV
LETVVEARPDVFNHNLETVPGLYPEVRPGARYFHSLRLLQRVKELDPTMFTKSGIMVGLG
ENRQSVMQVMEDMRAADIDFLTIGQYLQPTPKHHAVDRFVHPDEFAAYEKSAYGKGFLMV
SATPLTRSSYHAGDDFARLQAARLAKLG-----MLDATP--TPDAQVETLLEVNNIEVIY
NSVILVLKGVSLKVPKGGITALLGGNGAGKTTTLKAVSNLLHSERGEVTKGSIKYRNEPV
HNSGPADMVKRGVVQVMEGRHCFEHLTIEENLLTGAYTRSDGKAAIARDLEMVYEYFPRL
RERRKSQAGYTSGGEQQMCAIGRALMSRPETILLDEPSMGLAPQLVEQIFEIVKSVNENE
GVTFLLAEQNTNVALRFAHYGYILESGRVVMDGPAADLRENQDVKEFYLGMSDDGRKSFR
DVRSYRRRKRWLS---------------------------------------MAGTRLDP
IDRKILAELQADGRMTNVELAKRVGISAPPCLRRVRTLEESGYIRGYHANVNARELGFEV
QVFAMVGLASQAETDLTAFEEKCRNWPLVRECHMLNGEVDFLLKCVAPDLSSFQSFLTGQ
LLTTPNVESVKTSLVIRPAKDEPGVPFDVLESRLKNAP----------------MSDVAD
RVKKIVVEHLGVEEDKVVENASFIDDLGADSLDTVELVMAFEEEFGIEIPDDAAENIQTF
GDAVKFIKEASMANDYIVKDISLAAFGRKELDIAETEMPGLMALRAEYGESKPLSGSRIV
GSLHMTIQTAVLIETLVVLGADVRWASCNIFSTQDHAAAAIAEGGTPVFAIKGQSLEEHW
DYLDKSFQFPE-GPNLILDDGGDATLYILLGARAEAGE-D-VISVPTSEEEIAIKAQIKK
RMAQSPGWFTKMRDQIKGVSEETTTGVHRLYDLVKQGQLPFPAINVNDSVTKSKFDNKYG
CRESLVDGIRRATDVMMAGKVAVVCGYGDVGKGSAASLAGAGARVKVTEADPICALQAAM
DGFEVILLEDVLDTADIFITTTGNKDVIRIEHMREMKDMAIVGNIGHFDNEIQVAALKNH
KWTNIKEQVDMIEMPSGNRLILLSEGRLLNLGNATGHPSFVMSASFTNQVLAQIELWENT
GKYENQVYILPKHLDEKVARLHLDRIGVKLTQLSSEQAAYIGVTPEGPFKPEHYRYMGYR
VVIAGATGNVGREMLNILAERHFPVDEIVALASRKSMGSEVSFGDKTLKTKDLDTFDFTG
WDMALFAVGSEATKKYAPKAAKAGCVVIDNSSLYRYDPDIPLIVPEVNAHAIHDYAKKNI
IANPNCSTAQMVVALKPLHDRATIKRVVVSTYQSVSGSGKDGMDELWDQTKSIYNPTDSK
PPRKFTKQIAFNVIPHIDVFMDSGDTKEEWKMMVETKKIIDPKIKVTATCVRVPVFVGHA
ESINIEFEDHLDENEARDILREAPGIMVIDKREDGGYVTPVECAGDFATFISRIRQDSTI
DNGLNLWCVSDNLRKGAALNAVQIAELLGREVLKKGMGIQAAEISAILKDQIKNFGQEAE
VAEVGRVLSVGDGIARVYGLDNVQAGEMVEFPGGIMGMALNLETDNVGVVIFGSDRDIKE
GDTVKRTNSIVDVPIGNGLLGRVVDGLGNPIDGKGPIESTERGLADVKAPGIIPRKSVHE
PMATGLKSVDAMIPVGRGQRELIIGDRQTGKTAVALDAILNQQQINDAAGDDESKKMYCV
YVAIGQKRSTVAQLVKKLEETGAIDYSIVVAATASEPAPMQYLAPYSATAMAEFFRDNGR
HALIIYDDLSKQAVSYRQMSLLLRRPPGREAYPGDVFYLHSRLLERSAKLGDAAGNGSLT
ALPIIETQGGDVSAFIPTNVISITDGQIFLETELFYQGIRPAVNTGLSVSRVGSSAQTKA
MSSVAGPVKLSLAQYREMAAFAQFGSDLDASTQQLLNRGARLTELMKQPQYSPLTNAEIV
CVIYAGTNGYLDKVAVKEVGRFEAGLLAHLRSKHADLMDDITNNDRKVKGELEDKIKAAI
DSFAADFAMANAVGKITQVIGAVVDVQFEDHLPEILNAVVTENHGKKLILEVAQHLGENT
VRTIAMDATEGLVRGQKVTDTGDQIRVPVGTATLGRIMNVTGDAVDEKGPVATSETRAIH
GQAPSFSEQSTATEILVTGIKVIDLMAPYTKGGKIGLFGGAGVGKTVLIMELINNIAKVH
SGLSVFAGVGERTREGNDLYHEMIESGVIVPDDLEKSKIALVYGQMNEPPGARMRVALSG
LTLAEQFRDESGSDVLFFVDNIFRFTQAGSEVSALLGRIPSAVGYQPTLATDMGAMQERI
ASTKAGSITSVQAVYVPADDLTDPAPATSFAHLDATTVLDRAISEKGIYPAVDPLGSTSR
LMDPSIVGEEHYNVARDVQGILQRYKSLQDIIAILGMDELSEDDKMTVTRARKIERFLSQ
PFDVAKVFTGADGKQVPLEETIQSFKAVVAGEYDHLPEGAFYMVGGIEDVKAKAEKMAAD
-AAMSKSKKLDFRPNEFVVYPAHGVGQIVSVEEQEVAGISLELFVIVFEKDKMTLRVPTH
KATEIGMRALSSPDVISHAMKTLKGKAKVKRAMWSRRAQEYEQKINSGDLIAIAEVVRDL
HRTDDQREQSYSERQLYEAALERLTREVAAVAGGDELAASKQVGDVLESRV---------
------------------------------------------AA----------------
------AMTD-----TRLANRFPSDSEKTRRFVFVLLENFTLLSFASAVECLRIANRMSG
RAAYDWRLIGEDGGRVRCSAGAEYTLDGSLDELRREDTLVVCSGINVQAATTKKLLGWLR
REARKGMMVGGLCTAAFTLAKAGLLDGKKATIHWENQDSFSEDFEDVILTKSVFVVDGNR
MTTAGGTSSIDLMLKLIADDLGEDLANAVADQLIYSSIRTDQDTQRLSVPTRIGVRHPKL
GQVIQMMEANIEEPISPSSLARDVGMSTRQLERLFRRYLSRSPKRYYMELRLQKSRNLLM
QTDMSVINVALACGFASPSHFSKCYRAHYDTTPYRERGSHAARPVAMKFLDLCKVYIRSG
GGGGGCVSFRREKYIEYGGPDGGDGGSGGSVWAEAVDGLNTLIDFRYQQHFFAKNGQPGM
GKQRTGKDGDDIILRVPVGTEILDEDQETVLVDMTELGQRVELARGGNGGWGNLHFKSAT
NQAPRRANPGQEGVERTVWLRLKLIADVGLLGLPNAGKSTFLAATSNARPKIADYPFTTL
HPNLGVVGVDNTEFVVADIPGLIEGASEGRGLGDLFLGHVERCAVLLHLIDGTSDTVAED
YRTIINELEAYGGELADKPRITVLNKIDALDEDDRVTAREELEKACGGEVMMMSGVAREG
VIEVLRALRGQIDDDRLRFRTE-DEEEAPWQP-MRLDDLM--------------------
---MAGK-DRD-DDETDLLTKTKPKTKRPPLYKVMLLNDDFTPMEFVVIVLERFFGLNHA
QAFEIMLTVHKKGLAVVGVFSHEIAETKVAQVMDFARRHQHPLQCTMEKEE---------
----------------MANT---SSGDSKNTLYCSFCGKSQHEVRKLIAGPTVFICDECV
ELCMDIIREETKASGLKATDGVPTPKDICDVLDDYVIGQAMAKRVLSVAVHNHYKRLNHA
QKGG-DIELAKSNILLIGPTGCGKTLLAQTLARILDVPFTMADATTLTEAGYVGEDVENI
ILKLLQSSEYNVERAQRGIVYIDEVDKITRKSENPSITRDVSGEGVQQALLKLMEGTVAS
VPPQGGRKHPQQEFLQVDTTNILFICGGAFAGLDRIIAARGKGSAMGFGADVRDKDSRGI
GEIFTDLEPEDLLKFGLIPEFVGRLPVLATLEDLDEDALVTILTEPKNALVKQYQRLFEI
EDTQLTFTDDALSAIAKRAILRKTGARGLRSILEDILLNTMFDLPGMDSVTEVVVNEEAV
NSDAAPLMIHA-DA--E-KEPATAG---MKDVQNMAETSLDLTTKPTKEISVREVFGIDT
DMVVHGFDERTSRVPELDSTYKFDPDTTMAILAGFNHNRRVMVQGYHGTGKSTHIEQVAS
LLNWPCVRVNLDSHISRIDLIGKDAIKLKDGKQVTDFQEGILPWALRNPTAIVFDEYDAG
RADVMFVIQRVLEVDGKLTLLDQNKVIEPHPYFRIFATANTVGLGDTTGLYHGTQQINQG
QMDRWSLVATLNYLSIDAETQIVLSKNPHYNTDKGRKTIKQMVTVADLTRTAFMNGELST
VMSPRTVIAWAQNAEIFRDVGYAFRLSFLNKCDELERQTVAEFYQRLFDEELPESAASLS
LG----------------MSRIALVDDDRNILTSVSMTLEAEGFEVETYNDGQAALDAFN
KKLPDMAVLDIKMPRMDGMDLLQRLRQKTAMPVIFLTSKDDEIDEVLGLRMGADDYVKKP
FSQRLLVERIRALLRRQDAVETNEVGDTEETKVIERGDLRMDPLRHAVSWKGKDVSLTVT
EFLLLQALAQRPGFVKSRDQLMDVAYDDQVYVDDRTIDSHIKRLRKKMRSADEEFSAIET
LYGIGYRYNEE-----------------MAKVIGIDLGTTNSCIAIMDGSQPRVVENAEG
ARTTPSIVAFTDDERLVGQPAKRQAVTNPENTIFGVKRLIGRRNDDVDLAKDKKNLPFTV
IDGGNGDAWVKAKGEKYSPSQISAFILGKMKETAESYLGEEVTQAVITVPAYFNDAQRQA
TKDAGKIAGLEVLRIINEPTAAALAYGLDKKETQTIAVYDLGGGTFDVTILEIDDGLFEV
KSTNGDTFLGGEDFDMRIVNYLADEFKKTNGVDLTQDKMALQRLKEAAEKAKIELSSASQ
TEINQPFISMG-KDGSPLHMVMKLTRSKLEQLVGDLIKASMKPCAAALKDAGVSASEIDE
VVLVGGMTRMPRVIEEVTKFFGKEPHKGVNPDEVVALGAAIQAGVLQGDVKDVVLLDVTP
LSLGIETLGGVFTRLIDRNTTIPTKKSQVFSTAEDNQSAVTIRVFQGEREMAADNKILGA
FNLESIPPAPRGMPQIEVTFDIDANGIVAVGALDKGTGKEQKITIQASGGLSDADIEKMV
KDAEENADADKERRALIEAKNQAESLIHSTERSLEEHGDKVDPTTVEAIELAIAALNDEL
ATDNVDKIKNGIQNVTEAAMKLGEAIYKAAQDE-NE--DVAPAADASA----GDDDILDA
DFEDL-DDN-KRA-MKFSIERAALLKAVSQAQSVVERRNTIPILANVLIEAEGSDASFRA
TDLDIEVVDKAPAQVERAGATTVSATTLHEIVRKLPDGALISLTADNAAGRLTVEAGRSN
FSLATLPREDFPVMATSEYQSNFKAPAPVLRRLFDKSKFAISTEETRYYLNGVYMHISDS
DGSKVLRCVATDGHRLARIDAPMPDGAAEMPGVIVPRKTVGELRKLLDDDDMEIAVSVSE
TKIRFATPHITLTSKVIDGTFPDYTRVIPQGNTRKMEVDASDFARAVDRVATVSSERSRA
VKLQLDEDRLVLSVNAPDSGAAEEELVVAYADERLEIGFNAKYLLEIASQVDRENAVFLF
NSSGDPTLMREGNDMSAVYVVMPMRVMSEMLKGKRGLIMGVANERSIAWGIAKAMAGAGA
ELAFTYQGEAFGSRLKPLAESVGSDFMVDVDVTDDVSLDAAFDQLGARWPTIDFVVHAIA
FSDKSELTGRFLNTSRENFKNSMDISAYSFIEVARRAHPLMVENGGTLLTLTYMGSNRVT
PNYNVMGVAKAALESATRYLANDLGPEGIRVNAISPGPMKTLAGAAIGGARKTYKHTDMN
APLRSNATLEAVGGTAVYLASDAGACTTGEIIRVDGGFHVLGMPQADNLMAREKTK-TKR
KVSKNIAAGVAHVNSSFNNTKILISDVQGNAIAWSSAGTMGFKGSRKSTPYAAQMAAEDV
GKKAQDHGVKTLEVEVQGPGSGRESALRALAAAGFNITSIRDVTPMAHNGCRPPKRRRV-
----------------------VARIAGVNIPTAKRVPIALTYITGIGNSSAAAICEAVG
IDSTRRINELSDAEILKIREFIDENHTVEGDLRRDTQMNIKRLMDLGCYRGLRHRRNLPV
RGQRTHTNARTRKGPAKAIAGKKKMTYIVNDACISCKYTDCVEVCPVDCFYEGENMLVIH
PDECIDCGVCEPECPADAIRPDTEPDMEKWVEFNRKYSELWPVIITKKDPLPEAEERDGE
EGKLEKYFSEAPGEGGMS-TKDFLKKIKDEDIEYVDVRFTDTRGTLQHVTIVSDLVDEDF
IEEGFMFDGSSIAGWKSIEASDMKLMLDTDTAYVDPFYAEKTICVHCSIVEPDTNEPYER
DPRGTAQKAEAYLKSSGIGDVAYMGPEAEFFLFDNVKFSNTINKVSYEVDASDASWNSDT
DYEMGNMGHRPGLKGGYFPVNPVDEAQDLRAEMLSTMKRLGMKVDKHHHEVASCQHELGL
IFGTLTTQADEMQKYKYVVHNVAHAYGKSATFMPKPIYGDNGSGMHVNMSIWKDGKPLFA
GDKYADLSQEALYFIGGILSHAKSLNAFTNPTTNSYKRLIPGFEAPVLRAYSARNRSGCV
RIPWTESPKAKRVEARFPDPAANPYLCFAALLMAGLDGIKNKIDPGEAMDKNLYDLPAEE
LADIPTVSSSLREALDELQSDMDYLLAGDVFTKDQIQGYIDLKMEEVLKYDQTPHPVEFG
MYYSC-------------MKKIEAVIKPFKLDEVKEALQEVGVQGLSVIEVKGFGRQKGH
TELYRGAEYVVDFLPKVKIEIVLDDDQVDGAIEAIVNAAKTEKIGDGKIFVSPIEQTIRI
RTGETGSDALMAEQ--------AQ-------ALNVSNEVAISIENMNKWYGTFHVLRDID
LTVYRGERIVIAGPSGSGKSTLIRCINALEEHQKGRIEVDGTVLSSDVKNIDKIRSEVGM
CFQHFNLFPHLTILENCTLAPIWVRKTPKKEAEEIAMHFLEKVKIPDQADKYPGQLSGGQ
QQRVAIARSLCMRPRIMLFDEPTSALDPEMIKEVLDTMVELAEEGMTMLCVTHEMGFARQ
VANRVIFMDEGQIVEQNEPEEFFNNPQSPRTKLFLSQILGH------MSDPV------QR
PRSFQEIILALQSYWARQGCAILQPYDMEVGAGTFHPATTLRALGTNPWAAAYVQPSRRP
TDGRYGENPNRLQHYYQFQALIKPSPPNLQELYLGSLEAIGIDMALHDIRFVEDDWESPT
LGAWGLGWEVWCDGMEVSQFTYFQQVGGHDCHPVSGELTYGLERLAMYVLGVDHVMDMPF
NSPDAPIPLTYGDVFKQTEEEYARWNFDVANTDVLLNHFVEAENECKAILAHDALDPKTG
KRIVMAHPAYDQCIKASHIFNLLDARGVISVTERQAYIGRVRTLAKACADAFVQTRAGGW
S-EDAA------
>LEEECPIP
MIDSDPTLRPDPLPGD----FDRALRPQMLDEFVGQAEARANLKVFIQSAKQRGEAMDHT
LFHGPPGLGKTTLAQIMARELGVGFRMTSGPVLAKAGDLAAILTNLEARDVLFIDEIHRL
NPAVEEVLYPALEDFELDLVIGEGPAARTVRIELQPFTLVGATTRMGLLTTPLRDRFGIP
TRLQFYTEDELFIIVDRNARKLGAPADEGGAREIAKRARGTPRIAGRLLRRVVDFAVVEG
DGRVTRELADMALTRLGVDQLGLDGADRRYLRLIAENYQGGPVGIETMSAALSESRDALE
EVIEPFLLQQGLIQRTPRGRMLAQKAWTHLGMAPP---------KPRA-----DLF--G-
-----------MAAKPFFRRRKVCPFSGDNAPAIDYKDTRLLQRYISERGKIVPSRITAV
SAKKQRELARAIKRARFLALLPYAVKMVQLTLPKNSRMTTGKTWPKPEGAKNLRQFQVYR
WNPDDGKNPAIDTYFVDMDTCGPMILDALIKIKNEIDPTLTFRRSCREGICGSCAMNIDG
INTLACTYGVDEVNGAVKIYPLPHMPVVKDLIPDLTHFYAQHASIQPWLETKTAEPAKEW
KQSIDDRAKLDGLYECIMCACCSTSCPSYWWNGDRYLGPAALLHAYRWIIDSRDEATGER
LDDLEDPFKLYRCHTIMNCAKTCPKGLNPAAAIANIKKMMVERTV---------------
------------------------------------------------------------
-----------MNIHEYQAKALLRSYGAPVSEGRVVLKAEDAKTAAGEMDGPLWVVKAQI
HAGGRGKGSFKEADAGDKGGVRLTKSVEEAAEEAKKMLGRTLVTHQTGPAGKQVNRIYIE
DGSGIETELYLALLVDRQTSRIGFVCSTEGGMDIEEVAESTPEKIISFSVDPAAGFQPYH
GRRVAFALGLEGKQVKQCVTLMGQLFKAFVEKDMEMLEINPLIVTDGGDLKVLDAKVSFD
GNAMYRHGDIADLRDTTEEDPKELEASKYDLNYIALDGEIGCMVNGAGLAMATMDIIKLY
GAEPANFLDVGGGATKEKVTEAFKIITSDPQVKGILVNIFGGIMRCDVIAEGVVAAVKEV
GLKVPLVVRLEGTNVEEGKAIINNSGLDVIAADNLKDGAQKIVKAVKGM-----------
-------------DSTLVKDDPNTGVKEGVDQDTVDAVREVGGAYKYGWSTDIEMDYAPL
GLNPDIVKLISEKNEEPEWMLEWRLAAYERWLTKKEPNWAMVDYPEIDFQNQYYYARPKS
MAVKPKSLDDVDPKLLETYKKLGIPLKEQAILAGVEGAENMGDEP---RKVAVDAVFDSV
SVGTTFQDELKKAGVIFCSISEAIREHPELVKKYLGSVVPVNDNFYATLNSAVFSDGSFV
YVPPGVRCPMELSTYFRINAENTGQFERTLIIADKGSYVSYLEGCTAPQRDESQLHAAVV
EIIIEEDAEVKYSTVQNWYPGDENGKGGIYNFVTKRADCRGDRAKVMWTQVETGSAVTWK
YPSCILRGDDSQGEFYSIAIANNMQQADTGTKMIHLGKRTKSRIVSKGISAGKAQNTYRG
LVTMHPKAKESRNYTQCDSLLIGDQCGAHTVPYIEVKNNSSRVEHEATTSKVDDDQLFYC
RSRGMDEEEAVALVVNGFCKDVLQALPMEFAMEAQALVAISLEGSVG-------------
----------------MLSIKGLKVKLEEEDKQILKGVDLEVEAGKVHAIMGPNGSGKST
LSYVLSGKGGYEVTEGSAHLGDIDLLDLEPEERAAAGLFLAFQYPVEIPGVGNMTFLRTA
VNAQRKARGEEEMSAAEFLKVVRARAKELKIDAEMLKRPVNMGFSGGEKKRNEILQMAML
EPKMCILDETDSGLDVDAMKLVADGVNALRTEGRGFLVITHYQRLLDHIKPDVVHIMADG
RIIKTGGPELALEVENNGYADILSEVA---------------------------------
-----------------------------------------------------MAETRET
KLLIIGSGPAGYTAGVYASRAMLNPILVQGIEPGGQLTTTTEVENWPGDSEVQGPDLMIR
MQDHAKAMGTEIIGDIITDLDLSSRPFHAKGDSGTTYVADAVILATGARAKWLGLETEEK
FKGFGVSACATCDGFFYRNQEIVVIGGGNTAVEEALFLTNFASKVTLIHRRNELRAEKIL
IDRLMKNPKIEPLWFHQLDEVYGTDAPLGVEGVKVKHVETGEITDIPCKGVFVAIGHAPA
NELVKDTLETHMGGYVVTKPDSTETSVPGVFAAGDLTDHKYRQAVTSAGMGCMAALEAER
FLAEVGDD----SG------KDTSLPLGYGAEVKD--------DA-MPVIYEKVALIGLG
LIASSMFWAMKRGGLAGHVSGFARSADTRDTAREIGLCDEVCDSIAKTVKDADLVVLCVP
VGVMGSVAAEMAGYLKPGCTVTDVGSVKADVIAQVGPLLPEGVHFIPAHPLAGTEHSGPR
SGFAELFDNRWCLLVPVPDTNANAISRLRNLWDGMGANVEEMDAEHHDLVLAVTSHAPHL
IAYTMVGVADDLRRVTDSEVIKYSAAGFRDFTRIAASDPTMWRDVFLTNKDATLEILGRF
TEELFALQRAIRMGDGDHLHDYFTRTRAIRRGIIEAGQDTDAPNFGRQPGN--KMGFKMG
IVGLPNVGKSTLFNALTKTAAAQAANFPFCTIEPNVGEVAVPDARLDKLAAIAGSKQIIP
TRMTFVDIAGLVKGASKGEGLGNQFLANIRETDAIAHVLRCFEDGDVTHVEGRVDPVADA
ETIDTELMLADLESIEKRRAGLVRKIKGNDKDAAQQDRLLAAAQEAIENGNPARTVDVDA
DDAKAWRMLQLLTSKPVLYVCNVGESEAAEGNALSAKVGEMAAAQGNSHVVISAQIEEEI
SQLEPEEASMFLEEMGLEEAGLDRLIRAGYDLLHLETYFTVGPKEARAWTIKAGTSAPKA
AGVIHGDFEKGFIRAETIAYDDFVGLGGEGPAKEAGKMRAEGKSYTVKDGDVLHFLFNT-
------------------------------MPVLVMKFGGTSVATLDRIRRAAKRVGVEV
AKGYDVIVIVSAMSGKTNELVGWVNETSPMYDAREYDAVVSSGENVTAGLMALTLQEMDV
PARSWQGWQVPVKTTSAHSSARIEDIPPANIMTKFGEGMRVAVVAGFQGVSPEGRITTLG
RGGSDTTAVAFAAAFDAERCDIYTDVDGVYTTDPRVSAKARKLDKIAFEEMLELASLGAK
VLQTRSVELAMRYKVKLRVLSSFEEQSDEAGTLVCAEEEIMESNVVSGIAFSRDEAKMTL
VSVADRPGIAAAIFTALSDGGVNVDMIVQNISEEGRTDMTWSCPVDQIKRAEAAIDAAKK
SGELNFDDLIAD-----------------------TDVAKVSVVGIGMRSHTGVAAKMFQ
VLSNEGVNIKVITTSEIKISVLIDRKYMELAVQALHDAFELDKAAMARPKIALIGAGQIG
GTLAHLAAIKELGDVVLFDIAEGIPQGKALDIAESGPSAKFDATMTGANDYSEIAGADVC
IVTAGVARKPGMSRDDLLGINLKVMKSVGEGIAAHAPDAFVICITNPLDAMVWALREFSG
LPHHKVCGMAGVLDSARFRHFLASEFNVSMKDVTAFVLGGHGDTMVPLTRYSTVAGIPLP
DLVKMGWTTQDKLDAIVQRTRDGGAEIVGLLKTGSAFYAPATSAIEMAEAYLKDQKRVLP
CAAYVDGAYGLDGFYVGVPTVIGAGGVERVVEISMNKDEQTMFDNSVNAVKGLVDACKGI
DESLKMS-------------------------------F---------FDQFRGMFSSDM
AIDLGTANTLVYVKGKGIVLSEPSVVAYHVKDGVKKVLAVGEDAKLMLGRTPGSIEAIRP
MREGVIADFDTAEEMIKHFIRKVHKRSTFSKPKIIVCVPHGATPVEKRAIRQSVLSAGAR
RAGLIAEPIAAAIGAGMPITDPTGNMVVDIGGGTTEVAVLSLGDIVYARSVRVGGDRMDE
GIINYLRRQHNLLIGETTAERVKTSIGTARMPDDGRGTSMHIRGRDLLNGVPKEIEVTQA
QIAEALAEPVQQICEAVMTALETTPPDLAADIVDRGVMLTGGGALLGDLDLALREQTGLA
ISVADEPLNCVALGTGKALEYEKQLRHAIDYDSMALERTFSIIKPDATRRNLTGKINAKF
EEAGLRIVAQKRIHMTKAQAGVFYAVHAERPFYDELCEFMASEPVIVQVLEGEGAIAKNR
EVMGATNPADAAAGTIRAEFAESVGENSVHGSDAPETAAVEIAYFFSGLELV-------G
MAVAAA---------GA--------------------NVAGMDRDVATQNLNKELQDKGF
LLTSTEDIINWARTGSLHWMTFGLACCAVEMMHTSMPRYDLERFGTAPRASPRQSDLMIV
AGTLTNKMAPALRKVYDQMPEPRYVISMGSCANGGGYYHYSYSVVRGCDRIVPVDVYVPG
CPPTAEALLYGIMQLQRKIRRTGTIVRMMDG-------TK---GFEDALTGEQKIRNFNI
NFGPQHPAAHGVLRLVLELDGEIVERCDPHIGLLHRGTEKLMESRTYLQNLPYFDRLDYV
APMNQEHAWCLAIEKLTGVEVPRRASLIRVLYSEIGRILSHLLNVTTQAMDVGALTPPLW
GFEEREDLMIFYERACGARLHAAYFRPGGVHQDLPPALLDDIEAWSHKFLSGFMVDVDQL
LTENRIFKQRNADIGIVSEQDIQDWGFSGVMVRGSGLAWDLRRAQPYECYDEFDFQIPTG
VNGDCYDRYLVRMEEMRQSTYIIQQAIEKLRAPEGQGDILARGKITPPSRTAMKTDMESL
IHHFKLYTEGFHVPAGEVYCAVEAPKGEFGVYLVADGSNKPYRAKLRAPGYLHLQAMDYI
AKGHQLADVAAIIGTMDIVFGEVDRMANTDYTRHVKYFLLQDFYQGLKLGIKYMFKPKAT
INYPHEKGPLSPRFRGEHALRRYPNGEERCIACKLCEAVCPAQAITI-DAEPREDGSRRT
TRYDIDMTKCIYCGFCQEACPVDAIVEGPNFEFSTETREELFYDKAKLLDNGERWEAEIA
RNLELDAPYR----------------------MIGIEHYLTVAATLFVIGIFGLFLNRKN
IIIMLMSIELMLLAVNINFVAFSYYL---G--DLVGQVFTLFVLTVAAAEAAIGLAILVC
FFRNRGTIAVEDVNVMKGMFNVTKKSMQWGEETLTLETGKVARQADGSVIATLGETSVMA
NVTFARQQKPGQDFFPLTVHYQEKYYAAGKVPGGFFKRE-ARPTEKETLTARLIDRPIRP
LFVPGFKNEVLVMCTVLSHDLVNDPDMVAMIAASAALTISGAPFRGPIAACRVGFEGGDY
VLNPTVDDMQDLRLNPDQRLDLVVAGTKDAVMMVESEAYELSEEEMLGAVKFAHEQIQPV
IDLIIDLAEDTAKEPFDFQPVDYSDLSAAVKSAGEDAMRAAFAIADKQERTAAVAAARET
IKAALTDEQKDDANLGSALKGLEASILRGDVVKTGTRIDGRKTDEIRDIVAETGILPRTH
GSSLFTRGETQGLVVTTLGTGDDEQFIDALHGNFKSNFMLHYNFPPYSVGEVGRVSGPGR
REIGHGKLAWRALQAVLPASTDFPYTIRVVSEITESNGSSSMASVCGGSLSMMDAGVPLK
SPVAGVAMGLILEEDGSYAILSDILGDEDHLGDMDFKVAGTEAGITSLQMDIKIAGITPE
IMEKALAQAKAGRVHILGEMNKAIS-GAGEFSVHAPRIETMQIPTDKIREVIGSGGKVIR
EIVEVSGAKVDINDEGIIKIASPNGDSIKKAYDMIWSIVAEPEEGAVYTGTVVKIVDFGA
FVNFFGKRDGLVHVSQIENRRLNHPSDVLKEGQEVKVKLLGFDDRGKVRLSMKVVDQETG
-----EEI--KKEE-GSEEMALNPIPPPPRDDAARRLAPPSAAAYNAKNNVGSAVM-SFA
---------------------------------HRHLLGIEHLSQDDITTLLDLADTYAD
LNRQPHKHSDALNGLTQINMFFENSTRTQASFEIAGKRLGADVMNMAMQASSIKKGETLI
DTAMTLNAMHPDLLVVRHPQSGAVDLLAQKVNCAVLNAGDGRHEHPTQALLDALTIRRAK
GRLHRLSIAICGDIAHSRVARSNIMLLGKMENRIRLIAPPTLMPAQIGEFGVEVFDDMKE
GLKDVDVVMMLRLQKERMDGGFIPSEREYYHRYGLDAEKLAHAKPDAIVMHPGPMNRGVE
IDGTLADDINRSVIQDQVEMGVAVRMAAMDLLARNLVD--SRKANAM----------PES
QSKVTFKRVMLKISGEALMGDQGFGLHPPTVQRIANEVKSVHDLGVEICMVIGGGNIFRG
LQGSAQGMERTTADYMGMLATVMNALAMQSALEELGIHTRVISAITMNEVAEPYIRRRAV
RHLEKKRVCIFAAGTGNPYFTTDTAATLRANEMACEAIFKGTK-VDGVYDKDPAKHADAV
RYDDVTYDDVLQKRLGVMDASAIALARDNSLPIIVFSLDEPGGFKGILAGEGTYTRVQGM
ATADLLTMDNKKQAEKQKALDSALAQIERQFGKGSIMKLGAEGAIQDIKASSTGSLGLDI
ALGIGGLPMGRIIEIYGPESSGKTTLTLHCVAEQQKSGGVCAFVDAEHALDPQYARKLGV
DIDELLISQPDTGEQALEITDTLVRSGAVNMVVVDSVAALTPKSELEGDMGDSSVGVQAR
LMSQAMRKLTGSISRSNCMVIFINQIRMKIGVMFGSPETTTGGNALKFYSSVRLDIRRIG
ALKDRDEVVGNATRVKVVKNKVAAPFKQVEFDIMYGEGISKMGELLDLGVKAGVVDKSGS
WFSYGDERIGQGRENAKTFLKENTAMANDIEDKIRAAHGLDFAGSGN------DDADILE
A--------MTT----------------ETLNLADLKAQTPKNLLAMAEELEIENASTMR
KGEMMFQILRERADEGWEISGDGVLEVLQDGFGFLRSPEANYLPGPDDIYVSPEMIRQHS
LRTGDTIEGLIKAPDDTERYFALTEVTKINFEAPEKARHKVAFENLTPLYPDERLTMEVD
DPTIKDRSARIIDLVSPIGKGQRCLIVAPPRTGKTVLLQNIANSIEKNHPECYLIVLLID
ERPEEVTDMQRSVKGEVVSSTFDEPATRHVAVSEMVIEKAKRLVEHKRDVVILLDSITRL
GRAFNTVVPSSGKVLTGGVDANALQRPKRFFGAARNIEEGGSLTIIATALIDTGSRMDEV
IFEEFKGTGNSEIVLDRKIADKRVFPAMDILKSGTRKEDLLVDKTDLQKTFVLRRILNPM
GTTDAIEFLIGKLKQTKSNSDFFDSMNSM--------RPSGRKLDELRAVSIETGFTKHA
EGSALIKMGDTHVLCTATIEDRVPPFIKGSGLGWVTAEYGMLPRATNTRMRREAAMGKQG
GRTVEIQRLIGRALRAGVDRSALGERQITIDCDVLQADGGTRCASITGGWVALKLAVNKL
MKAGDVISDPLVDPVAAISCGIYAGQPVLDLDYPEDSEAGVDGNFIMTGSGKLIEIQMSA
EGSTYSRDQMNQLMDLAEKGVAELVEKQKAATAMRHARGYRRLNRTHEHRKALFSNMAGS
LIEHEQIKTTLPKAKELKPIIEKMITLAKRGDLHARRQAASKLKQDQYVAKLFDILGPRY
KDRQGGYVRVLKAGFRYGDMAPMAIIEFVDRDRDAKGANDKARVAAYE-VA--EDMSRTK
GGVVTHARHKKVIKAAKGYYGRRKNTFKVARQAVDKANQYATRDRKNRKRNFRALWIQRI
NAAVRSHDEALTYSRFINGLSLAGIEVDRKVLSDLAVNEPEAFGAIVKQAQDALAAMAHK
KAGGSSRNGRDSAGRRLGVKKYGGEAVIPGNILVRQRGTKYWPAQGVGMGKDHTIFAVVD
GKVQFHKGLKNRTFISVLPVAEAAEMAKPTTIKIRLNSSAGTGHFYVTKKNARTMTEKMV
IKKYDPVIRKHVEYKEGKIKMIHKNWAELIKPQQLDVKPGNDPARQATVIAEPLERGFGL
TMGNALRRVLMSSLQGAAITSVQIDNVLHEFSSVTGVREDVTDIVLNLKGVSLRMEVEGP
KRLSISAKGPGVVTAGDISESAGIEILNRDHVICHLDDNADVYMELTVNTGKGYVAADKN
KPEDAPIGLIPIDAIYSPVKKVSYDVQPTREGQVLDYDKLTMKVETDGSISPDDAVAFAA
RILQDQLGIFVNFDEPESASRQDDDDGLEFNPLLLKKVDELELSVRSANCLKNDNIVYIG
DLIQKTEAEMLRTPNFGRKSLNEIKEVLSGMGLHLGMDVEDWPPDNIEDLAKKFEDSFMA
AKDTNEDAKSDDQDAGHSLDMSQAAVKKMIGEAREKGYITYDQLNTVLPPDQVSSEQIED
VMSMLSEMGINVI--EDEEAEEEDAKGGTEVATTESTRDVALSAGTSEKLDRTDDPVRMY
LREMGSVELLSREGEIAIAKRIEAGRNTMIAGLCESPLTFQAITIWRDELLSEDILLRDV
IDLEATFGTQMGDEEET-TPVV-P-VGGT---ETKPAE-STSEVDADGNPI-SN--D-DD
DEDEDEQANMSLAAMEAALKPQVLEALDIIADDYVKLSQIQDSRISATLNEDGTFSKADE
EEYQRVRSEIVLLVNDLHLHNNRIEALIDQLYGINRRIMQIDSAMVKLADQARINRKEFV
DSYRGYELDPNWMERMAEKSGRGWQMFIERSSEKVDELRTDMAQVGQYVGLDISEFRRIV
QQVQKGEKEARQAKKEMVEANLRLVISIAKKYTNRGLQFLDLIQEGNIGLMKAVDKFEYR
RGYKFSTYATWWIRQAITRSIADQARTIRIPVHMIETINKLVRTGRQMLHEIGREPTPEE
LAEKLQMPLEKVRKVMKIAKEPISLETPIGDEEDSQLGDFIEDKNAVLPLDSAIQENLKE
TTTRVLASLTPREERVLRMRFGIGMNTDHTLEEVGQQFSVTRERIRQIEAKALRKLKHPS
RSRKLRSFLDQ------MANYANLPAPTPEGGLNRYMQEIRKFPLLEPEEEYMLAKRWVE
EQDTKAAHRMVTSHLRLAAKIAMGYRGYGLPQAEVISEANVGLMQAVKRFDPEKGFRLAT
YAMWWIRASIQEYILRSWSLVKLGTTSGQKKLFFNLRKAKNRIGALEEGDLHPDNVTRIA
TDLGVTETEVISMNRRMSGGDASLNATVGSEGEGTMQWQDWLEDEDADQATDYEERDELE
TRREMLAEALDVLNDREKDILTQRRLSDKTVTLEDLSSQYDVSRERIRQIEVRAFEKLQK
RMRDLAREKGL-------------MA--TA---MARVTVEDCVDKVPNRFELVMLAAHRA
REIAAGSPVTVDRDNDKNPVVSLREIADETQSADDLRERLIESNQNQIEVDEPEEDAMAL
LMGAEQ-DKPEEDSMSEEMLLRQLMAAQGQG------------------------MAMN-
SMEDFEALLEESFEMDTPAEGSVVKGKVIAIEAGQAIIDVGYKMEGRVELKEFAEPGEAP
KVEVGDEVEVFLRQVENSRGEAVISREMARREEAWDRLEKAYAAEERVEGAIFGRVKGGF
TVDLGGAVAFLPGSQVDVRPVRDAGPLMGLKQPFQVLKMDRRRGNIVVSRRAILEESRAE
QRAEVIGNLTEGQEVDGVVKNITEYGAFVDLGGVDGLLHVTDMAWRRVNHPSEILAIGET
IKVQVIKINKETHRISLGMKQLQEDPWDLVQAKYPLESTHTGRVTNITDYGAFVELEPGV
EGLVHVSEMSWTKKNVHPGKIVSTSQEVEVMVLEIDGAKRRVSLGLKQTMRNPWEVFAET
HPEGTEVEGEVKNITEFGLFVGLPGDIDGMVHLSDLSWDQRGEEAIQDYRKGDTVQAVVS
EVDVEKERISLSIKGVGGDKFAEAVGGVKRGSVVTVSVTSIEEGGIEVEYEGMKAFIRRS
DLSRDRAEQRPERFSVGDKVDVRITNVDAKAHRLGVSIKAREIAEEKEAVEQYGSSDSGA
SLGDILGAALK-GDE--VTKRTAAKHKIDRRMGENIWGRPKSPVNRREYGPGQHGQRRKG
KLSDFGIQLRAKQKLKGYYGDLTEKQFRRIYGEAERVKGDTGENLIGLLERRLDAVVYRA
KFVATVFAARQFVNHGHVKVNGKKVNIPSYRVKEGDVIEVRDRSKQMVALLEATQLAERD
VPDYIEADHSKMTATFVRTPALGDVPYPVMMEPNLVVEFYAKN-----------------
------------------------------------------------------------
----------------------------------------MPLYEHVMIARQDLSNTQAE
GLIEHFGTVLADNDGKLVDSEYWGVKTMAYKINKNRKGHYAFLRSDAPATAVQEMERLMR
LHDDVMRVLTIKVDEHKELPSVQMQKRDERPERG---ERRERR-----------------
------------------------MAPQRPKGAGALD--VPPALSPAPVPPRSTELYAAL
DLGTNSCRMLIAQPKGSGFHVVDSFSKSVQLGAGLEKTGRLSRGSMTRTIQALRICQQKL
RRNKVRRMRLVATEACRRAANGAEFMQRIQRETGLKLDIIKPEEEAQLAVISCAPLVNRK
THNLLVVDIGGGSTELVWIDISKVPKADRAQSIMRLHGGFHQAK-TDVPAARVVDWISVP
LGVATLRDQFSDVEDDAARFALMSWFFEENLTDFTPYQSIQSQDRFQIVGTSGTVTTVAA
SHLGLKRYDRTKVDGLRMTSAQIDKVIHSYLAMGPGGRRADPRIGLDRQALIMSGAAILQ
ALMRCWPTDRLSVADRGLREGLLYAQMSADGVLEEGLGMSAKDVKFGTDARNKMLKGVNI
LADAVKVTLGPKGRNVVLDKSFGAPRITKDGVSVAKEIELEDKFENMGAQMVKEVASRTN
DEAGDGTTTATVLAQAIVKEGMKSVAAGMNPMDLKRGIDLATLKVVEAIKAAARPVNDSD
EVAQVGTISANGEKEIGRQIADAMQKVGNEGVITVEENKGLETETDVVEGMQFDRGYLSP
YFVTNSDKMTVELEDAIILLHEKKLSSLQPMVPLLEQVIQSQKPLLIISEDVEGEALATL
VVNKLRGGLKIAAVKAPGFGDRRKAMLQDLAILTGGQVISEDLGMKLESVTMDMLGSAKK
VTITKDETTIVDGAGEKAEIEARVAQIRNQIEETTSDYDKEKLQERVAKLAGGVAVIRVG
GMSEVEVKERKDRVDDALNATRAAVQEGIVVGGGVALVQAGKKLEGLTGDNADQNVGIGI
VRKALEAPLRQIAENAGVDGSVVAGKIRESDDLKFGFNAQTEEYGDMFKFGVIDPAKVVR
TALQDAASVAGLLITTEAMVADKPSKD-GGAG---GGMPDMGGMGGMGGMMMFYKDERLA
LFIDGSNLYAAAKNLGFDIDYKLLRQEFMRRGKLLRAFYYTALLENDEYSPIRPLVDWLN
YNGFSMVTKPAKEYTDSMGRRKVKGNMDIELAVDAMELAPHLDHIVIFSGDGDFRPLVES
LQRQGVRVSVVSTIRSQPPMISDELRRQVDNFIELEDLRDVIGRPPRETP----------
--------------DEM-DGDFRTEFTRSPAGLKNKPALVLNADYRPLSYYPLSLWPWQE
AVKAKWLDRVDIVAEYDDYVHSPSMQIRIPSVVVLKDYVKPQKRVAFTRFNLFLRDEFCC
QYCGARGDLTFDHVVPRAAGGITSWQNVVAACSPCNLKKGSRALHQTGFQLRKPPRQPQA
EDLRNMGRKFPPNHLHESWMDFLYWDAELQA--MPEVIFPGPEGRLEGRYHPQKERDAPI
AILLHPHPQFGGTMNHKVVYNMHYAFYNMGFTVLRFNFRGVGRSQGEYDQGVGELSDAAS
ALDYLQSMNNNSKHCWVAGFSFGAWIGMQLLMRRPEITGFISVAPPANMYDFSFLAPCPA
SGLVINGTADRVAPPADTVNLVNKLHEQKGITITHQEVEGAGHFFEEPHMDTLITSTTDY
VKRRLTETTRMKDFVDGTAFNNEQGNRARKLFAAVVLAALDDAIADDKKYGNGPEQIARW
ARSRDGREVLSCAGIDPNERVVEGLMDFVGKGIRTSVALSREESERRH-AAQQAEA----
---------------------------------AMTDI---------SHDRLLIIDFGSQ
VTQLIARRLRELNVFCEIHPFNTVDDAFLKDFAPKAVILSGGPSSVFAEGAPMPPQSVFE
LGVPILGICYGQQVMMHCLGGKVERGH-----GTAEFGRAFVTPSEARLELLEGWFLT--
--EKEQVWMSHGDHVSAIAPGFEVYGTSPHAPFAVTGDVSRNFYAVQFHPEVHHTPNGAR
LYENFVRLAGFKGDWTMSAYRDEAIAAIREQVGDQKVICGLSGGVDSSVAAVLIHEAIGD
QLTCVFVDHGLLRKGEAEEVVTMFRDNYNMPLIHAEEQELFLGQLDGVSDPETKRKIIGK
LFIDVFQKHAKDVGDATFLAQGTLYPDVIESVSFSGGPSVTIKSHHNVGGLPEKMGLKLV
EPLRELFKDEVRELGRELGLPPSFIGRHPFPGPGLAIRCPGEITREKLDILREADAVYID
QIRKHGLYDDIWQAFVAILPVRTVGVMGDGRTYDFACALRAVTSVDGMTADYYPFTHEFL
GETATRIINEIPGINRVTYDITSKPPGTIEWE---------MEIREALTFDDVLLVPAAS
NVLPSTADTRTRVTKSIALNIPLLSSAMDTVTESRMAIAMAQAGGMGVIHRNLTIDEQSK
EVRRVKRFESGIVYNPITLRPDQTLADAKALQERYRVTGFPVVDDAGRVVGIVTNRDMRF
ASDDATPVRV--MMSSDNLALLQEPADRNEAISLMKARRIEKLLVTDAQGKLTGLLTLKD
TELSVLNPTACKDDLGRLRVAAATTVGDAGYERSQALVEAGVDMIVIDTAHGHSAGVAEA
VRRARGLSSSVQIVAGNVATGDATRALIDAGADAVKVGIGPGSICTTRMVAGVGVPQLTA
IMDCVKA--AGDVPIIADGGIKFSGDFAKAIAAGASCAMVGSMIAGTDESPGEVILYQGR
SFKSYRGMGSLGAMARGSADRYFQKDAASDKLVPEGIEGQVPYKGSANAVVHQLVGGLRA
AMGYTGCATVDEMRNNCTFVKITNAGLSESHVHDVQITRESPNYRIG-------------
----MSDTDQLPEEYGADSIKVLKGLEAVRKRPGMYIGDTDDGSGLHHMVYEVVDNGIDE
ALAGHADAVNVTIHDDSSISVSDNGRGIPVGIHQEEGVSAAEVIMTQLHAGGKFDSNSYK
VSGGLHGVGVSVVNALSDWLELRIWREGKEHIARFEGGFTTKHLEVVGPT-DRTGTEVRF
MASTSTFSNLEYSFETLEKRLRELAFLNSGVRIILTDERPAEPLRTELFYEGGVKEFVKY
LDRSKSSVMPEPIFITGEKDDIGVEVAMWWNDSYHENVLPFTNNIPQRDGGTHMAGFRGA
LTRTINNYAQSSGIAKKEKVSFTGDDAREGLTCVLSVKVPDPKFSSQTKDKLVSSEVRPA
VEGLVNEKLAEWFEENPQIAKIVVGKIIEAAHAREAARKARDLTRRKTAMDVNFLAGKLK
DCSEKDPSKTEVFLVEGDSAGGSAQTGRDRQTQAILPLKGKILNVERARFDRMLGSQEIG
NLVMALGTGIGRDEFNIDKLRYHKIVIMTDADVDGAHIRTLLLTFFYRQMPQLIENGHLY
IAQPPLYKVSRGKSEVYLKDQAAMEDYLIQQGIDGAMLKQGNGEEITGQDLARVVDLARQ
MRRVLEAFPTHYPRHILEQAAIAGAFVPGAVDSDLQGVADKVAERLNLIALEWERGWQGR
ITQDHGVRLARILRGVEEVRTLDGRMLRSGEAKRSGGFTEHLQDVYGTTAKLVRKDRSQL
IHGPMDLLEAILAEGEKGLSLQRYKGLGEMNPDQLWETTLDPDARTLLQVKVADMAEADD
LFTKLMGDVVEPRREFIQQNALNVANLDF-------------------------------
--------------------------------MDYTKQLDVAIDRLHEEGRYRTFIDIER
RNGQFPHAVWTQPDGQDKNITVWCGNDYLGMGQNPVVLAAMHEALDATGAGSGGTRNISG
TTIYHKRLEEELSDLHGKEAALLFTSAYIANDATLSTLPKLFPGLIIYSDALNHASMIEG
VRRNGGAKRIFRHNDVDHLRELMAADDPAAPKLIAFESIYSMDGDFGPIEAICDIADEFG
ALTYIDEVHAVGMYGPRGAGVAERDRLMHRLDIINGTLAKAYGVMGGYIAASAKMCDAIR
SYAPGFIFTTSLPPAVAAGAAASVAFLKTAPELREKHQQQAKVLKLRLKGLGLPIIDHGS
HIVPVIVGNPVHTKILSDRLLEDHGIYVQPINFPTVPRGTERLRFTPSPVHGPLEIEGLV
HAMDVLWSHCALNRAEMAG-----------------------MAADRQNLQDAFLNHVRK
TKVPVTIFLINGVKLQGVITWFDNFCVLLRRDGQSQLVYKHAISTIMPSTPISLYEGEDA
NMSK-QEFPGWHGTTIIGVKKDGEVVIAGDGQVSLGQTVIKGTARKVRRLSPGGFDVVAG
FAGSTADAFTLLERLEAKLEATPGQLARASVELAKDWRTDKYLQKLEAMLIVSDGRELLV
ITGAGDVLEPEHSVAAIGSGGNYALAAARGMMDSDRDAETVARDAMKIASDICVYTNGNL
TVEKI-----------SQMATKPMTKTQLVAALAEEMGEDKKTASAALDAVCALITKEVS
GGGAVTLPGIGKIYCRERPERMVRNPATGEQFKKDADKVVKMTIAKALKDSVN-------
--------------------------------------EMADKTLTRMDLSEAVFREVGL
SRNESAQLVESVLDHMSDALVDGEQVKISSFGTFSVRDKSARVGRNPKTGEEVPINPRRV
LTFRPSHLMKDRVADGNKRMIRSELIQKIADDNPHLYQRDVERIVNTIFEEITGAMAAGD
RVELRGFGAFSVKKRDARVGRNPRTGETVHVEEKHVPFFKTGKLLRDRLNGNSMRVYYDR
DCDVNLIKDKKVAILGYGSQGHAHALNLRDSGAKNLVVALREGSASKAKAEGEGLKVMEI
AEAAAWADVIMFTMPDELQAETYKKYVHDNIREGAAIAFAHGLNVHFGLIEPKEGIDVIM
MAPKGPGHTVRGEYTKGGGVPCLVAVDTDATGKALEIGLSYCSAIGGGRSGIIETNFREE
CETDLFGEQAVLCGGIVELIRMGFETLVEAGYEPEMAYFECLHETKLIVDLIYEGGIANM
DYSISNTAEYGQYVSGPRILPYDETKARMKAVLSDIQSGKFVRDFMLENSVGQPTLKSSR
RANDEHQIEVVGGKLREMMPWISAGKMVDKSKNMSALKIKKGATSHSAYNLRPNFSDVIE
RHTLAVLVENEPGVLARVIGLFSGRGYNIDSLTVAEVDHTGHLSRITIVTSGTPQVIEQI
KAQLGRIVPVHEVNDLTVEGPVVERELAMFKVSGTGEKRVEALRLADIFRANVVDSTLET
FVFEITGAPEKIDAFAELMRPLGLVSVARTGVAALSRG-DMAKEDTLEFPGIVKELLPNA
TFRVELENGHEIIAHTAGKMRKNRIRVLAGDKVQVEMTPYDLSKGRINYRFK--------
------------------------------------------------------------
---------M--------------------------------------------------
------------IPLSHIRNFSIVAHIDHGKSTLADRLIQETNTVSLRDMKAQMLDSMDI
ERERGITIKAQTVRINYTAKNGEEYILNLIDTPGHVDFAYEVSRSMRAVEGSLLVVDSTQ
GVEAQTLANVYHAIDADHDIVPVLNKIDLPASDCDRVAEQIEDVIGIDASEAIRVSAKTG
QGIVETLEAIVHKLPAPT-GTQDAPLKAMLVDSWYDSYLGVIVLVRIMDGQLKKGDRIRM
MQNGSVHHVDRIGVFRPAMTEIDSLNPGEIGFLTASIKQVRDTRVGDTITHEKKGTETPL
PGFKPAQPVVFCGLFPVDAAEFEDLRDSIEKLALNDASFSFEMETSAALGFGFRCGFLGL
LHLEVIRDRIEREYDIDLITTAPSVIYDIHMKDGTVEQLHNPADMPDLTFVDHIEEPRIK
ATILVPDDYLGDVLKLCQDRRGMQMDLTYAGSRAMVVYDLPLNEVVFDFYDRLKSVTKGY
ASFDYQMIGYREDALVKMSILVNDEPVDALSTMVHRDRAEMRGRAMVEKLKDLIPRHMFK
IPIQAAIGGKVIARETLSAMRKDVTAKCYGGDASRKRKLLDKQKAGKKKMRQFGKVDIPQ
EAFISALKMDNM----SPKTLYDKIWDAHVAHEADDGTCLLYIDRHLVHEVTSPQAFEGL
RMTGRSVRRPDQTIAVPDHNVPTTLDRANAATMTEDSRVQVAALDTNAKEFGLHYYPVSD
VRQGIVHIVGPEQGWTLPGMTVVCGDSHTATHGAFGSLAHGIGTSEVEHVLATQTLIQKK
SKNMKVEITGKLSPGVTAKDITMTVIGETGTAGGTGYVIEYCGEAIRDLSMEGRMTVCNM
AIEGGARAGLIAPDDKTFEYCKGRPHAPKGAQWEAAMDWWKTLYSDDDAHWDKVITIKGE
DIAPAVTWGTSPEDVLPITATVPAASDYTGGKVDAAKRAIEYMGLTEGMALTDIEIDTVF
IGSCTNGRIEDLRAAAAVLKGKK---IKEGMRAMIVPGSGLVRAQAEEEGLADIFKDAGF
EWRLAGCSMCLAMNPDQLAPGERCASTSNRNFEGRQGFKGRTHLMSPAMAAAAALTGRLT
DIRQLDA----M--RDLKIPEQRHPEKARRPDNPQPKKPSWIRVKAPGGKGYADTAKIMR
ENKLVTVCEEAGCPNVGECWSQGHATMMIMGEVCTRACTFCNIATGRPPEALDIFEPGRV
ADAVSKLGLNHVVITSVDRDDIEDGGAEHFAQTIRAVRKRSPGTTIEILTPDFIRCDPKV
LETVVEARPDVFNHNLETVPGLYPEVRPGARYFHSLRLLQRVKELDPTMFTKSGIMVGLG
ENRQSVMQVMEDMRVADIDFLTIGQYLQPTPKHHAVDRFVHPDEFAAYEKSAYGKGFLMV
SATPLTRSSYHAGDDFARLQAARLAKLG-----MLDATP--TPDAQVETLLEVNNIEVIY
NSVILVLKGVSLKVPKGGITALLGGNGAGKTTTLKAISNLLHSERGEVTKGSIKYRNDPV
HKLDPAEMVKRGVVQVMEGRHCFEHLTIEENLLTGAYTRSDGKAAIARDLEMVYDYFPRL
RERRKSQAGYTSGGEQQMCAIGRALMSRPETILLDEPSMGLAPQLVEQIFEIVKSVNENE
GVTFLLAEQNTNVALRFAHYGYILESGRVVMDGPAADLRENQDVKEFYLGMSDEGRKSFR
DVRSYRRRKRWLS---------------------------------------MAGTRLDP
IDRKILAELQADGRMTNVELAKRVGISAPPCLRRVRTLEESGYIRGYHANVNARELGFEV
QVFAMVGLASQAESDLTAFEEKCRNWPLVRECHMLNGEVDFLLKCVAPDLSSFQSFLTGQ
LLTTPNVESVKTSLVIRPAKDEPGVPFDVLESRLKNAP----------------MSDVAD
RVKKIVVEHLGVEEDKVVENASFIDDLGADSLDTVELVMAFEEEFGIEIPDDAAENIQTF
GDAVKFIKEASMANDYIVKDISLAAFGRKELDIAETEMPGLMALRAEYGESKPLSGSRIV
GSLHMTIQTAVLIETLVVLGADVRWASCNIFSTQDHAAAAIAESGTPVFAIKGQSLEEHW
DYLDKSFQFPE-GPNLILDDGGDATLYILLGARAEAGE-D-VISVPTSEEEIAIKAQIKK
RMAQSPGWFTKMRDQIKGVSEETTTGVHRLYDLVKQGQLPFPAINVNDSVTKSKFDNKYG
CRESLVDGIRRATDVMMAGKVAVVCGYGDVGKGSAASLAGAGARVKVTEADPICALQAAM
DGFEVVLLEDVLDTADIFITTTGNKDVIRIEHMREMKDMAIVGNIGHFDNEIQVAALKNH
KWTNIKEQVDMIEMPSGNRLILLSEGRLLNLGNATGHPSFVMSASFTNQVLAQIELWENT
GKYENQVYILPKHLDEKVARLHLDRIGVKLTQLTSEQAAYIGVTPEGPFKPEHYRYMGYR
VVIAGATGNVGREMLNILAERHFPVDEIVALASRKSMGSEVSFGDKTLKTKDLDTFDFTG
WDMALFAVGSEATKKYAPKAAKAGCVVIDNSSLYRYDPDIPLIVPEVNAHAIHDYAKKNI
IANPNCSTAQMVVALKPLHDRATIKRVVVSTYQSVSGSGKDGMDELWDQTKSIYNPTDSK
PPRKFTKQIAFNVIPHIDVFMDSGDTKEEWKMMVETKKIVDPKIKVTATCVRVPVFVGHA
ESINIEFEDHLDENEARDILREAPGVMVIDKREDGGYVTPVECAGDFATFISRIRQDSTI
DNGLNLWCVSDNLRKGAALNAVQIAELLGREVLKKGMGIQAAEISAILKDQIKNFGQEAE
VAEVGRVLSVGDGIARVYGLDNVQAGEMVEFPGGIMGMALNLETDNVGVVIFGSDRDIKE
GDTVKRTNSIVDVPIGNGLLGRVVDGLGNPIDGKGPIESTERGLADVKAPGIIPRKSVHE
PMATGLKSVDAMIPVGRGQRELIIGDRQTGKTAVALDAILNQQQINDAAGDDESKKMYCV
YVAIGQKRSTVAQLVKKLEETGAIDYSIVVAATASEPAPMQYLAPYSATAMAEFFRDNGR
HALIIYDDLSKQAVSYRQMSLLLRRPPGREAYPGDVFYLHSRLLERSAKLGDDAGNGSLT
ALPIIETQGGDVSAFIPTNVISITDGQIFLETELFYQGIRPAVNTGLSVSRVGSSAQTKA
MSSVAGPVKLSLAQYREMAAFAQFGSDLDASTQQLLNRGARLTELMKQPQYSPLTNAEIV
CVIYAGTNGYLDKIDVKEVGRFEAGLLAHLRSKHADLMADITNNDRKVKGELEDKIKAAI
DSFAADFAMANAVGKITQVIGAVVDVQFEDHLPEILNAVVTENHGKKLILEVAQHLGENT
VRTIAMDATEGLVRGQRVEDTGAPISIPVGNATLGRIMNVVGEAIDEKGEIVSAERRSIH
ADAPEFAEQSTTSEVLETGIKVIDLLAPYAKGGKIGLFGGAGVGKTVLIMELINNIAKVH
SGYSVFAGVGERTREGNDLYHEMIESNVINPDDLEKSQVALVYGQMNEPPGARMRVALTG
LTLAEQFRDQSGTDVLFFVDNIFRFTQAGSEVSALLGRIPSAVGYQPTLATDMGQMQERI
TSTKSGSITSVQAVYVPADDLTDPAPATSFAHLDATTVLDRSISEKGIYPAVDPLGSTSR
LMDPSIVGEEHYNVARDVQGILQRYKSLQDIIAILGMDELSEDDKLTVARARKIERFLSQ
PFDVAKVFTGSDGKQVPLEETITSFKAVVAGEYDHLPEGAFYMVGGIEEVKAKAEKMAAD
-AAMSKSKKLDFRPNEFVVYPAHGVGQIVSVEEQEVAGISLELFVISFEKDKMTLRVPTH
KATEIGMRALSSPDVISHAMKTLKGKAKVKRAMWSRRAQEYEQKINSGDLIAIAEVVRDL
HRTDDQREQSYSERQLYEAALERLTREVAAVAGGDELAASKQVGDVLESRV---------
------------------------------------------AA----------------
------AMTD-----TRLANRFPTDAEKTRRFVFVLLEDFTLLSFASAVECLRIANRMSG
RTAYDWRLIGEDGGRVRCSAGAEYTLDGSLDELRREDTLVVCSGINVQAATTKKLLGWLR
REARKGMMVGGLCTAAFTLAKAGLLDGKKATIHWENQDSFSEDFEDVILTKSVFVVDGNR
MTTAGGTSSIDLMLKLIADDLGEDLANAVADQLIYSSIRTDQDTQRLSVPTRIGVRHPKL
GQVIQMMEANIEEPISPSSLARDVGMSTRQLERLFRRYLSRSPKRYYMELRLQKSRNLLM
QTDMSVINVALACGFASPSHFSKCYRAHYDTTPYRERGSHAARPVAMKFLDLCKVYIRSG
GGGGGCVSFRREKYIEYGGPDGGDGGSGGSVWAEAVDGLNTLIDFRYQQHFFAKNGQPGM
GKQRTGKDGDDIILRVPVGTEILDEDQETVLVDMTELGQRVELARGGNGGWGNLHFKSAT
NQAPRRANPGQEGVERTVWLRLKLIADVGLLGLPNAGKSTFLAATSNARPKIADYPFTTL
HPNLGVVGVDNTEFVVADIPGLIEGASEGRGLGDLFLGHVERCAVLLHLIDGTSETVAED
YRTIINELEAYGGELADKPRITVLNKIDALDEDDRVTTREELEKACGGEVMMMSGVAREG
VTEVLRALRGQIDDDRLRFRIE-DEEEAPWQP-MRLDDLM--------------------
---MAGK-DRD-DDETDLLTKTKPKTKRPPLYKVMLLNDDFTPMEFVVIVLERFFGLNHA
QAFEIMLTVHKKGLAVVGVFSHEIAETKVAQVMDFARRHQHPLQCTMEKEE---------
----------------MANT---SSGDSKNTLYCSFCGKSQHEVRKLIAGPTVFICDECV
ELCMDIIREETKASGLKATDGVPTPKDICDVLDDYVIGQAMAKRVLSVAVHNHYKRLNHA
QKGG-DIELAKSNILLIGPTGCGKTLLAQTLARILDVPFTMADATTLTEAGYVGEDVENI
ILKLLQSSEYNVERAQRGIVYIDEVDKITRKSENPSITRDVSGEGVQQALLKLMEGTVAS
VPPQGGRKHPQQEFLQVDTTNILFICGGAFAGLDRIIAARGKGSAMGFGADVRDKDARGI
GEIFTDLEPEDLLKFGLIPEFVGRLPVLATLEDLDEDALVTILTEPKNALVKQYQRLFEI
EDTQLTFTDDALSAIAKRAIQRKTGARGLRSILEDILLNTMFDLPGMDSVTEVVVNEEAV
NSDAAPLMIHA-DA--E-KEPATAG---MKDVQNMAETSLDLTTKPTKEISVREVFGIDT
DMVVHGFDERTSRVPDLDSTYKFDPDTTMAILAGFNHNRRVMVQGYHGTGKSTHIEQVAS
LLNWPCVRVNLDSHISRIDLIGKDAIKLKDGKQVTDFQEGILPWALRNPTAIVFDEYDAG
RADVMFVIQRVLEVDGKLTLLDQNKVIEPHPYFRIFATANTVGLGDTTGLYHGTQQINQG
QMDRWSLVATLNYLSIDAETQIVLSKNPHYNTDKGRKTIKQMVTVADLTRTAFMNGELST
VMSPRTVIAWAQNAEIFRDVGYAFRLSFLNKCDELERQTVAEFYQRLFDEELPESAASLS
LG----------------MSKIALVDDDRNILTSVSMTLEAEGFEVETYNDGQAALDAFN
KKLPDMAVLDIKMPRMDGMDLLQRLRQKTAMPVIFLTSKDDEIDEVLGLRMGADDYVKKP
FSQRLLVERIRALLRRQDAVETNEVGDTEETKVIERGDLRMDPLRHAVSWKGKDVSLTVT
EFLLLQALAQRPGFVKSRDQLMDVAYDDQVYVDDRTIDSHIKRLRKKMRSADEEFSAIET
LYGIGYRYNEE-----------------MAKVIGIDLGTTNSCIAIMDGSQPRVVENAEG
ARTTPSIVAFTDDERLVGQPAKRQAVTNPDNTIFGVKRLIGRRNDDADLAKDKKNLPFTV
IDGGNGDAWVKAKGEKYSPSQISAFILGKMKETAESYLGEEVTQAVITVPAYFNDAQRQA
TKDAGKIAGLEVLRIINEPTAAALAYGLDKKETQTIAVYDLGGGTFDVTILEIDDGLFEV
KSTNGDTFLGGEDFDMRIVNYLADEFKKTNGVDLTQDKMALQRLKEAAEKAKIELSSASQ
TEINQPFISMG-KDGSPLHMVMKLTRSKLEQLVGDLIKASMKPCAAALKDAGVSASEIDE
VVLVGGMTRMPRVIEEVSKFFGKEPHKGVNPDEVVALGAAIQAGVLQGDVKDVVLLDVTP
LSLGIETLGGVFTRLIDRNTTIPTKKSQVFSTAEDNQSAVTIRVFQGEREMAADNKILGA
FNLESIPPAPRGMPQIEVTFDIDANGIVAVGALDKGTGKEQKITIQASGGLSDADIDKMV
KDAEENADADKERRALIEAKNQAESLIHSTEKSLEEHGDKVDPTTVEAIELAIAALNDEL
ATDNVDKINNGIQNVTEAAMKLGEAIYKAAQDE-NE--DVAPAADASG----GDDDIVDA
DFEDL-DDN-KRA-MKFSIERAALLKAVSQAQSVVERRNTIPILANVLIEAEGSDASFRA
TDLDIEVVDKAPAQVERAGATTVSATTLHEIVRKLPDGALISLTADSAAGRLTVEAGRSN
FSLATLPREDFPVMATSEYQSNFKAPAPVLRRLFDKSKFAISTEETRYYLNGVYMHISDS
DGSKVLRCVATDGHRLARIDAPMPDGAAEMPGVIVPRKTVGELRKLLDDDDMEIAVSVSE
TKIRFATPHITLTSKVIDGTFPDYTRVIPQGNTRKMEVDASDFARAVDRVATVSSERSRA
VKLQLDEDRLVLSVNAPDSGAAEEELVVAYADERLEIGFNAKYLLEIASQVDRENAVFLF
NSSGDPTLMREGNDMSAVYVVMPMRVMSEMLKGKRGLIMGVANERSIAWGIAKAMAEAGA
ELAFTYQGEAFGKRLEPLAQSVGSDFMVDVDVTDDASLDAAFDQLGARWSTIDFVVHAIA
FSDKSELTGRFLNTSRENFKNSMDISAYSFIEVARRAHPLMVENGGTLLTLTYMGSNRVT
PNYNVMGVAKAALESATRYLANDLGPEGIRVNAISPGPMKTLAGAAIGGARKTYKHTDMN
APLRSNATLEAVGGTAVYLASDAGACTTGEIIRVDGGFHVLGMPQAEHLMAREKTK-TKR
KVSKNIAAGVAHVNSSFNNTKILISDVQGNAIAWSSAGTMGFKGSRKSTPYAAQMAAEDA
GKKAQDHGVKTLEVEVQGPGSGRESALRALAAAGFNITSIRDVTPMAHNGCRPPKRRRV-
----------------------VARIAGVNIPTAKRVPIALTYITGIGNSSAAAICEAVG
IDSTRRINELSDAEILKIREFIDENYTVEGDLRRDTQMNIKRLMDLGCYRGLRHRRNLPV
RGQRTHTNARTRKGPAKAIAGKKKMTYIVNDACISCKYTDCVEVCPVDCFYEGENMLVIH
PDECIDCGVCEPECPADAIRPDTEPDMEKWVEFNRKYSELWPVIITKKDPLPEAEERDGE
EGKLEKYFSEAPGEGGMS-TKDFLKKIKDEDIEYVDVRFTDTRGTLQHVTIVSDLVDEDF
IEEGFMFDGSSIAGWKSIEASDMKLMLDTDTAYVDPFYAEKTICVHCSIVEPDTNEPYER
DPRGTAQKAEAYLKSSGIGDVAYMGPEAEFFLFDNVKFSNTINKVSYEVDASDASWNSDT
DYEMGNMGHRPGLKGGYFPVNPIDEAQDLRAEMLSTMKRLGMKVDKHHHEVASCQHELGL
IFGTLTTQADEMQKYKYVVHNVAHAYGKSATFMPKPIYGDNGSGMHVNMSIWKDGKPLFA
GDKYADLSQEALYFIGGILSHSKSLNAFTNPTTNSYKRLIPGFEAPVLRAYSARNRSGCV
RIPWTESPKAKRVEARFPDPAANPYLCFAALLMAGLDGIKNKIDPGEAMDKNLYDLPAEE
LADIPTVSSSLREALDELQADMDYLLAGDVFTKDQVQGYIDLKMAEVLKYDQTPHPVEFG
MYYSC-------------MKKIEAVIKPFKLDEVKEALQEVGVQGLSVIEVKGFGRQKGH
TELYRGAEYVVDFLPKVKIEIVLDDDQVDGAIEAIVNAAKTEKIGDGKIFVSPIEQTIRI
RTGETGSDALMAEQ--------AQ-------ALNVSNEVAISIENMNKWYGTFHVLRDID
LTVYRGERIVIAGPSGSGKSTLIRCINALEEHQKGRIEVDGTVLSSDVKNIDKIRSEVGM
CFQHFNLFPHLTILENCTLAPIWVRKTPKKEAEEIAMHFLEKVKIPDQADKYPGQLSGGQ
QQRVAIARSLCMRPRIMLFDEPTSALDPEMIKEVLDTMVELAEEGMTMLCVTHEMGFARQ
VANRVIFMDEGQIVEQNEPEEFFNNPQSPRTKLFLSQILGH------MSDPV------QR
PRSFQEIILALQSYWARQGCAILQPYDMEVGAGTFHPATTLRALGTNPWAAAYVQPSRRP
TDGRYGENPNRLQHYYQFQALIKPSPPNLQELYLGSLEAIGIDMALHDIRFVEDDWESPT
LGAWGLGWEVWCDGMEVSQFTYFQQVGGHDCHPVSGELTYGLERLAMYVLGVDHVMDMPF
NSPDAPIPLTYGDVFKQTEEEYARWNFDVANTDVLLDHFVEAENECKAILAHDALDPKTG
KRIVMAHPAYDQCIKASHIFNLLDARGVISVTERQAYIGRVRTLAKACADAFVQTRAGGW
S-EDAA------
>MGJDKJFC
MIDSDPTLRPDPLPGD----FDRALRPQMLDEFVGQAEARANLKVFIQSAKQRGEAMDHT
LFHGPPGLGKTTLAQIMARELGVGFRMTSGPVLAKAGDLAAILTNLEARDVLFIDEIHRL
NPAVEEVLYPALEDFELDLVIGEGPAARTVRIELQPFTLVGATTRMGLLTTPLRDRFGIP
TRLQFYTEDELFIIVDRNARKLGAPADEGGAREIAKRARGTPRIAGRLLRRVVDFAVVEG
DGRVTRELADMALTRLGVDQLGLDGADRRYLRLIAENYQGGPVGIETMSAALSESRDALE
EVIEPFLLQQGLIQRTPRGRMLAQKAWTHLGMAPP---------KPRA-----DLF--G-
-----------MAAKPFFRRRKVCPFSGDNAPAIDYKDTRLLQRYISERGKIVPSRITAV
SAKKQRELARAIKRARFLALLPYAVKMVQLTLPKNSRMTTGKTWPKPEGAKNLRQFQVYR
WNPDDGKNPAIDTYFVDMDTCGPMILDALIKIKNEIDPTLTFRRSCREGICGSCAMNIDG
INTLACTYGVDEVNGAVKIYPLPHMPVVKDLIPDLTHFYAQHASIQPWLETKTAEPAKEW
KQSIDDRAKLDGLYECIMCACCSTSCPSYWWNGDRYLGPAALLHAYRWIIDSRDEATGER
LDDLEDPFKLYRCHTIMNCAKTCPKGLNPAAAIANIKKMMVERTV---------------
------------------------------------------------------------
-----------MNIHEYQAKALLRSYGAPVSEGRVVLKAEDAKTAAGEMDGPLWVVKAQI
HAGGRGKGSFKEADAGDKGGVRLTKSVEEAAEEAKKMLGRTLVTHQTGPAGKQVNRIYIE
DGSGIETELYLALLVDRQTSRIGFVCSTEGGMDIEEVAESTPEKIISFSVDPAAGFQPYH
GRRVAFALGLEGKQVKQCVTLMGQLFKAFVEKDMEMLEINPLIVTDGGDLKVLDAKVSFD
GNAMYRHGDIADLRDTTEEDPKELEASKYDLNYIALDGEIGCMVNGAGLAMATMDIIKLY
GAEPANFLDVGGGATKEKVTEAFKIITSDPQVKGILVNIFGGIMRCDVIAEGVVAAVKEV
GLKVPLVVRLEGTNVEEGKAIINNSGLDVIAADNLKDGAQKIVKAVKGM-----------
-------------DSTLVKDDPNTGVKEGVDQDTVDAVREVGGAYKYGWSTDIEMDYAPL
GLNPDIVKLISEKNEEPEWMLEWRLAAYERWLTKKEPNWAMVDYPEIDFQNQYYYARPKS
MAVKPKSLDDVDPKLLETYKKLGIPLKEQAILAGVEGAENMGDEP---RKVAVDAVFDSV
SVGTTFQDELKKAGVIFCSISEAIREHPELVKKYLGSVVPVNDNFYATLNSAVFSDGSFV
YVPPGVRCPMELSTYFRINAENTGQFERTLIIADKGSYVSYLEGCTAPQRDESQLHAAVV
EIIIEEDAEVKYSTVQNWYPGDENGKGGIYNFVTKRADCRGDRAKVMWTQVETGSAVTWK
YPSCILRGDDSQGEFYSIAIANNMQQADTGTKMIHLGKRTKSRIVSKGISAGKAQNTYRG
LVTMHPKAKESRNYTQCDSLLIGDQCGAHTVPYIEVKNNSSRVEHEATTSKVDDDQLFYC
RSRGMDEEEAVALVVNGFCKDVLQALPMEFAMEAQALVAISLEGSVG-------------
----------------MLSIKGLKVKLEEEDKQILKGVDLEVEAGKVHAIMGPNGSGKST
LSYVLSGKGGYEVTEGSAHLGDIDLLDLEPEERAAAGLFLAFQYPVEIPGVGNMTFLRTA
VNAQRKARGEEEMSAAEFLKVVRARAKELKIDAEMLKRPVNMGFSGGEKKRNEILQMAML
EPKMCILDETDSGLDVDAMKLVADGVNALRTEGRGFLVITHYQRLLDHIKPDVVHIMADG
RIIKTGGPELALEVENNGYADILSEVA---------------------------------
-----------------------------------------------------MAETRET
KLLIIGSGPAGYTAGVYASRAMLNPILVQGIEPGGQLTTTTEVENWPGDSEVQGPDLMIR
MQDHAKAMGTEIIGDIITDLDLSSRPFHAKGDSGTTYVADAVILATGARAKWLGLETEEK
FKGFGVSACATCDGFFYRNQEIVVIGGGNTAVEEALFLTNFASKVTLIHRRNELRAEKIL
IDRLMKNPKIEPLWFHQLDEVYGTDAPLGVEGVKVKHVETGEITDIPCKGVFVAIGHAPA
NELVKDTLETHMGGYVVTKPDSTETSVPGVFAAGDLTDHKYRQAVTSAGMGCMAALEAER
FLAEVGDD----SG------KDTSLPLGYGAEVKD--------DA-MPVIYEKVALIGLG
LIASSMFWAMKRGGLAGHVSGFARSADTRDTAREIGLCDEVCDSIAKTVKDADLVVLCVP
VGVMGSVAAEMAGYLKPGCTVTDVGSVKADVIAQVGPLLPEGVHFIPAHPLAGTEHSGPR
SGFAELFDNRWCLLVPVPDTNANAISRLRNLWDGMGANVEEMDAEHHDLVLAVTSHAPHL
IAYTMVGVADDLRRVTDSEVIKYSAAGFRDFTRIAASDPTMWRDVFLTNKDATLEILGRF
TEELFALQRAIRMGDGDHLHDYFTRTRAIRRGIIEAGQDTDAPNFGRQPGN--KMGFKMG
IVGLPNVGKSTLFNALTKTAAAQAANFPFCTIEPNVGEVAVPDARLDKLAAIAGSKQIIP
TRMTFVDIAGLVKGASKGEGLGNQFLANIRETDAIAHVLRCFEDGDVTHVEGRVDPVADA
ETIDTELMLADLESIEKRRAGLVRKIKGNDKDAAQQDRLLAAAQEAIENGNPARTVDVDA
DDAKAWRMLQLLTSKPVLYVCNVGESEAAEGNALSAKVGEMAAAQGNSHVVISAQIEEEI
SQLEPEEASMFLEEMGLEEAGLDRLIRAGYDLLHLETYFTVGPKEARAWTIKAGTSAPKA
AGVIHGDFEKGFIRAETIAYDDFVGLGGEGPAKEAGKMRAEGKSYTVKDGDVLHFLFNT-
------------------------------MPVLVMKFGGTSVATLDRIRRAAKRVGVEV
AKGYDVIVIVSAMSGKTNELVGWVNETSPMYDAREYDAVVSSGENVTAGLMALTLQEMDV
PARSWQGWQVPVKTTSAHSSARIEDIPPANIMTKFGEGMRVAVVAGFQGVSPEGRITTLG
RGGSDTTAVAFAAAFDAERCDIYTDVDGVYTTDPRVSAKARKLDKIAFEEMLELASLGAK
VLQTRSVELAMRYKVKLRVLSSFEEQSDEAGTLVCAEEEIMESNVVSGIAFSRDEAKMTL
VSVADRPGIAAAIFTALSDGGVNVDMIVQNISEEGRTDMTWSCPVDQIKRAEAAIDAAKK
SGELNFDDLIAD-----------------------TDVAKVSVVGIGMRSHTGVAAKMFQ
VLSNEGVNIKVITTSEIKISVLIDRKYMELAVQALHDAFELDKAAMARPKIALIGAGQIG
GTLAHLAAIKELGDVVLFDIAEGIPQGKALDIAESGPSAKFDATMTGANDYSEIAGADVC
IVTAGVARKPGMSRDDLLGINLKVMKSVGEGIAAHAPDAFVICITNPLDAMVWALREFSG
LPHHKVCGMAGVLDSARFRHFLASEFNVSMKDVTAFVLGGHGDTMVPLTRYSTVAGIPLP
DLVKMGWTTQDKLDAIVQRTRDGGAEIVGLLKTGSAFYAPATSAIEMAEAYLKDQKRVLP
CAAYVDGAYGLDGFYVGVPTVIGAGGVERVVEISMNKDEQTMFDNSVNAVKGLVDACKGI
DESLKMS-------------------------------F---------FDQFRGMFSSDM
AIDLGTANTLVYVKGKGIVLSEPSVVAYHVKDGVKKVLAVGEDAKLMLGRTPGSIEAIRP
MREGVIADFDTAEEMIKHFIRKVHKRSTFSKPKIIVCVPHGATPVEKRAIRQSVLSAGAR
RAGLIAEPIAAAIGAGMPITDPTGNMVVDIGGGTTEVAVLSLGDIVYARSVRVGGDRMDE
GIINYLRRQHNLLIGETTAERVKTSIGTARMPDDGRGTSMHIRGRDLLNGVPKEIEVTQA
QIAEALAEPVQQICEAVMTALETTPPDLAADIVDRGVMLTGGGALLGDLDLALREQTGLA
ISVADEPLNCVALGTGKALEYEKQLRHAIDYDSMALERTFSIIKPDATRRNLTGKINAKF
EEAGLRIVAQKRIHMTKAQAGVFYAVHAERPFYDELCEFMASEPVIVQVLEGEGAIAKNR
EVMGATNPADAAAGTIRAEFAESVGENSVHGSDAPETAAVEIAYFFSGLELV-------G
MAVAAA---------GA--------------------NVAGMDRDVATQNLNKELQDKGF
LLTSTEDIINWARTGSLHWMTFGLACCAVEMMHTSMPRYDLERFGTAPRASPRQSDLMIV
AGTLTNKMAPALRKVYDQMPEPRYVISMGSCANGGGYYHYSYSVVRGCDRIVPVDVYVPG
CPPTAEALLYGIMQLQRKIRRTGTIVRMMDG-------TK---GFEDALTGEQKIRNFNI
NFGPQHPAAHGVLRLVLELDGEIVERCDPHIGLLHRGTEKLMESRTYLQNLPYFDRLDYV
APMNQEHAWCLAIEKLTGVEVPRRASLIRVLYSEIGRILSHLLNVTTQAMDVGALTPPLW
GFEEREDLMIFYERACGARLHAAYFRPGGVHQDLPPALLDDIEAWSHKFLSGFMVDVDQL
LTENRIFKQRNADIGIVSEQDIQDWGFSGVMVRGSGLAWDLRRAQPYECYDEFDFQIPTG
VNGDCYDRYLVRMEEMRQSTYIIQQAIEKLRAPEGQGDILARGKITPPSRTAMKTDMESL
IHHFKLYTEGFHVPAGEVYCAVEAPKGEFGVYLVADGSNKPYRAKLRAPGYLHLQAMDYI
AKGHQLADVAAIIGTMDIVFGEVDRMANTDYTRHVKYFLLQDFYQGLKLGIKYMFKPKAT
INYPHEKGPLSPRFRGEHALRRYPNGEERCIACKLCEAVCPAQAITI-DAEPREDGSRRT
TRYDIDMTKCIYCGFCQEACPVDAIVEGPNFEFSTETREELFYDKAKLLDNGERWEAEIA
RNLELDAPYR----------------------MIGIEHYLTVAATLFVIGIFGLFLNRKN
IIIMLMSIELMLLAVNINFVAFSYYL---G--DLVGQVFTLFVLTVAAAEAAIGLAILVC
FFRNRGTIAVEDVNVMKGMFNVTKKSMQWGEETLTLETGKVARQADGSVIATLGETSVMA
NVTFARQQKPGQDFFPLTVHYQEKYYAAGKVPGGFFKRE-ARPTEKETLTARLIDRPIRP
LFVPGFKNEVLVMCTVLSHDLVNDPDMVAMIAASAALTISGAPFRGPIAACRVGFEGGDY
VLNPTVDDMQDLRLNPDQRLDLVVAGTKDAVMMVESEAYELSEEEMLGAVKFAHEQIQPV
IDLIIDLAEDTAKEPFDFQPVDYSDLSAAVKSAGEDAMRAAFAIADKQERTAAVAAARET
IKAALTDEQKDDANLGSALKGLEASILRGDVVKTGTRIDGRKTDEIRDIVAETGILPRTH
GSSLFTRGETQGLVVTTLGTGDDEQFIDALHGNFKSNFMLHYNFPPYSVGEVGRVSGPGR
REIGHGKLAWRALQAVLPASTDFPYTIRVVSEITESNGSSSMASVCGGSLSMMDAGVPLK
SPVAGVAMGLILEEDGSYAILSDILGDEDHLGDMDFKVAGTEAGITSLQMDIKIAGITPE
IMEKALAQAKAGRVHILGEMNKAIS-GAGEFSVHAPRIETMQIPTDKIREVIGSGGKVIR
EIVEVSGAKVDINDEGIIKIASPNGDSIKKAYDMIWSIVAEPEEGAVYTGTVVKIVDFGA
FVNFFGKRDGLVHVSQIENRRLNHPSDVLKEGQEVKVKLLGFDDRGKVRLSMKVVDQETG
-----EEI--KKEE-GSEEMALNPIPPPPRDDAARRLAPPSAAAYNAKNNVGSAVM-SFA
---------------------------------HRHLLGIEHLSQDDITTLLDLADTYAD
LNRQPHKHSDALNGLTQINMFFENSTRTQASFEIAGKRLGADVMNMAMQASSIKKGETLI
DTAMTLNAMHPDLLVVRHPQSGAVDLLAQKVNCAVLNAGDGRHEHPTQALLDALTIRRAK
GRLHRLSIAICGDIAHSRVARSNIMLLGKMENRIRLIAPPTLMPAQIGEFGVEVFDDMKE
GLKDVDVVMMLRLQKERMDGGFIPSEREYYHRYGLDAEKLAHAKPDAIVMHPGPMNRGVE
IDGTLADDINRSVIQDQVEMGVAVRMAAMDLLARNLVD--SRKANAM----------PES
QSKVTFKRVMLKISGEALMGDQGFGLHPPTVQRIANEVKSVHDLGVEICMVIGGGNIFRG
LQGSAQGMERTTADYMGMLATVMNALAMQSALEELGIHTRVISAITMNEVAEPYIRRRAV
RHLEKKRVCIFAAGTGNPYFTTDTAATLRANEMACEAIFKGTK-VDGVYDKDPAKHADAV
RYDDVTYDDVLQKRLGVMDASAIALARDNSLPIIVFSLDEPGGFKGILAGEGTYTRVQGM
ATADLLTMDNKKQAEKQKALDSALAQIERQFGKGSIMKLGAEGAIQDIKASSTGSLGLDI
ALGIGGLPMGRIIEIYGPESSGKTTLTLHCVAEQQKSGGVCAFVDAEHALDPQYARKLGV
DIDELLISQPDTGEQALEITDTLVRSGAVNMVVVDSVAALTPKSELEGDMGDSSVGVQAR
LMSQAMRKLTGSISRSNCMVIFINQIRMKIGVMFGSPETTTGGNALKFYSSVRLDIRRIG
ALKDRDEVVGNATRVKVVKNKVAAPFKQVEFDIMYGEGISKMGELLDLGVKAGVVDKSGS
WFSYGDERIGQGRENAKTFLKENTAMANDIEDKIRAAHGLDFAGSGN------DDADILE
A--------MTT----------------ETLNLADLKAQTPKNLLAMAEELEIENASTMR
KGEMMFQILRERADEGWEISGDGVLEVLQDGFGFLRSPEANYLPGPDDIYVSPEMIRQHS
LRTGDTIEGLIKAPDDTERYFALTEVTKINFEAPEKARHKVAFENLTPLYPDERLTMEVD
DPTIKDRSARIIDLVSPIGKGQRCLIVAPPRTGKTVLLQNIANSIEKNHPECYLIVLLID
ERPEEVTDMQRSVKGEVVSSTFDEPATRHVAVSEMVIEKAKRLVEHKRDVVILLDSITRL
GRAFNTVVPSSGKVLTGGVDANALQRPKRFFGAARNIEEGGSLTIIATALIDTGSRMDEV
IFEEFKGTGNSEIVLDRKIADKRVFPAMDILKSGTRKEDLLVDKTDLQKTFVLRRILNPM
GTTDAIEFLIGKLKQTKSNSDFFDSMNSM--------RPSGRKLDELRAVSIETGFTKHA
EGSALIKMGDTHVLCTATIEDRVPPFIKGSGLGWVTAEYGMLPRATNTRMRREAAMGKQG
GRTVEIQRLIGRALRAGVDRSALGERQITIDCDVLQADGGTRCASITGGWVALKLAVNKL
MKAGDVISDPLVDPVAAISCGIYAGQPVLDLDYPEDSEAGVDGNFIMTGSGKLIEIQMSA
EGSTYSRDQMNQLMDLAEKGVAELVEKQKAATAMRHARGYRRLNRTHEHRKALFSNMAGS
LIEHEQIKTTLPKAKELKPIIEKMITLAKRGDLHARRQAASKLKQDQYVAKLFDILGPRY
KDRQGGYVRVLKAGFRYGDMAPMAIIEFVDRDRDAKGANDKARVAAYE-VA--EDVVWSP
TPVT-----KKVIKAAKGYYGRRKNTFKVARQAVDKANQYATRDRKNRKRNFRALWIQRI
NAAVRSHDEALTYSRFINGLSLAGIEVDRKVLSDLAVNEPEAFGAIVKQAQDALAAMAHK
KAGGSSRNGRDSAGRRLGVKKYGGEAVIPGNILVRQRGTKYWPAQGVGMGKDHTIFAVVD
GKVQFHKGLKNRTFISVLPVAEAAEMAKPTTIKIRLNSSAGTGHFYVTKKNARTMTEKMV
IKKYDPVIRKHVEYKEGKIKMIHKNWAELIKPQQLDVKPGNDPARQATVIAEPLERGFGL
TMGNALRRVLMSSLQGAAITSVQIDNVLHEFSSVTGVREDVTDIVLNLKGVSLRMEVEGP
KRLSISAKGPGVVTAGDISESAGIEILNRDHVICHLDDNADVYMELTVNTGKGYVAADKN
KPEDAPIGLIPIDAIYSPVKKVSYDVQPTREGQVLDYDKLTMKVETDGSISPDDAVAFAA
RILQDQLGIFVNFDEPESASRQDDDDGLEFNPLLLKKVDELELSVRSANCLKNDNIVYIG
DLIQKTEAEMLRTPNFGRKSLNEIKEVLSGMGLHLGMDVEDWPPDNIEDLAKKFEDSFMA
AKDTNEDAKSDDQDAGHSLDMSQAAVKKMIGEAREKGYITYDQLNTVLPPDQVSSEQIED
VMSMLSEMGINVI--EDEEAEEEDAKGGTEVATTESTRDVALSAGTSEKLDRTDDPVRMY
LREMGSVELLSREGEIAIAKRIEAGRNTMIAGLCESPLTFQAITIWRDELLSEDILLRDV
IDLEATFGTQMGDEEET-TPVV-P-VGGT---ETKPAE-STSEVDADGNPI-SN--D-DD
DEDEDEQANMSLAAMEAALKPQVLEALDIIADDYVKLSQIQDSRISATLNEDGTFSKADE
EEYQRVRSEIVLLVNDLHLHNNRIEALIDQLYGINRRIMQIDSAMVKLADQARINRKEFV
DSYRGYELDPNWMERMAEKSGRGWQMFIERSSEKVDELRTDMAQVGQYVGLDISEFRRIV
QQVQKGEKEARQAKKEMVEANLRLVISIAKKYTNRGLQFLDLIQEGNIGLMKAVDKFEYR
RGYKFSTYATWWIRQAITRSIADQARTIRIPVHMIETINKLVRTGRQMLHEIGREPTPEE
LAEKLQMPLEKVRKVMKIAKEPISLETPIGDEEDSQLGDFIEDKNAVLPLDSAIQENLKE
TTTRVLASLTPREERVLRMRFGIGMNTDHTLEEVGQQFSVTRERIRQIEAKALRKLKHPS
RSRKLRSFLDQ------MANYANLPAPTPEGGLNRYMQEIRKFPLLEPEEEYMLAKRWVE
EQDTKAAHRMVTSHLRLAAKIAMGYRGYGLPQAEVISEANVGLMQAVKRFDPEKGFRLAT
YAMWWIRASIQEYILRSWSLVKLGTTSGQKKLFFNLRKAKNRIGALEEGDLHPDNVTRIA
TDLGVTETEVISMNRRMSGGDASLNATVGSEGEGTMQWQDWLEDEDADQATDYEERDELE
TRREMLAEALDVLNDREKDILTQRRLSDKTVTLEDLSSQYDVSRERIRQIEVRAFEKLQK
RMRDLAREKGL-------------MA--TA---MARVTVEDCVDKVPNRFELVMLAAHRA
REIAAGSPVTVDRDNDKNPVVSLREIADETQSADDLRERLIESNQNQIEVDEPEEDAMAL
LMGAEQ-DKPEEDSMSEEMLLRQLMAAQGQG------------------------MAMN-
SMEDFEALLEESFEMDTPAEGSVVKGKVIAIEAGQAIIDVGYKMEGRVELKEFAEPGEAP
KVEVGDEVEVFLRQVENSRGEAVISREMARREEAWDRLEKAYAAEERVEGAIFGRVKGGF
TVDLGGAVAFLPGSQVDVRPVRDAGPLMGLKQPFQVLKMDRRRGNIVVSRRAILEESRAE
QRAEVIGNLTEGQEVDGVVKNITEYGAFVDLGGVDGLLHVTDMAWRRVNHPSEILAIGET
IKVQVIKINKETHRISLGMKQLQEDPWDLVQAKYPLESTHTGRVTNITDYGAFVELEPGV
EGLVHVSEMSWTKKNVHPGKIVSTSQEVEVMVLEIDGAKRRVSLGLKQTMRNPWEVFAET
HPEGTEVEGEVKNITEFGLFVGLPGDIDGMVHLSDLSWDQRGEEAIQDYRKGDTVQAVVS
EVDVEKERISLSIKGVGGDKFAEAVGGVKRGSVVTVSVTSIEEGGIEVEYEGMKAFIRRS
DLSRDRAEQRPERFSVGDKVDVRITNVDAKAHRLGVSIKAREIAEEKEAVEQYGSSDSGA
SLGDILGAALK-GDE--VTKRTAAKHKIDRRMGENIWGRPKSPVNRREYGPGQHGQRRKG
KLSDFGIQLRAKQKLKGYYGDLTEKQFRRIYGEAERVKGDTGENLIGLLERRLDAVVYRA
KFVATVFAARQFVNHGHVKVNGKKVNIPSYRVKEGDVIEVRDRSKQMVALLEATQLAERD
VPDYIEADHSKMTATFVRTPALGDVPYPVMMEPNLVVEFYAKN-----------------
------------------------------------------------------------
----------------------------------------MPLYEHVMIARQDLSNTQAE
GLIEHFGTVLADNDGKLVDSEYWGVKTMAYKINKNRKGHYAFLRSDAPATAVQEMERLMR
LHDDVMRVLTIKVDEHKELPSVQMQKRDERPERG---ERRERR-----------------
------------------------MAPQRPKGAGALD--VPPALSPAPVPPRSTELYAAL
DLGTNSCRMLIAQPKGSGFHVVDSFSKSVQLGAGLEKTGRLSRGSMTRTIQALRICQQKL
RRNKVRRMRLVATEACRRAANGAEFMQRIQRETGLKLDIIKPEEEAQLAVISCAPLVNRK
THNLLVVDIGGGSTELVWIDISKVPKADRAQSIMRLHGGFHQAK-TDVPAARVVDWISVP
LGVATLRDQFSDVEDDAARFALMSWFFEENLTDFTPYQSIQSQDRFQIVGTSGTVTTVAA
SHLGLKRYDRTKVDGLRMTSAQIDKVIHSYLAMGPGGRRADPRIGLDRQALIMSGAAILQ
ALMRCWPTDRLSVADRGLREGLLYAQMSADGVLEEGLGMSAKDVKFGTDARNKMLKGVNI
LADAVKVTLGPKGRNVVLDKSFGAPRITKDGVSVAKEIELEDKFENMGAQMVKEVASRTN
DEAGDGTTTATVLAQAIVKEGMKSVAAGMNPMDLKRGIDLATLKVVEAIKAAARPVNDSD
EVAQVGTISANGEKEIGRQIADAMQKVGNEGVITVEENKGLETETDVVEGMQFDRGYLSP
YFVTNSDKMTVELEDAIILLHEKKLSSLQPMVPLLEQVIQSQKPLLIISEDVEGEALATL
VVNKLRGGLKIAAVKAPGFGDRRKAMLQDLAILTGGQVISEDLGMKLESVTMDMLGSAKK
VTITKDETTIVDGAGEKAEIEARVAQIRNQIEETTSDYDKEKLQERVAKLAGGVAVIRVG
GMSEVEVKERKDRVDDALNATRAAVQEGIVVGGGVALVQAGKKLEGLTGDNADQNVGIGI
VRKALEAPLRQIAENAGVDGSVVAGKIRESDDLKFGFNAQTEEYGDMFKFGVIDPAKVVR
TALQDAASVAGLLITTEAMVADKPSKD-GGAG---GGMPDMGGMGGMGGMMMFYKDERLA
LFIDGSNLYAAAKNLGFDIDYKLLRQEFMRRGKLLRAFYYTALLENDEYSPIRPLVDWLN
YNGFSMVTKPAKEYTDSMGRRKVKGNMDIELAVDAMELAPHLDHIVIFSGDGDFRPLVES
LQRQGVRVSVVSTIRSQPPMISDELRRQVDNFIELEDLRDVIGRPPRETP----------
--------------DEM-DGDFRTEFTRSPAGLKNKPALVLNADYRPLSYYPLSLWPWQE
AVKAKWLDRVDIVAEYDDYVHSPSMQIRIPSVVVLKDYVKPQKRVAFTRFNLFLRDEFCC
QYCGARGDLTFDHVVPRAAGGITSWQNVVAACSPCNLKKGSRALHQTGFQLRKPPRQPQA
EDLRNMGRKFPPNHLHESWMDFLYWDAELQA--MPEVIFPGPEGRLEGRYHPQKERDAPI
AILLHPHPQFGGTMNHKVVYNMHYAFYNMGFTVLRFNFRGVGRSQGEYDQGVGELSDAAS
ALDYLQSMNNNSKHCWVAGFSFGAWIGMQLLMRRPEITGFISVAPPANMYDFSFLAPCPA
SGLVINGTADRVAPPADTVNLVNKLHEQKGITITHQEVEGAGHFFEEPHMDTLITSTTDY
VKRRLTETTRMKDFVDGTAFNNEQGNRARKLFAAVVLAALDDAIADDKKYGNGPEQIARW
ARSRDGREVLSCAGIDPNERVVEGLMDFVGKGIRTSVALSREESERRH-AAQQAEA----
---------------------------------AMTDI---------SHDRLLIIDFGSQ
VTQLIARRLRELNVFCEIHPFNTVDDAFLKDFAPKAVILSGGPSSVFAEGAPMPPQSVFE
LGVPILGICYGQQVMMHCLGGKVERGH-----GTAEFGRAFVTPSEARLELLEGWFLT--
--EKEQVWMSHGDHVSAIAPGFEVYGTSPHAPFAVTGDVSRNFYAVQFHPEVHHTPNGAR
LYENFVRLAGFKGDWTMSAYRDEAIAAIREQVGDQKVICGLSGGVDSSVAAVLIHEAIGD
QLTCVFVDHGLLRKGEAEEVVTMFRDNYNMPLIHAEEQELFLGQLDGVSDPETKRKIIGK
LFIDVFQKHAKDVGDATFLAQGTLYPDVIESVSFSGGPSVTIKSHHNVGGLPEKMGLKLV
EPLRELFKDEVRELGRELGLPPSFIGRHPFPGPGLAIRCPGEITREKLDILREADAVYID
QIRKHGLYDDIWQAFVAILPVRTVGVMGDGRTYDFACALRAVTSVDGMTADYYPFTHEFL
GETATRIINEIPGINRVTYDITSKPPGTIEWE---------MEIREALTFDDVLLVPAAS
NVLPSTADTRTRVTKSIALNIPLLSSAMDTVTESRMAIAMAQAGGMGVIHRNLTIDEQSK
EVRRVKRFESGIVYNPITLRPDQTLADAKALQERYRVTGFPVVDDAGRVVGIVTNRDMRF
ASDDATPVRV--MMSSDNLALLQEPADRNEAISLMKARRIEKLLVTDAQGKLTGLLTLKD
TELSVLNPTACKDDLGRLRVAAATTVGDAGYERSQALVEAGVDMIVIDTAHGHSAGVAEA
VRRARGLSSSVQIVAGNVATGDATRALIDAGADAVKVGIGPGSICTTRMVAGVGVPQLTA
IMDCVKA--AGDVPIIADGGIKFSGDFAKAIAAGASCAMVGSMIAGTDESPGEVILYQGR
SFKSYRGMGSLGAMARGSADRYFQKDAASDKLVPEGIEGQVPYKGSANAVVHQLVGGLRA
AMGYTGCATVDEMRNNCTFVKITNAGLSESHVHDVQITRESPNYRIG-------------
----MSDTDQLPEEYGADSIKVLKGLEAVRKRPGMYIGDTDDGSGLHHMVYEVVDNGIDE
ALAGHADAVNVTIHDDSSISVSDNGRGIPVGIHQEEGVSAAEVIMTQLHAGGKFDSNSYK
VSGGLHGVGVSVVNALSDWLELRIWREGKEHIARFEGGFTTKHLEVVGPT-DRTGTEVRF
MASTSTFSNLEYSFETLEKRLRELAFLNSGVRIILTDERPAEPLRTELFYEGGVKEFVKY
LDRSKSSVMPEPIFITGEKDDIGVEVAMWWNDSYHENVLPFTNNIPQRDGGTHMAGFRGA
LTRTINNYAQSSGIAKKEKVSFTGDDAREGLTCVLSVKVPDPKFSSQTKDKLVSSEVRPA
VEGLVNEKLAEWFEENPQIAKIVVGKIIEAAHAREAARKARDLTRRKTAMDVNFLAGKLK
DCSEKDPSKTEVFLVEGDSAGGSAQTGRDRQTQAILPLKGKILNVERARFDRMLGSQEIG
NLVMALGTGIGRDEFNIDKLRYHKIVIMTDADVDGAHIRTLLLTFFYRQMPQLIENGHLY
IAQPPLYKVSRGKSEVYLKDQAAMEDYLIQQGIDGAMLKQGNGEEITGQDLARVVDLARQ
MRRVLEAFPTHYPRHILEQAAIAGAFVPGAVDSDLQGVADKVAERLNLIALEWERGWQGR
ITQDHGVRLARILRGVEEVRTLDGRMLRSGEAKRSGGFTEHLQDVYGTTAKLVRKDRSQL
IHGPMDLLEAILAEGEKGLSLQRYKGLGEMNPDQLWETTLDPDARTLLQVKVADMAEADD
LFTKLMGDVVEPRREFIQQNALNVANLDF-------------------------------
--------------------------------MDYTKQLDVAIDRLHEEGRYRTFIDIER
RNGQFPHAVWTQPDGQDKNITVWCGNDYLGMGQNPVVLAAMHEALDATGAGSGGTRNISG
TTIYHKRLEEELSDLHGKEAALLFTSAYIANDATLSTLPKLFPGLIIYSDALNHASMIEG
VRRNGGAKRIFRHNDVDHLRELMAADDPAAPKLIAFESIYSMDGDFGPIEAICDIADEFG
ALTYIDEVHAVGMYGPRGAGVAERDRLMHRLDIINGTLAKAYGVMGGYIAASAKMCDAIR
SYAPGFIFTTSLPPAVAAGAAASVAFLKTAPELREKHQQQAKVLKLRLKGLGLPIIDHGS
HIVPVIVGNPVHTKILSDRLLEDHGIYVQPINFPTVPRGTERLRFTPSPVHGPLEIEGLV
HAMDVLWSHCALNRAEMAG-----------------------MAADRQNLQDAFLNHVRK
TKVPVTIFLINGVKLQGVITWFDNFCVLLRRDGQSQLVYKHAISTIMPSTPISLYEGEDA
NMSK-QEFPGWHGTTIIGVKKDGEVVIAGDGQVSLGQTVIKGTARKVRRLSPGGFDVVAG
FAGSTADAFTLLERLEAKLEATPGQLARASVELAKDWRTDKYLQKLEAMLIVSDGRELLV
ITGAGDVLEPEHSVAAIGSGGNYALAAARGMMDSDRDAETVARDAMKIASDICVYTNGNL
TVEKI-----------SQMATKPMTKTQLVAALAEEMGEDKKTASAALDAVCALITKEVS
GGGAVTLPGIGKIYCRERPERMVRNPATGEQFKKDADKVVKMTIAKALKDSVN-------
--------------------------------------EMADKTLTRMDLSEAVFREVGL
SRNESAQLVESVLDHMSDALVDGEQVKISSFGTFSVRDKSARVGRNPKTGEEVPINPRRV
LTFRPSHLMKDRVADGNKRMIRSELIQKIADDNPHLYQRDVERIVNTIFEEITGAMAAGD
RVELRGFGAFSVKKRDARVGRNPRTGETVHVEEKHVPFFKTGKLLRDRLNGNSMRVYYDR
DCDVNLIKDKKVAILGYGSQGHAHALNLRDSGAKNLVVALREGSASKAKAEGEGLKVMEI
AEAAAWADVIMFTMPDELQAETYKKYVHDNIREGAAIAFAHGLNVHFGLIEPKEGIDVIM
MAPKGPGHTVRGEYTKGGGVPCLVAVDTDATGKALEIGLSYCSAIGGGRSGIIETNFREE
CETDLFGEQAVLCGGIVELIRMGFETLVEAGYEPEMAYFECLHETKLIVDLIYEGGIANM
DYSISNTAEYGQYVSGPRILPYDETKARMKAVLSDIQSGKFVRDFMLENSVGQPTLKSSR
RANDEHQIEVVGGKLREMMPWISAGKMVDKSKNMSALKIKKGATSHSAYNLRPNFSDVIE
RHTLAVLVENEPGVLARVIGLFSGRGYNIDSLTVAEVDHTGHLSRITIVTSGTPQVIEQI
KAQLGRIVPVHEVNDLTVEGPVVERELAMFKVSGTGEKRVEALRLADIFRANVVDSTLET
FVFEITGAPEKIDAFAELMRPLGLVSVARTGVAALSRG-DMAKEDTLEFPGIVKELLPNA
TFRVELENGHEIIAHTAGKMRKNRIRVLAGDKVQVEMTPYDLSKGRINYRFK--------
------------------------------------------------------------
---------M--------------------------------------------------
------------IPLSHIRNFSIVAHIDHGKSTLADRLIQETNTVSLRDMKAQMLDSMDI
ERERGITIKAQTVRINYTAKNGEEYILNLIDTPGHVDFAYEVSRSMRAVEGSLLVVDSTQ
GVEAQTLANVYHAIDADHDIVPVLNKIDLPASDCDRVAEQIEDVIGIDASEAIRVSAKTG
QGIVETLEAIVHKLPAPT-GTQDAPLKAMLVDSWYDSYLGVIVLVRIMDGQLKKGDRIRM
MQNGSVHHVDRIGVFRPAMTEIDSLNPGEIGFLTASIKQVRDTRVGDTITHEKKGTETPL
PGFKPAQPVVFCGLFPVDAAEFEDLRDSIEKLALNDASFSFEMETSAALGFGFRCGFLGL
LHLEVIRDRIEREYDIDLITTAPSVIYDIHMKDGTVEQLHNPADMPDLTFVDHIEEPRIK
ATILVPDDYLGDVLKLCQDRRGMQMDLTYAGSRAMVVYDLPLNEVVFDFYDRLKSVTKGY
ASFDYQMIGYREDALVKMSILVNDEPVDALSTMVHRDRAEMRGRAMVEKLKDLIPRHMFK
IPIQAAIGGKVIARETLSAMRKDVTAKCYGGDASRKRKLLDKQKAGKKKMRQFGKVDIPQ
EAFISALKMDNM----SPKTLYDKIWDAHVAHEADDGTCLLYIDRHLVHEVTSPQAFEGL
RMTGRSVRRPDQTIAVPDHNVPTTLDRANAATMTEDSRVQVAALDTNAKEFGLHYYPVSD
VRQGIVHIVGPEQGWTLPGMTVVCGDSHTATHGAFGSLAHGIGTSEVEHVLATQTLIQKK
SKNMKVEITGKLSPGVTAKDITMTVIGETGTAGGTGYVIEYCGEAIRDLSMEGRMTVCNM
AIEGGARAGLIAPDDKTFEYCKGRPHAPKGAQWEAAMDWWKTLYSDDDAHWDKVITIKGE
DIAPAVTWGTSPEDVLPITATVPAASDYTGGKVDAAKRAIEYMGLTEGMALTDIEIDTVF
IGSCTNGRIEDLRAAAAVLKGKK---IKEGMRAMIVPGSGLVRAQAEEEGLADIFKDAGF
EWRLAGCSMCLAMNPDQLAPGERCASTSNRNFEGRQGFKGRTHLMSPAMAAAAALTGRLT
DIRQLDA----M--RDLKIPEQRHPEKARRPDNPQPKKPSWIRVKAPGGKGYADTAKIMR
ENKLVTVCEEAGCPNVGECWSQGHATMMIMGEVCTRACTFCNIATGRPPEALDIFEPGRV
ADAVSKLGLNHVVITSVDRDDIEDGGAEHFAQTIRAVRKRSPGTTIEILTPDFIRCDPKV
LETVVEARPDVFNHNLETVPGLYPEVRPGARYFHSLRLLQRVKELDPTMFTKSGIMVGLG
ENRQSVMQVMEDMRAADIDFLTIGQYLQPTPKHHAVDRFVHPDEFAAYEKSAYGKGFLMV
SATPLTRSSYHAGDDFARLQAARLAKLG-----MLDATP--TPDAQVETLLEVNNIEVIY
NSVILVLKGVSLKVPKGGITALLGGNGAGKTTTLKAISNLLHSERGEVTKGSIKYRNDPV
HKLDPAEMVKRGVVQVMEGRHCFEHLTIEENLLTGAYTRSDGKAAIARDLEMVYDYFPRL
RERRKSQAGYTSGGEQQMCAIGRALMSRPETILLDEPSMGLAPQLVEQIFEIVKSVNENE
GVTFLLAEQNTNVALRFAHYGYILESGRVVMDGPAADLRENQDVKEFYLGMSDEGRKSFR
DVRSYRRRKRWLS---------------------------------------MAGTRLDP
IDRKILAELQADGRMTNVELAKRVGISAPPCLRRVRTLEESGYIRGYHANVNARELGFEV
QVFAMVGLASQAESDLTAFEEKCRNWPLVRECHMLNGEVDFLLKCVAPDLSSFQSFLTGQ
LLTTPNVESVKTSLVIRPAKDEPGVPFDVLESRLKNAP----------------MSDVAD
RVKKIVVEHLGVEEDKVVENASFIDDLGADSLDTVELVMAFEEEFGIEIPDDAAENIQTF
GDAVKFIKEASMANDYIVKDISLAAFGRKELDIAETEMPGLMALRAEYGESKPLSGSRIV
GSLHMTIQTAVLIETLVVLGADVRWASCNILSTQDHAAAAIAESGTPVFAIKGQSLEEHW
DYLDKSFQFPE-GPNLILDDGGDATLYILLGARAEAGE-D-VISVPTSEEEIAIKAQIKK
RMAQSPGWFTKMRDQIKGVSEETTTGVHRLYDLVKQGQLPFPAINVNDSVTKSKFDNKYG
CRESLVDGIRRATDVMMAGKVAVVCGYGDVGKGSAASLAGAGARVKVTEADPICALQAAM
DGFEVVLLEDVLDTADIFITTTGNKDVIRIEHMREMKDMAIVGNIGHFDNEIQVAALKNH
KWTNIKEQVDMIEMPSGNRLILLSEGRLLNLGNATGHPSFVMSASFTNQVLAQIELWENT
GKYENQVYILPKHLDEKVARLHLDRIGVKLTQLTSEQAAYIGVTPEGPFKPEHYRYMGYR
VVIAGATGNVGREMLNILAERHFPVDEIVALASRKSMGSEVSFGDKTLKTKDLDTFDFTG
WDMALFAVGSEATKKYAPKAAKAGCVVIDNSSLYRYDPDIPLIVPEVNAHAIHDYAKKNI
IANPNCSTAQMVVALKPLHDRATIKRVVVSTYQSVSGSGKDGMDELWDQTKSIYNPTDSK
PPRKFTKQIAFNVIPHIDVFMDSGDTKEEWKMMVETKKIVDPKIKVTATCVRVPVFVGHA
ESINIEFEDHLDENEARDILREAPGVMVIDKREDGGYVTPVECAGDFATFISRIRQDSTI
DNGLNLWCVSDNLRKGAALNAVQIAELLGREVLKKGMGIQAAEISAILKDQIKNFGQEAE
VAEVGRVLSVGDGIARVYGLDNVQAGEMVEFPGGIMGMALNLETDNVGVVIFGSDRDIKE
GDTVKRTNSIVDVPIGNGLLGRVVDGLGNPIDGKGPIESTERGLADVKAPGIIPRKSVHE
PMATGLKSVDAMIPVGRGQRELIIGDRQTGKTAVALDAILNQQQINDAAGDDESKKMYCV
YVAIGQKRSTVAQLVKKLEETGAIDYSIVVAATASEPAPMQYLAPYSATAMAEFFRDNGR
HALIIYDDLSKQAVSYRQMSLLLRRPPGREAYPGDVFYLHSRLLERSAKLGDDAGNGSLT
ALPIIETQGGDVSAFIPTNVISITDGQIFLETELFYQGIRPAVNTGLSVSRVGSSAQTKA
MSSVAGPVKLSLAQYREMAAFAQFGSDLDASTQQLLNRGARLTELMKQPQYSPLTNAEIV
CVIYAGTNGYLDKIDVKEVGRFEAGLLAHLRSKHADLMADITNNDRKVKGELEDKIKAAI
DSFAADFAMANAVGKITQVIGAVVDVQFEDHLPEILNAVVTENHGKKLILEVAQHLGENT
VRTIAMDATEGLVRGQRVEDTGAPISIPVGNATLGRIMNVVGEAIDEKGEIVSAERRSIH
ADAPEFAEQSTTSEVLETGIKVIDLLAPYAKGGKIGLFGGAGVGKTVLIMELINNIAKVH
SGYSVFAGVGERTREGNDLYHEMIESNVINPDDLEKSQVALVYGQMNEPPGARMRVALTG
LTLAEQFRDQSGTDVLFFVDNIFRFTQAGSEVSALLGRIPSAVGYQPTLATDMGQMQERI
TSTKSGSITSVQAVYVPADDLTDPAPATSFAHLDATTVLDRSISEKGIYPAVDPLGSTSR
LMDPSIVGEEHYNVARDVQGILQRYKSLQDIIAILGMDELSEDDKLTVARARKIERFLSQ
PFDVAKVFTGSDGKQVPLEETITSFKAVVAGEYDHLPEGAFYMVGGIEEVKAKAEKMAAD
-AAMSKSKKLDFRPNEFVVYPAHGVGQIVSVEEQEVAGISLELFVISFEKDKMTLRVPTH
KATEIGMRALSSPDVISHAMKTLKGKAKVKRAMWSRRAQEYEQKINSGDLIAIAEVVRDL
HRTDDQREQSYSERQLYEAALERLTREVAAVAGGDELAASKQVGDVLESRV---------
------------------------------------------AA----------------
------AMTD-----TRLANRFPTDAEKTRRFVFVLLEDFTLLSFASAVECLRIANRMSG
RTAYDWRLIGEDGGRVRCSAGAEYTLDGSLDELRREDTLVVCSGINVQAATTKKLLGWLR
REARKGMMVGGLCTAAFTLAKAGLLDGKKATIHWENQDSFSEDFEDVILTKSVFVVDGNR
MTTAGGTSSIDLMLKLIADDLGEDLANAVADQLIYSSIRTDQDTQRLSVPTRIGVRHPKL
GQVIQMMEANIEEPISPSSLARDVGMSTRQLERLFRRYLSRSPKRYYMELRLQKSRNLLM
QTDMSVINVALACGFASPSHFSKCYRAHYDTTPYRERGSHAARPVAMKFLDLCKVYIRSG
GGGGGCVSFRREKYIEYGGPDGGDGGSGGSVWAEAVDGLNTLIDFRYQQHFFAKNGQPGM
GKQRTGKDGDDIILRVPVGTEILDEDQETVLVDMTELGQRVELARGGNGGWGNLHFKSAT
NQAPRRANPGQEGVERTVWLRLKLIADVGLLGLPNAGKSTFLAATSNARPKIADYPFTTL
HPNLGVVGVDNTEFVVADIPGLIEGASEGRGLGDLFLGHVERCAVLLHLIDGTSETVAED
YRTIINELEAYGGELADKPRITVLNKIDALDEDDRVTTREELEKACGGEVMMMSGVAREG
VTEVLRALRGQIDDDRLRFRIE-DEEEAPWQP-MRLDDLM--------------------
---MAGK-DRD-DDETDLLTKTKPKTKRPPLYKVMLLNDDFTPMEFVVIVLERFFGLNHA
QAFEIMLTVHKKGLAVVGVFSHEIAETKVAQVMDFARRHQHPLQCTMEKEE---------
----------------MANT---SSGDSKNTLYCSFCGKSQHEVRKLIAGPTVFICDECV
ELCMDIIREETKASGLKATDGVPTPKDICDVLDDYVIGQAMAKRVLSVAVHNHYKRLNHA
QKGG-DIELAKSNILLIGPTGCGKTLLAQTLARILDVPFTMADATTLTEAGYVGEDVENI
ILKLLQSSEYNVERAQRGIVYIDEVDKITRKSENPSITRDVSGEGVQQALLKLMEGTVAS
VPPQGGRKHPQQEFLQVDTTNILFICGGAFAGLDRIIAARGKGSAMGFGADVRDKDARGI
GEIFTDLEPEDLLKFGLIPEFVGRLPVLATLEDLDEDALVTILTEPKNALVKQYQRLFEI
EDTQLTFTDDALSAIAKRAIQRKTGARGLRSILEDILLNTMFDLPGMDSVTEVVVNEEAV
NSDAAPLMIHA-DA--E-KEPATAG---MKDVQNMAETSLDLTTKPTKEISVREVFGIDT
DMVVHGFDERTSRVPDLDSTYKFDPDTTMAILAGFNHNRRVMVQGYHGTGKSTHIEQVAS
LLNWPCVRVNLDSHISRIDLIGKDAIKLKDGKQVTDFQEGILPWALRNPTAIVFDEYDAG
RADVMFVIQRVLEVDGKLTLLDQNKVIEPHPYFRIFATANTVGLGDTTGLYHGTQQINQG
QMDRWSLVATLNYLSIDAETQIVLSKNPHYNTDKGRKTIKQMVTVADLTRTAFMNGELST
VMSPRTVIAWAQNAEIFRDVGYAFRLSFLNKCDELERQTVAEFYQRLFDEELPESAASLS
LG----------------MSKIALVDDDRNILTSVSMTLEAEGFEVETYNDGQAALDAFN
KKLPDMAVLDIKMPRMDGMDLLQRLRQKTAMPVIFLTSKDDEIDEVLGLRMGADDYVKKP
FSQRLLVERIRALLRRQDAVETNEVGDTEETKVIERGDLRMDPLRHAVSWKGKDVSLTVT
EFLLLQALAQRPGFVKSRDQLMDVAYDDQVYVDDRTIDSHIKRLRKKMRSADEEFSAIET
LYGIGYRYNEE-----------------MAKVIGIDLGTTNSCIAIMDGSQPRVVENAEG
ARTTPSIVAFTDDERLVGQPAKRQAVTNPDNTIFGVKRLIGRRNDDADLAKDKKNLPFTV
IDGGNGDAWVKAKGEKYSPSQISAFILGKMKETAESYLGEEVTQAVITVPAYFNDAQRQA
TKDAGKIAGLEVLRIINEPTAAALAYGLDKKETQTIAVYDLGGGTFDVTILEIDDGLFEV
KSTNGDTFLGGEDFDMRIVNYLADEFKKTNGVDLTQDKMALQRLKEAAEKAKIELSSASQ
TEINQPFISMG-KDGSPLHMVMKLTRSKLEQLVGDLIKASMKPCAAALKDAGVSASEIDE
VVLVGGMTRMPRVIEEVSKFFGKEPHKGVNPDEVVALGAAIQAGVLQGDVKDVVLLDVTP
LSLGIETLGGVFTRLIDRNTTIPTKKSQVFSTAEDNQSAVTIRVFQGEREMAADNKILGA
FNLESIPPAPRGMPQIEVTFDIDANGIVAVGALDKGTGKEQKITIQASGGLSDADIDKMV
KDAEENADADKERRALIEAKNQAESLIHSTEKSLEEHGDKVDPTTVEAIELAIAALNDEL
ATDNVDKINNGIQNVTEAAMKLGEAIYKAAQDE-NE--DVAPAADASG----GDDDIVDA
DFEDL-DDN-KRA-MKFSIERAALLKAVSQAQSVVERRNTIPILANVLIEAEGSDASFRA
TDLDIEVVDKAPAQVERAGATTVSATTLHEIVRKLPDGALISLTADSAAGRLTVEAGRSN
FSLATLPREDFPVMATSEYQSNFKAPAPVLRRLFDKSKFAISTEETRYYLNGVYMHISDS
DGSKVLRCVATDGHRLARIDAPMPDGAAEMPGVIVPRKTVGELRKLLDDDDMEIAVSVSE
TKIRFATPHITLTSKVIDGTFPDYTRVIPQGNTRKMEVDASDFARAVDRVATVSSERSRA
VKLQLDEDRLVLSVNAPDSGAAEEELVVAYADERLEIGFNAKYLLEIASQVDRENAVFLF
NSSGDPTLMREGNDMSAVYVVMPMRVMSEMLKGKRGLIMGVANERSIAWGIAKAMAEAGA
ELAFTYQGEAFGKRLEPLAQSVGSDFMVDVDVTDDASLDAAFDQLGARWSTIDFVVHAIA
FSDKSELTGRFLNTSRENFKNSMDISAYSFIEVARRAHPLMVENGGTLLTLTYMGSNRVT
PNYNVMGVAKAALESATRYLANDLGPEGIRVNAISPGPMKTLAGAAIGGARKTYKHTDMN
APLRSNATLEAVGGTAVYLASDAGACTTGEIIRVDGGFHVLGMPQAEHLMAREKTK-TKR
KVSKNIAAGVAHVNSSFNNTKILISDVQGNAIAWSSAGTMGFKGSRKSTPYAAQMAAEDA
GKKAQDHGVKTLEVEVQGPGSGRESALRALAAAGFNITSIRDVTPMAHNGCRPPKRRRV-
----------------------VARIAGVNIPTAKRVPIALTYITGIGNSSAAAICEAVG
IDSTRRINELSDAEILKIREFIDENYTVEGDLRRDTQMNIKRLMDLGCYRGLRHRRNLPV
RGQRTHTNARTRKGPAKAIAGKKKMTYIVNDACISCKYTDCVEVCPVDCFYEGENMLVIH
PDECIDCGVCEPECPADAIRPDTEPDMEKWVEFNRKYSELWPVIITKKDPLPEAEERDGE
EGKLEKYFSEAPGEGGMS-TKDFLKKIKDEDIEYVDVRFTDTRGTLQHVTIVSDLVDEDF
IEEGFMFDGSSIAGWKSIEASDMKLMLDTDTAYVDPFYAEKTICVHCSIVEPDTNEPYER
DPRGTAQKAEAYLKSSGIGDVAYMGPEAEFFLFDNVKFSNTINKVSYEVDASDASWNSDT
DYEMGNMGHRPGLKGGYFPVNPIDEAQDLRAEMLSTMKRLGMKVDKHHHEVASCQHELGL
IFGTLTTQADEMQKYKYVVHNVAHAYGKSATFMPKPIYGDNGSGMHVNMSIWKDGKPLFA
GDKYADLSQEALYFIGGILSHSKSLNAFTNPTTNSYKRLIPGFEAPVLRAYSARNRSGCV
RIPWTESPKAKRVEARFPDPAANPYLCFAALLMAGLDGIKNKIDPGEAMDKNLYDLPAEE
LADIPTVSSSLREALDELQADMDYLLAGDVFTKDQVQGYIDLKMAEVLKYDQTPHPVEFG
MYYSC-------------MKKIEAVIKPFKLDEVKEALQEVGVQGLSVIEVKGFGRQKGH
TELYRGAEYVVDFLPKVKIEIVLDDDQVDGAIEAIVNAAKTEKIGDGKIFVSPIEQTIRI
RTGETGSDALMAEQ--------AQ-------ALNVSNEVAISIENMNKWYGTFHVLRDID
LTVYRGERIVIAGPSGSGKSTLIRCINALEEHQKGRIEVDGTVLSSDVKNIDKIRSEVGM
CFQHFNLFPHLTILENCTLAPIWVRKTPKKEAEEIAMHFLEKVKIPDQADKYPGQLSGGQ
QQRVAIARSLCMRPRIMLFDEPTSALDPEMIKEVLDTMVELAEEGMTMLCVTHEMGFARQ
VANRVIFMDEGQIVEQNEPEEFFNNPQSPRTKLFLSQILGH------MSDPV------QR
PRSFQEIILALQSYWARQGCAILQPYDMEVGAGTFHPATTLRALGTNPWAAAYVQPSRRP
TDGRYGENPNRLQHYYQFQALIKPSPPNLQELYLGSLEAIGIDMALHDIRFVEDDWESPT
LGAWGLGWEVWCDGMEVSQFTYFQQVGGHDCHPVSGELTYGLERLAMYVLGVDHVMDMPF
NSPDAPIPLTYGDVFKQTEEEYARWNFDVANTDVLLDHFVEAENECKAILAHDALDPKTG
KRIVMAHPAYDQCIKASHIFNLLDARGVISVTERQAYIGRVRTLAKACADAFVQTRAGGW
S-EDAA------
>BMGKGAMH
MIDSDPTLRPDPQPGD----IDRALRPQMLDEFVGQAEARANLKVFIQSAKQRGEAMDHT
LFHGPPGLGKTTLAQIMARELGVGFRMTSGPVLAKAGDLAAILTNLEARDVLFIDEIHRL
NPAVEEVLYPALEDFELDLVIGEGPAARTVRIELQPFTLVGATTHMGLLTTPLRDRFGIP
TRLQFYTEDELFIIVDRNARKLGAPADEGGAREIAKRARGTPRIAGRLLRRVVDFAVVEG
DGRVTRALADMALTRLGVDKLGLDGADRRYLRLIAENYQGGPVGIETMSAALSESRDALE
EVIEPYLLQQGLIQRTPRGRMLAQKAWTHLGMAPP---------KPQS-----DLF--G-
-----------MAAKPFFRRRKVCPFSGDNAPAIDYKDTRLLQRYISERGKIVPSRITAV
SAKKQRELARAIKRARFLALLPYAVKMVQLTLPKNSRMTTGKTWPKPEGAKNLRQFQVYR
WNPDDGKNPAIDTYFVDMDTCGPMILDALIKIKNEXDPTLTFRRSCREGICGSCAMNIDG
INTLACTYGVDEVKGAVKIYPLPHMPVVKDLIPDLTHFYAQHASIQPWLETKTAEPAKEW
KQSIDDRAKLDGLYECIMCACCSTSCPSYWWNGDRYLGPAALLHAYRWIIDSRDEATGER
LDDLEDPFKLYRCHTIMNCAKTCPKGLNPAAAIANIXKMMVERTV---------------
------------------------------------------------------------
-----------MNIHEYQAKALLRSYGAPVSDGRVVLKAEEAKTAAGEMDGPLWVVKAQI
HAGGRGKGSFKEADAGDKGGVRLTKSVEEAAEEAKKMLGRTLVTHQTGPAGKQVNRIYIE
DGSGIETELYLALLVDRQTSRIGFVCSTEGGMDIEEVAESTPEKIISFSVDPAAGFQPYH
GRRVAFALGLEGKQVKQCVTLMGQLFKAFVEKDMEMLEINPLIVTDGGDLKVLDAKVSFD
GNAMYRHGDIADLRDTTEEDPKELEASKYDLNYIALDGEIGCMVNGAGLAMATMDIIKLY
GAEPANFLDVGGGATKEKVTEAFKIITSDPQVKGILVNIFGGIMRCDVIAEGVVAAVKEV
GLQVPLVVRLEGTNVEEGKAIINNSGLDVIAADDLKDGAQKIVKAVKGM-----------
-------------DSTLVKDDPNTGVKEGVDQETVDAVREVGGAYKYGWSTDIEMDYAPL
GLNADIVKLISEKNEEPEWMLEWRLAAYERWLTKKEPNWAMVDYPEIDFXQQYYYARPKS
MAEKPKSLDDVDPKLLETYKKLGIPLKEQAILAGVEGAEKIGDEP---RKVAVDAVFDSV
SVGTTFQDELKKAGVIFCSISEAIREHPELVKKYLGSVVPVNDNFYATLNSAVFSDGSFV
YVPPGVRXPMELSTYFRINAENTGQFERTLIIADKGSYVSYLEGCTAPQRDESQLHAAVV
EIIIEEDAEVKYSTVQNWYPGDEDGKGGIYNFVTKRADCRGDRAKVMWTQVETGSAVTWK
YPSCILRGDDSQGEFYSIAIANNMQQADTGTKMIHLGKRTKSRIVSKGISAGKAQNTYRG
LVTMHPKAKESRNYTQCDSLLIGDKCGAHTVPYIEVKNNSSRVEHEATTSKVDDDQLFYC
RSRGMDEEEAVALVVNGFCKDVLQALPMEFAMEAQALVAISLEGSVG-------------
----------------MLSIKGLKVKLEEEDKQILKGVDLEVEAGKVHAIMGPNGSGKST
LSYVLSGKDGYEVTEGSAHLGDIDLLDLEPEERAAAGLFLAFQYPVEIPGVGNMTFLRTA
VNAQRKARGEEEMSAAEFLKVVRARAKELKIDADMLKRPVNMGFSGGEKKRNEILQMAML
EPKMCILDETDSGLDVDAMKLVADGVNALRTEGRGFLVITHYQRLLDHIKPDVVHIMADG
RIIKTGGPELALEVENNGYADILSEVA---------------------------------
-----------------------------------------------------MAETRET
KLLIIGSGPAGYTAGVYASRAMLNPILVQGIEPGGQLTTTTEVENWPGDSEVQGPDLMIR
MQDHAKAMGTEIIGDIITDLDLSSRPFHAKGDSGTTYVADAVILATGARAKWLGLETEEK
FKGFGVSACATCDGFFYRNQEIVVIGGGNTAVEEALFLTNFASKVTLIHRRDELRAEKIL
IDRLMKNPKIEPLWFHQLDEVYGTDAPLGVEGVKVKHVETGEITDIPCKGVFVAIGHAPA
NELVKDTLETHMGGYVVTKPDSTETSVPGVFAAGDLTDHKYRQAVTSAGMGCMAALEAER
FLAEVGDD----EG------KDTSLPLGYGAEVKD--------DA-MPVIYEKVALIGLG
LIASSMFWAMKRGGLAGHVSGFARSAETRDTAREIGLCDEVCDSIAKTVKDADLVVLCVP
VGVMGSVAAEMAGHLKPGCTVTDVGSVKADVIAQVGPLLPDGVHFIPAHPLAGTEHSGPR
SGFAELFDNRWCLLVPVPDTNANAISRLRNLWDGMGANVEEMDAEHHDLVLAVTSHAPHL
IAYTMVGVADDLRRVTDSEVIKYSAAGFRDFTRIAASDPTMWRDVFLTNKEATLEILGRF
TEELFALQRAIRMGDGDHLHDYFTRTRAIRRGIIEAGQDTDAPNFGRQPGN--KMGFKMG
IVGLPNVGKSTLFNALTKTAAAQAANFPFCTIEPNVGEVAVPDSRLDKLAAIAGSKQIIP
TRMTFVDIAGLVKGASKGEGLGNQFLANIRETDAIAHVLRCFEDGDVTHVEGRVDPVADA
ETIDTELMLADLESIEKRRAGLVRKIKGNDKDAAQQDRLLAAAQEAIENGKPARTVEVDA
DDAKAWRMLQLLTTKPVLYVCNVGESEAAEGNALSAKVAEMAAAQGNSHVVISAQIEEEI
SQLEPEEASMFLDEMGLEEAGLDRLIRAGYELLHLETYFTVGPKEARAWTIKAGTSAPKA
AGVIHGDFEKGFIRAETIAYDDFVALGGEGPAKEAGKMRAEGKSYTVKDGDVLHFLFNT-
------------------------------MPVLVMKFGGTSVATLDRIRRAAKRVGVEV
AKGYDVIVIVSAMSGKTNELVGWVNETSPLYDAREYDAVVSSGENVTAGLMALTLQEMDV
PARSWQGWQVPVKTTSAHSSARIEEIPPANIMAKFGEGMRVAVVAGFQGVSPEGRITTLG
RGGSDTTAVAFAAAFDAERCDIYTDVDGVYTTDPRVSAKARKLDKIAFEEMLELASLGAK
VLQTRSVELAMRYKVKLRVLSSFEEQSDEAGTLVCAEEEIMESNVVSGIAFSRDEAKMTL
VSVADRPGIAAAIFTALSDGGVNVDMIVQNISEEGRTDMTWSCPVDQIKRAEVAIDAAKK
SGELNFDDLIAD-----------------------TDVAKVSVVGIGMRSHTGVAAKMFQ
VLSNEGVNIKVITTSEIKISVLIDRKYMELAVQALHDAFELDKRAMARPKIALIGAGQIG
GTLAHLAAIKELGDVVLFDIAEGIPQGKALDIAESGPSAKFDATMTGANDYSEIAGADVC
IVTAGVARKPGMSRDDLLGINLKVMKSVGEGIAAHAPDAFVICITNPLDAMVWALREFSG
LPHHKVCGMAGVLDSARFRHFLATEFNVSMKDVTAFVLGGHGDTMVPLTRYSTVAGIPLP
DLVKMGWTTQEKLDAIVQRTRDGGAEIVGLLKTGSAFYAPATSAIEMAEAYLKDQKRVLP
CAAYVDGAYGLDGFYVGVPTVIGAGGVERVVEIAMNKDEQSMFDNSVNAVKGLVDACKGI
DESLKMN-------------------------------FCKVLLPMSVFDQFRGLFSSDM
AIDLGTANTLVYVKGKGIVLSEPSVVAYHVKDGVKKVLAVGEDAKLMLGRTPGSIEAIRP
MREGVIADFDTAEEMIKHFIRKVHKRSTFSKPKIIVCVPHGATPVEKRAIRQSVLSAGAR
RAGLIAEPIAAAIGAGMPITDPTGNMVVDIGGGTTEVAVLSLGDIVYARSVRVGGDRMDE
AIISYLRRQQNLLIGETTAERVKTSIGTARMPDDGRGTSMQIRGRDLLNGVPKEIEVTQA
QIAEALAEPVQQICEAVMTALETTPPDLAADIVDRGVMLTGGGALLGDLDLALREQTGLA
ISVADEPLNCVALGTGKALEYEKQLRHAIDYDSMALERTFSIIKPDATRRNLTGKINAKF
EEAGLRIVAQKRIHMTKAQAGVFYAVHAERPFYDELCEFMASEPVVVQVLEGEGAIAKNR
EVMGATNPADAAEGTIRAEFAESVGENSVHGSDAPETAAVEIAYFFSGLELV-------G
MAVAAA---------GA--------------------NVAGMDRDVATQNLNKELQDKGF
LLTSTEDIINWARTGSLHWMTFGLACCAVEMMHTSMPRYDLERFGTAPRASPRQSDLMIV
AGTLTNKMAPALRKVYDQMPEPRYVISMGSCANGGGYYHYSYSVVRGCDRVVPVDVYVPG
CPPTAEALLYGIMQLQRKIRRTGTIVRMMDG-------TK---GFEDALTGEQKIRNFNI
NFGPQHPAAHGVLRLVLELDGEIVERCDPHIGLLHRGTEKLMESRTYLQNLPYFDRLDYV
APMNQEHAWCLAIEKLTGVEVPRRASLIRVLYSEIGRILSHLLNVTTQAMDVGALTPPLW
GFEEREDLMIFYERACGARLHAAYFRPGGVHQDLPPALLDDIEAWTHKFLSGFMVDVDQL
LTENRIFKQRNADIGIVSEQDIQDWGFSGVMVRGSGLAWDLRRAQPYECYDEFDFQIPTG
VNGDCYDRYLVRMEEMRQSTYIIQQAIEKLRAPEGQGDVLARGKITPPSRTAMKTDMESL
IHHFKLYTEGFHVPAGEVYCAVEAPKGEFGVYLVADGSNKPYRAKLRAPGYLHLQAMDYV
AKGHQLADVAAIIGTMDIVFGEVDRMANTDYTRHAKYFLLQDFYHGLKLGIKYMFKPKAT
INYPHEKGPLSPRFRGEHALRRYPNGEERCIACKLCEAVCPAQAITI-DAEPRDDGSRRT
TRYDIDMTKCIYCGFCQEACPVDAIVEGPNFEFSTETREELFYDKAKLLDNGERWEAEIA
RNLELDAPYR----------------------MIGIEHYLTVAATLFVIGIFGLFLNRKN
IIIMLMSIELMLLAVNINFVAFSYYL---G--DLVGQVFTLFVLTVAAAEAAIGLAILVC
FFRNRGTIAVEDVNVMKGMFNVTKKSMQWGEETLTLETGKVARQADGSVIATLGETSVMA
NVTFARQQKPGQDFFPLTVHYQEKYYAAGKVPGGFFKRE-ARPTEKETLTARLIDRPIRP
LFVPGFKNEVLVMCTVLSHDLVXXPXMVAMIAASAALTISGAPFRGPIGACRVGFEDGDY
VLNPTVDDMQDLRLNPDQRLDLVVAGTKEAVMMVESEAYELSEEEMLGAVKFAHEQIQPV
IDLIIDLAEDAAKEPFDFQPVDYSDLSAAVKAAGEDAMRAAFAIADKQERTAAVAAARET
IKAALTEEQLEDANLGSALKGLEASILRGDVVKTGKRIDGRKTDEIRDIVAETGILPRTH
GSSLFTRGETQGLVVTTLGTGDDEQFIDALHGNFKSNFMLHYNFPPYSVGEVGRVGGPGR
REIGHGKLAWRALQAVLPASTDFPYTIRVVSEITESNGSSSMASVCGGSLSMMDAGVPLK
APVAGVAMGLILEEDGSXAILSDIXGDEDHLGDMDFKVAGTEAGITSLXMDIKIAGITPE
IMEKAXAQAKAGRVHXLGEMNKAIS-GAGEFSVHAPRIETMQIPTDKIREVIGSGGKVIR
EIVEVSGAKVDINDEGIIKIASPNGDSIKKAYDMIWSIVAEPEEGAVYTGTVVKIVDFGA
FVNFFGKRDGLVHVSQIENRRLNHPSDVLKEGQEVKVKLLGFDDRGKVRLSMKVVDQETG
-----EXI--KKXE-GGEA------------------------------------M-SFA
---------------------------------HRHLLGIEHLSQDDITTLLDLADSYAD
LNRQPHKHSDGLSGLTQINMFFENSTRTQASFEIAGKRLGADVMNMAMQASSIKKGETLI
DTAMTLNAMHPDLLVVRHPQSGAVDLLAQKVNCAVLNAGDGRHEHPTQALLDALTIRRAK
GRLHRLSIAICGDIAHSRVARSNIMLLGKMENRIRLIAPPTLMPAQIGEFGVEVFDDMEE
GLKDVDVVMMLRLQKERMDGGFIPSEREYYHRYGLDAEKLAHAKPDAIVMHPGPMNRGVE
IDGTLADDINRSVIQDQVEMGVAVRMAAMDLLARNLVD--SRKATAM----------PES
QSKVTFNRVMLKISGEALMGDQGFGLNPPTVQRIANEVKSVHDLGVEICMVIGGGNIFRG
LQGSAQGMERTTADYMGMLATVMNALAMQSALEELGIHTRVISAITMNEVAEPYIRRRAV
RHLEKKRVCIFAAGTGNPYFTTDTAATLRANEMACEAIFKGTK-VDGVYDKDPAKFDDAV
RYDAVSYDDVLQKRLGVMDASAIALARDNNLPIIVFSLDEPGGFKGILAGEGTYTRVQGM
ATADLLTMDNKKQAEKQKALDSALAQIERQFGKGSIMKLGAEGAIQDIKASSTGSLGLDI
ALGIGGLPMGRIIEIYGPESSGKTTLTLHCVAEQQKNGGVCAFVDAEHALDPQYARKLGV
DIDELLISQPDTGEQALEITDTLVRSGAVNMVVVDSVAALTPKSELEGDMGDSSVGVQAR
LMSQAMRKLTGSISRSNCMVIFINQIRMKIGVMFGSPETTTGGNALKFYSSVRLDIRRIG
ALKDRDEVVGNATRVKIVKNKVAAPFKQVEFDIMYGEGISKMGELLDLGVKAGVVDKSGS
WFSYGDERIGQGRENAKTFLKENTAMANEIEDKIRAAHGLDFDGSDS------DDADILE
A--------MTT----------------ETLNLADLKAQTPKNLLAMAEELEIENASTMR
KGEMMFQILRERADEGWEISGDGVLEVLQDGFGFLRSPEANYLPGPDDIYVSPEMIRQHS
LRTGDTIEGLIKAPDDAERYFALTDVTKINFEEPEKARHKVAFENLTPLYPDERLTMEVD
DPTIKDRSSRIIDLVSPIGKGQRCLIVAPPRTGKTVLLQNIANSIEQNHPECYLIVLLID
ERPEEVTDMQRSVKGEVVSSTFDEPATRHVAVSEMVIEKAKRLVEHKRDVVILLDSITRL
GRAFNTVVPSSGKVLTGGVDANALQRPKRFFGAARNIEEGGSLTIIATALIDTGSRMDEV
IFEEFKGTGNSEIVLDRKIADKRVFPAIDILKSGTRKEDLLVDKNDLQKTFVLRRILNPM
GTTDAIEFLIGKLKQTKTNSDFFDSMNSM--------RPSGRKLDELRAVSIETGFTKHA
EGSALIKMGDTHVLCTATIEDRVPPFIKGSGLGWVTAEYGMLPRATNTRMRREAAMGKQG
GRTVEIQRLIGRALRAGVDRSALGERQITIDCDVLQADGGTRCASITGGWVALKLAVNKL
MKAGDVVSDPLVDPVAAISCGIYAGQPVLDLDYPEDSEAGVDGNFIMTGTGKLIEIQMSA
EGSTYSRDQMNQLMDLAEKGVAELVEKQKAATAMRHARGYRRLNRTHEHRKALFSNMAGS
LIEHEQIKTTLPKAKELKPIIEKMITLAKRGDLHARRQAASKLKQDQYVAKLFDILGPRY
KDRQGGYVRVLKAGFRYGDMAPMAIIEFVDRDRDAKGANDKARVAAYE-VA--EDMSRTK
GGVVTHARHKKVIKAAKGYYGRRKNTFKVARQAVDKANQYATRDRKNRKRNFRALWIQRI
NAAVRSHDEALTYSRFINGLSLAGIEVDRKVLSDLAINEPEAFGAIVKQAQDALAAMAHK
KAGGSSRNGRDSAGRRLGVKKYGGEAVIPGNILVRQRGTKYWPAEGVGMGKDHTIFATVD
GKVQFHKGLKNRTFISVLPAAEAAEMAKPTTIKIRLNSSAGTGHFYVTKKNARTMTEKMV
IKKYDPVIRKHVEYKEGKIKMIHKNWAELIKPQQLDVKPGNDPARQATVIAEPLERGFGL
TMGNALRRVLMSSLQGAAITSVQIDNVLHEFSSVAGVREDVTDIVLNLKGVSLRMEVEGP
KRLSISAKGPGVVTAGDISESAGIEILNRDHVICHLDDNADVYMELTVNTGKGYVAADKN
KPEDAPIGLIPIDAIYSPVKKVSYDVQPTREGQVLDYDKLTMKVETDGSISPDDAVAFAA
RILQDQLGIFVNFDEPESASRQDDDDGLEFNPLLLKKVDELELSVRSANCLKNDNIVYIG
DLIQKTEAEMLRTPNFGRKSLNEIKEVLSGMGLHLGMDVEDWPPDNIEDLAKKFEDSFMA
AKDTNEDAKSDDQDAGHSLDMSQAAVKKMIGEAREKGYITYDQLNTVLPPDQVSSEQIED
VMSMLSEMGINVI--EDEEAEEEDAKGGTEIATTESNRDVALSSGTSEKLDRTDDPVRMY
LREMGSVELLSREGEIAIAKRIEAGRNTMIAGLCESPLTFQAITIWRDELLSEDIXLRDV
IDLEATFGTQMGDEEET-TPVV-P-TAGT---ETKPAE-STSEVDAXGNPI-SN--D-DD
DEDDDEQANMSLAAMEAALKPQVLEALDIIADDYVKLSXIQDSRISATLNEDGTFSKTDE
EEYQRVRSEIVALVNDLHLHNNRIEALIDQLYGINRRIMQIDSAMVKLADQARINRKEFV
DAYRGYELDPNWMERMAEKSGRGWQMFIERSSDKVDELRADMAQVGQYVGLDISEFRRIV
QQVQKGEKEARQAKKEMVEANLRLVISIAKKYTNRGLQFLDLIQEGNIGLMKAVDKFEYR
RGYKFSTYATWWIRQAITRSIADQARTIRIPVHMIETINKLVRTGRQMLHEIGREPTPEE
LAEKLQMPLEKVRKVMKIAKEPISLETPIGDEEDSQLGDFIEDKNAVLPLDSAIQENLKE
TTTRVLASLTPREERVLRMRFGIGMNTDHTLEEVGQQFSVTRERIRQIEAKALRKLKHPS
RSRKLRSFLDQ------MANYANLPAPTPEGGLNRYMQEIRKFPLLEPEEEYMLAKRWVE
XQDTEAAHRMVTSHLRLAAKIAMGYRGYGLPQAEVISEANVGLMQAVKRFDPEKGFRLAT
YAMWWIRASIQEYILRSWSLVKLGTTSGQKKXFFNLRKAKNRIGALEXGDLHPXNVKRIA
TDLGVTETEVISMNRRMSGGDASLNATVGSEGEGTMQWQDWLEDEDADQATDYEERNELE
TRREMLAEALDVLNDREKDILTQRRLSDQTVTLEDLXXQXSXSAASVS------------
-----ARSRCVPLXNCKNACVIWPVK--KV---MARVTVEDCVDKVPNRFELVMLAAHRA
REIAAGSTVTVDRDNDKNPVVSLREIADETQSADELRERLIESNQNQIEVDEPEEDAMAL
LMGAEQ-DKPEEDSMSEEMLLRQLMAAQGQG------------------------MAMN-
SMEDFEALLEESFEMDTPEEGSVVKGKVIAIEAGQAIIDVGYKMEGRVELKEFAEPGEAP
KVEVGDEVEVFLRQVENSRGEAVISREMARREEAWDRLEKAYAAEERVEGAIFGRVKGGF
TVDLGGAVAFLPGSQVDVRPVRDAGPLMGLKQPFQVLKMDRRRGNIVVSRRAXLEESRAE
QRAEVIGNLTXGQEVDGVVKNITEYGAFVDLGGVDGLLHVTDMAWRRVNHPSEILSIGET
IKVQVIKXNKETHRISLGMKQLQEDPWDLVQAKYPLESTHTGRVTNITDYGAFVELEPGV
EGLVHVSEMSWTKKNVHPGKIVSTSQEVEVMVLEIDGAKRRVSLGLKQTMRNPWEVFAET
HPEGTEVEGEVKNITEFGLFVGLPGDIDGMVHLSDLSWDQRGEEAIQDYRKGDTVQAVVS
EVDVEKERISLSIKGVGGDKFAEAVGGVKRGSVVTVTVTSIEDGGIEVEYEGMKAFIRRS
DLSRDRAEQRPERFSVGDKVDVRITNVDAKAHRLGVSIKAREIAEEKEAVEQYGSSDSGA
SLGDILGAALK-GDE--VTKRTAAKHKIDRRMGENIWGRPKSPVNRREYGPGQHGQRRKG
KMSDFGIQLRAKQKLKGYYGDLTEKQFRRIYGEAERVKGDTGENLIGLLERRLDAVVYRA
KFVATVFAARQFVNHGHVKVNGKKVNIPSYRVKEGDVIEVRDRSKQMVALLEATQLAERD
VPDYIEADHSKMTATFVRTPALGDVPYPVMMEPNLVVEFYAKN-----------------
------------------------------------------------------------
----------------------------------------MPLYEHVMIARQDLSNTQAE
GLIEHFGTVLADNDGKLVDSEYWGVKTMAYKINKNRKGHYAFLRSDAPATAVQEMERLMR
LHDDVMRVLTIKVDEHKELPSVQMQKRDERPERG---ERRERR-----------------
------------------------MAPQRPKGAGALD--VPPALSPAPVPPRSTELYAAL
DLGTNSCRMLIAQPKGSGFHVVDSFSKSVQLGAGLEKTGRLSRGSMTRTIQALRXCQQKL
RRNKVRRMRLVATEACRRAANGAEFMQRIQRETGLKLDIIKPEEEAQLAVISCAPLVNRK
THNLLVVDIGGGSTELVWIDISKVPKADRAQSIMRLHGGFHQAX-TXVPAARVVDWISVP
XGVATLRDQFSDVEDDAARXALMSWFFEENLTDFTPYQSIQSQDHFQIVGTSGTVTTVAA
SHLGLKRYDRTKVDGLRMTSAQIDKVIHSYLAMGPGGRRADPRIGLDRQALIMSGAAILQ
ALMRCWPTDRLSVADRGLREGLLYAQMSADGVLEEGLGMSAKDVKFGTDARNKMLKGVNI
LADAVKVTLGPKGRNVVLDKSFGAPRITKDGVSVAKEIELEDKFENMGAQMVKEVASRTN
DEAGDGTTTATVLAQAIVKEGMKSVAAGMNPMDLKRGIDMATTTVVEAIKAAARPVNDSD
EVAQVGTISANGEKEIGRQIADAMQKVGNEGVITVEENKGLETETDVVEGMQFDRGYLSP
YFVTNSDKMTVELEDAIILLHEKKLSSLQPMVPLLEQVIQSQKPLLIISEDVEGEALATL
VVNKLRGGLKIAAVKAPGFGDRRKAMLQDLAILTGGQVISEDLGMKLESVTMDMLGSAKK
VTITKDETTIVDGAGEKAEXEARVAQIRNQIEETTSDYDKEKLQERVAKLAGGVAVIRVG
GMSEVEVKERKDRVDDAXNATRAAVQEGIVVGGGVALVQAGKKLEGLTGDNADQNVGIGI
VRXALEAPLRQIAXNAGVDGSVVAGKIRESDDLKFGFNAQTEEYGDMFKFGVIDPAKVVR
TALQDAASVAGLLITTEAMVADKPSKD-GGAA---GGMPDMGGMGGMGGMMMFYKDERLA
LFIDGSNLYAAAKNLGXDIDYKLLRQEFMRRGKLLRAFYYTALLENDEYSPIRPLVDWLN
YNGFSMVTXPAKEYTDSMGRRKVKGNMDIELAVDAMELAPHLXHIVIFSGDGXFRPLVES
LXRXGVRVSVVSTIRSQPPMISDELRRQVDNFIELEDLRDVIGRPPRETS----------
--------------DEM-DGDFRTEFTRSPAGLKNKPALVLNADYRPLSYYPLSLWPWQE
AVKAKWLDRVDIVAEYDDYVHSPSMQIRIPSVVVLKDYVKPQKRVAFTRFNLFLRDEFCC
QYCGARGDLTFDHVVPRAAGGITSWQNVVAACSPCNLKKGSKALHQTGFQLRKPPRQPQA
EDLRNMGRKFPPNYLHDSWMDFLYWDAELQA--MPEVIFPGPEGRLEGRYHPQKERDAPI
AILLHPHPQFGGTMNHKVVYNMHYAFYNMGFTVLRFNFRGVGRSQGEYDQGVGELSDAAS
ALDYLQSMNNNSKXCWVAGFSFGAWIGMQLLMRRPEITGFISVAPPANMYDFSFLAPCPA
SGLVIXGTADRVAPPADTVNLVNKLHEQKGITITHQEIEGAGHFFEEPHMETXITSTTDY
VKRRLTETTRMKDFVDGTAFNNEQGNRARKLFAAVVLAALDDAIADDKKYGNGPEQIARW
ARSRDGREVLSCAGIDPNERVVEGLMDFVGKGVRTSVALSREESERRH-AAQQAEA----
---------------------------------AMTDI---------SHDRLLIIDFGSQ
VTQLIARRLRELNVFCEIHPFNTVDDAFLKDFAPKAVILSGGPSSVFAEGAPMPPQSVFE
LGVPILGICYGQQVMMHCLGGKVERGH-----GTAEFGRAYVTPSEARLELLEGWFLT--
--EKEQVWMSHGDHVSAIAPGFEVYGTSPHAPFAVTGDVSRNFYAVQFHPEVHHTPNGAR
LYENFVRLAGFKGDWTMSAYRDEAIAAIREQVGDQKVICGLSGGVDSSVAAVLIHEAIGD
QLTCVXVDHGLLRKGEAEXVVTMFRDNYNMPLIHADEQELFLGELDGVSDPETKRKIIGK
LFIDVFQKHAKEVGDATFLAQGTLYPDVIESVSFSGGPSVTIKSHHNVGGLPEKMGLKLV
EPLRELFKDEVRELGRELGLPPSXIGRHPFPGPGLAIRCPGEITREKLDILREADAVYID
QIRKHGLYDEIWQAFVAILPVRTVGVMGDGRTYDXAXAXRAVTSVDGMTADYYPFTHEFL
GETATRIINEIPGINRVTYDITSKPPGTIEWE---------MEIREALTFDDVLLVPAAS
NVLPSTADTRTRVTKSIALNIPLLSSAMDTVTESRMAIAMAQAGGMGVIHRNLTIDEQSK
EVRRVKRFESGIVYNPITLRPDQTLADAKALQERYRVTGFPVVDEAGRVVGIVTNRDMRF
ASDDATPVRL--MMSSDNLALLQEPADRDEAISLMKARRIEKLLVTDAKGKLTGLLTLKD
TEQAVLNPTACKDDLGRLRVAAATTVGDAGYERSQALVEAGVDMIVIDTAHGHSAGVAEA
VRRARELSSDVQIVAGNVATGDATRALIDAGADAVKVGIGPGSICTTRMVAGVGVPQLTA
IMDCAKA--AGDVPIIADGGIKFSGDFAKAIAAGASCAMVGSMIAGTDESPGEVILYQGR
SFKSYRGMGSLGAMARGSADRYFQKDAASDKLVPEGIEGQVPYKGSANAVVHQLVGGLRA
AMGYTGCATVEEMRKNCTFVKITNAGLSESHVHDVQITRESPNYRIG-------------
----MSDTDQLPEEYGADSIKVLKGLEAVRKRPGMYIGDTDDGSGLHHMVYEVVDNGIDE
ALAGHADAVNVTIHDDSSVSVSDNGRGIPVGIHQEEGVSAAEVIMTQLHAGGKFDSNSYK
VSGGLHGVGVSVVNALSDWLELRIWREGKEHVARFEGGFTTKHLEVVGPT-ERTGTEVRF
MASTETFSNLDYSFETLEKRLRELAFLNSGVRIILTDERPAEPLRTELFYEGGVKEFVKY
LDRSKTSVMPEPIFISGEKDDIGVEVAMWWNDSYHENVLPFTNNIPQRDGGTHTAGFRGA
LTRTINNYAQSSGIAKKEKVSFTGDDAREGLTCVLSVKVPDPKFSSQTKDKLVSSEVRPA
VEGLVNEKLAEWFEENPQIAKIVVGKIIEAAHAREAARKARDLTRRKTAMDVNFLAGKLK
DCSEKDPSKTEVFLVEGDSAGGSAQTGRDRQTQAILPLKGKILNVERARFDRMLGSQEIG
NLVMALGTGIGRDEFNIDKLRYHKIVIMTDADVDGAHIRTLLLTFFYRQMPQLIENGHLY
IAQPPLYKVSRGKSEVYLKDQAAMEDYLIQQGIEGAMLKQGNGEEITGQDLARVVDLARQ
MRRVLEAFPTHYPRHILEQAAIAGAFVPGAVDADLQGVADKVAERLNLIALEWERGWQGR
ITQDHGVRLARILRGVEEVRTLDGRMLRSGEAKRSGGFTEHLQDVYGTPAKLVRKDRSQL
IHGPMDLLEAILAEGEKGLSLQRYKGLGEMNPDQLWETTLDPDARTLLQVKVADMAEADD
LFTKLMGDVVEPRREFIQQNALSVENLDF-------------------------------
--------------------------------MDYTKQLDQAIDRLHEEGRYRTFIDIER
RNGQFPHAVWTQPDGQEKNITVWCGNDYLGMGQNPVVLAAMHEALDATGAGSGGTRNISG
TTIYHKRLEEELSDLHGKEAALLFTSAYIANDATLSTLPKLFPGLIIYSDELNHASMIEG
VRRNGGAKRIFRHNDVDHLRALMAADDPAAPKLIAFESIYSMDGDFGPIEAICDIADEFG
ALTYIDEVHAVGMYGPRGAGVAERDRLMHRLDIINGTLAKAYGVMGGYIAASAKMCDAIR
SYAPGFIFTTSLPPAVAAGAAASVAYLKTAPELREKHQQQAKVLKLRLKGLGLPIIDHGS
HIVPVIVGNPVHTKILSDRLLEDHGIYVQPINFPTVPRGTERLRFTPSPVHGPLEIEGLV
HAMDALWSHCALNRAEMAG-----------------------MAADRQNLQDAFLNHVRK
TKVPVTIFLINGVKLQGVITWFDNFCVLLRRDGQSQLVYKHAISTIMPSTPISLYEGEDA
NMSK-QEFPGWHGTTIIGVKKDGEVVIAGDGQVSLGQTVIKGTARKVRRLSPGGFDVVAG
FAGSTADAFTLLERLEAKLEATPGQLARASVELAKDWRTDKYLQKLEAMLIVSDGRELLV
ITGAGDVLEPEHSVAAIGSGGNYALAAARGMMDSNRDAETVARDAMKIASDICVYTNGNL
TVEKI-----------TQMATKPMTKTQLVAALAEEMGEDKKTASAALDAVCALITKEVS
GGGAVTLPGIGKIYCRERPERMVRNPATGEQFKKDADKVVKMTIAKALKDSVN-------
--------------------------------------EMADKTLTRMDLSEAVFREVGL
SRNESAQLVEAVLEHMSDALVKGEQVKISSFGTFSVRDKSARVGRNPKTGEEVPINPRRV
LTFRPSHLMKDRVADGNKRMIRSELIQKIADDNPHLYQRDVERIVNTIFEEXTGAMSXGD
RVELRGFGAFSVKKRDARVGRNPRTGETVHVEEKHVPFFKTGKLLRDRLNGNSMRVYYDR
DCDVNLIKDKKVAILGYGSQGHAHALNLRXSGAKNLVVALREGSASKAXAEGEGLKVMEI
AEAAAWADVIMFTMPDEXQAETYKKYVHDNIREGAAIAFAHGLNVHFGLIEPKPGVDVIM
MAPKGPGHTVRGEYTKGGGVPCLVAVDTDATGKALEIGLSYCSAIGGGRSGIIETNFREE
CETDLFGEQAVLCGGIVELIRCGXETLVEAGYEPEMAYFEXLHETKLIVDLIYEGGIANM
DYSISNTAEYGQYVSGPRILPYDETKARMXAVLSDIQSGKFVRDFMLENSVGQPTLKSSR
RANDEHQIEVVGGKLREMMPWISAGKMVDKSKNMSALKIKKGSNSHSAYNLRPNFSDVIE
RHTLAVLVENEPGVLARVIGLFSGRGYNIDSLTVAEVDHTGHLSRITIVTSGTPQVIEQI
KAQLGRIVPVHEVHDLTVEGPVVERELAMFKVNGTGDKRVEALRLADIFRANVVDSTLET
FVFEITGAPEKIDAFAELMRPLGLVSVARTGVAALSRG-DMAKEDTLEFPGIVKELLPNA
TFRVELENGHEIIAHTAGKMRKNRIRVLAGDKVQVEMTPYDLSKGRINYRFK--------
------------------------------------------------------------
---------M--------------------------------------------------
------------TPLSHIRNFSIVAHIDHGKSTLADRLIQETNTVSLRDMKAQMLDSMDI
ERERGITIKAQTVRINYTAQNGEEYILNLIDTPGHVDFAYEVSRSMRAVEGSLLVVDSTQ
GVEAQTLANVYHAIDADHEIVPVLNKIDLPASDCDRVAEQIEDVIGIDASEAIQVSAKTG
QGIVETLEAIVHKLPAPT-GTQDAPLKAMLVDSWYDSYLGVIVLVRIMDGQLKKGDRIRM
MQNGSVHHVDRIGVFRPAMTEIDSLNPGEIGFLTASIKQVRDTRVGDTITHEKKGTETPL
PGFKPAQPVVFCGLFPVDAAEFEDLRDSIEKLALNDASFSFEMETSAALGFGFRCGFLGL
LHLEVIRDRIEREYDIDLITTAPSVIYDIHMKDGTVEQLHNPADMPDLTFVDHIEEPRIK
ATILVPDDYLGDVLKLCQDRRGIQMDLTYAGSRAMVVYDLPLNEVVFDFYDRLKSVTKGY
ASFDYQMIGYREDALVKMSILVNDEPVDALSTMVHRDRAEMRGRAMVEKLKDLIPRHMFK
IPIQAAIGGKVIARETLSAMRKDVTAKCYGGDASRKRKLLDKQKAGKKKMRQFGKVDIPQ
EAFISALKMDSM----SPKTLYDKIWDAHVAHEADDGTCLLYIDRHLVHEVTSPQAFEGL
RMTGRTVRRPDQTIAVPDHNVPTTLDRANAATMTEDSRVQVAALDTNAKEFGLHYYPVSD
VRQGIVHIVGPEQGWTLPGMTVVCGDSHTATHGAFGSLAHGIGTSEVEHVLATQTLIQKK
SKNMKVEITGKLAPGVTAKDITMTVIGETGTAGGTGYVIEYCGEAIRDLSMEGRMTVCNM
AIEGGARAGXIAPDDKTFEYCKGRPHAPKGAQWEAAMDWWKTLYSDDDAHWDKVITIKGE
DIAPAVTWGTSPEDVLPITAKVPAASDFTGGKVDAAKRAIEYMGLTEGMALTDIEIDTVF
IGSCTNGRIEDLRAAAAVLKGKK---IKDGMRAMIVPGSGLVRAQAEEEGLAXIFKDAGF
EWRLAGCSMCLAMNPDXLAPGERCASTSNRNFEGRQGFKGRTHLMSPAMAAAAALTGRLT
DIRKLDA----M--RDLKIPEQRHPEKARRPDNPQPKKPSWIRVKAPGGKGYADTAKIMR
ENKLVTVCEEAGCPNVGECWSQGHATMMIMGEVCTRACTFCNIATGRPPEALDIFEPGRV
ADAVSKLGLNHVVITSVDRDDIEDGGAEHFAQTIRAVRKRSPGTTIEILTPDFIRCDPKV
LETVVEARPDVFNHNLETVPGLYPEVRPGARYFHSLRLLQRVKELDPTMFTKSGIMVGLG
EDRQSVMQVMEDMRAADIDFLTIGQYLQPTPKHHAVDRFVHPDEFAAYEKSAYGKGFLMV
SATPLTRSSYHAGDDFARLQAARLAKLG-----MLDATP--TPDAQVETLLEVNNIEVIY
NSVILVLKGVSLKVPKGGITALLGGNGAGKTTTLKAISNLLHSERGEVTKGSIKXRNDPV
HKLDPAEMVKRGVVQVMEGRHCFEHLTIEENLLTGAYTRXDGKAAIARDLEMVYDYFPRL
RERRKSQAGYTSGGEQQMCAIGRALMSRPETILLDEPSMGLAPQLVEQIFEIVKSVNENE
GVTFLLAEQNTNVALRFAHYGYILESGRVVMDGPAADLRENQDVKEFYLGMSDEGRKSFR
DVRSYRRRKRWLS---------------------------------------MAGTRLDP
IDRKILAELQADGRMTNVELAKRVGISAPPCLRRVRTLEESGYIRGYHANVNARELGFEV
QVFAMVGLASQAESDLTAFEEKCRNWPLVRECHMLNGEVDFLLKCVAPDLSSFQSFLTGQ
LLTTPNVESVKTSLVIRPAKDEPGVPFDVLESRLKSDP----------------MSDVAD
RVKKIVVEHLGVEEDKVVENASFIDDLGADSLDTVELVMAFEEEFGIEIPDDAAENIQTF
GDAVKFIKEASMANDYIVKDISLAAYGRKELDIAETEMPGLMALRAEYGDSKPLSGSRIV
GSLHMTIQTAVLIETLVALGADVRWASCNIFSTQDHAAAAIAEGGTPVFAIKGQSLEEHW
DXLDKSFQFPD-GPNLILDDGGDATLYILLGARAEAGE-D-VIPVPSSEEEVAIKAQIQX
RMEQSPGWFTKMRDQIKGVSEETTTGVHRLYDLVKQGQLPFPAINVNDSVTKSKFDNKYG
CRESLVDGIRRATDVMMAGKVAVVCGYGDVGKGSAASLAGAGARVKVTEADPICALQAAM
DGFEVVLLEDVLDSADIFITTTGNKDVIRIEHMREMKDMAIVGNIGHFDNEIQVAALKNH
KWTNIKEQVDMIEMPSGNRLILLSEGRLLNLGXATGHPSFVMSASFTNQVXAQIELWENT
GKYENKVYILPKHLDEKVARLXLDRIGVKLTQLSSEQAAXIGVTPEGPFXPXXYRYMGYR
VVIAGATGNVGREMLNILAERHFPVDEIVALASRKSMGSEVSFGDKTLKTKDLDTFDFTG
WDMALFAVGSEATKKYAPKAAKAGCVVIDNSSLYRYDPDIPLIVPEVNADAIHDYSKKNI
IANPNCSTAQMVVALKPLHDRATIKRVVVSTYQSVSGSGKDGMDELWDQTKSIYNPTDDK
PAKKFTKQIAFNVIPHIDVFMDSGDTKEEWKMMVETKKIVDPKIKVTATCVRVPVFVGHA
ESINIEFEEHLDENEARDILREAPGIMVIDKREDGGYVTPVECAGDFATFISRIRQDSTI
DNGLNLWCVSDNLRKGAALNAVQIAELLGREVLKKGMGIQAAEISAILKDQIKNFGQEAE
VAEVGRVLSVGDGIARVYGLDNVQAGEMVEFPGGIMGMALNLETDNVGVVIFGSDRDIKE
GDTVKRTNSIVDVPIGNGLLGRVVDGLGNPIDGKGPIESTERGLADVKAPGIIPRKSVHE
PMATGLKSVDAMIPVGRGQRELIIGDRQTGKTAVALDAILNQQQINDAAGDDESKKMYCV
YVAIGQKRSTVAQLVKKLXETGAIDYSIVVAATASEPAPMQYLAPYSATAMAEFFRDNGR
HALIIYDDLSKQAVSYRQMSLLLRRPPGREAYPGDVFYLHSRLLERSAKLGDDAGNGSLT
ALPIIETQGGDVSAFIPTNVISITDGQIFLETELFYQGIRPAVNTGLSVSRVGSSAQTKA
MSSVAGPVKLSLAQYREMAAFAQFGSDLDASTQQLLNRGARLTXLMKQPQYSPLTNAEIV
CVIYAGTNGYLDKIDVKEVGRFEAGLLAHLRSKHADLMADITNNDRKVKGELEDKIKAAI
DSFAADFAMANAVGKITQVIGAVVDVQFEDHLPEILNAVVTENHGKKLILEVAQHLGENT
VRTIAMDATEGLVRGQRVEDTDAPISIPVGNATLGRIMNVVGEAIDEKGDIQSAERRSIH
ADAPEFAEQSTTSEVLETGIKVIDLLAPYAKGGKIGLFGGAGVGKTVLIMELINNIAKVH
SGYSVFAGVGERTREGNDLYHEMIESNVINPDDLEKSQVALVYGQMNEPPGARMRVALTG
LTLAEQFRDQSGTDVLFFVDNIFRFTQAGSEVSALLGRIPSAVGYQPTLATDMGAMQERI
TSTKSGSITSVQAVYVPADDLTDPAPATSFAHLDATTVLDRSISEKGIYPAVDPLGSTSR
LMDPSIVGEEHYNVARDVQGILQRYKSLQDIIAILGMDELSEDDKLTVARARKIERFLSQ
PFDVAKVFTGSDGKQVPLEETITSFKAVVAGEYDHLPEGAFYMVGGIEEVKAKAEKMAAD
-AAMSKSXKLDFRPNEFVVYPAHGVGQIISVEEQEVAGISLELFVIAXEKDKMTLRVPTH
KATEIGMRALSSPDVISHAMKTLKGKAKVKRAMWSRRAQEYEQKINSGDLIAIAEVVRDL
HRTXDQREQSYSERQLXEAALERLTREVAAVAGGDELAASKQVGDVLESRV---------
------------------------------------------AA----------------
------AMSD-----TRLANRILPDAEKTRRFVFVLLENFTMLSFASAVECLRIANRMAG
RPAYDWRLIGEDGGRVRCSAGAEFTLDGDLDDLGRDDTLVVCSGIDVQAATTKKLLGWLR
REARKGXMVGGLCTAAFTLAKAGLLDGXKATIHWENQDSFSEDFEDVTXTKSVFVVDGNR
MTTAGGTSSIDLMLKLIADDLGEDLANAVADQLIYSSIRTDQDTQRLSVPTRIGVRHPKL
GQVIQMMEANIEEPISPSSLARDVGMSTRQLERLFRRYLNRSPKRYYMELRLQKARNLLM
QTDMSVINVALACGFASPSHFSKCYRAHYXTTPYRERGSHAAKPVAMKFLDLCKVYIRSG
AGGGGCVSFRREKYIEYGGPDGGDGGSGGSVWAEAVDGLNTLIDFRYQQHFFAKNGQPGM
GKQRTGKDGDDIILRVPVGTEILDEDQETVLADMTELGQRVELARGGNGGWGNLHFKSAT
NQAPRRANPGQEGVDRTLWLRLKLIADVGLLGLPNAGKSTFLAATSNARPKIADYPFTTL
HPNLGVVGVDNTEFVVADIPGLIEGASEGRGLGDLFLGHVERCAVLLHLIDGTSNTIAED
YQTIINELEAYGGELADKPRITVLNKIDALDEEDRITAREELEKACGAEVMLMSGVAREG
VTEVLRALRGQIDDDRLRFRSE-DEEEAPWQP-MRLDDLM--------------------
---MAGK-DRD-DDETDLLTKTKPKTKRPPLYKVMLLNDDFTPMEFVVIVLERFFGLNHA
QAFEIMLTVHKKGLAVVGVFSHEIAETKVAQVMDFARRHQHPLQCTMEKEE---------
----------------MANT---SSGDSKNTLYCSFCGKSQHEVRKLIAGPTVFICDECV
ELCMDIIREETKASGLKATDGVPTPKVICDVLDDYVIGQAMAKRVLSVAVHNHYKRLNHA
QKGG-DIXLAKSNILLIGPTGCGKTLLAQTLARILDVPFTMADATTLTEAGYVGEDVENI
ILKLLQASEYNVERAQRGIVYIDEVDKITRKSENPSITRDVSGEGVQQALLKLMEGTVAS
VPPQGGRKHPQQEFLQVDTTNILFICGGAFAGLDRIIAARGKGSAMGFGADVRDQDARGI
GEIFTDLEPEDLLKFGLIPEFVGRLPVLATLEDLDEDALVTILTEPKNALVKQYQRLFEI
EDTQLTFTDDALLAIAKRAIERKTGARGLRSILEDILLNTMFDLPGMDSVTEVVVNEEAV
TSDAAPLMIHA-DA--E-KEPATAG---M------AETSLDLTTKPTKEISVREVFGIDT
DMVVHGFEERTSRVPDLDSTYKFDPDTTMAILAGFNHNRRVMVQGYHGTGKSTHIEQVAS
LLNWPCVRVNLDSHISRIDLIGKDAIKLKDGKQVTDFQEGILPWALRNPTAIVFDEYDAG
RADVMFVIQRVLEVDGKLTLLDQNQVIEPHPYFRIFATANTVGLGDTTGLYHGTQQINQG
QMDRWSLVATLNYLSIDAETQIVLSKNPHYNTEKGRKTIKQMVTVADLTRTAFMNGELST
VMSPRTVIAWAQNAEIFRDVGYAFRLSFLNKCDELERQTVAEFYQRLFDEELPESAASLS
LG----------------MSKIALVDDDRNILTSVSMTLEAEGFEVETYNDGQAALDAFN
KKLPDMAVLDIKMPRMDGMDLLQRLRQKTAMPVIFLTSKDDEIDEVLGLRMGADDYVKKP
FSQRLLVERIRALLRRQDAVETNEVGDTEETKVIERGDLRMDPLRXAVSWXGKDVSLTVT
EFLXLQALAQRPGFVKSRDQLMDVAYDDQVYVDDRTIDSHIKRLRKKMRTADDEFSAIET
LYGIGYRYNEE-----------------MAKVIGIDLGTTNSCIAIMDGSQPRVIENAEG
ARTTPSIVAFTDDERLVGQPAKRQAVTNPDNTIFGVKRLIGRRNDDADLAKDKKNLPFTV
MDGGNGDAWVQAKGEKYSPSQISAFILGKMKETAESYLGEEVTQAVITVPAYFNDAQRQA
TKDAGKIAGLEVLRIINEPTAAALAYGLDKKDTQTIAVYDLGGGTFDVTILEIDDGLFEV
KSTNGDTFLGGEDFDMRIVNYLADEFKKTNGVDLTQDKMALQRLKEAAEKAKIELSSASQ
TEINQPFISMG-KDGSPLHMVMKLTRSKLEQLVGDLIKASMKPCAAALKDAGVSASEIDE
VVLVGGMTRMPRVIEEVTKFFGKEPHKGVNPDEVVALGAAIQAGVLQGDVKDVVLLDVTP
LSLGIETLGGVFTRLIDRNTTIPTKKSQVFSTAEDNQSAVTIRVFQGEREMAADNKILGA
FNLESIPPAPRGMPQIEVTFDIDANGIVAVGALDKGTGKEQKITIQASGGLSDADIEKMV
KDAEENADADKERRALIEAKNQAESLIHSTEKSLEEHSDKVDPTTVEAIELAIAALNDEL
ATDNVDKINNGIQNVTEAAMKLGEAIYKAAQDE-NE--DVAPAADAPE----GDDDIVDA
DFEDL-DDN-KRA-MKFSIERAALLKAVSQAQSVVERRNTIPILANVLIEAEGSDASFRA
TDLDIEVVDKAAAQVERAGATTVSATTLHEIVRKLPDGALISLTADSAAGRLTVEAGRSN
FSLATLPREDFPVMATSEYQSNFKAPAPVLRRLFDKSKFAISTEETRYYLNGVYMHISDS
EGSKVLRCVATDGHRLARIDAPMPEGAAEMPGVIVPRKTVGELRKLLDDDDMEIAVSVSE
TKIRFATPDITLTSKVIDGTFPDYTRVIPQGNTRKMEVDASDFARAVDRVATVSSERSRA
VKLQLDEDRLVLSVNAPDSGAAEEELVVAYADERLEIGFNAKYLLEIASQVDRENAVFLF
NSSGDPTLMREGNDMSAVYVVMPMRVMSDMLKGKRGLIMGVANERSIAWGIAKAMAEAGA
ELAFTYQGEAFGKRLEPLAESVGSDFMVDVDVTDDASLDAAFEQLGARWPTIDFVVHAIA
FSDKSELTGRFLNTSRANFKNSMDISAYSFIEIARRAHPLMIENGGTLLTLTYMGSNRVT
PNYNVMGVAKAALESATRYLANDLGPEGIRVNAISPGPMKTLAGAAIGGARKTYKHTDTN
APMRANATLEAVGGTAVYLASDAGACTTGEIIRVDGGFHVLGMPQAENLMAREKTK-TKR
KVSKNIAAGVAHVNSSFNNTKILISDVQGNAISWSSAGTMGFKGSRKSTPYAAQMAAEDA
GKKAQDHGVKTLEVEVQGPGSGRESALRALAAAGFNITSIRDVTPMAHNGCRPPKRRRV-
----------------------VARIAGVNIPTAKRVPIALTYITGIGNSSAAAICEAVG
IDSTRRINELSDAEILKIREYIDENYTVEGDLRRDTQMNIKRLMDLGCYRGLRHRRNLPV
RGQRTHTNARTRKGPAKAIAGKKKMTYIVNDACIACKYTDCVEVCPVDCFYEGENMLVIH
PDECIDCGVCEPECPADAIRPDTEPDMEKWVXFNRKYSELWPVIITKKDPLPEAEERDGE
EGKLEKYFSEAPGEGGMS-TKDFLKKIKDEDIEYVDVRFTDTRGKLQHVTIVSDLVDEDF
VEEGFMFDGSSIAGWKSIEASDMKLMLDTNTAYVDPFYAEKTICVHCSVVEPDTGEAYER
DPRGTAQKAEAYLKASGIGDVAYMGPEAEFFLFDNVKFSNSINKVSYEVDASDASWNTDT
DYEMGNMGHRPGLKGGYFPVNPTDEAQDLRAEMLSTMKRLGMKVDKHHHEVASCQHELGL
IFGTLTEQADELQKYKYVIHNVAHAYGKSATFMPKPIYGDNGSGMHVNMSIWKDGKPLFA
GDKYADLSQEALYFIGGILSHAKSLNAFTNPATNSYKRLIPGFEAPVLRAYSARNRSGCV
RIPWTESPKAKRVEARFPDPAANPYLCFAALLMAGLDGIKNKIDPGEAMDKNLYDLPAEE
LADIPTVSGSLREALEELQSDMDYLLAGDVFTKDQIEGYIELKMEEVHKYEHTPHPVEFG
MYYSC-------------MKKIEAVIKPFKLDEVKEALQEVGVQGLSVIEVKGFGRQKGH
TELYRGAEYVVDFLPKVKIEIVLDDDQVDAAIEAIVSAAKTEKIGDGKIFVSPIEQTIRI
RTGETGSDALMAEQ--------AQ-------ALKVSNEVAISIENMNXWXGTFHVXRDIX
LTVYRGERIVIAGPSGSGKSTLIRCINALEEHQKGRIEVDGTVLSSDVKNIDKIRSEVGM
CFQHFNLFPHLTILENCTLAPIWVRKTPKKEAEEIAMHFLEKVKIPDQADKYPGQLSGGQ
QQRVAIARSLCMRPRIMLFDEPTSALXPEMIKEVLDTMVELAEEGMTMLCVTHEMGFARQ
VANRVIFMDEGQIVEQNEPEEFFNNPQSPRTKLFLSXILGH------MSDPV------QR
PRSFQEIILALQSYWARQGCAVLQPYDMEVGAGTFHPATTLRALGTNPWAAAYVQPSRRP
TDGRYGENPNRLQHYYQFQALIKPSPPNLQELYLGSLEAIGIDMALHDIRFVEDDWESPT
LGAWGLGWEVWCDGMEVSQFTYFQQVGGHDCHPVSGELTYGLERLAMYVLGVDHVMDMPF
NSPDAPIPLTYGDVFKQTEEEYARWNFDVANTDVLLDHFVEAENECKAILAQDAVDPKTG
KRIVMAHPAYDQCIKASHIFNLLDARGVISVTERQAYIGRVRTLAKACADAFVQTRAGGW
S-ENAA------
>HLHBPLDB
MIDSDPTLRPDPQPGD----IDRALRPQMLDEFVGQAEARANLKVFIQSAKQRGEAMDHT
LFHGPPGLGKTTLAQIMARELGVGFRMTSGPVLAKAGDLAAILTNLEARDVLFIDEIHRL
NPAVEEVLYPALEDFELDLVIGEGPAARTVRIELQPFTLVGATTRMGLLTTPLRDRFGIP
TRLQFYTEDELFIIVDRNARKLGAPADEGGAREIAKRARGTPRIAGRLLRRVVDFAVVEG
DGRVTRALADMALTRLGVDKLGLDGADRRYLRLIAENYQGGPVGIETMSAALSESRDALE
EVIEPYLLQQGLIQRTPRGRMLAQKAWTHLGMAPP---------KPQS-----DLF--G-
-----------MAAKPFFRRRKVCPFSGDNAPAIDYKDTRLLQRYISERGKIVPSRITAV
SAKKQRELARAIKRARFLALLPYAVKMVQLTLPKNSRMTTGKTWPKPEGAKNLRQFQVYR
WNPDDGKNPAIDTYFVDMDTCGPMILDALIKIKNEIDPTLTFRRSCREGICGSCAMNIDG
INTLACTYGVDEVKGAVKIYPLPHMPVVKDLIPDLTHFYAQHASIQPWLETKTAEPAKEW
KQSIDDRAKLDGLYECIMCACCSTSCPSYWWNGDRYLGPAALLHAYRWIIDSRDEATGER
LDDLEDPFKLYRCHTIMNCAKTCPKGLNPAAAIANIKKMMVERTV---------------
------------------------------------------------------------
-----------MNIHEYQAKALLRSYGAPVSDGRVVLKAEEAKTAAGEMDGPLWVVKAQI
HAGGRGKGSFKEADAGDKGGVRLTKSVEEAAEEAKKMLGRTLVTHQTGPAGKQVNRIYIE
DGSGIETELYLALLVDRQTSRIGFVCSTEGGMDIEEVAESTPEKIISFSVDPAAGFQPYH
GRRVAFALGLEGKQVKQCVTLMGQLFKAFVEKDMEMLEINPLIVTDAGDLKVLDAKVSFD
GNAMYRHGDIADLRDTTEEDPKELEASKYDLNYIALDGEIGCMVNGAGLAMATMDIIKLY
GAEPANFLDVGGGATKEKVTEAFKIITSDPQVKGILVNIFGGIMRCDVIAEGVVAAVKEV
GLQVPLVVRLEGTNVEEGKAIINNSGLDVIAADDLKDGAQKIVKAVKGM-----------
-------------DSTLVKDDPNTGVKEGVDQETVDAVREVGGAYKYGWSTDIEMDYAPL
GLNADIVKLISEKNEEPEWMLEWRLAAYERWLTKKEPNWAMVDYPEIDFQQQYYYARPKS
MAEKPKSLDDVDPKLLETYKKLGIPLKEQAILAGVEGAEKIGDEP---RKVAVDAVFDSV
SVGTTFQDELKKAGVIFCSISEAIREHPELVKKYLGSVVPVNDNFYATLNSAVFSDGSFV
YVPPGVRCPMELSTYFRINAENTGQFERTLIIADKGSYVSYLEGCTAPQRDESQLHAAVV
EIIIEEDAEVKYSTVQNWYPGDEDGKGGIYNFVTKRADCRGDRAKVMWTQVETGSAVTWK
YPSCILRGDDSQGEFYSIAIANNMQQADTGTKMIHLGKRTKSRIVSKGISAGKAQNTYRG
LVTMHPKAKESRNYTQCDSLLIGDKCGAHTVPYIEVKNNSSRVEHEATTSKVDDDQLFYC
RSRGMDEEEAVALVVNGFCKDVLQALPMEFAMEAQALVAISLEGSVG-------------
----------------MLSIKGLKVKLEEEDKQILKGVDLEVEAGKVHAIMGPNGSGKST
LSYVLSGKDGYEVTEGSAHLGDIDLLDLEPEERAAAGLFLAFQYPVEIPGVGNMTFLRTA
VNAQRKARGEEEMSAAEFLKVVRARAKELKIDADMLKRPVNMGFSGGEKKRNEILQMAML
EPKMCILDETDSGLDVDAMKLVADGVNALRTEGRGFLVITHYQRLLDHIKPDVVHIMADG
RIIKTGGPELALEVENNGYADILSEVAM--------------------------------
--------------------------QTWGLRQPEGRLYRLERNKLYILGFFIMAETRET
KLLIIGSGPAGYTAGVYASRAMLNPILVQGIEPGGQLTTTTEVENWPGDSEVQGPDLMIR
MQDHAKAMGTEIIGDIITDLDLSSRPFHAKGDSGTTYVADAVILATGARAKWLGLETEEK
FKGFGVSACATCDGFFYRNQEIVVIGGGNTAVEEALFLTNFASKVTLIHRRDELRAEKIL
IDRLMKNPKIEPLWFHQLDEVYGTDAPLGVEGVKVKHVETGEITDIPCKGVFVAIGHAPA
NELVKDTLETHMGGYVVTKPDSTETSVPGVFAAGDLTDHKYRQAVTSAGMGCMAALEAER
FLAEVGDD----EG------KDTSLPLGYGAEVKD--------DA-MPVIYEKVALIGLG
LIASSMFWAMKRGGLAGHVSGFARSAETRDTAREIGLCDEVCDSIAKTVKDADLVVLCVP
VGVMGSVAAEMAGHLKPGCTVTDVGSVKADVIAQVGPLLPDGVHFIPAHPLAGTEHSGPR
SGFAELFDNRWCLLVPVPDTNANAISRLRNLWDGMGANVEEMDAEHHDLVLAVTSHAPHL
IAYTMVGVADDLRRVTDSEVIKYSAAGFRDFTRIAASDPTMWRDVFLTNKEATLEILGRF
TEELFALQRAIRMGDGDHLHDYFTRTRAIRRGIIEAGQDTDAPNFGRQPGN--KMGFKMG
IVGLPNVGKSTLFNALTKTAAAQAANFPFCTIEPNVGEVAVPDSRLDKLAAIAGSKQIIP
TRMTFVDIAGLVKGASKGEGLGNQFLANIRETDAIAHVLRCFEDGDVTHVEGRVDPVADA
ETIDTELMLADLESIEKRRAGLVRKIKGNDKDAAQQDRLLAAAQEAIENGKPARTVEVDA
DDAKAWRMLQLLTTKPVLYVCNVGESEAAEGNALSAKVAEMAAAQGNSHVVISAQIEEEI
SQLEPEEASMFLDEMGLEEAGLDRLIRAGYELLHLETYFTVGPKEARAWTIKAGTSAPKA
AGVIHGDFEKGFIRAETIAYDDFVALGGEGPAKEAGKMRAEGKSYTVKDGDVLHFLFNT-
------------------------------MPVLVMKFGGTSVATLDRIRRAAKRVGVEV
AKGYDVIVIVSAMSGKTNELVGWVNETSPLYDAREYDAVVSSGENVTAGLMALTLQEMDV
PARSWQGWQVPVKTTSAHSSARIEEIPPANIMAKFGEGMRVAVVAGFQGVSPEGRITTLG
RGGSDTTAVAFAAAFDAERCDIYTDVDGVYTTDPRVSAKARKLDKIAFEEMLELASLGAK
VLQTRSVELAMRYKVKLRVLSSFEEQSDEAGTLVCAEEEIMESNVVSGIAFSRDEAKMTL
VSVADRPGIAAAIFTALSDGGVNVDMIVQNISEEGRTDMTWSCPVDQIKRAEVAIDAAKK
SGELNFDDLIAD-----------------------TDVAKVSVVGIGMRSHTGVAAKMFQ
VLSNEGVNIKVITTSEIKISVLIDRKYMELAVQALHDAFELDKRA---------------
--------------------------------------------MTGANDYSEIAGADVC
IVTAGVARKPGMSRDDLLGINLKVMKSVGEGIAAHAPDAFVICITNPLDAMVWALREFSG
LPHHKVCGMAGVLDSARFRHFLATEFNVSMKDVTAFVLGGHGDTMVPLTRYSTVAGIPLP
DLVKMGWTTQDKLDAIVQRTRDGGAEIVGLLKTGSAFYAPATSAIEMAEAYLKDQKRVLP
CAAYVDGAYGLDGFYVGVPTVIGAGGVERVVEIAMNKDEQSMFDNSVNAVKGLVDACKGI
DESLKMN-------------------------------FCKVLLPMSVFDQFRGLFSSDM
AIDLGTANTLVYVKGKGIVLSEPSVVAYHVKDGVKKVLAVGEDAKLMLGRTPGSIEAIRP
MREGVIADFDTAEEMIKHFIRKVHKRSTFSKPKIIVCVPHGATPVEKRAIRQSVLSAGAR
RAGLIAEPIAAAIGAGMPITDPTGNMVVDIGGGTTEVAVLSLGDIVYARSVRVGGDRMDE
AIISYLRRQQNLLIGETTAERVKTSIGTARMPDDGRGTSMQIRGRDLLNGVPKEIEVTQA
QIAEALAEPVQQICEAVMTALETTPPDLAADIVDRGVMLTGGGALLGDLDLALREQTGLA
ISVADEPLNCVALGTGKALEYEKQLRHAIDYDSMALERTFSIIKPDATRRNLTGKINAKF
EEAGLRIVAQKRIHMTKAQAGVFYAVHAERPFYDELCEFMASEPVVVQVLEGEGAIAKNR
EVMGATNPADAAEGTIRAEFAESVGENSVHGSDAPETAAVEIAYFFSGLELV-------G
MAVAAA---------GA--------------------NVAGMDRDVATQNLNKELQDKGF
LLTSTEDIINWARTGSLHWMTFGLACCAVEMMHTSMPRYDLERFGTAPRASPRQSDLMIV
AGTLTNKMAPALRKVYDQMPEPRYVISMGSCANGGGYYHYSYSVVRGCDRVVPVDVYVPG
CPPTAEALLYGIMQLQRKIRRTGTIVRMMDG-------TK---GFEDALTGEQKIRNFNI
NFGPQHPAAHGVLRLVLELDGEIVERCDPHIGLLHRGTEKLMESRTYLQNLPYFDRLDYV
APMNQEHAWCLAIEKLTGVEVPRRASLIRVLYSEIGRILSHLLNVTTQAMDVGALTPPLW
GFEEREDLMIFYERACGARLHAAYFRPGGVHQDLPPALLDDIEAWTHKFLSGFMVDVDQL
LTENRIFKQRNADIGIVSEQDIQDWGFSGVMVRGSGLAWDLRRAQPYECYDEFDFQIPTG
VNGDCYDRYLVRMEEMRQSTYIIQQAIEKLRAPEGQGDVLARGKITPPSRTAMKTDMESL
IHHFKLYTEGFHVPAGEVYCAVEAPKGEFGVYLVADGSNKPYRAKLRAPGYLHLQAMDYV
AKGHQLADVAAIIGTMDIVFGEVDRMANTDYTRHAKYFLLQDFYQGLKLGIKYMFKPKAT
INYPHEKGPLSPRFRGEHALRRYPNGEERCIACKLCEAVCPAQAITI-DAEPRDDGSRRT
TRYDIDMTKCIYCGFCQEACPVDAIVEGPNFEFSTETREELFYDKAKLLDNGERWEAEIA
RNLELDAPYR----------------------MIGIEHYLTVAATLFVIGIFGLFLNRKN
IIIMLMSIELMLLAVNINFVAFSYYL---G--DLVGQVFTLFVLTVAAAEAAIGLAILVC
FFRNRGTIAVEDVNVMKGMFNVTKKSMQWGEETLTLETGKVARQADGSVIATLGETSVMA
NVTFARQQKPGQDFFPLTVHYQEKYYAAGKVPGGFFKRE-ARPTEKETLTARLIDRPIRP
LFVPGFKNEVLVMCTVLSHDLVNDPDMVAMIAASAALTISGAPFRGPIGACRVGFEDGDY
VLNPTVDDMQDLRLNPDQRLDLVVAGTKEAVMMVESEAYELSEEEMLGAVKFAHEQIQPV
IDLIIDLAEDAAKEPFDFQPVDYSDLSAAVKTAGEDAMRAAFAIADKQERTAAVAAARET
IKAALTEEQLEDANLGSALKGLEASILRGDVVKTGKRIDGRKTDEIRDIVAETGILPRTH
GSSLFTRGETQGLVVTTLGTGDDEQFIDALHGNFKSNFMLHYNFPPYSVGEVGRVGGPGR
REIGHGKLAWRALQAVLPASTDFPYTIRVVSEITESNGSSSMASVCGGSLSMMDAGVPLK
APVAGVAMGLILEEDGSYAILSDILGDEDHLGDMDFKVAGTEAGITSLQMDIKIAGITPE
IMEKALAQAKAGRVHILGEMNKAIS-GAGEFSVHAPRIETMQIPTDKIREVIGSGGKVIR
EIVEVSGAKVDINDEGIIKIASPNGDSIKKAYDMIWSIVAEPEEGAVYTGTVVKIVDFGA
FVNFFGKRDGLVHVSQIENRRLNHPSDVLKEGQEVKVKLLGFDDRGKVRLSMKVVDQETG
-----EEI--KKEE-GGEAM-----RPPRPDAPARRLAPPCAAAYNAKNNVGSPVM-SFA
---------------------------------HRHLLGIEHLSQDDITTLLDLADSYAD
LNRQPHKHSDALSGLTQINMFFENSTRTQASFEIAGKRLGADVMNMAMQASSIKKGETLI
DTAMTLNAMHPDLLVVRHPQSGAVDLLAQKVNCAVLNAGDGRHEHPTQALLDALTIRRAK
GRLHRLSIAICGDIAHSRVARSNIMLLGKMENRIRLIAPPTLMPAQIGEFGVEVFDDMEE
GLKDVDVVMMLRLQKERMDGGFIPSEREYYHRYGLDAEKLAHAKPDAIVMHPGPMNRGVE
IDGTLADDINRSVIQDQVEMGVAVRMAAMDLLARNLVD--SRKASAM----------PES
QSKVTFNRVMLKISGEALMGDQGFGLNPPTVQRIANEVKSVHDLGVEICMVIGGGNIFRG
LQGSAQGMERTTADYMGMLATVMNALAMQSALEELGIHTRVISAITMNEVAEPYIRRRAV
RHLEKKRVCIFAAGTGNPYFTTDTAATLRANEMACEAIFKGTK-VDGVYDKDPAKFDDAV
RYDAVSYDDVLQKRLGVMDASAIALARDNNLPIIVFSLDEPGGFKGILAGEGTYTRVQGM
ATADLLTMDNKKQAEKQKALDSALAQIERQFGKGSIMKLGAEGAIQDIKASSTGSLGLDI
ALGIGGLPMGRIIEIYGPESSGKTTLTLHCVAEQQKNGGVCAFVDAEHALDPQYARKLGV
DIDELLISQPDTGEQALEITDTLVRSGAVNMVVVDSVAALTPKSELEGDMGDSSVGVQAR
LMSQAMRKLTGSISRSNCMVIFINQIRMKIGVMFGSPETTTGGNALKFYSSVRLDIRRIG
ALKDRDEVVGNATRVKIVKNKVAAPFKQVEFDIMYGEGISKMGELLDLGVKAGVVDKSGS
WFSYGDERIGQGRENAKTFLKENTAMANEIEDKIRAAHGLDFDGSDS------DDADILE
A--------MTT----------------ETLNLADLKAQTPKNLLAMAEELEIENASTMR
KGEMMFQILRERADEGWEISGDGVLEVLQDGFGFLRSPEANYLPGPDDIYVSPEMIRQHS
LRTGDTIEGLIKAPDDAERYFALTDVTKINFEEPEKARHKVAFENLTPLYPDERLTMEVD
DPTIKDRSSRIIDLVSPIGKGQRCLIVAPPRTGKTVLLQNIANSIEQNHPECYLIVLLID
ERPEEVTDMQRSVKGEVVSSTFDEPATRHVAVSEMVIEKAKRLVEHKRDVVILLDSITRL
GRAFNTVVPSSGKVLTGGVDANALQRPKRFFGAARNIEEGGSLTIIATALIDTGSRMDEV
IFEEFKGTGNSEIVLDRKIADKRVFPAIDILKSGTRKEDLLVDKNDLQKTFVLRRILNPM
GTTDAIEFLIGKLKQTKTNSDFFDSMNSM--------RPSGRKLDELRAVSIETGFTKHA
EGSALIKMGDTHVLCTATIEDRVPPFIKGSGLGWVTAEYGMLPRATNTRMRREAAMGKQG
GRTVEIQRLIGRALRAGVDRSALGERQITIDCDVLQADGGTRCASITGGWVALKLAVNKL
MKAGDVVSDPLVDPVAAISCGIYAGQPVLDLDYPEDSEAGVDGNFIMTGTGKLIEIQMSA
EGSTYSRDQMNQLMDLAEKGVAELVEKQKAATAMRHARGYRRLNRTHEHRKALFSNMAGS
LIEHEQIKTTLPKAKELKPIIEKMITLAKRGDLHARRQAASKLKQDQYVAKLFDILGPRY
KDRQGGYVRVLKAGFRYGDMAPMAIIEFVDRDRDAKGANDKARVAAYE-VA--EDMSRTK
GGVVTHARHKKVIKAAKGYYGRRKNTFKVARQAVDKANQYATRDRKNRKRNFRALWIQRI
NAAVRSHDEALTYSRFINGLSLAGIEVDRKVLSDLAINEPEAFGAIVKQAQDALAAMAHK
KAGGSSRNGRDSAGRRLGVKKYGGEAVIPGNILVRQRGTKYWPAEGVGMGKDHTIFATVD
GKVQFHKGLKNRTFISVLPAAEAAEMAKPTTIKIRLNSSAGTGHFYVTKKNARTMTEKMV
IKKYDPVIRKHVEYKEGKIKMIHKNWAELIKPQQLDVKPGNDPARQATVIAEPLERGFGL
TMGNALRRVLMSSLQGAAITSVQIDNVLHEFSSVAGVREDVTDIVLNLKGVSLRMEVEGP
KRLSISAKGPGVVTAGDISESAGIEILNRDHVICHLDDNADVYMELTVNTGKGYVAADKN
KPEDAPIGLIPIDAIYSPVKKVSYDVQPTREGQVLDYDKLTMKVETDGSISPDDAVAFAA
RILQDQLGIFVNFDEPESASRQDDDDGLEFNPLLLKKVDELELSVRSANCLKNDNIVYIG
DLIQKTEAEMLRTPNFGRKSLNEIKEVLSGMGLHLGMDVEDWPPDNIEDLAKKFEDSFMA
AKDTNEDAKSDDQDAGHSLDMSQAAVKKMIGEAREKGYITYDQLNTVLPPDQVSSEQIED
VMSMLSEMGINVI--EDEEAEEEDAKGGTEIATTESNRDVALSSGTSEKLDRTDDPVRMY
LREMGSVELLSREGEIAIAKRIEAGRNTMIAGLCESPLTFQAITIWRDELLSEDILLRDV
IDLEATFGTQMGDEEET-TPVV-P-TAGT---ETKPAE-STSEVDADGNPI-SN--D-DD
DEDDDEQANMSLAAMEAALKPQVLEALDIIADDYVKLSQIQDSRISATLNEDGTFSKTDE
EEYQRVRSEIVALVNDLHLHNNRIEALIDQLYGINRRIMQIDSAMVKLADQARINRKEFV
DAYRGYELDPNWMERMAEKSGRGWQMFIERSSDKVDELRADMAQVGQYVGLDISEFRRIV
QQVQKGEKEARQAKKEMVEANLRLVISIAKKYTNRGLQFLDLIQEGNIGLMKAVDKFEYR
RGYKFSTYATWWIRQAITRSIADQARTIRIPVHMIETINKLVRTGRQMLHEIGREPTPEE
LAEKLQMPLEKVRKVMKIAKEPISLETPIGDEEDSQLGDFIEDKNAVLPLDSAIQENLKE
TTTRVLASLTPREERVLRMRFGIGMNTDHTLEEVGQQFSVTRERIRQIEAKALRKLKHPS
RSRKLRSFLDQ------MANYANLPAPTPEGGLNRYMQEIRKFPLLEPEEEYMLAKRWVE
EQDTEAAHRMVTSHLRLAAKIAMGYRGYGLPQAEVISEANVGLMQAVKRFDPEKGFRLAT
YAMWWIRASIQEYILRSWSLVKLGTTSGQKKLFFNLRKAKNRIGALEEGDLHPDNVKRIA
TDLGVTETEVISMNRRMSGGDASLNATVGSEGEGTMQWQDWLEDEDADQATDYEERDELE
TRREMLAEALDVLNDREKDILTQRRLSDQTVTLEDLSSQYDVSRERIRQIEVRAFEKLQK
RMRDLAREKGL-------------MG--TA---MARVTVEDCVDKVPNRFELVMLAAHRA
REIAAGSTVTVDRDNDKNPVVSLREIADETQSADELRERLIESNQNQIEVDEPEEDAMAL
LMGAEQ-DKPEEDSMSEEMLLRQLMAAQGQG------------------------MAMN-
SMEDFEALLEESFEMDTPEEGSVVKGKVIAIEAGQAIIDVGYKMEGRVELKEFAEPGEAP
KVEVGDEVEVFLRQVENSRGEAVISREMARREEAWDRLEKAYAAEERVEGAIFGRVKGGF
TVDLGGAVAFLPGSQVDVRPVRDAGPLMGLKQPFQVLKMDRRRGNIVVSRRAILEESRAE
QRAEVIGNLTEGQEVDGVVKNITEYGAFVDLGGVDGLLHVTDMAWRRVNHPSEILSIGET
IKVQVIKINKETHRISLGMKQLQEDPWDLVQAKYPLESTHTGRVTNITDYGAFVELEPGV
EGLVHVSEMSWTKKNVHPGKIVSTSQEVEVMVLEIDGAKRRVSLGLKQTMRNPWEVFAET
HPEGTEVEGEVKNITEFGLFVGLPGDIDGMVHLSDLSWDQRGEEAIQDYRKGDTVQAVVS
EVDVEKERISLSIKGVGGDKFAEAVGGVKRGSVVTVTVTSIEDGGIEVEYEGMKAFIRRS
DLSRDRAEQRPERFSVGDKVDVRITNVDAKAHRLGVSIKAREIAEEKEAVEQYGSSDSGA
SLGDILGAALK-GDE--VTKRTAAKHKIDRRMGENIWGRPKSPVNRREYGPGQHGQRRKG
KMSDFGIQLRAKQKLKGYYGDLTEKQFRRIYGEAERVKGDTGENLIGLLERRLDAVVYRA
KFVATVFAARQFVNHGHVKVNGKKVNIPSYRVKEGDVIEVRDRSKQMVALLEATQLAERD
VPDYIEADHSKMTATFVRTPALGDVPYPVMMEPNLVVEFYAKN-----------------
------------------------------------------------------------
----------------------------------------MPLYEHVMIARQDLSNTQAE
GLIEHFGTVLADNDGKLVDSEYWGVKTMAYKINKNRKGHYAFLRSDAPATAVQEMERLMR
LHDDVMRVLTIKVDEHKELPSVQMQKRDERPERG---ERRERRMKGA-------------
-----------------------IMAPQRPKGAGALD--VPPALSPAPVPPRSTELYAAL
DLGTNSCRMLIAQPKGSGFHVVDSFSKSVQLGAGLEKTGRLSRGSMTRTIQALRICQQKL
RRNKVRRMRLVATEACRRAANGAEFMQRIQRETGLKLDIIKPEEEAQLAVISCAPLVNRK
THNLLVVDIGGGSTELVWIDISKVPKADRAQSIMRLHGGFHQAK-TDVPAARVVDWISVP
LGVATLRDQFSDVEDDAARFALMSWFFEENLTDFTPYQSIQSQDHFQIVGTSGTVTTVAA
SHLGLKRYDRTKVDGLRMTSAQIDKVIHSYLAMGPGGRRADPRIGLDRQALIMSGAAILQ
ALMRCWPTDRLSVADRGLREGLLYAQMSADGVLEEGLG----------------------
------------------------------------------------------------
------------------------------------------------------------
------------------------------------------------------------
--------MTVELEDAIILLHEKKLSSLQPMVPLLEQVIQSQKPLLIISEDVEGEALATL
VVNKLRGGLKIAAVKAPGFGDRRKAMLQDLAILTGGQVISEDLGMKLESVTMDMLGSAKK
VTITKDETTIVDGAGEKAEIEARVAQIRNQIEETTSDYDKEKLQERVAKLAGGVAVIRVG
GMSEVEVKERKDRVDDALNATRAAVQEGIVVGGGVALVQAGKKLEGLTGDNADQNVGIGI
VRKALEAPLRQIAENAGVDGSVVAGKIRESDDLKFGFNAQTEEYGDMFKFGVIDPAKVVR
TALQDAASVAGLLITTEAMVADKPSKD-GGAA---GGMPDMGGMGGMGGMMMFYKDERLA
LFIDGSNLYAAAKNLGFDIDYKLLRQEFMRRGKLLRAFYYTALLENDEYSPIRPLVDWLN
YNGFSMVTKPAKEYTDSMGRRKVKGNMDIELAVDAMELAPHLDHIVIFSGDGDFRPLVES
LQRQGVRVSVVSTIRSQPPMISDELRRQVDNFIELEDLRDVIGRPPRETS----------
--------------DEM-DGDFRTEFTRSPAGLKNKPALVLNADYRPLSYYPLSLWPWQE
AVKAKWLDRVDIVAEYDDYVHSPSMQIRIPSVVVLKDYVKPQKRVAFTRFNLFLRDEFCC
QYCGARGDLTFDHVVPRAAGGITSWQNVVAACSPCNLKKGSKALHQTGFQLRKPPRQPQA
EDLRNMGRKFPPNYLHDSWMDFLYWDAELQA--MPEVIFPGPEGRLEGRYHPQKERDAPI
AILLHPHPQFGGTMNHKVVYNMHYAFYNMGFTVLRFNFRGVGRSQGEYDQGVGELSDAAS
ALDYLQSMNNNSKHCWVAGFSFGAWIGMQLLMRRPEITGFISVAPPANMYDFSFLAPCPA
SGLVINGTADRVAPPADTVNLVNKLHEQKGITITHQEIEGAGHFFEEPHMETLITSTTDY
VKRRLTETTRMKDFVDGTAFNNEQGNRARKLFAAVVLAALDDAIADDKKYGNGPEQIARW
ARSRDGREVLSCAGIDPNERVVEGLMDFVGKGVRTSVALSREESERRH-AAQQAEA----
---------------------------------AMTDI---------SHDRLLIIDFGSQ
VTQLIARRLRELNVFCEIHPFNTVDDAFLKDFAPKAVILSGGPSSVFAEGAPMPPQSVFE
LGVPILGICYGQQVMMHCLGGKVERGH-----GTAEFGRAYVTPSEARLELLEGWFLT--
--EKEQVWMSHGDHVSAIAPGFEVYGTSPHAPFAVTGDVSRNFYAVQFHPEVHHTPNGAR
LYENFVRLAGFKGDWTMSAYRDEAIAAIREQVGDQKVICGLSGGVDSSVAAVLIHEAIGD
QLTCVFVDHGLLRKGEAEEVVTMFRDNYNMPLIHADEQELFLGELDGVSDPETKRKIIGK
LFIDVFQKHAKEVGDATFLAQGTLYPDVIESVSFSGGPSVTIKSHHNVGGLPEKMGLKLV
EPLRELFKDEVRELGRELGLPPSFIGRHPFPGPGLAIRCPGEITREKLDILREADAVYID
QIRKHGLYDEIWQAFVAILPVRTVGVMGDGRTYDFACALRAVTSVDGMTADYYPFTHEFL
GETATRIINEIPGINRVTYDITSKPPGTIEWE---------MEIREALTFDDVLLVPAAS
NVLPSAADTRTRVTKSIALNIPLLSSAMDTVTESRMAIAMAQAGGMGVIHRNLTIDEQSK
EVRRVKRFESGIVYNPITLRPDQTLADAKALQERYRVTGFPVVDEAGRVVGIVTNRDMRF
ASDDATPVRL--MMSSDNLALLQEPADRDEAISLMKARRIEKLLVTDAKGKLTGLLTLKD
TEQAVLNPTACKDNLGRLRVAAATTVGDAGYERSQALVEAGVDMIVIDTAHGHSAGVAEA
VRRARDLSSDVQIVAGNVATGDATRALIDAGADAVKVGIGPGSICTTRMVAGVGVPQLTA
IMDCAKA--AGDVPIIADGGIKFSGDFAKAIAAGASCAMVGSMIAGTDESPGEVILYQGR
SFKSYRGMGSLGAMARGSADRYFQKDAASDKLVPEGIEGQVPYKGSANAVVHQLVGGLRA
AMGYTGCATVEEMRKNCTFVKITNAGLSESHVHDVQITRESPNYRIG-------------
----MSDTDQLPEEYGADSIKVLKGLEAVRKRPGMYIGDTDDGSGLHHMVYEVVDNGIDE
ALAGHADAVNVTIHDDSSVSVSDNGRGIPVGIHQEEGVSAAEVIMTQLHAGGKFDSNSYK
VSGGLHGVGVSVVNALSDWLELRIWREGKEHVARFEGGFTTKHLEVVGPT-ERTGTEVRF
MASTETFSNLDYSFETLEKRLRELAFLNSGVRIILTDERPAEPLRTELFYEGGVKEFVKY
LDRSKTSVMPEPIFISGEKDDIGVEVAMWWNDSYHENVLPFTNNIPQRDGGTHTAGFRGA
LTRTINNYAQSSGIAKKEKVSFTGDDAREGLTCVLSVKVPDPKFSSQTKDKLVSSEVRPA
VEGLVNEKLAEWFEENPQIAKIVVGKIIEAAHAREAARKARDLTRRKTAMDVNFLAGKLK
DCSEKDPSKTEVFLVEGDSAGGSAQTGRDRQTQAILPLKGKILNVERARFDRMLGSQEIG
NLVMALGTGIGRDEFNIDKLRYHKIVIMTDADVDGAHIRTLLLTFFYRQMPQLIENGHLY
IAQPPLYKVSRGKSEVYLKDQAAMEDYLIQQGIEGAMLKQGNGEEITGQDLARVVDLARQ
MRRVLEAFPTHYPRHILEQAAIAGAFVPGAVDADLQGVADKVAERLNLIALEWERGWQGR
ITQDHGVRLARILRGVEEVRTLDGRMLRSGEAKRSGGFTEHLQDVYGTPAKLVRKDRSQL
IHGPMDLLEAILAEGEKGLSLQRYKGLGEMNPDQLWETTLDPDARTLLQVKVADMAEADD
LFTKLMGDVVEPRREFIQQNALSVENLDF-------------------------------
--------------------------------MDYTKQLDQAIDRLHEEGRYRTFIDIER
RNGQFPHAVWTQPDGQEKNITVWCGNDYLGMGQNPVVLAAMHEALEATGAGSGGTRNISG
TTIYHKRLEEELSDLHGKEAALLFTSAYIANDATLSTLPKLFPGLIIYSDELNHASMIEG
VRRNGGAKRIFRHNDVDHLRALMAADDPAAPKLIAFESIYSMDGDFGPIEAICDIADEFG
ALTYIDEVHAVGMYGPRGAGVAERDRLMHRLDIINGTLAKAYGVMGGYIAASAKMCDAIR
SYAPGFIFTTSLPPAVAAGAAASVAYLKTAPELREKHQQQAKVLKLRLKGLGLPIIDHGS
HIVPVIVGNPVHTKILSDRLLEDHGIYVQPINFPTVPRGTERLRFTPSPVHGPLEIEGLV
HAMDALWSHCALNRAEMAG-----------------------MAADRQNLQDAFLNHVRK
TKVPVTIFLINGVKLQGVITWFDNFCVLLRRDGQSQLVYKHAISTIMPSTPISLYEGEDA
NMSK-QEFPGWHGTTIIGVKKDGEVVIAGDGQVSLGQTVIKGTARKVRRLSPGGFDVVAG
FAGSTADAFTLLERLEAKLEATPGQLARASVELAKDWRTDKYLQKLEAMLIVSDGRELLV
ITGAGDVLEPEHSVAAIGSGGNYALAAARGMMDSDRDAETVARDAMKIASDICVYTNGNL
TVEKI-----------TQMATKPMTKTQLVAALAEEMGEDKKTASAALDAVCALITKEVS
GGGAVTLPGIGKIYCRERPERMVRNPATGEQFKKDADKVVKMTIAKALKDSVN-------
--------------------------------------EMADKTLTRMDLSEAVFREVGL
SRNESAQLVEAVLEHMSDALVKGEQVKISSFGTFSVRDKSARVGRNPKTGEEVPINPRRV
LTFRPSHLMKDRVADGNKRMIRSELIQKIADDNPHLYQRDVERIVNTIFEEITGAMSDGD
RVELRGFGAFSVKKRDARVGRNPRTGETVHVEEKHVPFFKTGKLLRDRLNGNSMRVYYDR
DCDVNLIKDKKVAILGYGSQGHAHALNLRDSGAKNLVVALREGSASKAKAEGEGLKVMEI
AEAAAWADVIMFTMPDELQAETYKKYVHDNIREGAAIAFAHGLNVHFGLIEPKPGVDVIM
MAPKGPGHTVRGEYTKGGGVPCLVAVDTDATGKALEIGLSYCSAIGGGRSGIIETNFREE
CETDLFGEQAVLCGGIVELIRCGFETLVEAGYEPEMAYFECLHETKLIVDLIYEGGIANM
DYSISNTAEYGQYVSGPRILPYDETKARMKAVLSDIQSGKFVRDFMLENSVGQPTLKSSR
RANDEHQIEVVGGKLREMMPWISAGKMVDKSKNMSALKIKKGSNSHSAYNLRPNFSDVIE
RHTLAVLVENEPGVLARVIGLFSGRGYNIDSLTVAEVDHTGHLSRITIVTSGTPQVIEQI
KAQLGRIVPVHEVHDLTVEGPVVERELAMFKVNGTGDKRVEALRLADIFRANVVDSTLET
FVFEITGAPEKIDAFAELMRPLGLVSVARTGVAALSRG-D--------------------
------------------------------------------------------------
------------------------------------------------------------
---------M--------------------------------------------------
------------TPLSHIRNFSIVAHIDHGKSTLADRLIQETNTVSLRDMKAQMLDSMDI
ERERGITIKAQTVRINYTAQNGEEYILNLIDTPGHVDFAYEVSRSMRAVEGSLLVVDSTQ
GVEAQTLANVYHAIDADHEIVPVLNKIDLPASDCDRVAEQIEDVIGIDASEAIRVSAKTG
QGIVETLEAIVHKLPAPE-GTQDAPLKAMLVDSWYDSYLGVIVLVRIMDGQLKKGDRIRM
MQNGSVHHVDRIGVFRPAMTEIDSLNPGEIGFLTASIKQVRDTRVGDTITHEKKGTETPL
PGFKPAQPVVFCGLFPVDAAEFEDLRDSIEKLALNDASFSFEMETSAALGFGFRCGFLGL
LHLEVIRDRIEREYDIDLITTAPSVIYDIHMKDGTVEQLHNPADMPDLTFVDHIEEPRIK
ATILVPDEYLGDVLKLCQDRRGIQMDLTYAGSRAMVVYDLPLNEVVFDFYDRLKSVTKGY
ASFDYQMIGYRQDALVKMSILVNDEPVDALSTMVHRDRAEMRGRAMVEKLKDLIPRHMFK
IPIQAAIGGKVIARETLSAMRKDVTAKCYGGDASRKRKLLDKQKAGKKKMRQFGKVDIPQ
EAFISALKMDSM----SPKTLYDKIWDAHVAHEADDGTCLLYIDRHLVHEVTSPQAFEGL
RMTGRTVRRPDQTIAVPDHNVPTTLDRANAATMTEDSRVQVAALDTNAKEFGLHYYPVSD
VRQGIVHIVGPEQGWTLPGMTVVCGDSHTATHGAFGSLAHGIGTSEVEHVLATQTLIQKK
SKNMKVEITGKLAPGVTAKDITMTVIGETGTAGGTGYVIEYCGEAIRDLSMEGRMTVCNM
AIEGGARAGLIAPDDKTFEYCKGRPHAPKGAQWEAAMDWWKTLYSDDDAHWDKVITIKGE
DIAPAVTWGTSPEDVLPITAKVPAASDFTGGKVDAAKRAIEYMGLTEGMALTDIEIDTVF
IGSCTNGRIEDLRAAAAVLKGKK---IKDGMRAMIVPGSGLVRAQAEEEGLADIFKDAGF
EWRLAGCSMCLAMNPDQLAPGERCASTSNRNFEGRQGFKGRTHLMSPAMAAAAALTGRLT
DIRKLDA----M--RDLKIPEQRHPEKARRPDNPQPKKPSWIRVKAPGGKGYADTAKIMR
ENKLVTVCEEAGCPNVGECWSQGHATMMIMGEVCTRACTFCNIATGRPPEALDIFEPGRV
ADAVSKLGLNHVVITSVDRDDIEDGGAEHFAQTIRAVRKRSPGTTIEILTPDFIRCDPKV
LETVVEARPDVFNHNLETVPGLYPEVRPGARYFHSLRLLQRVKELDPTMFTKSGIMVGLG
EDRQSVMQVMEDMRAADIDFLTIGQYLQPTPKHHAVDRFVHPDEFAAYEKSAYGKGFLMV
SATPLTRSSYHAGDDFARLQAARLAKLG-----MLDATP--TPDAQVETLLEVNNIEVIY
NSVILVLKGVSLKVPKGGITALLGGNGAGKTTTLKAISNLLHSERGEVTKGSIKYRNDPV
HKLDPAEMVKRGVVQVMEGRHCFEHLTIEENLLTGAYTRNDGKAAIARDLEMVYEYFPRL
RERRKSQAGYTSGGEQQMCAIGRALMSRPETILLDEPSMGLAPQLVEQIFEIVKSVNENE
GVTFLLAEQNTNVALRFAHYGYILESGRVVMDGPAADLRENQDVKEFYLGMSDEGRKSFR
DVRSYRRRKRWLS---------------------------------------MAGTRLDP
IDRKILAELQADGRMTNVELAKRVGISAPPCLRRVRTLEESGYIRGYHANVNARELGFEV
QVFAMVGLASQAESDLTAFEEKCRNWPLVRECHMLNGEVDFLLKCVAPDLSSFQSFLTGQ
LLTTPNVESVKTSLVIRPAKDEPGVPFDVLESRLKSEP----------------MSDVAD
RVKKIVVEHLGVEEDKVVENASFIDDLGADSLDTVELVMAFEEEFGIEIPDDAAENIQTF
GDAVKFIKEASMANDYIVKDISLAAYGRKELDIAETEMPGLMALRAEYGDSKPLSGSRIV
GSLHMTIQTAVLIETLVALGADVRWASCNIFSTQDHAAAAIAEGGTPVFAIKGQSLEEHW
DYLDKSFQFPD-GPNLILDDGGDATLYILLGARAEAGE-D-VIPVPSSEEEVAIKAQIQK
RMEQSPGWFTKMREQIKGVSEETTTGVHRLYDLVKQGQLPFPAINVNDSVTKSKFDNKYG
CRESLVDGIRRATDVMMAGKVAVVCGYGDVGKGSAASLAGAGARVKVTEADPICALQAAM
DGFEVVLLEDVLDTADIFITTTGNKDVIRIEHMREMKDMAIVGNIGHFDNEIQVAALKNH
KWTNIKEQVDMIEMPSGNRLILLSEGRLLNLGNATGHPSFVMSASFTNQVLAQIELWENT
GKYENKVYILPKHLDEKVARLHLDRIGVKLTQLSSEQAAYIGVTPEGPFKPEHYRYMGYR
VVIAGATGNVGREMLNILAERHFPVDEIVALASRKSMGSEVSFGDKTLKTKDLDTFDFTG
WDMALFAVGSEATKKYAPKAAKAGCVVIDNSSLYRYDPDIPLIVPEVNADAIHDYSKKNI
IANPNCSTAQMVVALKPLHDRATIKRVVVSTYQSVSGSGKDGMDELWDQTKSIYNPTDDK
PAKKFTKQIAFNVIPHIDVFMDSGDTKEEWKMMVETKKIVDPKIKVTATCVRVPVFVGHA
ESINIEFEEHLDENEARDILREAPGIMVIDKREDGGYVTPVECAGDFATFISRIRQDSTI
DNGLNLWCVSDNLRKGAALNAVQIAELLGREVLKKGMGIQAAEISAILKDQIKNFGQEAE
VAEVGRVLSVGDGIARVYGLDNVQAGEMVEFPGGIMGMALNLETDNVGVVIFGSDRDIKE
GDTVKRTNSIVDVPIGNGLLGRVVDGLGNPIDGKGPIESTERGLADVKAPGIIPRKSVHE
PMATGLKSVDAMIPVGRGQRELIIGDRQTGKTAVALDAILNQQQINDAAGDDESKKMYCV
YVAIGQKRSTVAQLVKKLEETGAIDYSIVVAATASEPAPMQYLAPYSATAMAEFFRDNGR
HALIIYDDLSKQAVSYRQMSLLLRRPPGREAYPGDVFYLHSRLLERSAKLGDDAGNGSLT
ALPIIETQGGDVSAFIPTNVISITDGQIFLETELFYQGIRPAVNTGLSVSRVGSSAQTKA
MSSVAGPVKLSLAQYREMAAFAQFGSDLDASTQQLLNRGARLTELMKQPQYSPLTNAEIV
CVIYAGTNGYLDKIDVNEVGRFEAGLLAHLRSKHADLMADITNNDRKVKGELEDKIKAAI
DSFAADFAMANAVGKITQVIGAVVDVQFEDHLPEILNAVVTENHGKKLILEVAQHLGENT
VRTIAMDATEGLVRGQRVEDTGAPISIPVGNATLGRIMNVVGEAIDEKGDIQSAERRSIH
ADAPEFAEQSTTSEVLETGIKVIDLLAPYAKGGKIGLFGGAGVGKTVLIMELINNIAKVH
SGYSVFAGVGERTREGNDLYHEMIESNVINPDDLEKSQVALVYGQMNEPPGARMRVALTG
LTLAEQFRDQSGTDVLFFVDNIFRFTQAGSEVSALLGRIPSAVGYQPTLATDMGAMQERI
TSTKSGSITSVQAVYVPADDLTDPAPATSFAHLDATTVLDRSISEKGIYPAVDPLGSTSR
LMDPSIVGEEHYNVARDVQGILQRYKSLQDIIAILGMDELSEDDKLTVARARKIERFLSQ
PFDVAKVFTGSDGKQVPLEETITSFKAVVAGEYDHLPEGAFYMVGGIEEVKAKAEKMAAD
-AAMSKSKKLDFRPNEFVVYPAHGVGQIISVEEQEVAGISLELFVIAFEKDKMTLRVPTH
KATEIGMRALSSPDVISHAMKTLKGKAKVKRAMWSRRAQEYEQKINSGDLIAIAEVVRDL
HRTDDQREQSYSERQLYEAALERLTREVAAVAGGDELAASKQVGDVLESRV---------
------------------------------------------AA----------------
------A-----------------------------------------------------
------------------------------------------------------------
------------------------------------------------------------
------------------------------------------------------------
-----MMEANIEEPISPSSLARDVGMSTRQLERLFRRYLNRSPKRYYMELRLQKARNLLM
QTDMSVINVALACGFASPSHFSKCYRAHYNTTPYRERGSHAAKPVAMKFLDLCKVYIRSG
AGGGGCVSFRREKYIEYGGPDGGDGGSGGSVWAEAVDGLNTLIDFRYQQHFFAKNGQPGM
GKQRTGKDGDDIILRVPVGTEILDEDQETVLADMTELGQRVELARGGNGGWGNLHFKSAT
NQAPRRANPGQEGVDRTLWLRLKLIADVGLLGLPNAGKSTFLAATSNARPKIADYPFTTL
HPNLGVVGVDNTEFVVADIPGLIEGASEGRGLGDLFLGHVERCAVLLHLVDGTSNTIAED
YQTIINELEAYGGELADKPRITVLNKIDALDEDDRVTAREELEKACGGEVMMMSGVAREG
VTEVLRALRGQIDDDRLRFRSE-DEEEAPWQP-MRLDDLM--------------------
---MAGK-DRD-DDETDLLTKTKPKTKRPPLYKVMLLNDDFTPMEFVVIVLERFFGLNHA
QAFEIMLTVHKKGLAVVGVFSHEIAETKVAQVMDFARRHQHPLQCTMEKEE---------
----------------MANT---SSGDSKNTLYCSFCGKSQHEVRKLIAGPTVFICDECV
ELCMDIIREETKASGLKATDGVPTPKDICDVLDDYVIGQAMAKRVLSVAVHNHYKRLNHA
QKGG-DIELAKSNILLIGPTGCGKTLLAQTLARILDVPFTMADATTLTEAGYVGEDVENI
ILKLLQASEYNVERAQRGIVYIDEVDKITRKSENPSITRDVSGEGVQQALLKLMEGTVAS
VPPQGGRKHPQQEFLQVDTTNILFICGGAFAGLDRIIAARGKGSAMGFGADVRDQDARGI
GEIFTDLEPEDLLKFGLIPEFVGRLPVLATLEDLDEDALVTILTEPKNALVKQYQRLFEI
EDTQLTFTDDALLAIAKRAIERKTGARGLRSILEDILLNTMFDLPGMDSVTEVVVNEEAV
TSDAAPLMIHA-DA--E-KEPATAG---M------AETSLDLTTKPTKEISVREVFGIDT
DMVVHGFEERTSRVPDLDSTYKFDPDTTMAILAGFNHNRRVMVQGYHGTGKSTHIEQVAS
LLNWPCVRVNLDSHISRIDLIGKDAIKLKDGKQVTDFQEGILPWALRNPTAIVFDEYDAG
RADVMFVIQRVLEVDGKLTLLDQNQVIEPHPYFRIFATANTVGLGDTTGLYHGTQQINQG
QMDRWSLVATLNYLSIDAETQIVLSKNPHYNTEKGRKTIKQMVTVADLTRTAFMNGELST
VMSPRTVIAWAQNAEIFRDVGYAFRLSFLNKCDELERQTVAEFYQRLFDEELPESAASLS
LG----------------MSKIALVDDDRNILTSVSMTLEAEGFEVETYNDGQAALDAFN
KKLPDMAVLDIKMPRMDGMDLLQRLRQKTAMPVIFLTSKDDEIDEVLGLRMGADDYVKKP
FSQRLLVERIRALLRRQDAVETNEVGDTEETKVIERGDLRMDPLRHAVSWKGKDVSLTVT
EFLLLQALAQRPGFVKSRDQLMDVAYDDQVYVDDRTIDSHIKRLRKKMRTADDEFSAIET
LYGIGYRYNEE-----------------MAKVIGIDLGTTNSCIAIMDGSQPRVIENAEG
ARTTPSIVAFTDDERLVGQPAKRQAVTNPDNTIFGVKRLIGRRNDDADLAKDKKNLPFTV
MDGGNGDAWVQAKGEKYSPSQISAFILGKMKETAESYLGEEVTQAVITVPAYFNDAQRQA
TKDAGKIAGLEVLRIINEPTAAALAYGLDKKDTQTIAVYDLGGGTFDVTILEIDDGLFEV
KSTNGDTFLGGEDFDMRIVNYLADEFKKTNGVDLTQDKMALQRLKEAAEKAKIELSSASQ
TEINQPFISMG-KDGSPLHMVMKLTRSKLEQLVGDLIKASMKPCAAALKDAGVSASEIDE
VVLVGGMTRMPRVIEEVTKFFGKEPHKGVNPDEVVALGAAIQAGVLQGDVKDVVLLDVTP
LSLGIETLGGVFTRLIDRNTTIPTKKSQVFSTAEDNQSAVTIRVFQGEREMAADNKILGA
FNLESIPPAPRGMPQIEVTFDIDANGIVAVGALDKGTGKEQKITIQASGGLSDADIEKMV
KDAEENADADKERRALIEAKNQAESLIHSTEKSLEEHSDKVDPTTVEAIELAIAALNDEL
ATDNVDKINNGIQNVTEAAMKLGEAIYKAAQDE-NE--DVAPAADAPE----GDDDIVDA
DFEDL-DDN-KRA-MKFSIERAALLKAVSQAQSVVERRNTIPILANVLIEAEGSDASFRA
TDLDIEVVDKAAAQVERAGATTVSATTLHEIVRKLPDGALISLTADSAAGRLTVEAGRSN
FSLATLPREDFPVMATSEYQSNFKAPAPVLRRLFDKSKFAISTEETRYYLNGVYMHISDS
EGSKVLRCVATDGHRLARIDAPMPEGAAEMPGVIVPRKTVGELRKLLDDDDMEIAVSVSE
TKIRFATPDITLTSKVIDGTFPDYTRVIPQGNTRKMEVDASDFARAVDRVATVSSERSRA
VKLQLDEDRLVLSVNAPDSGAAEEELVVAYADERLEIGFNAKYLLEIASQVDRENAVFLF
NSSGDPTLMREGNDMSAVYVVMPMRVMSDMLKGKRGLIMGVANERSIAWGIAKAMAEAGA
ELAFTYQGEAFGKRLEPLAQSVGSDFMVDVDVTDDASLDAAFEQLGARWPTIDFVVHAIA
FSDKSELTGRFLNTSRANFKNSMDISAYSFIEIARRAHPLMVENGGTLLTLTYMGSNRVT
PNYNVMGVAKAALESATRYLANDLGPEGIRVNAISPGPMKTLAGAAIGGARKTYKHTDTN
APMRANATLEAVGGTAVYLASDAGACTTGEIIRVDGGFHVLGMPQAENLMAREKTK-TKR
KVSKNIAAGVAHVNSSFNNTKILISDVQGNAISWSSAGTMGFKGSRKSTPYAAQMAAEDA
GKKAQDHGVKTLEVEVQGPGSGRESALRALAAAGFNITSIRDVTPMAHNGCRPPKRRRV-
----------------------VARIAGVNIPTAKRVPIALTYITGIGNSSAAAICEAVG
IDSTRRINELSDAEILKIREYIDENYTVEGDLRRDTQMNIKRLMDLGCYRGLRHRRNLPV
RGQRTHTNARTRKGPAKAIAGKKKMTYIVNDACIACKYTDCVEVCPVDCFYEGENMLVIH
PDECIDCGVCEPECPADAIRPDTEPDMEKWVEFNRKYSELWPVIITKKDPLPEAEERDGE
EGKLEKYFSEAPGEGGMS-TKDFLKKIKDEDIEYVDVRFTDTRGKLQHVTIVSDLVDEDF
VEEGFMFDGSSIAGWKSIEASDMKLMLDTDTAYVDPFYAEKTICVHCSVVEPDTGEAYER
DPRGTAQKAEAYLKASGIGDVAYMGPEAEFFLFDNVKFSNSINKVSYEVDASDASWNTDT
DYEMGNMGHRPGLKGGYFPVNPTDEAQDLRAEMLSTMKRLGMKVDKHHHEVASCQHELGL
IFGTLTEQADELQKYKYVIHNVAHAYGKSATFMPKPIYGDNGSGMHVNMSIWKDGKPLFA
GDKYADLSQEALYFIGGILSHAKSLNAFTNPATNSYKRLIPGFEAPVLRAYSARNRSGCV
RIPWTESPKAKRVEARFPDPAANPYLCFAALLMAGLDGIKNKIDPGEAMDKNLYDLPAEE
LADIPTVSGSLREALEELQSDMDYLLAGDVFTKDQIEGYIELKMEEVHKYEHTPHPVEFG
MYYSC-------------MKKIEAVIKPFKLDEVKEALQEVGVQGLSVIEVKGFGRQKGH
TELYRGAEYVVDFLPKVKIEIVLDDDQVDAAIEAIVSAAKTEKIGDGKIFVSPIEQTIRI
RTGETGSDALMAEQ--------AQ-------ALKVSNEVAISIENMNKWYGTFHVLRDID
LTVYRGERIVIAGPSGSGKSTLIRCINALEEHQKGRIEVDGTVLSSDVKNIDKIRSEVGM
CFQHFNLFPHLTILENCTLAPIWVRKTPKKEAEEIAMHFLEKVKIPDQADKYPGQLSGGQ
QQRVAIARSLCMRPRIMLFDEPTSALDPEMIKEVLDTMVELAEEGMTMLCVTHEMGFARQ
VANRVIFMDEGQIVEQNEPEEFFNNPQSPRTKLFLSQILGH------MSDPV------QR
PRSFQEIILALQSYWARQGCAVLQPYDMEVGAGTFHPATTLRALGTNPWAAAYVQPSRRP
TDGRYGENPNRLQHYYQFQALIKPSPPNLQELYLGSLEAIGIDMALHDIRFVEDDWESPT
LGAWGLGWEVWCDGMEVSQFTYFQQVGGHDCHPVSGELTYGLERLAMYVLGVDHVMDMPF
NSPDAPIPLTYGDVFKQTEEEYARWNFDVANTDVLLDHFVEAENECKAILAQDAVDPKTG
KRIVMAHPAYDQCIKASHIFNLLDARGVISVTERQAYIGRVRTLAKACADAFVQTRAGGW
S-ENAA------
>ELLGPJPC
MIDSDPTLRPDPQPGD----IDRALRPQMLDEFVGQAEARANLKVFIQSAKQRGEAMDHT
LFHGPPGLGKTTLAQIMARELGVGFRMTSGPVLAKAGDLAAILTNLEARDVLFIDEIHRL
NPAVEEVLYPALEDFELDLVIGEGPAARTVRIELQPFTLVGATTRMGLLTTPLRDRFGIP
TRLQFYTEDELFIIVDRNARKLGAPADEGGAREIAKRARGTPRIAGRLLRRVVDFAVVEG
DGRVTRALADMALTRLGVDKLGLDGADRRYLRLIAENYQGGPVGIETMSAALSESRDALE
EVIEPYLLQQGLIQRTPRGRMLAQKAWTHLGMAPP---------KPQS-----DLF--G-
-----------MAAKPFFRRRKVCPFSGDNAPAIDYKDTRLLQRYISERGKIVPSRITAV
SAKKQRELARAIKRARFLALLPYAVKMVQLTLPKNSRMTTGKTWPKPEGAKNLRQFQIYR
WNPDDGKNPAIDTYFVDMDTCGPMILDALIKIKNEIDPTLTFRRSCREGICGSCAMNIDG
INTLACTYGVDEVKGAVKIYPLPHMPVVKDLIPDLTHFYAQHASIQPWLETKTAEPAKEW
KQSIDDRAKLDGLYECIMCACCSTSCPSYWWNGDRYLGPAALLHAYRWIIDSRDEATGER
LDDLEDPFKLYRCHTIMNCAKTCPKGLNPAAAIANIKKMMVERTV---------------
------------------------------------------------------------
-----------MNIHEYQAKALLRSYGAPVSDGRVVLKAEEAKTAAGEMDGPLWVVKAQI
HAGGRGKGSFKEADAGDKGGVRLTKSVEEAAEEAKKMLGRTLVTHQTGSAGKQVNRIYIE
DGSGIETELYLALLVDRQTSRIGFVCSTEGGMDIEEVAESTPEKIISFSVDPAAGFQPYH
GRRVAFALGLEGKQVKQCVTLMGQLFKAFVEKDMEMLEINPLIVTDAGDLKVLDAKVSFD
GNAMYRHGDIADLRDTTEEDPKELEASKYDLNYIALDGEIGCMVNGAGLAMATMDIIKLY
GAEPANFLDVGGGATKEKVTEAFKIITSDPQVKGILVNIFGGIMRCDVIAEGVVAAVKEV
GLQVPLVVRLEGTNVEEGKAIINNSGLDVIAADDLKDGAQKIVKAVKGM-----------
-------------DSTLVKDDPNTGVKEGVDQETVDAVREVGGAYKYGWSTDIEMDYAPL
GLNADIVKLISEKNEEPEWMLEWRLAAYERWLTKKEPNWAMVDYPEIDFQQQYYYARPKS
MAEKPKSLDDVDPKLLETYKKLGIPLKEQAILAGVEGAEKIGDEP---RKVAVDAVFDSV
SVGTTFQDELKKAGVIFCSISEAIREHPELVKKYLGSVVPVNDNFYATLNSAVFSDGSFV
YVPPGVRCPMELSTYFRINAENTGQFERTLIIADKGSYVSYLEGCTAPQRDESQLHAAVV
EIIIEEDAEVKYSTVQNWYPGDEDGKGGIYNFVTKRADCRGDRAKVMWTQVETGSAVTWK
YPSCILRGDDSQGEFYSIAIANNMQQADTGTKMIHLGKRTKSRIVSKGISAGKAQNTYRG
LVTMHPKAKESRNYTQCDSLLIGDKCGAHTVPYIEVKNNSSRVEHEATTSKVDDDQLFYC
RSRGMDEEEAVALVVNGFCKDVLQALPMEFAMEAQALVAISLEGSVG-------------
----------------MLSIKGLKVKLEEEDKQILKGVDLEVEAGKVHAIMGPNGSGKST
LSYVLSGKDGYEVTEGSAHLGDIDLLDLEPEERAAAGLFLAFQYPVEIPGVGNMTFLRTA
VNAQRKARGEEEMSAAEFLKVVRARAKELKIDADMLKRPVNMGFSGGEKKRNEILQMAML
EPKMCILDETDSGLDVDAMKLVADGVNALRTEGRGFLVITHYQRLLDHIKPDVVHIMADG
RIIKTGGPELALEVENNGYADILSEVAM--------------------------------
--------------------------QTWGLRQPEGRLYRLERNKLYILGFFIMAETRET
KLLIIGSGPAGYTAGVYASRAMLNPILVQGIEPGGQLTTTTEVENWPGDSEVQGPDLMIR
MQDHAKAMGTEIIGDIITDLDLSSRPFHAKGDSGTTYVADAVILATGARAKWLGLETEEK
FKGFGVSACATCDGFFYRNQEIVVIGGGNTAVEEALFLTNFASKVTLIHRRDELRAEKIL
IDRLMKNPKIEPLWFHQLDEVYGTDAPLGVEGVKVKHVETGEITDIPCKGVFVAIGHAPA
NELVKDTLETHMGGYVVTKPDSTETSVPGVFAAGDLTDHKYRQAVTSAGMGCMAALEAER
FLAKVGDD----EG------KDTSLPLGYGAEVKD--------DA-MPVIYEKVALIGLG
LIASSMFWAMKRGGLAGHVSGFARSAETRDTAREIGLCDEVCDSIAKTVKDADLVVLCVP
VGVMGSVAAEMAGHLKPGCTVTDVGSVKADVIAQVGPLLPDGVHFIPAHPLAGTEHSGPR
SGFAELFDNRWCLLVPVPDTNANAISRLRNLWDGMGANVEEMDAEHHDLVLAVTSHAPHL
IAYTMVGVADDLRRVTDSEVIKYSAAGFRDFTRIAASDPTMWRDVFLTNKEATLEILGRF
TEELFALQRAIRMGDGDHLHDYFTRTRAIRRGIIEAGQDTDAPNFGRQPGN--KMGFKMG
IVGLPNVGKSTLFNALTKTAAAQAANFPFCTIEPNVGEVAVPDSRLDKLAAIAGSKQIIP
TRMTFVDIAGLVKGASKGEGLGNQFLANIRETDAIAHVLRCFEDGDVTHVEGRVDPVADA
ETIDTELMLADLESIEKRRAGLVRKIKGNDKDAAQQDRLLAAAQEAIENGKPARTVEVDA
DDAKAWRMLQLLTTKPVLYVCNVGESEAAEGNALSAKVAEMAAAQGNSHVVISAQIEEEI
SQLEPEEASMFLDEMGLEEAGLDRLIRAGYELLHLETYFTVGPKEARAWTIKAGTSAPKA
AGVIHGDFEKGFIRAETIAYDDFVALGGEGPAKEAGKMRAEGKSYTVKDGDVLHFLFNT-
------------------------------MPVLVMKFGGTSVATLDRIRRAAKRVGVEV
AKGYDVIVIVSAMSGKTNELVGWVNETSPLYDAREYDAVVSSGENVTAGLMALTLQEMDV
PARSWQGWQVPVKTTSAHSSARIEEIPPANIMAKFGEGMRVAVVAGFQGVSPEGRITTLG
RGGSDTTAVAFAAAFDAERCDIYTDVDGVYTTDPRVSAKARKLDKIAFEEMLELASLGAK
VLQTRSVELAMRYKVKLRVLSSFEEQSDEAGTLVCAEEEIMESNVVSGIAFSRDEAKMTL
VSVADRPGIAAAIFTALSDGGVNVDMIVQNISEEGRTDMTWSCPVDQIKRAEVAIDAAKK
SGELNFDDLIAD-----------------------TDVAKVSVVGIGMRSHTGVAAKMFQ
VLSNEGVNIKVITTSEIKISVLIDRKYMELAVQALHDAFELDKRAMARPKIALIGAGQIG
GTLAHLAAIKELGDVVLFDIAEGIPQGKALDIAESGPSAKFDATMTGANDYSEIAGADVC
IVTAGVARKPGMSRDDLLGINLKVMKSVGEGIAAHAPDAFVICITNPLDAMVWALREFSG
LPHHKVCGMAGVLDSARFRHFLATEFNVSMKDVTAFVLGGHGDTMVPLTRYSTVAGIPLP
DLVKMGWTTQDKLDAIVQRTRDGGAEIVGLLKTGSAFYAPATSAIEMAEAYLKDQKRVLP
CAAYVDGAYGLDGFYVGVPTVIGAGGVERVVEIAMNKDEQSMFDNSVNAVKGLVDACKGI
DESLKMN-------------------------------FCKVLLPMSVFDQFRGLFSSDM
AIDLGTANTLVYVKGKGIVLSEPSVVAYHVKDGVKKVLAVGEDAKLMLGRTPGSIEAIRP
MREGVIADFDTAEEMIKHFIRKVHKRSTFSKPKIIVCVPHGATPVEKRAIRQSVLSAGAR
RAGLIAEPIAAAIGAGMPITDPTGNMVVDIGGGTTEVAVLSLGDIVYARSVRVGGDRMDE
AIISYLRRQQNLLIGETTAERVKTSIGTARMPDDGRGTSMQIRGRDLLNGVPKEIEVTQA
QIAEALAEPVQQICEAVMTALETTPPDLAADIVDRGVMLTGGGALLGDLDLALREQTGLA
ISVADEPLNCVALGTGKALEYEKQLRHAIDYDSMALERTFSIIKPDATRRNLTGKINAKF
EEAGLRIVAQKRIHMTKAQAGVFYAVHAERPFYDELCEFMASEPVVVQVLEGEGAIAKNR
EVMGATNPADAAEGTIRAEFAESVGENSVHGSDAPETAAVEIAYFFSGLELV-------G
MAVAAA---------GA--------------------NVAGMDRDVATQNLNKELQDKGF
LLTSTEDIINWARTGSLHWMTFGLACCAVEMMHTSMPRYDLERFGTAPRASPRQSDLMIV
AGTLTNKMAPALRKVYDQMPEPRYVISMGSCANGGGYYHYSYSVVRGCDRVVPVDVYVPG
CPPTAEALLYGIMQLQRKIRRTGTIVRMMDG-------TK---GFEDALTGEQKIRNFNI
NFGPQHPAAHGVLRLVLELDGEIVERCDPHIGLLHRGTEKLMESRTYLQNLPYFDRLDYV
APMNQEHAWCLAIEKLTGVEVPRRASLIRVLYSEIGRILSHLLNVTTQAMDVGALTPPLW
GFEEREDLMIFYERACGARLHAAYFRPGGVHQDLPPALLDDIEAWTHKFLSGFMVDVDQL
LTENRIFKQRNADIGIVSEQDIQDWGFSGVMVRGSGLAWDLRRAQPYECYDEFDFQIPTG
VNGDCYDRYLVRMEEMRQSTYIIQQAIEKLRAPEGQGDVLARGKITPPSRTAMKTDMESL
IHHFKLYTEGFHVPAGEVYCAVEAPKGEFGVYLVADGSNKPYRAKLRAPGYLHLQAMDYV
AKGHQLADVAAIIGTMDIVFGEVDRMANTDYTRHAKYFLLQDFYQGLKLGIKYMFKPKAT
INYPHEKGPLSPRFRGEHALRRYPNGEERCIACKLCEAVCPAQAITI-DAEPRDDGSRRT
TRYDIDMTKCIYCGFCQEACPVDAIVEGPNFEFSTETREELFYDKAKLLDNGERWEAEIA
RNLELDAPYR----------------------MIGIEHYLTVAATLFVIGIFGLFLNRKN
IIIMLMSIELMLLAVNINFVAFSYYL---G--DLVGQVFTLFVLTVAAAEAAIGLAILVC
FFRNRGTIAVEDVNVMKGMFNVTKKSMQWGEETLTLETGKVARQADGSVIATLGETSVMA
NVTFARQQKPGQDFFPLTVHYQEKYYAAGKVPGGFFKRE-ARPTEKETLTARLIDRPIRP
LFVPGFKNEVLVMCTVLSHDLVNDPDMVAMIAASAALTISGAPFRGPIGACRVGFEDGDY
VLNPTVDDMQDLRLNPDQRLDLVVAGTKEAVMMVESEAYELSEEEMLGAVKFAHEQIQPV
IDLIIDLAEDAAKEPFDFQPVDYSDLSAAVKAAGEDAMRAAFAIADKQERTAAVAAARET
IKAALTEEQLEDANLGSALKGLEASILRGDVVKTGKRIDGRKTDEIRDIVAETGILPRTH
GSSLFTRGETQGLVVTTLGTGDDEQFIDALHGNFKSNFMLHYNFPPYSVGEVGRVGGPGR
REIGHGKLAWRALQAVLPASTDFPYTIRVVSEITESNGSSSMASVCGGSLSMMDAGVPLK
APVAGVAMGLILEEDGSYAILSDILGDEDHLGDMDFKVAGTEAGITSLQMDIKIAGITPE
IMEKALAQAKAGRVHILGEMNKAIS-GAGEFSVHAPRIETMQIPTDKIREVIGSGGKVIR
EIVEVSGAKVDINDEGIIKIASPNGDSIKKAYDMIWSIVAEPEEGAVYTGTVVKIVDFGA
FVNFFGKRDGLVHVSQIENRRLNHPSDVLKEGQEVKVKLLGFDDRGKVRLSMKVVDQETG
-----EEI--KKEE-GGEAMVLNPTRPPWPDAPARRLAPPCAAAYNAKNNVGSAVM-SFA
---------------------------------HRHLLGIEHLSQDDITTLLDLADSYAD
LNRQPHKHSDALSGLTQINMFFENSTRTQASFEIAGKRLGADVMNMAMQASSIKKGETLI
DTAMTLNAMHPDLLVVRHPQSGAVDLLAQKVNCAVLNAGDGRHEHPTQALLDALTIRRAK
GRLHRLSIAICGDIAHSRVARSNIMLLGKMENRIRLIAPPTLMPAQIGEFGVEVFDDMEE
GLKDVDVVMMLRLQKERMDGGFIPSEREYYHRYGLDAEKLAHAKPDAIVMHPGPMNRGVE
IDGTLADDINRSVIQDQVEMGVAVRMAAMDLLARNLVD--SRKATAM----------PES
QSKVTFNRVMLKISGEALMGDQGFGLNPPTVQRIANEVKSVHDLGVEICMVIGGGNIFRG
LQGSAQGMERTTADYMGMLATVMNALAMQSALEELGIHTRVISAITMNEVAEPYIRRRAV
RHLEKKRVCIFAAGTGNPYFTTDTAATLRANEMACEAIFKGTK-VDGVYDKDPAKFDDAV
RYDAVSYDDVLQKRLGVMDASAIALARDNNLPIIVFSLDEPGGFKGILAGEGTYTRVQGM
ATADLLTMDNKKQAEKQKALDSALAQIERQFGKGSIMKLGAEGAIQDIKASSTGSLGLDI
ALGIGGLPMGRIIEIYGPESSGKTTLTLHCVAEQQKNGGVCAFVDAEHALDPQYARKLGV
DIDELLISQPDTGEQALEITDTLVRSGAVNMVVVDSVAALTPKSELEGDMGDSSVGVQAR
LMSQAMRKLTGSISRSNCMVIFINQIRMKIGVMFGSPETTTGGNALKFYSSVRLDIRRIG
ALKDRDEVVGNATRVKIVKNKVAAPFKQVEFDIMYGEGISKMGELLDLGVKAGVVDKSGS
WFSYGDERIGQGRENAKTFLKENTAMANEIEDKIRAAHGLDFDGSDS------DDADILE
A--------MTT----------------ETLNLADLKAQTPKNLLAMAEELEIENASTMR
KGEMMFQILRERADEGWEISGDGVLEVLQDGFGFLRSPEANYLPGPDDIYVSPEMIRQHS
LRTGDTIEGLIKAPDDAERYFALTDVTKINFEEPEKARHKVAFENLTPLYPDERLTMEVD
DPTIKDRSSRIIDLVSPIGKGQRCLIVAPPRTGKTVLLQNIANSIEQNHPECYLIVLLID
ERPEEVTDMQRSVKGEVVSSTFDEPATRHVAVSEMVIEKAKRLVEHKRDVVILLDSITRL
GRAFNTVVPSSGKVLTGGVDANALQRPKRFFGAARNIEEGGSLTIIATALIDTGSRMDEV
IFEEFKGTGNSEIVLDRKIADKRVFPAIDILKSGTRKEDLLVDKNDLQKTFVLRRILNPM
GTTDAIEFLIGKLKQTKTNSDFFDSMNSM--------RPSGRKLDELRAVSIETGFTKHA
EGSALIKMGDTHVLCTATIEDRVPPFIKGSGLGWVTAEYGMLPRATNTRMRREAAMGKQG
GRTVEIQRLIGRALRAGVDRSALGERQITIDCDVLQADGGTRCASITGGWVALKLAVNKL
MKAGDVVSDPLVDPVAAISCGIYAGQPVLDLDYPEDSEAGVDGNFIMTGSGKLIEIQMSA
EGSTYSRDQMNQLMDLAEKGVAELVEKQKAATAMRHARGYRRLNRTHEHRKALFSNMAGS
LIEHEQIKTTLPKAKELKPIIEKMITLAKRGDLHARRQAASKLKQDQYVAKLFDILGPRY
KDRQGGYVRVLKAGFRYGDMAPMAIIEFVDRDRDAKGANDKARVAAYE-VA--EDMSRTK
GGVVTHARHKKVIKAAKGYYGRRKNTFKVARQAVDKANQYATRDRKNRKRNFRALWIQRI
NAAVRSHDEALTYSRFINGLSLAGIEVDRKVLSDLAINEPEAFGAIVKQAQDALAAMAHK
KAGGSSRNGRDSAGRRLGVKKYGGEAVIPGNILVRQRGTKYWPAEGVGMGKDHTIFATVD
GKVQFHKGLKNRTFISVLPAAEAAEMAKPTTIKIRLNSSAGTGHFYVTKKNARTMTEKMV
IKKYDPVIRKHVEYKEGKIKMIHKNWAELIKPQQLDVKPGNDPARQATVIAEPLERGFGL
TMGNALRRVLMSSLQGAAITSVQIDNVLHEFSSVAGVREDVTDIVLNLKGVSLRMEVEGP
KRLSISAKGPGVVTAGDISESAGIEILNRDHVICHLDDNADVYMELTVNTGKGYVAADKN
KPEDAPIGLIPIDAIYSPVKKVSYDVQPTREGQVLDYDKLTMKVETDGSISPDDAVAFAA
RILQDQLGIFVNFDEPESASRQDDDDGLEFNPLLLKKVDELELSVRSANCLKNDNIVYIG
DLIQKTEAEMLRTPNFGRKSLNEIKEVLSGMGLHLGMDVEDWPPDNIEDLAKKFEDSFMA
AKDTNEDAKSDDQDAGHSLDMSQAAVKKMIGEAREKGYITYDQLNTVLPPDQVSSEQIED
VMSMLSEMGINVI--EDEEAEEEDAKGGTEIATTESNRDVALSSGTSEKLDRTDDPVRMY
LREMGSVELLSREGEIAIAKRIEAGRNTMIAGLCESPLTFQAITIWRDELLSEDILLRDV
IDLEATFGTQMGDEEET-TPVV-P-TAGT---ETKPAE-STSEVDADGNPI-SN--D-DD
DEDDDEQANMSLAAMEAALKPQVLEALDIIADDYVKLSQIQDSRISATLNEDGTFSKTDE
EEYQRVRSEIVALVNDLHLHNNRIEALIDQLYGINRRIMQIDSAMVKLADQARINRKEFV
DSYRGYELDPNWMERMAEKSGRGWQMFIERSSDKVDELRADMAQVGQYVGLDISEFRRIV
QQVQKGEKEARQAKKEMVEANLRLVISIAKKYTNRGLQFLDLIQEGNIGLMKAVDKFEYR
RGYKFSTYATWWIRQAITRSIADQARTIRIPVHMIETINKLVRTGRQMLHEIGREPTPEE
LAEKLQMPLEKVRKVMKIAKEPISLETPIGDEEDSQLGDFIEDKNAVLPLDSAIQENLKE
TTTRVLASLTPREERVLRMRFGIGMNTDHTLEEVGQQFSVTRERIRQIEAKALRKLKHPS
RSRKLRSFLDQ------MANYANLPAPTPEGGLNRYMQEIRKFPLLEPEEEYMLAKRWVE
EQDTEAAHRMVTSHLRLAAKIAMGYRGYGLPQAEVISEANVGLMQAVKRFDPEKGFRLAT
YAMWWIRASIQEYILRSWSLVKLGTTSGQKKLFFNLRKAKNRIGALEEGDLHPDNVKRIA
TDLGVTETEVISMNRRMSGGDASLNATVGSEGEGTMQWQDWLEDEDADQATDYEERDELE
TRREMLAEALDVLNDREKDILTQRRLSDQTVTLEDLSSQYDVSRERIRQIEVRAFEKLQK
RMRDLAREKGL-------------MG--TA---MARVTVEDCVDKVPNRFELVMLAAHRA
REIAAGSTVTVDRDNDKNPVVSLREIADETQSADELRERLIESNQNQIEVDEPEEDAMAL
LMGAEQ-DKPEEDSMSEEMLLRQLMAAQGQG------------------------MAMN-
SMEDFEALLEESFEMDTPEEGSVVKGKVIAIEAGQAIIDVGYKMEGRVELKEFAEPGEAP
KVEVGDEVEVFLRQVENSRGEAVISREMARREEAWDRLEKAYAAEERVEGAIFGRVKGGF
TVDLGGAVAFLPGSQVDVRPVRDAGPLMGLKQPFQVLKMDRRRGNIVVSRRAILEESRAE
QRAEVIGNLTEGQEVDGVVKNITEYGAFVDLGGVDGLLHVTDMAWRRVNHPSEILSIGET
IKVQVIKINKETHRISLGMKQLQEDPWDLVQAKYPLESTHTGRVTNITDYGAFVELEPGV
EGLVHVSEMSWTKKNVHPGKIVSTSQEVEVMVLEIDGAKRRVSLGLKQTMRNPWEVFAET
HPEGTEVEGEVKNITEFGLFVGLPGDIDGMVHLSDLSWDQRGEEAIQDYRKGDTVQAVVS
EVDVEKERISLSIKGVGGDKFAEAVGGVKRGSVVTVTVTSIEDGGIEVEYEGMKAFIRRS
DLSRDRAEQRPERFSVGDKVDVRITNVDAKAHRLGVSIKAREIAEEKEAVEQYGSSDSGA
SLGDILGAALK-GDE--VTKRTAAKHKIDRRMGENIWGRPKSPVNRREYGPGQHGQRRKG
KMSDFGIQLRAKQKLKGYYGDLTEKQFRRIYGEAERVKGDTGENLIGLLERRLDAVVYRA
KFVATVFAARQFVNHGHVKVNGKKVNIPSYRVKEGDVIEVRDRSKQMVALLEATQLAERD
VPDYIEADHSKMTATFVRTPALGDVPYPVMMEPNLVVEFYAKN-----------------
------------------------------------------------------------
----------------------------------------MPLYEHVMIARQDLSNTQAE
GLIEHFGTVLADNDGKLVDSEYWGVKTMAYKINKNRKGHYAFLRSDAPATAVQEMERLMR
LHDDVMRVLTIKVDEHKELPSVQMQKRDERPERG---ERRERR-----------------
------------------------MAPQRPKGAGALD--VPPALSPAPVPPRSTELYAAL
DLGTNSCRMLIAQPKGSGFHVVDSFSKSVQLGAGLEKTGRLSRGSMTRTIQALRICQQKL
RRNKVRRMRLVATEACRRAANGAEFMQRIQRETGLKLDIIKPEEEAQLAVISCAPLVNRK
THNLLVVDIGGGSTELVWIDISKVPKADRAQSIMRLHGGFHQAK-TDVPAARVVDWISVP
LGVATLRDQFSDVEDDAARFALMSWFFEENLTDFTPYQSIQSQDHFQIVGTSGTVTTVAA
SHLGLKRYDRTKVDGLRMTSAQIDKVIHSYLAMGPGGRRADPRIGLDRQALIMSGAAILQ
ALMRCWPTDRLSVADRGLREGLLYAQMSADGVLEEGLGMSAKDVKFGTDARNKMLKGVNI
LADAVKVTLGPKGRNVVLDKSFGAPRITKDGVSVAKEIELEDKFENMGAQMVKEVASRTN
DEAGDGTTTATVLAQAIVKEGMKSVAAGMNPMDLKRGIDMATTTVVEAIKAAARPVNDSD
EVAQVGTISANGEKEIGRQIADAMQKVGNEGVITVEENKGLETETDVVEGMQFDRGYLSP
YFVTNSDKMTVELEDAIILLHEKKLSSLQPMVPLLEQVIQSQKPLLIISEDVEGEALATL
VVNKLRGGLKIAAVKAPGFGDRRKAMLQDLAILTGGQVISEDLGMKLESVTMDMLGSAKK
VTITKDETTIVDGAGEKAEIEARVAQIRNQIEETTSDYDKEKLQERVAKLAGGVAVIRVG
GMSEVEVKERKDRVDDALNATRAAVQEGIVVGGGVALVQAGKKLEGLTGDNADQNVGIGI
VRKALEAPLRQIAENAGVDGSVVAGKIRESDDLKFGFNAQTEEYGDMFKFGVIDPAKVVR
TALQDAASVAGLLITTEAMVADKPSKD-GGAA---GGMPDMGGMGGMGGMMMFYKDERLA
LFIDGSNLYAAAKNLGFDIDYKLLRQEFMRRGKLLRAFYYTALLENDEYSPIRPLVDWLN
YNGFSMVTKPAKEYTDSMGRRKVKGNMDIELAVDAMELAPHLDHIVIFSGDGDFRPLVES
LQRQGVRVSVVSTIRSQPPMISDELRRQVDNFIELEDLRDVIGRPPRETS----------
--------------DEM-DGDFRTEFTRSPAGLKNKPALVLNADYRPLSYYPLSLWPWQE
AVKAKWLDRVDIVAEYDDYVHSPSMQIRIPSVVVLKDYVKPQKRVAFTRFNLFLRDEFCC
QYCGARGDLTFDHVVPRAAGGITSWQNVVAACSPCNLKKGSKALHQTGFQLRKPPRQPQA
EDLRNMGRKFPPNYLHDSWMDFLYWDAELQA--MPEVIFPGPEGRLEGRYHPQKERDAPI
AILLHPHPQFGGTMNHKVVYNMHYAFYNMGFTVLRFNFRGVGRSQGEYDQGVGELSDAAS
ALDYLQSMNNNSKHCWVAGFSFGAWIGMQLLMRRPEITGFISVAPPANMYDFSFLAPCPA
SGLVINGTADRVAPPADTVNLVNKLHEQKGITITHQEIEGAGHFFEEPHMETLITSTTDY
VKRRLTETTRMKDFVDGTAFNNEQGNRARKLFAAVVLAALDDAIADDKKYGNGPEQIARW
ARSRDGREVLSCAGIDPNERVVEGLMDFVGKGVRTSVALSREESERRH-AAQQAEA----
---------------------------------AMTDI---------SHDRLLIIDFGSQ
VTQLIARRLRELNVFCEIHPFNTVDDAFLKDFAPKAVILSGGPSSVFAEGAPMPPQSVFE
LGVPILGICYGQQVMMHCLGGKVERGH-----GTAEFGRAYVTPSEARLELLEGWFLT--
--EKEQVWMSHGDHVSAIAPGFEVYGTSPHAPFAVTGDVSRNFYAVQFHPEVHHTPNGAR
LYENFVRLAGFKGDWTMSAYRDEAIAAIREQVGDQKVICGLSGGVDSSVAAVLIHEAIGD
QLTCVFVDHGLLRKGEAEEVVTMFRDNYNMPLIHADEQELFLGELDGVSDPETKRKIIGK
LFIDVFQKHAKEVGDATFLAQGTLYPDVIESVSFSGGPSVTIKSHHNVGGLPEKMGLKLV
EPLRELFKDEVRELGRELGLPPSFIGRHPFPGPGLAIRCPGEITREKLDILREADAVYID
QIRKHGLYDEIWQAFVAILPVRTVGVMGDGRTYDFACALRAVTSVDGMTADYYPFTHEFL
GETATRIINEIPGINRVTYDITSKPPGTIEWE---------MEIREALTFDDVLLVPAAS
NVLPSTADTRTRVTKSIALNIPLLSSAMDTVTESRMAIAMAQAGGMGVIHRNLTIDEQSK
EVRRVKRFESGIVYNPITLRPDQTLADAKALQERYRVTGFPVVDEAGRVVGIVTNRDMRF
ASDDATPVRL--MMSSDNLALLQEPADRDEAISLMKARRIEKLLVTDAKGKLTGLLTLKD
TEQAVLNPTACKDNLGRLRVAAATTVGDAGYERSQALVEAGVDMIVIDTAHGHSAGVAEA
VRRARELSSDVQIVAGNVATGDATRALIDAGADAVKVGIGPGSICTTRMVAGVGVPQLTA
IMDCAKA--AGDVPIIADGGIKFSGDFAKAIAAGASCAMVGSMIAGTDESPGEVILYQGR
SFKSYRGMGSLGAMARGSADRYFQKDAASDKLVPEGIEGQVPYKGSANAVVHQLVGGLRA
AMGYTGCATVEEMRKNCTFVKITNAGLSESHVHDVQITRESPNYRIG-------------
----MSDTDQLPEEYGADSIKVLKGLEAVRKRPGMYIGDTDDGSGLHHMVYEVVDNGIDE
ALAGHADAVNVTIHDDSSVSVSDNGRGIPVGIHQEEGVSAAEVIMTQLHAGGKFDSNSYK
VSGGLHGVGVSVVNALSDWLELRIWREGKEHVARFEGGFTTKHLEVVGPT-ERTGTEVRF
MASTETFSNLDYSFETLEKRLRELAFLNSGVRIILTDERPAEPLRTELFYEGGVKEFVKY
LDRSKTSVMPEPIFISGEKDDIGVEVAMWWNDSYHENVLPFTNNIPQRDGGTHTAGFRGA
LTRTINNYAQSSGIAKKEKVSFTGDDAREGLTCVLSVKVPDPKFSSQTKDKLVSSEVRPA
VEGLVNEKLAEWFEENPQIAKIVVGKIIEAAHAREAARKARDLTRRKTAMDVNFLAGKLK
DCSEKDPSKTEVFLVEGDSAGGSAQTGRDRQTQAILPLKGKILNVERARFDRMLGSQEIG
NLVMALGTGIGRDEFNIDKLRYHKIVIMTDADVDGAHIRTLLLTFFYRQMPQLIENGHLY
IAQPPLYKVSRGKSEVYLKDQAAMEDYLIQQGIEGAMLKQGNGEEITGQDLARVVDLARQ
MRRVLEAFPTHYPRHILEQAAIAGAFVPGAVDADLQGVADKVAERLNLIALEWERGWQGR
ITQDHGVRLARILRGVEEVRTLDGRMLRSGEAKRSGGFTEHLQDVYGTPAKLVRKDRSQL
IHGPMDLLEAILAEGEKGLSLQRYKGLGEMNPDQLWETTLDPDARTLLQVKVADMAEADD
LFTKLMGDVVEPRREFIQQNALSVENLDF-------------------------------
--------------------------------MDYTKQLDQAIDRLHEEGRYRTFIDIER
RNGQFPHAVWTQPDGQEKNITVWCGNDYLGMGQNPVVLAAMHEALDATGAGSGGTRNISG
TTIYHKRLEEELSDLHGKEAALLFTSAYIANDATLSTLPKLFPGLIIYSDELNHASMIEG
VRRNGGAKRIFRHNDVDHLRALMAADDPAAPKLIAFESIYSMDGDFGPIEAICDIADEFG
ALTYIDEVHAVGMYGPRGAGVSERDRLMHRLDIINGTLAKAYGVMGGYIAASAKMCDAIR
SYAPGFIFTTSLPPAVAAGAAASVAYLKTAPELREKHQQQAKVLKLRLKGLGLPIIDHGS
HIVPVIVGNPVHTKILSDRLLEDHGIYVQPINFPTVPRGTERLRFTPSPVHGPLEIEGLV
HAMDALWSHCALNRAEMAG-----------------------MAADRQNLQDAFLNHVRK
TKVPVTIFLINGVKLQGVITWFDNFCVLLRRDGQSQLVYKHAISTIMPSTPISLYEGEDA
NMSK-QEFPGWHGTTIIGVKKDGEVVIAGDGQVSLGQTVIKGTARKVRRLSPGGFDVVAG
FAGSTADAFTLLERLEAKLEATPGQLARASVELAKDWRTDKYLQKLEAMLIVSDGRELLV
ITGAGDVLEPEHSVAAIGSGGNYALAAARGMMDSDRDAETIARDAMKIASDICVYTNGNL
TVEKI-----------TQMATKPMTKTQLVAALAEEMGEDKKTASAALDAVCALITKEVS
GGGAVTLPGIGKIYCRERPERMVRNPATGEQFKKDADKVVKMTIAKALKDSVN-------
--------------------------------------EMADKTLTRMDLSEAVFREVGL
SRNESAQLVEAVLEHMSDALVKGEQVKISSFGTFSVRDKSARVGRNPKTGEEVPINPRRV
LTFRPSHLMKDRVADGNKRMIRSELIQKIADDNPHLYQRDVERIVNTIFEEITGAMSDGD
RVELRGFGAFSVKKRDARVGRNPRTGETVHVEEKHVPFFKTGKLLRDRLNGNSMRVYYDR
DCDVNLIKDKKVAILGYGSQGHAHALNLRDSGAKNLVVALREGSASKAKAEGEGLKVMEI
AEAAAWADVIMFTMPDELQAETYKKYVHDNIREGAAIAFAHGLNVHFGLIEPKPGVDVIM
MAPKGPGHTVRGEYTKGGGVPCLVAVDTDATGKALEIGLSYCSAIGGGRSGIIETNFREE
CETDLFGEQAVLCGGIVELIRCGFETLVEAGYEPEMAYFECLHETKLIVDLIYEGGIANM
DYSISNTAEYGQYVSGPRILPYDETKARMKAVLSDIQSGKFVRDFMLENSVGQPTLKSSR
RANDEHQIEVVGGKLREMMPWISAGKMVDKSKNMSALKIKKGSNSHSAYNLRPNFSDVIE
RHTLAVLVENEPGVLARVIGLFSGRGYNIDSLTVAEVDHTGHLSRITIVTSGTPQVIEQI
KAQLGRIVPVHEVHDLTVEGPVVERELAMFKVNGTGDKRVEALRLADIFRANVVDSTLET
FVFEITGAPEKIDAFAELMRPLGLVSVARTGVAALSRG-DMAKEDTLEFPGIVKELLPNA
TFRVELENGHEIIAHTAGKMRKNRIRVLAGDKVQVEMTPYDLSKGRINYRFK--------
------------------------------------------------------------
---------M--------------------------------------------------
------------TPLSHIRNFSIVAHIDHGKSTLADRLIQETNTVSLRDMKAQMLDSMDI
ERERGITIKAQTVRINYTAQNGEEYILNLIDTPGHVDFAYEVSRSMRAVEGSLLVVDSTQ
GVEAQTLANVYHAIDADHEIVPVLNKIDLPASDCDRVAEQIEDVIGIDASEAIRVSAKTG
QGIVETLEAIVHKLPAPK-GTQDAPLKAMLVDSWYDSYLGVIVLVRIMDGQLKKGDRIRM
MQNGSVHHVDRIGVFRPAMTEIDSLNPGEIGFLTASIKQVRDTRVGDTITHEKKGTETPL
PGFKPAQPVVFCGLFPVDAAEFEDLRDSIEKLALNDASFSFEMETSAALGFGFRCGFLGL
LHLEVIRDRIEREYDIDLITTAPSVIYDIHMKDGTVEQLHNPADMPDLTFVDHIEEPRIK
ATILVPDEYLGDVLKLCQDRRGIQMDLTYAGSRAMVVYDLPLNEVVFDFYDRLKSVTKGY
ASFDYQMIGYRQDALVKMSILVNDEPVDALSTMVHRDRAEMRGRAMVEKLKDLIPRHMFK
IPIQAAIGGKVIARETLSAMRKDVTAKCYGGDASRKRKLLDKQKAGKKKMRQFGKVDIPQ
EAFISALKMDSM----SPKTLYDKIWDAHVAHEADDGTCLLYIDRHLVHEVTSPQAFEGL
RMTGRTVRRPDQTIAVPDHNVPTTLDRANAATMTEDSRVQVAALDTNAKEFGLHYYPVSD
VRQGIVHIVGPEQGWTLPGMTVVCGDSHTATHGAFGSLAHGIGTSEVEHVLATQTLIQKK
SKNMKVEITGKLAPGVTAKDITMTVIGETGTAGGTGYVIEYCGEAIRDLSMEGRMTVCNM
AIEGGARAGLIAPDDKTFEYCKGRPHAPKGAQWEAAMDWWKTLYSDDDAHWDKVITIKGE
DIAPAVTWGTSPEDVLPITAKVPAASDFTGGKVDAAKRAIEYMGLTEGMALTDIEIDTVF
IGSCTNGRIEDLRAAAAVLKGKK---IKDGMRAMIVPGSGLVRAQAEEEGLADIFKDAGF
EWRLAGCSMCLAMNPDQLAPGERCASTSNRNFEGRQGFKGRTHLMSPAMAAAAALTGRLT
DIRKLDA----M--RDLKIPEQRHPEKARRPDNPQPKKPSWIRVKAPGGKGYADTAKIMR
ENKLVTVCEEAGCPNVGECWSQGHATMMIMGEVCTRACTFCNIATGRPPEALDIFEPGRV
ADAVSKLGLNHVVITSVDRDDIEDGGAEHFAQTIRAVRKRSPGTTIEILTPDFIRCDPKV
LETVVEARPDVFNHNLETVPGLYPEVRPGARYFHSLRLLQRVKELDPTMFTKSGIMVGLG
EDRQSVMQVMEDMRAADIDFLTIGQYLQPTPKHHAVDRFVHPDEFAAYEKSAYGKGFLMV
SATPLTRSSYHAGDDFARLQAARLAKLG-----MLDATP--TPDAQVETLLEVNNIEVIY
NSVILVLKGVSLKVPKGGITALLGGNGAGKTTTLKAISNLLHSERGEVTKGSIKYRNDPV
HKLDPAEMVKRGVVQVMEGRHCFEHLTIEENLLTGAYTRSDGKAAIARDLEMVYDYFPRL
RERRKSQAGYTSGGEQQMCAIGRALMSRPETILLDEPSMGLAPQLVEQIFEIVKSVNENE
GVTFLLAEQNTNVALRFAHYGYILESGRVVMDGPAADLRENQDVKEFYLGMSDEGRKSFR
DVRSYRRRKRWLS---------------------------------------MAGTRLDP
IDRKILAELQADGRMTNVELAKRVGISAPPCLRRVRTLEESGYIRGYHANVNARELGFEV
QVFAMVGLASQAESDLTAFEEKCRNWPLVRECHMLNGEVDFLLKCVAPDLSSFQSFLTGQ
LLTTPNVESVKTSLVIRPAKDEPGVPFDVLESRLKSEP----------------MSDVAD
RVKKIVVEHLGVEEDKVVENASFIDDLGADSLDTVELVMAFEEEFGIEIPDDAAENIQTF
GDAVKFIKEASMANDYIVKDISLAAYGRKELDIAETEMPGLMALRSEYGDSKPLSGSRIV
GSLHMTIQTAVLIETLVALGADVRWASCNIFSTQDHAAAAIAEGGTPVFAIKGQSLEEHW
DYLDKSFQFPD-GPNLILDDGGDATLYILMGARAEAGE-D-VIPVPTSEEEVAIKAQIKK
RMEQSPGWFTKMRDQIKGVSEETTTGVHRLYDLVKQGQLPFPAINVNDSVTKSKFDNKYG
CRESLVDGIRRATDVMMAGKVAVVCGYGDVGKGSAASLAGAGARVKVTEADPICALQAAM
DGFEVVLLEDVLDTADIFITTTGNKDVIRIEHMREMKDMAIVGNIGHFDNEIQVAALKNH
KWTNIKEQVDMIEMPSGNRLILLSEGRLLNLGNATGHPSFVMSASFTNQVLAQIELWENT
GKYENKVYILPKHLDEKVARLHLDRIGVKLTQLSSEQAAYIGVTPEGPFKPEHYRYMGYR
VVIAGATGNVGREMLNILAERHFPVDEIVALASRKSMGSEVSFGDKTFKTKDLDTFDFTG
WDMALFAVGSEATKKYAPKAAKAGCVVIDNSSLYRYDPDIPLIVPEVNADAIHDYSKKNI
IANPNCSTAQMVVALKPLHDRATIKRVVVSTYQSVSGSGKDGMDELWDQTKSIYNPTDDK
PAKKFTKQIAFNVIPHIDVFMDSGDTKEEWKMMVETKKIVDPKIKVTATCVRVPVFVGHA
ESINIEFEEHLDENEARDILREAPGIMVIDKREDGGYVTPVECAGDFATFISRIRQDSTI
DNGLNLWCVSDNLRKGAALNAVQIAELLGREVLKKGMGIQAAEISAILKDQIKNFGQEAE
VAEVGRVLSVGDGIARVYGLDNVQAGEMVEFPGGIMGMALNLETDNVGVVIFGSDRDIKE
GDTVKRTNSIVDVPIGNGLLGRVVDGLGNPIDGKGPIESTERGLADVKAPGIIPRKSVHE
PMATGLKSVDAMIPVGRGQRELIIGDRQTGKTAVALDAILNQQQINDAAGDDESKKMYCV
YVAIGQKRSTVAQLVKKLEETGAIDYSIVVAATASEPAPMQYLAPYSATAMAEFFRDNGR
HALIIYDDLSKQAVSYRQMSLLLRRPPGREAYPGDVFYLHSRLLERSAKLGDDAGNGSLT
ALPIIETQGGDVSAFIPTNVISITDGQIFLETELFYQGIRPAVNTGLSVSRVGSSAQTKA
MSSVAGPVKLSLAQYREMAAFAQFGSDLDASTQQLLNRGARLTELMKQPQYSPLTNAEIV
CVIYAGTNGYLDKIDVKEVGRFEAGLLAHLRSKHADLMADITNNDRKVKGELEDKIKAAI
DSFAADFAMANAVGKITQVIGAVVDVQFEDHLPEILNAVVTENHGKKLILEVAQHLGENT
VRTIAMDATEGLVRGQRVEDTGAPISIPVGNATLGRIMNVVGEAIDEKGDIQSAERRSIH
ADAPEFAEQSTTSEVLETGIKVIDLLAPYAKGGKIGLFGGAGVGKTVLIMELINNIAKVH
SGYSVFAGVGERTREGNDLYHEMIESNVINPDDLEKSQVALVYGQMNEPPGARMRVALTG
LTLAEQFRDQSGTDVLFFVDNIFRFTQAGSEVSALLGRIPSAVGYQPTLATDMGAMQERI
TSTKSGSITSVQAVYVPADDLTDPAPATSFAHLDATTVLDRSISEKGIYPAVDPLGSTSR
LMDPSIVGEEHYNVARDVQGILQRYKSLQDIIAILGMDELSEDDKLTVARARKIERFLSQ
PFDVAKVFTGSDGKQVPLEETITSFKAVVAGEYDHLPEGAFYMVGGIEEVKAKAEKMAAD
-AAMSKSKKLDFRPNEFVVYPAHGVGQIISVEEQEVAGISLELFVIAFEKDKMTLRVPTH
KATEIGMRALSSPDVISHAMKTLKGKAKVKRAMWSRRAQEYEQKINSGDLIAIAEVVRDL
HRTDDQREQSYSERQLYEAALERLTREVAAVAGGDELAASKQVGDVLESRV---------
------------------------------------------AA----------------
------AMSD-----TRLANRILPDAEKTRRFVFVLLENFTMLSFASAVECLRIANRMAG
RPAYDWRLIGEDGGRVRCSAGAEFTLDGDLDDLGRDDTLVVCSGIDVQAATTKKLLGWLR
REARKGMMVGGLCTAAFTLAKAGLLDGKKATIHWENQDSFSEDFEDVTLTKSVFVVDGNR
MTTAGGTSSIDLMLKLIADDLGEDLANAVADQLIYSSIRTDQDTQRLSVPTRIGVRHPKL
GQVIQMMEANIEEPISPSSLARDVGMSTRQLERLFRRYLNRSPKRYYMELRLQKARNLLM
QTDMSVINVALACGFASPSHFSKCYRAHYNTTPYRERGSHAAKPVAMKFLDLCKVYIRSG
AGGGGCVSFRREKYIEYGGPDGGDGGSGGSVWAEAVDGLNTLIDFRYQQHFFAKNGQPGM
GKQRTGKDGDDIILRVPVGTEILDEDQETVLADMTELGQRVELARGGNGGWGNLHFKSAT
NQAPRRANPGQEGVDRTLWLRLKLIADVGLLGLPNAGKSTFLAATSNARPKIADYPFTTL
HPNLGVVGVDNTEFVVADIPGLIEGASEGRGLGDLFLGHVERCAVLLHLVDGTSNTIAED
YQTIINELEAYGGELADKPRITVLNKIDALDEDDRVTAREELEKACGAEVMMMSGVAREG
VTEVLRALRGQIDDDRLRFRSE-DEEEAPWQP-MRLDDLM--------------------
---MAGK-DRD-DDETDLLTKTKPKTKRPPLYKVMLLNDDFTPMEFVVIVLERFFGLNHA
QAFEIMLTVHKKGLAVVGVFSHEIAETKVAQVMDFARRHQHPLQCTMEKEE---------
----------------MANT---SSGDSKNTLYCSFCGKSQHEVRKLIAGPTVFICDECV
ELCMDIIREETKASGLKATDGVPTPKDICDVLDDYVIGQAMAKRVLSVAVHNHYKRLNHA
QKGG-DIELAKSNILLIGPTGCGKTLLAQTLARILDVPFTMADATTLTEAGYVGEDVENI
ILKLLQASEYNVERAQRGIVYIDEVDKITRKSENPSITRDVSGEGVQQALLKLMEGTVAS
VPPQGGRKHPQQEFLQVDTTNILFICGGAFAGLDRIIAARGKGSAMGFGADVRDQDARGI
GEIFTDLEPEDLLKFGLIPEFVGRLPVLATLEDLDEDALVTILTEPKNALVKQYQRLFEI
EDTQLTFTDDALLAIAKRAIERKTGARGLRSILEDILLNTMFDLPGMDSVTEVVVNEEAV
TSDAAPLMIHA-DA--E-KEPATAG---M------AETSLDLTTKPTKEISVREVFGIDT
DMVVHGFEERTSRVPDLDSTYKFDPDTTMAILAGFNHNRRVMVQGYHGTGKSTHIEQVAS
LLNWPCVRVNLDSHISRIDLIGKDAIKLKDGKQVTDFQEGILPWALRNPTAIVFDEYDAG
RADVMFVIQRVLEVDGKLTLLDQNQVIEPHPYFRIFATANTVGLGDTTGLYHGTQQINQG
QMDRWSLVATLNYLSIDAETQIVLSKNPHYNTEKGRKTIKQMVTVADLTRTAFMNGELST
VMSPRTVIAWAQNAEIFRDVGYAFRLSFLNKCDELERQTVAEFYQRLFDEELPESAASLS
LG----------------MSKIALVDDDRNILTSVSMTLEAEGFEVETYNDGQAALDAFN
KKLPDMAVLDIKMPRMDGMDLLQRLRQKTAMPVIFLTSKDDEIDEVLGLRMGADDYVKKP
FSQRLLVERIRALLRRQDAVETNEVGDTEETKVIERGDLRMDPLRHAVSWKGKDVSLTVT
EFLLLQALAQRPGFVKSRDQLMDVAYDDQVYVDDRTIDSHIKRLRKKMRTADDEFSAIET
LYGIGYRYNEE-----------------MAKVIGIDLGTTNSCIAIMDGSQPRVIENAEG
ARTTPSIVAFTDDERLVGQPAKRQAVTNPDNTIFGVKRLIGRRNDDADLAKDKKNLPFTV
MDGGNGDAWVQAKGEKYSPSQISAFILGKMKETAESYLGEEVTQAVITVPAYFNDAQRQA
TKDAGKIAGLEVLRIINEPTAAALAYGLDKKDTQTIAVYDLGGGTFDVTILEIDDGLFEV
KSTNGDTFLGGEDFDMRIVNYLADEFKKTNGVDLTQDKMALQRLKEAAEKAKIELSSASQ
TEINQPFISMG-KDGSPLHMVMKLTRSKLEQLVGDLIKASMKPCAAALKDAGVSASEIDE
VVLVGGMTRMPRVIEEVTKFFGKEPHKGVNPDEVVALGAAIQAGVLQGDVKDVVLLDVTP
LSLGIETLGGVFTRLIDRNTTIPTKKSQVFSTAEDNQSAVTIRVFQGEREMAADNKILGA
FNLESIPPAPRGMPQIEVTFDIDANGIVAVGALDKGTGKEQKITIQASGGLSDADIEKMV
KDAEENADADKERRALIEAKNQAESLIHSTEKSLEEHSDKVDPTTVEAIELAIAALNDEL
ATDNVDKINNGIQNVTEAAMKLGEAIYKAAQDE-NE--DVAPAADAPE----GDDDIVDA
DFEDL-DDN-KRA-MKFSIERAALLKAVSQAQSVVERRNTIPILANVLIEAEGSDASFRA
TDLDIEVVDKAAAQVERAGATTVSATTLHEIVRKLPDGALISLTADSAAGRLTVEAGRSN
FSLATLPREDFPVMATSEYQSNFKAPAPVLRRLFDKSKFAISTEETRYYLNGVYMHISDS
EGSKVLRCVATDGHRLARIDAPMPEGAAEMPGVIVPRKTVGELRKLLDDDDMEIAVSVSE
TKIRFATPDITLTSKVIDGTFPDYTRVIPQGNTRKMEVDASDFARAVDRVATVSSERSRA
VKLQLDEDRLVLSVNAPDSGAAEEELVVAYADERLEIGFNAKYLLEIASQVDRENAVFLF
NSSGDPTLMREGNDMSAVYVVMPMRVMSDMLKGKRGLIMGVANERSIAWGIAKAMAEAGA
ELAFTYQGEAFGKRLEPLAQSVGSDFMVDVDVTDDASLDAAFERLGARWPTIDFVVHAIA
FSDKSELTGRFLNTSRANFKNSMDISAYSFIEIARRAHPLMVENGGTLLTLTYMGSNRVT
PNYNVMGVAKAALESATRYLANDLGPEGIRVNAISPGPMKTLAGAAIGGARKTYKHTDTN
APMRANATLEAVGGTAVYLASDAGACTTGEIIRVDGGFHVLGMPQAENLMAREKTK-TKR
KVSKNIAAGVAHVNSSFNNTKILISDVQGNAISWSSAGTMGFKGSRKSTPYAAQMAAEDA
GKKAQDHGVKTLEVEVQGPGSGRESALRALAAAGFNITSIRDVTPMAHNGCRPPKRRRV-
----------------------VARIAGVNIPTAKRVPIALTYITGIGNSSAAAICEAVG
IDSTRRINELSDAEILKIREYIDENYTVEGDLRRDTQMNIKRLMDLGCYRGLRHRRNLPV
RGQRTHTNARTRKGPAKAIAGKKKMTYIVNDACIACKYTDCVEVCPVDCFYEGENMLVIH
PDECIDCGVCEPECPADAIRPDTEPDMEKWVEFNRKYSELWPVIITKKDPLPEAEERDGE
EGKLEKYFSEAPGEGGMS-TKDFLKKIKDEDIEYVDVRFTDTRGKLQHVTIVSDLVDEDF
VEEGFMFDGSSIAGWKSIEASDMKLMLDTDTAYVDPFYAEKTICVHCSVVEPDTGEAYER
DPRGTAQKAEAYLKASGIGDVAYMGPEAEFFLFDNVKFSNSINKVSYEVDASDASWNTDT
DYEMGNMGHRPGLKGGYFPVNPTDEAQDLRAEMLSTMKRLGMKVDKHHHEVASCQHELGL
IFGTLTEQADELQKYKYVIHNVAHAYGKSATFMPKPIYGDNGSGMHVNMSIWKDGKPLFA
GDKYADLSQEALYFIGGILSHAKSLNAFTNPATNSYKRLIPGFEAPVLRAYSARNRSGCV
RIPWTESPKAKRVEARFPDPAANPYLCFAALLMAGLDGIKNKIDPGEAMDKNLYDLPAEE
LADIPTVSGSLREALEELQSDMDYLLAGDVFTKDQIEGYIELKMEEVHKYEHTPHPVEFG
MYYSC-------------MKKIEAVIKPFKLDEVKEALQEVGVQGLSVIEVKGFGRQKGH
TELYRGAEYVVDFLPKVKIEIVLDDDQVDAAIEAIVSAAKTEKIGDGKIFVSPIEQTIRI
RTGETGSDALMAEQ--------AQ-------ALKVSNEVAISIENMNKWYGTFHVLRDID
LTVYRGERIVIAGPSGSGKSTLIRCINALEEHQKGRIEVDGTVLSSDVKNIDKIRSEVGM
CFQHFNLFPHLTILENCTLAPIWVRKTPKKEAEEIAMHFLEKVKIPDQADKYPGQLSGGQ
QQRVAIARSLCMRPRIMLFDEPTSALDPEMIKEVLDTMVELAEEGMTMLCVTHEMGFARQ
VANRVIFMDEGQIVEQNEPEEFFNNPQSPRTKLFLSQILGH------MSDPV------QR
PRSFQEIILALQSYWARQGCAVLQPYDMEVGAGTFHPATTLRALGTNPWAAAYVQPSRRP
TDGRYGENPNRLQHYYQFQALIKPSPPNLQELYLGSLEAIGIDMALHDIRFVEDDWESPT
LGAWGLGWEVWCDGMEVSQFTYFQQVGGHDCHPVSGELTYGLERLAMYVLGVDHVMDMPF
NSPDAPIPLTYGDVFKQTEEEYARWNFDVANTDVLLDHFVEAENECKAILAQDALDPKTG
KRIVMAHPAYDQCIKASHIFNLLDARGVISVTERQAYIGRVRTLAKACADAFVQTRAGGW
S-ENAA------
>EDOOKANI
MIDSDPTLRPDPQPGD----IDRALRPQMLDEFVGQAEARANLKVFIQSAKQRGEAMDHT
LFHGPPGLGKTTLAQIMARELGVGFRMTSGPVLAKAGDLAAILTNLEARDVLFIDEIHRL
NPAVEEVLYPALEDFELDLVIGEGPAARTVRIELQPFTLVGATTRMGLLTTPLRDRFGIP
TRLQFYTEDELFIIVDRNARKLGAPADEGGAREIAKRARGTPRIAGRLLRRVVDFAVVEG
DGRVTRALADMALTRLGVDKLGLDGADRRYLRLIAENYQGGPVGIETMSAALSESRDALE
EVIEPYLLQQGLIQRTPRGRMLAQKAWTHLGMAPP---------KPQS-----DLF--G-
-----------MAAKPFFRRRKVCPFSGDNAPAIDYKDTRLLQRYISERGKIVPSRITAV
SAKKQRELARAIKRARFLALLPYAVKMVQLTLPKNSRMTTGKTWPKPEGAKNLRQFQIYR
WNPDDGKNPAIDTYFVDMDTCGPMILDALIKIKNEIDPTLTFRRSCREGICGSCAMNIDG
INTLACTYGVDEVKGAVKIYPLPHMPVVKDLIPDLTHFYAQHASIQPWLETKTAEPAKEW
KQSIDDRAKLDGLYECIMCACCSTSCPSYWWNGDRYLGPAALLHAYRWIIDSRDEATGER
LDDLEDPFKLYRCHTIMNCAKTCPKGLNPAAAIANIKKMMVERTV---------------
------------------------------------------------------------
-----------MNIHEYQAKALLRSYGAPVSDGRVVLKAEEAKTAAGEMDGPLWVVKAQI
HAGGRGKGSFKEADAGDKGGVRLTKSVEEAAEEAKKMLGRTLVTHQTGPAGKQVNRIYIE
DGSGIETELYLALLVDRQTSRIGFVCSTEGGMDIEEVAESTPEKIISFSVDPAAGFQPYH
GRRVAFALGLEGKQVKQCVTLMGQLFKAFVEKDMEMLEINPLIVTDSGDLKVLDAKVSFD
GNAMYRHGDIADLRDTTEEDPKELEASKYDLNYIALDGEIGCMVNGAGLAMATMDIIKLY
GAEPANFLDVGGGATKEKVTEAFKIITSDPQVKGILVNIFGGIMRCDVIAEGVVAAVKEV
GLQVPLVVRLEGTNVEEGKAIINNSGLDVIAADDLKDGAQKIVKAVKGM-----------
-------------DSTLVKDDPNTGVKEGVDQETVDAVREVGGAYKYGWSTDIEMDYAPL
GLNADIVKLISEKNEEPEWMLEWRLAAYQRWLTKKEPNWAMVDYPEIDFQQQYYYARPKS
MAEKPKSLDDVDPKLLETYKKLGIPLKEQAILAGVEGAEKIGDEP---RKVAVDAVFDSV
SVGTTFQDELKKAGVIFCSISEAIREHPELVKKYLGSVVPVNDNFYATLNSAVFSDGSFV
YVPPGVRCPMELSTYFRINAENTGQFERTLIIADKGSYVSYLEGCTAPQRDESQLHAAVV
EIIIEEDAEVKYSTVQNWYPGDEDGKGGIYNFVTKRADCRGDRAKVMWTQVETGSAVTWK
YPSCILRGDDSQGEFYSIAIANNMQQADTGTKMIHLGKRTKSRIVSKGISAGKAQNTYRG
LVTMHPKAKESRNYTQCDSLLIGDKCGAHTVPYIEVKNNSSRVEHEATTSKVDDDQLFYC
RSRGMDEEEAVALVVNGFCKDVLQALPMEFAMEAQALVAISLEGSVG-------------
----------------MLSIKGLKVKLEEEDKQILKGVDLEVEAGKVHAIMGPNGSGKST
LSYVLSGKDGYEVTEGSAHLGDIDLLDLEPEERAAAGLFLAFQYPVEIPGVGNMTFLRTA
VNAQRKARGEEEMSAAEFLKVVRARAKELKIDADMLKRPVNMGFSGGEKKRNEILQMAML
EPKMCILDETDSGLDVDAMKLVADGVNALRTEGRGFLVITHYQRLLDHIKPDVVHIMADG
RIIKTGGPELALEVENNGYADILSEVA---------------------------------
-----------------------------------------------------MAETRET
KLLIIGSGPAGYTAGVYASRAMLNPILVQGIEPGGQLTTTTEVENWPGDSEVQGPDLMIR
MQDHAKAMGTEIIGDIITDLDLSSRPFHAKGDSGTTYVADAVILATGARAKWLGLETEEK
FKGFGVSACATCDGFFYRNQEIVVIGGGNTAVEEALFLTNFASKVTLIHRRDELRAEKIL
IDRLMKNPKIEPLWFHQLDEVYGTDAPLGVEGVKVKHVETGEVTDIPCKGVFVAIGHAPA
NELVKDTLETHMGGYVVTKPDSTETSVPGVFAAGDLTDHKYRQAVTSAGMGCMAALEAER
FLAEVGDD----EG------KDTSLPLGYGAEVKD--------DA-MPVIYEKVALIGLG
LIASSMFWAMKRGGLAGHVSGFARSAETRDTAREIGLCDEVCDSIAKTVKDADLVVLCVP
VGVMGSVAAEMAGHLKPGCTVTDVGSVKADVIAQVGPLLPDGVHFIPAHPLAGTEHSGPR
SGFAELFDNRWCLLVPVPDTNANAISRMRNLWDGMGANVEEMDAEHHDLVLAVTSHAPHL
IAYTMVGVADDLRRVTDSEVIKYSAAGFRDFTRIAASDPTMWRDVFLTNKEATLEILGRF
TEELFALQRAIRMGDGDHLHDYFTRTRAIRRGIIEAGQDTDAPNFGRQPGN--KMGFKMG
IVGLPNVGKSTLFNALTKTAAAQAANFPFCTIEPNVGEVAVPDSRLDKLAAIAGSKQIIP
TRMTFVDIAGLVKGASKGEGLGNQFLANIRETDAIAHVLRCFEDGDVTHVEGRVDPVADA
ETIDTELMLADLESIEKRRAGLVRKIKGNDKDAAQQDRLLAAAQEAIENGKPARTVEVDA
DDAKAWRMLQLLTTKPVLYVCNVGESEAAEGNALSAKVAEMAAAQGNSHVVISAQIEEEI
SQLEPEEASMFLDEMGLEEAGLDRLIRAGYELLHLETYFTVGPKEARAWTIKAGTSAPKA
AGVIHGDFEKGFIRAETIAYDDFVALGGEGPAKEAGKMRAEGKSYTVKDGDVLHFLFNT-
------------------------------MPVLVMKFGGTSVATLDRIRRAAKRVGVEV
AKGYDVIVIVSAMSGKTNELVGWVNETSPLYDAREYDAVVSSGENVTAGLMALTLQEMDV
PARSWQGWQVPVKTTSAHSSARIEEIPPANIMAKFGEGMRVAVVAGFQGVSPEGRITTLG
RGGSDTTAVAFAAAFDAERCDIYTDVDGVYTTDPRVSAKARKLDKIAFEEMLELASLGAK
VLQTRSVELAMRYKVKLRVLSSFEEQSDEAGTLVCAEEEIMESNVVSGIAFSRDEAKMTL
VSVADRPGIAAAIFTALSDGGVNVDMIVQNISEEGRTDMTWSCPVDQIKRAEVAIDAAKK
SGELNFDDLIAD-----------------------TDVAKVSVVGIGMRSHTGVAAKMFQ
VLSNEGVNIKVITTSEIKISVLIDRKYMELAVQALHDAFELDKRAMARPKIALIGAGQIG
GTLAHLAAIKELGDVVLFDIAEGIPQGKALDIAESGPSAKFDATMTGANDYSEIAGADVC
IVTAGVARKPGMSRDDLLGINLKVMKSVGEGIAAHAPDAFVICITNPLDAMVWALREFSG
LPHHKVCGMAGVLDSARFRHFLATEFNVSMKDVTAFVLGGHGDTMVPLTRYSTVAGIPLP
DLVKMGWTTQDKLDAIVQRTRDGGAEIVGLLKTGSAFYAPATSAIEMAEAYLKDQKRVLP
CAAYVDGAYGLDGFYVGVPTVIGAGGVERVVEIAMNKDEQSMFDNSVNAVKGLVDACKGI
DESLKMN-------------------------------FCKVLLPMSVFDQFRGLFSSDM
AIDLGTANTLVYVKGKGIVLSEPSVVAYHVKDGVKKVLAVGEDAKLMLGRTPGSIEAIRP
MREGVIADFDTAEEMIKHFIRKVHKRSTFSKPKIIVCVPHGATPVEKRAIRQSVLSAGAR
RAGLIAEPIAAAIGAGMPITDPTGNMVVDIGGGTTEVAVLSLGDIVYARSVRVGGDRMDE
AIISYLRRQQNLLIGETTAERVKTSIGTARMPDDGRGTSMQIRGRDLLNGVPKEIEVTQA
QIAEALAEPVQQICEAVMTALETTPPDLAADIVDRGVMLTGGGALLGDLDLALREQTGLA
ISVADEPLNCVALGTGKALEYEKQLRHAIDYDSMALERTFSIIKPDATRRNLTGKINAKF
EEAGLRIVAQKRIHMTKAQAGVFYAVHAERPFYDELCEFMASEPVVVQVLEGEGAIAKNR
EVMGATNPADAAEGTIRAEFAESVGENSVHGSDAPETAAVEIAYFFSGLELV-------G
MAVAAA---------GA--------------------NVAGMDRDVATQNLNKELQDKGF
LLTSTEDIINWARTGSLHWMTFGLACCAVEMMHTSMPRYDLERFGTAPRASPRQSDLMIV
AGTLTNKMAPALRKVYDQMPEPRYVISMGSCANGGGYYHYSYSVVRGCDRIVPVDIYVPG
CPPTAEALLYGVMQLQRKIRRSGTVERMMDG-------TK---GFEDALTGEQKIRNFNI
NFGPQHPAAHGVLRLVLELDGEIVERCDPHIGLLHRGTEKLMESRTYLQNLPYFDRLDYV
APMNQEHAWCLAIEKLTGVEVPRRASLIRVLYSEIGRILSHLLNVTTQAMDVGALTPPLW
GFEEREDLMIFYERACGARLHAAYFRPGGVHQDLPPALLDDIEAWTHKFLSGFMVDVDQL
LTENRIFKQRNADIGIVSEQDIQDWGFSGVMVRGSGLAWDLRRAQPYECYDEFDFQIPTG
VNGDCYDRYLVRMEEMRQSTYIIQQAIEKLRAPEGQGDVLARGKITPPSRTAMKTDMESL
IHHFKLYTEGFHVPAGEVYCAVEAPKGEFGVYLVADGSNKPYRAKLRAPGYLHLQAMDYV
AKGHQLADVAAIIGTMDIVFGEVDRMANTDYTRHAKYFLLQDFYQGLKLGIKYMFKPKAT
INYPHEKGPLSPRFRGEHALRRYPNGEERCIACKLCEAVCPAQAITI-DAEPRDDGSRRT
TRYDIDMTKCIYCGFCQEACPVDAIVEGPNFEFSTETREELFYDKAKLLDNGERWEAEIA
RNLELDAPYR----------------------MIGIEHYLTVAATLFVIGIFGLFLNRKN
IIIMLMSIELMLLAVNINFVAFSYYL---G--DLVGQVFTLFVLTVAAAEAAIGLAILVC
FFRNRGTIAVEDVNVMKGMFNVTKKSMQWGEETLTLETGKVARQADGSVIATLGETSVMA
NVTFARQQKPGQDFFPLTVHYQEKYYAAGKVPGGFFKRE-ARPTEKETLTARLIDRPIRP
LFVPGFKNEVLVMCTVLSHDLVNDPDMVAMIAASAALTISGAPFRGPIGACRVGFEDGDY
VLNPTVDDMQDLRLNPDQRLDLVVAGTKEAVMMVESEAYELSEEEMLGAVKFAHEQIQPV
IDLIIDLAEDAAKEPFDFQPVDYSDLSAAVKAAGEDAMRAAFAIADKQERTAAVAAARET
IKAALTEEQLEDANLGSALKGLEASILRGDVVKTGKRIDGRKTDEIRDIVAETGILPRTH
GSSLFTRGETQGLVVTTLGTGDDEQFIDALHGNFKSNFMLHYNFPPYSVGEVGRVGGPGR
REIGHGKLAWRALQAVLPASTDFPYTIRVVSEITESNGSSSMASVCGGSLSMMDAGVPLK
APVAGVAMGLILEEDGSYAILSDILGDEDHLGDMDFKVAGTEAGITSLQMDIKIAGITPE
IMEKALAQAKAGRVHILGEMNKAIS-GAGEFSVHAPRIETMQIPTDKIREVIGSGGKVIR
EIVEVSGAKVDINDEGIIKIASPNGDSIKKAYDMIWSIVAEPEEGAVYTGTVVKIVDFGA
FVNFFGKRDGLVHVSQIENRRLNHPSDVLKEGQEVKVKLLGFDDRGKVRLSMKVVDQETG
-----EEI--KKEE-GGEAM-----RPPRPDAPARRLAPPCAAAYNAKNNVGSPVM-SFA
---------------------------------HRHLLGIEHLSQDDITTLLDLADSYAD
LNRQPHKHSDALSGLTQINMFFENSTRTQASFEIAGKRLGADVMNMAMQASSIKKGETLI
DTAMTLNAMHPDLLVVRHPQSGAVDLLAQKVNCAVLNAGDGRHEHPTQALLDALTIRRAK
GRLHRLSIAICGDIAHSRVARSNIMLLGKMENRIRLIAPPTLMPAQIGEFGVEVFDDMEK
GLKDVDVVMMLRLQKERMDGGFIPSEREYYHRYGLDAEKLAHAKPDAIVMHPGPMNRGVE
IDGTLADDINRSVIQDQVEMGVAVRMAAMDLLARNLVD--SRKATAM----------PES
QSKVTFNRVMLKISGEALMGDQGFGLNPPTVQRIANEVKSVHDLGVEICMVIGGGNIFRG
LQGSAQGMERTTADYMGMLATVMNALAMQSALEELGIHTRVISAITMNEVAEPYIRRRAV
RHLEKKRVCIFAAGTGNPYFTTDTAATLRANEMACEAIFKGTK-VDGVYDKDPAKFDDAV
RYDAVSYDDVLQKRLGVMDASAIALARDNNLPIIVFSLDEPGGFKGILAGEGTYTRVQGM
ATADLLTMDNKKQAEKQKALDSALAQIERQFGKGSIMKLGAEGAIQDIKASSTGSLGLDI
ALGIGGLPMGRIIEIYGPESSGKTTLTLHCVAEQQKNGGVCAFVDAEHALDPQYARKLGV
DIDELLISQPDTGEQALEITDTLVRSGAVNMVVVDSVAALTPKSELEGDMGDSSVGVQAR
LMSQAMRKLTGSISRSNCMVIFINQIRMKIGVMFGSPETTTGGNALKFYSSVRLDIRRIG
ALKDRDEVVGNATRVKIVKNKVAAPFKQVEFDIMYGEGISKMGELLDLGVKAGVVDKSGS
WFSYGDERIGQGRENAKTFLRENTAMANEIEDKIRAAHGLDFDGSDS------DDADILE
A--------MTT----------------ETLNLADLKAQTPKNLLAMAEELEIENASTMR
KGEMMFQILRERADEGWEISGDGVLEVLQDGFGFLRSPEANYLPGPDDIYVSPEMIRQHS
LRTGDTIEGLIKAPDDAERYFALTDVTKINFEEPEQARHKVAFENLTPLYPDERLTMEVD
DPTIKDRSSRIIDLVSPIGKGQRCLIVAPPRTGKTVLLQNIANSIEQNHPECYLIVLLID
ERPEEVTDMQRSVKGEVVSSTFDEPATRHVAVSEMVIEKAKRLVEHKRDVVILLDSITRL
GRAFNTVVPSSGKVLTGGVDANALQRPKRFFGAARNIEEGGSLTIIATALIDTGSRMDEV
IFEEFKGTGNSEIVLDRKIADKRVFPAIDILKSGTRKEDLLVDKNDLQKTFVLRRILNPM
GTTDAIEFLIGKLKQTKTNSDFFDSMNSM--------RPSGRKLDELRAVSIETGFTKHA
EGSALIKMGDTHVLCTATIEDRVPPFIKGSGLGWVTAEYGMLPRATNTRMRREAAMGKQG
GRTVEIQRLIGRALRAGVDRSALGERQITIDCDVLQADGGTRCASITGGWVALKLAVNKL
MKAGDVVSDPLVDPVAAISCGIYAGQPVLDLDYPEDSEAGVDGNFIMTGSGKLIEIQMSA
EGSTYSRDQMNQLMDLAEKGVAELVEKQKAATAMRHARGYRRLNRTHEHRKALFSNMAGS
LIEHEQIKTTLPKAKELKPIIEKMITLAKRGDLHARRQAASKLKQDQYVAKLFDILGPRY
KDRQGGYVRVLKAGFRYGDMAPMAIIEFVDRDRDAKGANDKARVAAYE-VA--EDMSRTK
GGVVTHARHKKVIKAAKGYYGRRKNTFKVARQAVDKANQYATRDRKNRKRNFRALWIQRI
NAAVRSHDEALTYSRFINGLSLAGIEVDRKVLSDLAINEPEAFGAIVKQAQDALAAMAHK
KAGGSSRNGRDSAGRRLGVKKYGGEAVIPGNILVRQRGTKYWPAEGVGMGKDHTIFATVD
GKVQFHKGLKNRTFISVLPAAEAAEMAKPTTIKIRLNSSAGTGHFYVTKKNARTMTEKMV
IKKYDPVIRKHVEYKEGKIKMIHKNWAELIKPQQLDVKPGNDPARQATVIAEPLERGFGL
TMGNALRRVLMSSLQGAAITSVQIDNVLHEFSSVAGVREDVTDIVLNLKGVSLRMEVEGP
KRLSISAKGPGVVTAGDISESAGIEILNRDHVICHLDDNADVYMELTVNTGKGYVAADKN
KPEDAPIGLIPIDAIYSPVKKVSYDVQPTREGQVLDYDKLTMKVETDGSISPDDAVAFAA
RILQDQLGIFVNFDEPESASRQDDDDGLEFNPLLLKKVDELELSVRSANCLKNDNIVYIG
DLIQKTEAEMLRTPNFGRKSLNEIKEVLSGMGLHLGMDVEDWPPDNIEDLAKKFEDSFMA
AKDTNEDAKSDDQDAGHSLDMSQAAVKKMIGEAREKGYITYDQLNTVLPPDQVSSEQIED
VMSMLSEMGINVI--EDEEAEEEDAKGGTEIATTESNRDVALSSGTSEKLDRTDDPVRMY
LREMGSVELLSREGEIAIAKRIEAGRNTMIAGLCESPLTFQAITIWRDELLSEDILLRDV
IDLEATFGTQMGDEEET-TPVV-P-TAGT---ETKPAE-STSEVDADGNPI-SN--D-DD
DEDDDEQANMSLAAMEAALKPQVLEALDIIADDYVKLSQIQDSRISATLNEDGTFSKTDE
EEYQRVRSEIVALVNDLHLHNNRIEALIDQLYGINRRIMQIDSAMVKLADQARINRKEFV
DAYRGYELDPNWMERMAEKSGRGWQMFIERSSDKVDELRADMAQVGQYVGLDISEFRRIV
QQVQKGEKEARQAKKEMVEANLRLVISIAKKYTNRGLQFLDLIQEGNIGLMKAVDKFEYR
RGYKFSTYATWWIRQAITRSIADQARTIRIPVHMIETINKLVRTGRQMLHEIGREPTPEE
LAEKLQMPLEKVRKVMKIAKEPISLETPIGDEEDSQLGDFIEDKNAVLPLDSAIQENLKE
TTTRVLASLTPREERVLRMRFGIGMNTDHTLEEVGQQFSVTRERIRQIEAKALRKLKHPS
RSRKLRSFLDQ------MANYANLPAPTPEGGLNRYMQEIRKFPLLEPEEEYMLAKRWVE
EQDTEAAHRMVTSHLRLAAKIAMGYRGYGLPQAEVISEANVGLMQAVKRFDPEKGFRLAT
YAMWWIRASIQEYILRSWSLVKLGTTSGQKKLFFNLRKAKNRIGALEEGDLHPDNVKRIA
TDLGVTETEVISMNRRMSGGDASLNATVGSEGEGTMQWQDWLEDEDADQATDYEERDELE
TRREMLAEALDVLNDREKDILTQRRLSDQTVTLEDLSSQYDVSRERIRQIEVRAFEKLQK
RMRDLAREKGL-------------MG--TA---MARVTVEDCVDKVPNRFELVMLAAHRA
REIAAGSTVTVDRDNDKNPVVSLREIADETQSADELRERLIESNQNQIEVDEPEEDAMAL
LMGAEQ-DKPEEDSMSEEMLLRQLMAAQGQG------------------------MAMN-
SMEDFEALLEESFEMDTPEEGSVVKGKVIAIEAGQAIIDVGYKMEGRVELKEFAEPGEAP
KVEVGDEVEVFLRQVENSRGEAVISREMARREEAWDRLEKAYAAEERVEGAIFGRVKGGF
TVDLGGAVAFLPGSQVDVRPVRDAGPLMGLKQPFQVLKMDRRRGNIVVSRRAILEESRAE
QRAEVIGNLTEGQEVDGVVKNITEYGAFVDLGGVDGLLHVTDMAWRRVNHPSEILSIGET
IKVQVIKINKETHRISLGMKQLQEDPWDLVQAKYPLESTHTGRVTNITDYGAFVELEPGV
EGLVHVSEMSWTKKNVHPGKIVSTSQEVEVMVLEIDGAKRRVSLGLKQTMRNPWEVFAET
HPEGTEVEGEVKNITEFGLFVGLPGDIDGMVHLSDLSWDQRGEEAIQDYRKGDTVQAVVS
EVDVEKERISLSIKGVGGDKFAEAVGGVKRGSVVTVTVTSIEDGGIEVEYEGMKAFIRRS
DLSRDRAEQRPERFSVGDKVDVRITNVDAKAHRLGVSIKAREIAEEKEAVEQYGSSDSGA
SLGDILGAALK-GDE--VTKRTAAKHKIDRRMGENIWGRPKSPVNRREYGPGQHGQRRKG
KMSDFGIQLRAKQKLKGYYGDLTEKQFRRIYGEAERVKGDTGENLIGLLERRLDAVVYRA
KFVATVFAARQFVNHGHVKVNGKKVNIPSYRVKEGDVIEVRDRSKQMVALLEATQLAERD
VPDYIEADHSKMTATFVRTPALGDVPYPVMMEPNLVVEFYAKN-----------------
------------------------------------------------------------
----------------------------------------MPLYEHVMIARQDLSNTQAE
GLIEHFGTVLADNDGKLVDSEYWGVKTMAYKINKNRKGHYAFLRSDAPATAVQEMERLMR
LHDDVMRVLTIKVDEHKELPSVQMQKRDERPERG---ERRERR-----------------
------------------------MAPQRPKGAGALD--VPPALSPAPVPPRSTELYAAL
DLGTNSCRMLIAQPKGSGFHVVDSFSKSVQLGAGLEKTGRLSRGSMTRTIQALRICQQKL
RRNKVRRMRLVATEACRRAANGAEFMQRIQRETGLKLDIIKPEEEAQLAVISCAPLVNRK
THNLLVVDIGGGSTELVWIDISKVPKADRAQSIMRLHGGFHQAK-TDVPAARVVDWISVP
LGVATLRDQFSDVEDDAARFALMSWFFEENLTDFTPYQSIQSQDHFQIVGTSGTVTTVAA
SHLGLKRYDRTKVDGLRMTSAQIDKVIHSYLAMGPGGRRADPRIGLDRQALIMSGAAILQ
ALMRCWPTDRLSVADRGLREGLLYAQMSADGVLEEGLGMSAKDVKFGTDARNKMLKGVNI
LADAVKVTLGPKGRNVVLDKSFGAPRITKDGVSVAKEIELEDKFENMGAQMVKEVASRTN
DEAGDGTTTATVLAQAIVKEGMKSVAAGMNPMDLKRGIDMATTTVVEAIKAAARPVNDSD
EVAQVGTISANGEKEIGRQIADAMQKVGNEGVITVEENKGLETETDVVEGMQFDRGYLSP
YFVTNSDKMTVELEDAIILLHEKKLSSLQPMVPLLEQVIQSQKPLLIISEDVEGEALATL
VVNKLRGGLKIAAVKAPGFGDRRKAMLQDLAILTGGQVISEDLGMKLESVTMDMLGSAKK
VTITKDETTIVDGAGEKAEIEARVAQIRNQIEETTSDYDKEKLQERVAKLAGGVAVIRVG
GMSEVEVKERKDRVDDALNATRAAVQEGIVVGGGVALVQAGKKLEGLTGDNADQNVGIGI
VRKALEAPLRQIAENAGVDGSVVAGKIRESDDLKFGFNAQTEEYGDMFKFGVIDPAKVVR
TALQDAASVAGLLITTEAMVADKPSKD-GGAA---GGMPDMGGMGGMGGMMMFYKDERLA
LFIDGSNLYAAAKNLGFDIDYKLLRQEFMRRGKLLRAFYYTALLENDEYSPIRPLVDWLN
YNGFSMVTKPAKEYTDSMGRRKVKGNMDIELAVDAMELAPHLDHIVIFSGDGDFRPLVES
LQRQGVRVSVVSTIRSQPPMISDELRRQVDNFIELEDLRDVIGRPPRETS----------
--------------DEM-DGDFRTEFTRSPAGLKNKPALVLNADYRPLSYYPLSLWPWQE
AVKAKWLDRVDIVAEYDDYVHSPSMQIRIPSVVVLKDYVKPQKRVAFTRFNLFLRDEFCC
QYCGARGDLTFDHVVPRAAGGITSWQNVVAACSPCNLKKGSKALHQTGFQLRKPPRQPQA
EDLRNMGRKFPPNYLHDSWMDFLYWDAELQA--MPEVIFPGPEGRLEGRYHPQKERDAPI
AILLHPHPQFGGTMNHKVVYNMHYAFYNMGFTVLRFNFRGVGRSQGEYDQGVGELSDAAS
ALDYLQSMNNNSKHCWVAGFSFGAWIGMQLLMRRPEITGFISVAPPANMYDFSFLAPCPA
SGLVINGTADRVAPPADTVNLVNKLHEQKGITITHQEIEGAGHFFEEPHMETLITSTTDY
VKRRLTETTRMKDFVDGTAFNNEQGNRARKLFAAVVLAALDDAIADDKKYGNGPEQIARW
ARSRDGREVLSCAGIDPNERVVEGLMDFVGKGVRTSVALSREESERRH-AAQQAEA----
---------------------------------AMTDI---------SHDRLLIIDFGSQ
VTQLIARRLRELNVFCEIHPFNTVDDAFLKDFAPKAVILSGGPSSVFAEGAPMPPQSVFE
LGVPILGICYGQQVMMHCLGGKVERGH-----GTAEFGRAYVTPSEARLELLEGWFLT--
--EKEQVWMSHGDHVSAIAPGFEVYGTSPHAPFAVTGDVSRNFYAVQFHPEVHHTPNGAR
LYENFVRLAGFKGDWTMSAYRDEAIAAIREQVGDQKVICGLSGGVDSSVAAVLIHEAIGD
QLTCVFVDHGLLRKGEAEEVVTMFRDNYNMPLIHADEQELFLGELDGVSDPETKRKIIGK
LFIDVFQKHAKEVGDATFLAQGTLYPDVIESVSFSGGPSVTIKSHHNVGGLPEKMGLKLV
EPLRELFKDEVRELGRELGLPPSFIGRHPFPGPGLAIRCPGEITREKLDILREADAVYID
QIRKHGLYDEIWQAFVAILPVRTVGVMGDGRTYDFACALRAVTSVDGMTADYYPFTHEFL
GETATRIINEIPGINRVTYDITSKPPGTIEWE---------MEIREALTFDDVLLVPAAS
NVLPSTADTRTRVTKSIALNIPLLSSAMDTVTESRMAIAMAQAGGMGVIHRNLTIDEQSK
EVRRVKRFESGIVYNPITLRPDQTLADAKALQERYRVTGFPVVDEAGRVVGIVTNRDMRF
ASDDATPVRL--MMSSDNLALLQEPADRDEAISLMKARRIEKLLVTDAKGKLTGLLTLKD
TEQAVLNPTACKDNLGRLRVAAATTVGDAGYERSQALVEAGVDMIVIDTAHGHSAGVAEA
VRRARELSSTVQIVAGNVATGDATRALIDAGADAVKVGIGPGSICTTRMVAGVGVPQLTA
IMDCAKA--AGDVPIIADGGIKFSGDFAKAIAAGASCAMVGSMIAGTDESPGEVILYQGR
SFKSYRGMGSLGAMARGSADRYFQKDAASDKLVPEGIEGQVPYKGSANAVVHQLVGGLRA
AMGYTGCATVEEMRKNCTFVKITNAGLSESHVHDVQITRESPNYRIG-------------
----MSDTDQLPEEYGADSIKVLKGLEAVRKRPGMYIGDTDDGSGLHHMVYEVVDNGIDE
ALAGHADAVNVTIHDDSSVSVSDNGRGIPVGIHQEEGVSAAEVIMTQLHAGGKFDSNSYK
VSGGLHGVGVSVVNALSDWLELRIWREGKEHVARFEGGFTTKHLEVVGPT-ERTGTEVRF
MASTETFSNLDYSFETLEKRLRELAFLNSGVRIILTDERPAEPLRTELFYEGGVKEFVKY
LDRSKTSVMPEPIFISGEKDDIGVEVAMWWNDSYHENVLPFTNNIPQRDGGTHTAGFRGA
LTRTINNYAQSSGIAKKEKVSFTGDDAREGLTCVLSVKVPDPKFSSQTKDKLVSSEVRPA
VEGLVNEKLAEWFEENPQIAKIVVGKIIEAAHAREAARKARDLTRRKTAMDVNFLAGKLK
DCSEKDPSKTEVFLVEGDSAGGSAQTGRDRQTQAILPLKGKILNVERARFDRMLGSQEIG
NLVMALGTGIGRDEFNIDKLRYHKIVIMTDADVDGAHIRTLLLTFFYRQMPQLIENGHLY
IAQPPLYKVSRGKSEVYLKDQAAMEDYLIQQGIEGAMLKQGNGEEITGQDLARVVDLARQ
MRRVLEAFPTHYPRHILEQAAIAGAFVPGAVDADLQGVADKVAERLNLIALEWERGWQGR
ITQDHGVRLARILRGVEEVRTLDGRMLRSGEAKRSGGFTEHLQDVYGTPAKLVRKDRSQL
IHGPMDLLEAILAEGEKGLSLQRYKGLGEMNPDQLWETTLDPDARTLLQVKVADMAEADD
LFTKLMGDVVEPRREFIQQNALSVENLDF-------------------------------
--------------------------------MDYTKQLDQAIDRLHEEGRYRTFIDIER
RNGQFPHAVWTQPDGQEKNITVWCGNDYLGMGQNPVVLAAMHEALDATGAGSGGTRNISG
TTIYHKRLEEELSDLHGKEAALLFTSAYIANDATLSTLPKLFPGLIIYSDELNHASMIEG
VRRNGGAKRIFRHNDVDHLRALMAADDPAAPKLIAFESIYSMDGDFGPIEAICDIADEFG
ALTYIDEVHAVGMYGPRGAGVAERDRLMHRLDIINGTLAKAYGVMGGYIAASAKMCDAIR
SYAPGFIFTTSLPPAVAAGAAASVAYLKTAPELREKHQQQAKVLKLRLKGLGLPIIDHGS
HIVPVIVGNPVHTKILSDRLLEDHGIYVQPINFPTVPRGTERLRFTPSPVHGPLEIEGLV
HAMDALWSHCALNRAEMAG-----------------------MAADRQNLQDAFLNHVRK
TKVPVTIFLINGVKLQGVITWFDNFCVLLRRDGQSQLVYKHAISTIMPSTPISLYEGEDA
NMSK-QEFPGWHGTTIIGVKKDGEVVIAGDGQVSLGQTVIKGTARKVRRLSPGGFDVVAG
FAGSTADAFTLLERLEAKLEATPGQLARASVELAKDWRTDKYLQKLEAMLIVSDGRELLV
ITGAGDVLEPEHSVAAIGSGGNYALAAARGMMDSDRDAETVARDAMKIASDICVYTNGNL
TVEKI-----------TQMATKPMTKTQLVAALAEEMGEDKKTASAALDAVCALITKEVS
GGGAVTLPGIGKIYCRERPERMVRNPATGEQFKKDADKVVKMTIAKALKDSVN-------
--------------------------------------EMADKTLTRMDLSEAVFREVGL
SRNESAQLVEAVLEHMSDALVKGEQVKISSFGTFSVRDKSARVGRNPKTGEEVPINPRRV
LTFRPSHLMKDRVADGNKRMIRSELIQKIADDNPHLYQRDVERIVNTIFEEITGAMSDGD
RVELRGFGAFSVKKRDARVGRNPRTGETVHVEEKHVPFFKTGKLLRDRLNGNSMRVYYDR
DCDVNLIKDKKVAILGYGSQGHAHALNLRDSGAKNLVVALREGSASKAKAEGEGLKVMEI
AEAAAWADVIMFTMPDELQAETYKKYVHDNIREGAAIAFAHGLNVHFGLIEPKPGVDVIM
MAPKGPGHTVRGEYTKGGGVPCLVAVDTDATGKALEIGLSYCSAIGGGRSGIIETNFREE
CETDLFGEQAVLCGGIVELIRCGFETLVEAGYEPEMAYFECLHETKLIVDLIYEGGIANM
DYSISNTAEYGQYVSGPRILPYDETKARMKAVLSDIQSGKFVRDFMLENSVGQPTLKSSR
RANDEHQIEVVGGKLREMMPWISAGKMVDKSKNMSALKIKKGSNSHSAYNLRPNFSDVIE
RHTLAVLVENEPGVLARVIGLFSGRGYNIDSLTVAEVDHTGHLSRITIVTSGTPQVIEQI
KAQLGRIVPVHEVHDLTVEGPVVERELAMFKVNGTGDKRVEALRLADIFRANVVDSTLET
FVFEITGAPEKIDAFAELMRPLGLVSVARTGVAALSRG-DMAKEDTLEFPGIVKELLPNA
TFRVELENGHEIIAHTAGKMRKNRIRVLAGDKVQVEMTPYDLSKGRINYRFK--------
------------------------------------------------------------
---------M--------------------------------------------------
------------TPLSHIRNFSIVAHIDHGKSTLADRLIQETNTVSLRDMKAQMLDSMDI
ERERGITIKAQTVRINYTAQNGEEYILNLIDTPGHVDFAYEVSRSMRAVEGSLLVVDSTQ
GVEAQTLANVYHAIDADHEIVPVLNKIDLPASDCDRVAEQIEDVIGIDASEAIRVSAKTG
QGIVETLEAIVHKLPAPK-GTQDAPLKAMLVDSWYDSYLGVIVLVRIMDGQLKKGDRIRM
MQNGSVHHVDRIGVFRPAMTEIDSLNPGEIGFLTASIKQVRDTRVGDTITHEKKGTETPL
PGFKPAQPVVFCGLFPVDAAEFEDLRDSIEKLALNDASFSFEMETSAALGFGFRCGFLGL
LHLEVIRDRIEREYDIDLITTAPSVIYDIHMKDGTVEQLHNPADMPDLTFVDHIEEPRIK
ATILVPDDYLGDVLKLCQDRRGIQMDLTYAGSRAMVVYDLPLNEVVFDFYDRLKSVTKGY
ASFDYQMIGYRQDALVKMSILVNDEPVDALSTMVHRDRAEMRGRAMVEKLKDLIPRHMFK
IPIQAAIGGKVIARETLSAMRKDVTAKCYGGDASRKRKLLDKQKAGKKKMRQFGKVDIPQ
EAFISALKMDSM----SPKTLYDKIWDAHVAHEADDGTCLLYIDRHLVHEVTSPQAFEGL
RMTGRTVRRPDQTIAVPDHNVPTTLDRANAATMTEDSRVQVAALDTNAKEFGLHYYPVSD
VRQGIVHIVGPEQGWTLPGMTVVCGDSHTATHGAFGSLAHGIGTSEVEHVLATQTLIQKK
SKNMKVEITGKLAPGVTAKDITMTVIGETGTAGGTGYVIEYCGEAIRDLSMEGRMTVCNM
AIEGGARAGLIAPDDKTFEYCKGRPHAPKGAQWEAAMDWWKTLYSDDDAHWDKVITIKGE
DIAPAVTWGTSPEDVLPITAKVPAASDFTGGKVDAAKRAIEYMGLTEGMALTDIEIDTVF
IGSCTNGRIEDLRAAAAVLKGKK---IKDGMRAMIVPGSGLVRAQAEEEGLADIFKDAGF
EWRLAGCSMCLAMNPDQLAPGERCASTSNRNFEGRQGFKGRTHLMSPAMAAAAALTGRLT
DIRKLDA----M--RDLKIPEQRHPEKARRPDNPQPKKPSWIRVKAPGGKGYADTAKIMR
ENKLVTVCEEAGCPNVGECWSQGHATMMIMGEVCTRACTFCNIATGRPPEALDIFEPGRV
ADAVSKLGLNHVVITSVDRDDIEDGGAEHFAQTIRAVRKRSPGTTIEILTPDFIRCDPKV
LETVVEARPDVFNHNLETVPGLYPEVRPGARYFHSLRLLQRVKELDPTMFTKSGIMVGLG
EDRQSVMQVMEDMRAADIDFLTIGQYLQPTPKHHAVDRFVHPDEFAAYEKSAYGKGFLMV
SATPLTRSSYHAGDDFARLQAARLAKLG-----MLDATP--TPDAQVETLLEVNNIEVIY
NSVILVLKGVSLKVPKGGITALLGGNGAGKTTTLKAISNLLHSERGEVTKGSIKYRNDPV
HKLDPAEMVKRGVVQVMEGRHCFEHLTIEENLLTGAYTRSDGKAAIARDLEMVYDYFPRL
RERRKSQAGYTSGGEQQMCAIGRALMSRPETILLDEPSMGLAPQLVEQIFEIVKSVNENE
GVTFLLAEQNTNVALRFAHYGYILESGRVVMDGPAADLRENQDVKEFYLGMSDEGRKSFR
DVRSYRRRKRWLS---------------------------------------MAGTRLDP
IDRKILAELQADGRMTNVELAKRVGISAPPCLRRVRTLEESGYIRGYHANVNARELGFEV
QVFAMVGLASQAESDLTAFEEKCRNWPLVRECHMLNGEVDFLLKCVAPDLSSFQSFLTGQ
LLTTPNVESVKTSLVIRPAKDEPGVPFDVLESRLKSEP----------------MSDVAD
RVKKIVVEHLGVEEDKVVENASFIDDLGADSLDTVELVMAFEEEFGIEIPDDAAENIQTF
GDAVKFIKEASMANDYIVKDISLAAYGRKELDIAETEMPGLMALRAEYGDSKPLSGSRIV
GSLHMTIQTAVLIETLVALGADVRWASCNIFSTQDHAAAAIAEGGTPVFAIKGQSLEEHW
DYLDKSFQFPD-GPNLILDDGGDATLYILLGARAEAGE-D-VIPVPTSEEEVAIKAQIQK
RMEQSPGWFTKMRDQIKGVSEETTTGVHRLYDLVKQGQLPFPAINVNDSVTKSKFDNKYG
CRESLVDGIRRATDVMMAGKVAVVCGYGDVGKGSAASLAGAGARVKVTEADPICALQAAM
DGFEVVLLEDVLDTADIFITTTGNKDVIRIEHMREMKDMAIVGNIGHFDNEIQVAALKNH
KWTNIKEQVDMIEMPSGNRLILLSEGRLLNLGNATGHPSFVMSASFTNQVLAQIELWENT
GKYENKVYILPKHLDEKVARLHLDRIGVKLTQLSSEQAAYIGVTPEGPFKPEHYRYMGYR
VVIAGATGNVGREMLNILAERHFPVDEIVALASRKSMGSEVSFGDKTLKTKDLDTFDFTG
WDMALFAVGSEATKKYAPKAAKAGCVVIDNSSLYRYDPDIPLIVPEVNADAIHDYSKKNI
IANPNCSTAQMVVALKPLHDRATIKRVVVSTYQSVSGSGKDGMDELWDQTKSIYNPTDDK
PAKKFTKQIAFNVIPHIDVFMDSGDTKEEWKMMVETKKIVDPKIKVTATCVRVPVFVGHA
ESINIEFEEHLDENEARDILREAPGIMVIDKREDGGYVTPVECAGDFATFISRIRQDSTI
DNGLNLWCVSDNLRKGAALNAVQIAELLGREVLKKGMGIQAAEISAILKDQIKNFGQEAE
VAEVGRVLSVGDGIARVYGLDNVQAGEMVEFPGGIMGMALNLETDNVGVVIFGSDRDIKE
GDTVKRTNSIVDVPIGNGLLGRVVDGLGNPIDGKGPIESTERGLADVKAPGIIPRKSVHE
PMATGLKSVDAMIPVGRGQRELIIGDRQTGKTAVALDAILNQQQINDAAGDDESKKMYCV
YVAIGQKRSTVAQLVKKLEETGAIDYSIVVAATASEPAPMQYLAPYSATAMAEFFRDNGR
HALIIYDDLSKQAVSYRQMSLLLRRPPGREAYPGDVFYLHSRLLERSAKLGDDAGNGSLT
ALPIIETQGGDVSAFIPTNVISITDGQIFLETELFYQGIRPAVNTGLSVSRVGSSAQTKA
MSSVAGPVKLSLAQYREMAAFAQFGSDLDASTQQLLNRGARLTELMKQPQYSPLTNAEIV
CVIYAGTNGYLDKIDVKEVGRFEAGLLAHLRSKHADLMADITNNDRKVKGELEDKIKAAI
DSFAADFAMANAVGKITQVIGAVVDVQFEDHLPEILNAVVTENHGKKLILEVAQHLGENT
VRTIAMDATEGLVRGQRVEDTGAPISIPVGNATLGRIMNVVGEAIDEKGDIQSAERRSIH
ADAPEFAEQSTTSEVLETGIKVIDLLAPYAKGGKIGLFGGAGVGKTVLIMELINNIAKVH
SGYSVFAGVGERTREGNDLYHEMIESNVINPDDLEKSQVALVYGQMNEPPGARMRVALTG
LTLAEQFRDQSGTDVLFFVDNIFRFTQAGSEVSALLGRIPSAVGYQPTLATDMGAMQERI
TSTKSGSITSVQAVYVPADDLTDPAPATSFAHLDATTVLDRSISEKGIYPAVDPLGSTSR
LMDPSIVGEEHYNVARDVQGILQRYKSLQDIIAILGMDELSEDDKLTVARARKIERFLSQ
PFDVAKVFTGSDGKQVPLEETITSFKAVVAGEYDHLPEGAFYMVGGIEEVKAKAEKMAAD
-AAMSKSKKLDFRPNEFVVYPAHGVGQIISVEEQEVAGISLELFVIAFEKDKMTLRVPTH
KATEIGMRALSSPDVISHAMKTLKGKAKVKRAMWSRRAQEYEQKINSGDLIAIAEVVRDL
HRTDDQREQSYSERQLYEAALERLTREVAAVAGGDELAASKQVGDVLESRV---------
------------------------------------------AA----------------
------AMSD-----TRLANRILPDAEKTRRFVFVLLENFTMLSFASAVECLRIANRMAG
RPAYDWRLIGEDGGRVRCSAGAEFTLDGDLDDLGRDDTLVVCSGIDVQAATTKKLLGWLR
REARKGMMVGGLCTAAFTLAKAGLLDGKKATIHWENQDSFSEDFEDVTLTKSVFVVDGNR
MTTAGGTSSIDLMLKLIADDLGEDLANAVADQLIYSSIRTDQDTQRLSVPTRIGVRHPKL
GQVIQMMEANIEEPISPSSLARDVGMSTRQLERLFRRYLNRSPKRYYMELRLQKARNLLM
QTDMSVINVALACGFASPSHFSKCYRAHYNTTPYRERGSHAAKPVAMKFLDLCKVYIRSG
AGGGGCVSFRREKYIEYGGPDGGDGGSGGSVWAEAVDGLNTLIDFRYQQHFFAKNGQPGM
GKQRTGKDGDDIILRVPVGTEILDEDQETVLADMTELGQRVELARGGNGGWGNLHFKSAT
NQAPRRANPGQEGVDRTLWLRLKLIADVGLLGLPNAGKSTFLAATSNARPKIADYPFTTL
HPNLGVVGVDNTEFVVADIPGLIEGASEGRGLGDLFLGHVERCAVLLHLIDGTSSTIAED
YQTIINELEAYGGELADKPRITVLNKIDALDEDDRVSACEELKKACGGEVMMMSGVAREG
VTEVLRALRGQIDDDRLRFRSD-DEEEAPWQP-MRLDDLM--------------------
---MAGK-DRD-DDETDLLTKTKPKTKRPPLYKVMLLNDDFTPMEFVVIVLERFFGLNHA
QAFEIMLTVHKKGLAVVGVFSHEIAETKVAQVMDFARRHQHPLQCTMEKEE---------
----------------MANT---SSGDSKNTLYCSFCGKSQHEVRKLIAGPTVFICDECV
ELCMDIIREETKASGLKATDGVPTPKDICDVLDDYVIGQAMAKRVLSVAVHNHYKRLNHA
QKGG-DIELAKSNILLIGPTGCGKTLLAQTLARILDVPFTMADATTLTEAGYVGEDVENI
ILKLLQASEYNVERAQRGIVYIDEVDKITRKSENPSITRDVSGEGVQQALLKLMEGTVAS
VPPQGGRKHPQQEFLQVDTTNILFICGGAFAGLDRIIAARGKGSAMGFGADVRDQDARGI
GEIFTDLEPEDLLKFGLIPEFVGRLPVLATLEDLDEDALVTILTEPKNALVKQYQRLFEI
EDTQLTFTDDALLAIAKRAIERKTGARGLRSILEDILLNTMFDLPGMDSVTEVVVNEEAV
TSDAAPLMIHA-DA--E-KEPATAG---M------AETSLDLTTKPTKEISVREVFGIDT
DMVVHGFEERTSRVPDLDSTYKFDPDTTMAILAGFNHNRRVMVQGYHGTGKSTHIEQVAS
LLNWPCVRVNLDSHISRIDLIGKDAIKLKDGKQVTDFQEGILPWALRNPTAIVFDEYDAG
RADVMFVIQRVLEVDGKLTLLDQNQVIEPHPYFRIFATANTVGLGDTTGLYHGTQQINQG
QMDRWSLVATLNYLSIDAETQIVLSKNPHYNTEKGRKTIKQMVTVADLTRTAFMNGELST
VMSPRTVIAWAQNAEIFRDVGYAFRLSFLNKCDELERQTVAEFYQRLFDEELPESAASLS
LG----------------MSKIALVDDDRNILTSVSMTLEAEGFEVETYNDGQAALDAFN
KKLPDMAVLDIKMPRMDGMDLLQRLRQKTAMPVIFLTSKDDEIDEVLGLRMGADDYVKKP
FSQRLLVERIRALLRRQDAVETNEVGDTEETKVIERGDLRMDPLRHAVSWKGKDVSLTVT
EFLLLQALAQRPGFVKSRDQLMDVAYDDQVYVDDRTIDSHIKRLRKKMRTADDEFSAIET
LYGIGYRYNEE-----------------MAKVIGIDLGTTNSCIAIMDGSQPRVIENAEG
ARTTPSIVAFTDDERLVGQPAKRQAVTNPDNTIFGVKRLIGRRNDDADLAKDKKNLPFTV
MDGGNGDAWVQAKGEKYSPSQISAFILGKMKETAESYLGEEVTQAVITVPAYFNDAQRQA
TKDAGKIAGLEVLRIINEPTAAALAYGLDKKDTQTIAVYDLGGGTFDVTILEIDDGLFEV
KSTNGDTFLGGEDFDMRIVNYLADEFKKTNGVDLTQDKMALQRLKEAAEKAKIELSSASQ
TEINQPFISMG-KDGSPLHMVMKLTRSKLEQLVGDLIKASMKPCAAALKDAGVSASEIDE
VVLVGGMTRMPRVIEEVTKFFGKEPHKGVNPDEVVALGAAIQAGVLQGDVKDVVLLDVTP
LSLGIETLGGVFTRLIDRNTTIPTKKSQVFSTAEDNQSAVTIRVFQGEREMAADNKILGA
FNLESIPPAPRGMPQIEVTFDIDANGIVAVGALDKGTGKEQKITIQASGGLSDADIEKMV
KDAEENADADKERRALIEAKNQAESLIHSTEKSLEEHSDKVDPTTVEAIELAIAALNDEL
ATDNVDKINNGIQNVTEAAMKLGEAIYKAAQDE-NE--DVAPAADAPE----GDDDIVDA
DFEDL-DDN-KRA-MKFSIERAALLKAVSQAQSVVERRNTIPILANVLIEAEGSDASFRA
TDLDIEVVDKAAAQVERAGATTVSATTLHEIVRKLPDGALISLTADSAAGRLTVEAGRSN
FSLATLPREDFPVMATSEYQSNFKAPAPVLRRLFDKSKFAISTEETRYYLNGVYMHISDS
EGSKVLRCVATDGHRLARIDAPMPEGAAEMPGVIVPRKTVGELRKLLDDDDMEIAVSVSE
TKIRFATPDITLTSKVIDGTFPDYTRVIPQGNTRKMEVDASDFARAVDRVATVSSERSRA
VKLQLDEDRLVLSVNAPDSGAAEEELVVAYADERLEIGFNAKYLLEIASQVDRENAVFLF
NSSGDPTLMREGNDMSAVYVVMPMRVMSDMLKGKRGLIMGVANERSIAWGIAKAMAEAGA
ELAFTYQGEAFGKRLEPLAQSVGSDFMVDVDVTDDASLDAAFEQLGARWPTIDFVVHAIA
FSDKSELTGRFLNTSRANFKNSMDISAYSFIEIARRAHPLMVENGGTLLTLTYMGSNRVT
PNYNVMGVAKAALESATRYLANDLGPEGIRVNAISPGPMKTLAGAAIGGARKTYKHTDTN
APMRANATLEAVGGTAVYLASDAGACTTGEIIRVDGGFHVLGMPQAENLMAREKTK-TKR
KVSKNIAAGVAHVNSSFNNTKILISDVQGNAISWSSAGTMGFKGSRKSTPYAAQMAAEDA
GKKAQDHGVKTLEVEVQGPGSGRESALRALAAAGFNITSIRDVTPMAHNGCRPPKRRRV-
----------------------VARIAGVNIPTAKRVPIALTYITGIGNSSAAAICEAVG
IDSTRRINELSDAEILKIREYIDENYTVEGDLRRDTQMNIKRLMDLGCYRGLRHRRNLPV
RGQRTHTNARTRKGPAKAIAGKKKMTYIVNDACIACKYTDCVEVCPVDCFYEGENMLVIH
PDECIDCGVCEPECPADAIRPDTEPDMEKWVEFNRKYSELWPVIITKKDPLPEAEERDGE
EGKLEKYFSEAPGEGGMS-TKDFLKKIKDEDIEYVDVRFTDTRGKLQHVTIVSDLVDEDF
VEEGFMFDGSSIAGWKSIEASDMKLMLDTDTAYVDPFYAEKTICVHCSVVEPDTGEAYER
DPRGTAQKAEAYLKASGIGDVAYMGPEAEFFLFDNVKFSNSINKVSYEVDASDASWNTDT
DYEMGNMGHRPGLKGGYFPVNPTDEAQDLRAEMLSTMKRLGMKVDKHHHEVASCQHELGL
IFGTLTEQADELQKYKYVIHNVAHAYGKSATFMPKPIYGDNGSGMHVNMSIWKDGKPLFA
GDKYADLSQEALYFIGGILSHAKSLNAFTNPATNSYKRLIPGFEAPVLRAYSARNRSGCV
RIPWTESPKAKRVEARFPDPAANPYLCFAALLMAGLDGIKNKIDPGEAMDKNLYDLPAEE
LADIPTVSGSLREALEELQSDMDYLLAGDVFTKDQIEGYIELKMEEVHKYEHTPHPVEFG
MYYSC-------------MKKIEAVIKPFKLDEVKEALQEVGVQGLSVIEVKGFGRQKGH
TELYRGAEYVVDFLPKVKIEIVLDDDQVDAAIEAIVSAAKTEKIGDGKIFVSPIEQTIRI
RTGETGSDALMAEQ--------AQ-------ALKVSNEVAISIENMNKWYGTFHVLRDID
LTVYRGERIVIAGPSGSGKSTLIRCINALEEHQKGRIEVDGTVLSSDVKNIDKIRSEVGM
CFQHFNLFPHLTILENCTLAPIWVRKTPKKEAEEIAMHFLEKVKIPDQADKYPGQLSGGQ
QQRVAIARSLCMRPRIMLFDEPTSALDPEMIKEVLDTMVELAEEGMTMLCVTHEMGFARQ
VANRVIFMDEGQIVEQNEPEEFFNNPQSPRTKLFLSQILGH------MSDPV------QR
PRSFQEIILALQSYWARQGCAVLQPYDMEVGAGTFHPATTLRALGTNPWAAAYVQPSRRP
TDGRYGENPNRLQHYYQFQALIKPSPPNLQELYLGSLEAIGIDMALHDIRFVEDDWESPT
LGAWGLGWEVWCDGMEVSQFTYFQQVGGHDCHPVSGELTYGLERLAMYVLGVDHVMDMPF
NSPDAPIPLTYGDVFKQTEEEYARWNFDVANTDVLLDHFVEAENECKAILAQDAVDPKTG
KRIVMAHPAYDQCIKASHIFNLLDARGVISVTERQAYIGRVRTLAKACADAFVQTRAGGW
S-ENAA------
>OLJHGEHM
MIDSDPTLRPDPQPGD----IDRALRPQMLDEFVGQAEARANLKVFIQSAKQRGEAMDHT
LFHGPPGLGKTTLAQIMARELGVGFRMTSGPVLAKAGDLAAILTNLEARDVLFIDEIHRL
NPAVEEVLYPALEDFELDLVIGEGPAARTVRIELQPFTLVGATTRMGLLTTPLRDRFGIP
TRLQFYTEDELFIIVDRNARKLGAPADEGGAREIAKRARGTPRIAGRLLRRVVDFAVVEG
DGRVTRALADMALTRLGVDKLGLDGADRRYLRLIAENYQGGPVGIETMSAALSESRDALE
EVIEPYLLQQGLIQRTPRGRMLAQKAWTHLGMAPP---------KPQS-----DLF--G-
-----------MAAKPFFRRRKVCPFSGDNAPAIDYKDTRLLQRYISERGKIVPSRITAV
SAKKQRELARAIKRARFLALLPYAVKMVQLTLPKNSRMTTGKTWPKPEGAKNLRQFQIYR
WNPDDGKNPAIDTYFVDMDTCGPMILDALIKIKNEIDPTLTFRRSCREGICGSCAMNIDG
INTLACTYGVDEVKGAVKIYPLPHMPVVKDLIPDLTHFYAQHASIQPWLETKTAEPAKEW
KQSIDDRAKLDGLYECIMCACCSTSCPSYWWNGDRYLGPAALLHAYRWIIDSRDEATGER
LDDLEDPFKLYRCHTIMNCAKTCPKGLNPAAAIANIKKMMVERTV---------------
------------------------------------------------------------
-----------MNIHEYQAKALLRSYGAPVSDGRVVLKAEEAKTAAGEMDGPLWVVKAQI
HAGGRGKGSFKEADAGDKGGVRLTKSVEEAAEEAKKMLGRTLVTHQTGPAGKQVNRIYIE
DGSGIETELYLALLVDRQTSRIGFVCSTEGGMDIEEVAESTPEKIISFSVDPAAGFQPYH
GRRVAFALGLEGKQVKQCVTLMGQLFKAFVEKDMEMLEINPLIVTDSGDLKVLDAKVSFD
GNAMYRHGDIADLRDTTEEDPKELEASKYDLNYIALDGEIGCMVNGAGLAMATMDIIKLY
GAEPANFLDVGGGATKEKVTEAFKIITSDPQVKGILVNIFGGIMRCDVIAEGVVAAVKEV
GLQVPLVVRLEGTNVEEGKAIINNSGLDVIAADDLKDGAQKIVKAVKGM-----------
-------------DSTLVKDDPNTGVKEGVDQETVDAVREVGGAYKYGWSTDIEMDYAPL
GLNADIVKLISEKNEEPEWMLEWRLAAYQRWLTKKEPNWAMVDYPEIDFQQQYYYARPKS
MAEKPKSLDDVDPKLLETYKKLGIPLKEQAILAGVEGAEKIGDEP---RKVAVDAVFDSV
SVGTTFQDELKKAGVIFCSISEAIREHPELVKKYLGSVVPVNDNFYATLNSAVFSDGSFV
YVPPGVRCPMELSTYFRINAENTGQFERTLIIADKGSYVSYLEGCTAPQRDESQLHAAVV
EIIIEEDAEVKYSTVQNWYPGDEDGKGGIYNFVTKRADCRGDRAKVMWTQVETGSAVTWK
YPSCILRGDDSQGEFYSIAIANNMQQADTGTKMIHLGKRTKSRIVSKGISAGKAQNTYRG
LVTMHPKAKESRNYTQCDSLLIGDKCGAHTVPYIEVKNNSSRVEHEATTSKVDDDQLFYC
RSRGMDEEEAVALVVNGFCKDVLQALPMEFAMEAQALVAISLEGSVG-------------
----------------MLSIKGLKVKLEEEDKQILKGVDLEVEAGKVHAIMGPNGSGKST
LSYVLSGKDGYEVTEGSAHLGDIDLLDLEPEERAAAGLFLAFQYPVEIPGVGNMTFLRTA
VNAQRKARGEEEMSAAEFLKVVRARAKELKIDADMLKRPVNMGFSGGEKKRNEILQMAML
EPKMCILDETDSGLDVDAMKLVADGVNALRTEGRGFLVITHYQRLLDHIKPDVVHIMADG
RIIKTGGPELALEVENNGYADILSEVA---------------------------------
-----------------------------------------------------MAETRET
KLLIIGSGPAGYTAGVYASRAMLNPILVQGIEPGGQLTTTTEVENWPGDSEVQGPDLMIR
MQDHAKAMGTEIIGDIITDLDLSSRPFHAKGDSGTTYVADAVILATGARAKWLGLETEEK
FKGFGVSACATCDGFFYRNQEIVVIGGGNTAVEEALFLTNFASKVTLIHRRDELRAEKIL
IDRLMKNPKIEPLWFHQLDEVYGTDAPLGVEGVKVKHVETGEVTDIPCKGVFVAIGHAPA
NELVKDTLETHMGGYVVTKPDSTETSVPGVFAAGDLTDHKYRQAVTSAGMGCMAALEAER
FLAEVGDD----EG------KDTSLPLGYGAEVKD--------DA-MPVIYEKVALIGLG
LIASSMFWAMKRGGLAGHVSGFARSAETRDTAREIGLCDEVCDSIAKTVKDADLVVLCVP
VGVMGSVAAEMAGHLKPGCTVTDVGSVKADVIAQVGPLLPDGVHFIPAHPLAGTEHSGPR
SGFAELFDNRWCLLVPVPDTNANAISRMRNLWDGMGANVEEMDAEHHDLVLAVTSHAPHL
IAYTMVGVADDLRRVTDSEVIKYSAAGFRDFTRIAASDPTMWRDVFLTNKEATLEILGRF
TEELFALQRAIRMGDGDHLHDYFTRTRAIRRGIIEAGQDTDAPNFGRQPGN--KMGFKMG
IVGLPNVGKSTLFNALTKTAAAQAANFPFCTIEPNVGEVAVPDSRLDKLAAIAGSKQIIP
TRMTFVDIAGLVKGASKGEGLGNQFLANIRETDAIAHVLRCFEDGDVTHVEGRVDPVADA
ETIDTELMLADLESIEKRRAGLVRKIKGNDKDAAQQDRLLAAAQEAIENGKPARTVEVDA
DDAKAWRMLQLLTTKPVLYVCNVGESEAAEGNALSAKVAEMAAAQGNSHVVISAQIEEEI
SQLEPEEASMFLDEMGLEEAGLDRLIRAGYELLHLETYFTVGPKEARAWTIKAGTSAPKA
AGVIHGDFEKGFIRAETIAYDDFVALGGEGPAKEAGKMRAEGKSYTVKDGDVLHFLFNT-
------------------------------MPVLVMKFGGTSVATLDRIRRAAKRVGVEV
AKGYDVIVIVSAMSGKTNELVGWVNETSPLYDAREYDAVVSSGENVTAGLMALTLQEMDV
PARSWQGWQVPVKTTSAHSSARIEEIPPANIMAKFGEGMRVAVVAGFQGVSPEGRITTLG
RGGSDTTAVAFAAAFDAERCDIYTDVDGVYTTDPRVSAKARKLDKIAFEEMLELASLGAK
VLQTRSVELAMRYKVKLRVLSSFEEQSDEAGTLVCAEEEIMESNVVSGIAFSRDEAKMTL
VSVADRPGIAAAIFTALSDGGVNVDMIVQNISEEGRTDMTWSCPVDQIKRAEVAIDAAKK
SGELNFDDLIAD-----------------------TDVAKVSVVGIGMRSHTGVAAKMFQ
VLSNEGVNIKVITTSEIKISVLIDRKYMELAVQALHDAFELDKPAMARPKIALIGAGQIG
GTLAHLAAIKELGDVVLFDIAEGIPQGKALDIAESGPSAKFDATMTGANDYSEIAGADVC
IVTAGVARKPGMSRDDLLGINLKVMKSVGEGIAAHAPDAFVICITNPLDAMVWALREFSG
LPHHKVCGMAGVLDSARFRHFLATEFNVSMKDVTAFVLGGHGDTMVPLTRYSTVAGIPLP
DLVKMGWTTQDKLDAIVQRTRDGGAEIVGLLKTGSAFYAPATSAIEMAEAYLKDQKRVLP
CAAYVDGAYGLDGFYVGVPTVIGAGGVERVVEIAMNKDEQSMFDNSVNAVKGLVDACKGI
DESLKMN-------------------------------FCKVLLPMSVFDQFRGLFSSDM
AIDLGTANTLVYVKGKGIVLSEPSVVAYHVKDGVKKVLAVGEDAKLMLGRTPGSIEAIRP
MREGVIADFDTAEEMIKHFIRKVHKRSTFSKPKIIVCVPHGATPVEKRAIRQSVLSAGAR
RAGLIAEPIAAAIGAGMPITDPTGNMVVDIGGGTTEVAVLSLGDIVYARSVRVGGDRMDE
AIISYLRRQQNLLIGETTAERVKTSIGTARMPDDGRGTSMQIRGRDLLNGVPKEIEVTQA
QIAEALAEPVQQICEAVMTALETTPPDLAADIVDRGVMLTGGGALLGDLDLALREQTGLA
ISVADEPLNCVALGTGKALEYEKQLRHAIDYDSMALERTFSIIKPDATRRNLTGKINAKF
EEAGLRIVAQKRIHMTKAQAGVFYAVHAERPFYDELCEFMASEPVVVQVLEGEGAIAKNR
EVMGATNPADAAEGTIRAEFAESVGENSVHGSDAPETAAVEIAYFFSGLELV-------G
MAVAAA---------GA--------------------NVAGMDRDVATQNLNKELQDKGF
LLTSTEDIINWARTGSLHWMTFGLACCAVEMMHTSMPRYDLERFGTAPRASPRQSDLMIV
AGTLTNKMAPALRKVYDQMPEPRYVISMGSCANGGGYYHYSYSVVRGCDRVVPVDVYVPG
CPPTAEALLYGIMQLQRKIRRTGTIVRMMDG-------TK---GFEDALTGEQKIRNFNI
NFGPQHPAAHGVLRLVLELDGEIVERCDPHIGLLHRGTEKLMESRTYLQNLPYFDRLDYV
APMNQEHAWCLAIEKLTGVEVPRRASLIRVLYSEIGRILSHLLNVTTQAMDVGALTPPLW
GFEEREDLMIFYERACGARLHAAYFRPGGVHQDLPPALLDDIEAWTHKFLSGFMVDVDQL
LTENRIFKQRNADIGIVSEQDIQDWGFSGVMVRGSGLAWDLRRAQPYECYDEFDFQIPTG
VNGDCYDRYLVRMEEMRQSTYIIQQAIEKLRAPEGQGDVLARGKITPPSRTAMKTDMESL
IHHFKLYTEGFHVPAGEVYCAVEAPKGEFGVYLVADGSNKPYRAKLRAPGYLHLQAMDYV
AKGHQLADVAAIIGTMDIVFGEVDRMANTDYTRHAKYFLLQDFYQGLKLGIKYMFKPKAT
INYPHEKGPLSPRFRGEHALRRYPNGEERCIACKLCEAVCPAQAITI-DAEPRDDGSRRT
TRYDIDMTKCIYCGFCQEACPVDAIVEGPNFEFSTETREELFYDKAKLLDNGERWEAEIA
RNLELDAPYR----------------------MIGIEHYLTVAATLFVIGIFGLFLNRKN
IIIMLMSIELMLLAVNINFVAFSYYL---G--DLVGQVFTLFVLTVAAAEAAIGLAILVC
FFRNRGTIAVEDVNVMKGMFNVTKKSMQWGEETLTLETGKVARQADGSVIATLGETSVMA
NVTFARQQKPGQDFFPLTVHYQEKYYAAGKVPGGFFKRE-ARPTEKETLTARLIDRPIRP
LFVPGFKNEVLVMCTVLSHDLVNDPDMVAMIAASAALTISGAPFRGPIGACRVGFEDGDY
VLNPTVDDMQDLRLNPDQRLDLVVAGTKEAVMMVESEAYELSEEEMLGAVKFAHEQIQPV
IDLIIDLAEDAAKEPFDFQPVDYSDLSAAVKAAGEDAMRAAFAIADKQERTAAVAAARET
IKAALTEEQLEDANLGSALKGLEASILRGDVVKTGKRIDGRKTDEIRDIVAETGILPRTH
GSSLFTRGETQGLVVTTLGTGDDEQIIDALHGNFRSNFLLHYNFPPYSVGEVGRVGSPGR
REIGHGKLAWRALQAVLPAATDFPYTIRVVSEITESNGSSSMASVCGGSLSMMDAAVPLK
APVAGVAMGLVLEDDGSYAVLTDILGDEDHLGDMDFKVAGTENGITSLQMDIKVAGITPE
IMEKALAQAKDGRMHILGEMNKALSAGRTEFSAHAPRIETMTVPTDKIREVIGSGGKVIR
EIVEVSGAKVDINDDGVIKIASPNNDSIQKAYDMIHAIVAEPEEGQVYKGKVVKIVDFGA
FVNFFGKRDGLVHVSQIENRRLNHPSDVLKEGQEVYVKLLGFDDRGKVRLAMKMVDQETG
AELPPEEK--KKKE-DAEM------RPPRPDAPARRLAPPCAAAYNAKNNVGSPVM-SFA
---------------------------------HRHLLGIEHLSQDDITTLLDLADSYAD
LNRQPHKHSDALSGLTQINMFFENSTRTQASFEIAGKRLGADVMNMAMQASSIKKGETLI
DTAMTLNAMHPDLLVVRHPQSGAVDLLAQKVNCAVLNAGDGRHEHPTQALLDALTIRRAK
GRLHRLSIAICGDIAHSRVARSNIMLLGKMENRIRLIAPPTLMPAQIGEFGVEVFDDMEK
GLKDVDVVMMLRLQKERMDGGFIPSEREYYHRYGLDAEKLAHAKPDAIVMHPGPMNRGVE
IDGTLADDINRSVIQDQVEMGVAVRMAAMDLLARNLVD--SRKATAM----------PES
QSKVTFNRVMLKISGEALMGDQGFGLNPPTVQRIANEVKSVHDLGVEICMVIGGGNIFRG
LQGSAQGMERTTADYMGMLATVMNALAMQSALEELGIHTRVISAITMNEVAEPYIRRRAV
RHLEKKRVCIFAAGTGNPYFTTDTAATLRANEMACEAIFKGTK-VDGVYDKDPAKFDDAV
RYDAVSYDDVLQKRLGVMDASAIALARDNNLPIIVFSLDEPGGFKGILAGEGTYTRVQGM
ATADLLTMDNKKQAEKQKALDSALAQIERQFGKGSIMKLGAEGAIQDIKASSTGSLGLDI
ALGIGGLPMGRIIEIYGPESSGKTTLTLHCVAEQQKNGGVCAFVDAEHALDPQYARKLGV
DIDELLISQPDTGEQALEITDTLVRSGAVNMVVVDSVAALTPKSELEGDMGDSSVGVQAR
LMSQAMRKLTGSISRSNCMVIFINQIRMKIGVMFGSPETTTGGNALKFYSSVRLDIRRIG
ALKDRDEVVGNATRVKIVKNKVAAPFKQVEFDIMYGEGISKMGELLDLGVKAGVVDKSGS
WFSYGDERIGQGRENAKTFLRENTAMANEIEDKIRAAHGLDFDGSDS------DDADILE
A--------MTT----------------ETLNLADLKAQTPKNLLAMAEELEIENASTMR
KGEMMFQILRERADEGWEISGDGVLEVLQDGFGFLRSPEANYLPGPDDIYVSPEMIRQHS
LRTGDTIEGLIKAPDDAERYFALTDVTKINFEEPEQARHKVAFENLTPLYPDERLTMEVD
DPTIKDRSSRIIDLVSPIGKGQRCLIVAPPRTGKTVLLQNIANSIEQNHPECYLIVLLID
ERPEEVTDMQRSVKGEVVSSTFDEPATRHVAVSEMVIEKAKRLVEHKRDVVILLDSITRL
GRAFNTVVPSSGKVLTGGVDANALQRPKRFFGAARNIEEGGSLTIIATALIDTGSRMDEV
IFEEFKGTGNSEIVLDRKIADKRVFPAIDILKSGTRKEDLLVDKNDLQKTFVLRRILNPM
GTTDAIEFLIGKLKQTKTNSDFFDSMNSM--------RPSGRKLDELRAVSIETGFTKHA
EGSALIKMGDTHVLCTATIEDRVPPFIKGSGLGWVTAEYGMLPRATNTRMRREAAMGKQG
GRTVEIQRLIGRALRAGVDRSALGERQITIDCDVLQADGGTRCASITGGWVALKLAVNKL
MKAGDVVSDPLVDPVAAISCGIYAGQPVLDLDYPEDSEAGVDGNFIMTGSGKLIEIQMSA
EGSTYSRDQMNQLMDLAEKGVAELVEKQKAATAMRHARGYRRLNRTHEHRKALFSNMAGS
LIEHEQIKTTLPKAKELKPIIEKMITLAKRGDLHARRQAASKLKQDQYVAKLFDILGPRY
KDRQGGYVRVLKAGFRYGDMAPMAIIEFVDRDRDAKGANDKARVAAYE-VA--EDMSRTK
GGVVTHARHKKVIKAAKGYYGRRKNTFKVARQAVDKANQYATRDRKNRKRNFRALWIQRI
NAAVRSHDEALTYSRFINGLSLAGIEVDRKVLSDLAINEPEAFGAIVKQAQDALAAMAHK
KAGGSSRNGRDSAGRRLGVKKYGGEAVIPGNILVRQRGTKYWPAEGVGMGKDHTIFATVD
GKVQFHKGLKNRTFISVLPAAEAAEMAKPTTIKIRLNSSAGTGHFYVTKKNARTMTEKMV
IKKYDPVIRKHVEYKEGKIKMIHKNWAELIKPQQLDVKPGNDPARQATVIAEPLERGFGL
TMGNALRRVLMSSLQGAAITSVQIDNVLHEFSSVAGVREDVTDIVLNLKGVSLRMEVEGP
KRLSISAKGPGVVTAGDISESAGIEILNRDHVICHLDDNADVYMELTVNTGKGYVAADKN
KPEDAPIGLIPIDAIYSPVKKVSYDVQPTREGQVLDYDKLTMKVETDGSISPDDAVAFAA
RILQDQLGIFVNFDEPESASRQDDDDGLEFNPLLLKKVDELELSVRSANCLKNDNIVYIG
DLIQKTEAEMLRTPNFGRKSLNEIKEVLSGMGLHLGMDVEDWPPDNIEDLAKKFEDSFMA
AKDTNEDAKSDDQDAGHSLDMSQAAVKKMIGEAREKGYITYDQLNTVLPPDQVSSEQIED
VMSMLSEMGINVI--EDEEAEEEDAKGGTEIATTESNRDVALSSGTSEKLDRTDDPVRMY
LREMGSVELLSREGEIAIAKRIEAGRNTMIAGLCESPLTFQAITIWRDELLSEDILLRDV
IDLEATFGTQMGDEEET-TPVV-P-TAGT---ETKPAE-STSEVDADGNPI-SN--D-DD
DEDDDEQANMSLAAMEAALKPQVLEALDIIADDYVKLSQIQDSRISATLNEDGTFSKTDE
EEYQRVRSEIVALVNDLHLHNNRIEALIDQLYGINRRIMQIDSAMVKLADQARINRKEFV
DAYRGYELDPNWMERMAEKSGRGWQMFIERSSDKVDELRADMAQVGQYVGLDISEFRRIV
QQVQKGEKEARQAKKEMVEANLRLVISIAKKYTNRGLQFLDLIQEGNIGLMKAVDKFEYR
RGYKFSTYATWWIRQAITRSIADQARTIRIPVHMIETINKLVRTGRQMLHEIGREPTPEE
LAEKLQMPLEKVRKVMKIAKEPISLETPIGDEEDSQLGDFIEDKNAVLPLDSAIQENLKE
TTTRVLASLTPREERVLRMRFGIGMNTDHTLEEVGQQFSVTRERIRQIEAKALRKLKHPS
RSRKLRSFLDQ------MANYANLPAPTPEGGLNRYMQEIRKFPLLEPEEEYMLAKRWVE
EQDTEAAHRMVTSHLRLAAKIAMGYRGYGLPQAEVISEANVGLMQAVKRFDPEKGFRLAT
YAMWWIRASIQEYILRSWSLVKLGTTSGQKKLFFNLRKAKNRIGALEEGDLHPDNVKRIA
TDLGVTETEVISMNRRMSGGDASLNATVGSEGEGTMQWQDWLEDEDADQATDYEERDELE
TRREMLAEALDVLNDREKDILTQRRLSDQTVTLEDLSSQYDVSRERIRQIEVRAFEKLQK
RMRDLAREKGL-------------MG--TA---MARVTVEDCVDKVPNRFELVMLAAHRA
REIAAGSTVTVDRDNDKNPVVSLREIADETQSADELRERLIESNQNQIEVDEPEEDAMAL
LMGAEQ-DKPEEDSMSEEMLLRQLMAAQGQG------------------------MAMN-
SMEDFEALLEESFEMDTPEEGSVVKGKVIAIEAGQAIIDVGYKMEGRVELKEFAEPGEAP
KVEVGDEVEVFLRQVENSRGEAVISREMARREEAWDRLEKAYAAEERVEGAIFGRVKGGF
TVDLGGAVAFLPGSQVDVRPVRDAGPLMGLKQPFQVLKMDRRRGNIVVSRRAILEESRAE
QRAEVIGNLTEGQEVDGVVKNITEYGAFVDLGGVDGLLHVTDMAWRRVNHPSEILSIGET
IKVQVIKINKETHRISLGMKQLQEDPWDLVQAKYPLESTHTGRVTNITDYGAFVELEPGV
EGLVHVSEMSWTKKNVHPGKIVSTSQEVEVMVLEIDGAKRRVSLGLKQTMRNPWEVFAET
HPEGTEVEGEVKNITEFGLFVGLPGDIDGMVHLSDLSWDQRGEEAIQDYRKGDTVQAVVS
EVDVEKERISLSIKGVGGDKFAEAVGGVKRGSVVTVTVTSIEDGGIEVEYEGMKAFIRRS
DLSRDRAEQRPERFSVGDKVDVRITNVDAKAHRLGVSIKAREIAEEKEAVEQYGSSDSGA
SLGDILGAALK-GDE--VTKRTAAKHKIDRRMGENIWGRPKSPVNRREYGPGQHGQRRKG
KMSDFGIQLRAKQKLKGYYGDLTEKQFRRIYGEAERVKGDTGENLIGLLERRLDAVVYRA
KFVATVFAARQFVNHGHVKVNGKKVNIPSYRVKEGDVIEVRDRSKQMVALLEATQLAERD
VPDYIEADHSKMTATFVRTPALGDVPYPVMMEPNLVVEFYAKN-----------------
------------------------------------------------------------
----------------------------------------MPLYEHVMIARQDLSNTQAE
GLIEHFGTVLADNDGKLVDSEYWGVKTMAYKINKNRKGHYAFLRSDAPATAVQEMERLMR
LHDDVMRVLTIKVDEHKELPSVQMQKRDERPERG---ERRERR-----------------
------------------------MAPQRPKGAGALD--VPPALSPAPVPPRSTELYAAL
DLGTNSCRMLIAQPKGSGFHVVDSFSKSVQLGAGLEKTGRLSRGSMTRTIQALRICQQKL
RRNKVRRMRLVATEACRRAANGAEFMQRIQRETGLKLDIIKPEEEAQLAVISCAPLVNRK
THNLLVVDIGGGSTELVWIDISKVPKADRAQSIMRLHGGFHQAK-TDVPAARVVDWISVP
LGVATLRDQFSDVEDDAARFALMSWFFEENLTDFTPYQSIQSQDHFQIVGTSGTVTTVAA
SHLGLKRYDRTKVDGLRMTSAQIDKVIHSYLAMGPGGRRADPRIGLDRQALIMSGAAILQ
ALMRCWPTDRLSVADRGLREGLLYAQMSADGVLEEGLGMSAKDVKFGTDARNKMLKGVNI
LADAVKVTLGPKGRNVVLDKSFGAPRITKDGVSVAKEIELEDKFENMGAQMVKEVASRTN
DEAGDGTTTATVLAQAIVKEGMKSVAAGMNPMDLKRGIDMATTTVVEAIKAAARPVNDSD
EVAQVGTISANGEKEIGRQIADAMQKVGNEGVITVEENKGLETETDVVEGMQFDRGYLSP
YFVTNSDKMTVELEDAIILLHEKKLSSLQPMVPLLEQVIQSQKPLLIISEDVEGEALATL
VVNKLRGGLKIAAVKAPGFGDRRKAMLQDLAILTGGQVISEDLGMKLESVTMDMLGSAKK
VTITKDETTIVDGAGEKAEIEARVAQIRNQIEETTSDYDKEKLQERVAKLAGGVAVIRVG
GMSEVEVKERKDRVDDALNATRAAVQEGIVVGGGVALVQAGKKLEGLTGDNADQNVGIGI
VRKALEAPLRQIAENAGVDGSVVAGKIRESDDLKFGFNAQTEEYGDMFKFGVIDPAKVVR
TALQDAASVAGLLITTEAMVADKPSKD-GGAA---GGMPDMGGMGGMGGMMMFYKDERLA
LFIDGSNLYAAAKNLGFDIDYKLLRQEFMRRGKLLRAFYYTALLENDEYSPIRPLVDWLN
YNGFSMVTKPAKEYTDSMGRRKVKGNMDIELAVDAMELAPHLDHIVIFSGDGDFRPLVES
LQRQGVRVSVVSTIRSQPPMISDELRRQVDNFIELEDLRDVIGRPPRETS----------
--------------DEM-DGDFRTEFTRSPAGLKNKPALVLNADYRPLSYYPLSLWPWQE
AVKAKWLDRVDIVAEYDDYVHSPSMQIRIPSVVVLKDYVKPQKRVAFTRFNLFLRDEFCC
QYCGARGDLTFDHVVPRAAGGITSWQNVVAACSPCNLKKGSKALHQTGFQLRKPPRQPQA
EDLRNMGRKFPPNYLHDSWMDFLYWDAELQA--MPEVIFPGPEGRLEGRYHPQKERDAPI
AILLHPHPQFGGTMNHKVVYNMHYAFYNMGFTVLRFNFRGVGRSQGEYDQGVGELSDAAS
ALDYLQSMNNNSKHCWVAGFSFGAWIGMQLLMRRPEITGFISVAPPANMYDFSFLAPCPA
SGLVINGTADRVAPPADTVNLVNKLHEQKGITITHQEIEGAGHFFEEPHMETLITSTTDY
VKRRLTETTRMKDFVDGTAFNNEQGNRARKLFAAVVLAALDDAIADDKKYGNGPEQIARW
ARSRDGREVLSCAGIDPNERVVEGLMDFVGKGVRTSVALSREESERRH-AAQQAEA----
---------------------------------AMTDI---------SHDRLLIIDFGSQ
VTQLIARRLRELNVFCEIHPFNTVDDAFLKDFAPKAVILSGGPSSVFAEGAPMPPQSVFE
LGVPILGICYGQQVMMHCLGGKVERGH-----GTAEFGRAYVTPSEARLELLEGWFLT--
--EKEQVWMSHGDHVSAIAPGFEVYGTSPHAPFAVTGDVSRNFYAVQFHPEVHHTPNGAR
LYENFVRLAGFKGDWTMSAYRDEAIAAIREQVGDQKVICGLSGGVDSSVAAVLIHEAIGD
QLTCVFVDHGLLRKGEAEEVVTMFRDNYNMPLIHADEQELFLGELDGVSDPETKRKIIGK
LFIDVFQKHAKEVGDATFLAQGTLYPDVIESVSFSGGPSVTIKSHHNVGGLPEKMGLKLV
EPLRELFKDEVRELGRELGLPPSFIGRHPFPGPGLAIRCPGEITREKLDILREADAVYID
QIRKHGLYDEIWQAFVAILPVRTVGVMGDGRTYDFACALRAVTSVDGMTADYYPFTHEFL
GETATRIINEIPGINRVTYDITSKPPGTIEWE---------MEIREALTFDDVLLVPAAS
NVLPSTADTRTRVTKSIALNIPLLSSAMDTVTESRMAIAMAQAGGMGVIHRNLTIDEQSK
EVRRVKRFESGIVYNPITLRPDQTLADAKALQERYRVTGFPVVDEAGRVVGIVTNRDMRF
ASDDATPVRL--MMSSDNLALLQEPADRDEAISLMKARRIEKLLVTDAKGKLTGLLTLKD
TEQAVLNPTACKDNLGRLRVAAATTVGDAGYERSQALVEAGVDMIVIDTAHGHSAGVAEA
VRRARELSSTVQIVAGNVATGDATRALIDAGADAVKVGIGPGSICTTRMVAGVGVPQLTA
IMDCAKA--AGDVPIIADGGIKFSGDFAKAIAAGASCAMVGSMIAGTDESPGEVILYQGR
SFKSYRGMGSLGAMARGSADRYFQKDAASDKLVPEGIEGQVPYKGSANAVVHQLVGGLRA
AMGYTGCATVEEMRKNCTFVKITNAGLSESHVHDVQITRESPNYRIG-------------
----MSDTDQLPEEYGADSIKVLKGLEAVRKRPGMYIGDTDDGSGLHHMVYEVVDNGIDE
ALAGHADAVNVTIHDDSSVSVSDNGRGIPVGIHQEEGVSAAEVIMTQLHAGGKFDSNSYK
VSGGLHGVGVSVVNALSDWLELRIWREGKEHVARFEGGFTTKHLEVVGPT-ERTGTEVRF
MASTETFSNLDYSFETLEKRLRELAFLNSGVRIILTDERPAEPLRTELFYEGGVKEFVKY
LDRSKTSVMPEPIFISGEKDDIGVEVAMWWNDSYHENVLPFTNNIPQRDGGTHTAGFRGA
LTRTINNYAQSSGIAKKEKVSFTGDDAREGLTCVLSVKVPDPKFSSQTKDKLVSSEVRPA
VEGLVNEKLAEWFEENPQIAKIVVGKIIEAAHAREAARKARDLTRRKTAMDVNFLAGKLK
DCSEKDPSKTEVFLVEGDSAGGSAQTGRDRQTQAILPLKGKILNVERARFDRMLGSQEIG
NLVMALGTGIGRDEFNIDKLRYHKIVIMTDADVDGAHIRTLLLTFFYRQMPQLIENGHLY
IAQPPLYKVSRGKSEVYLKDQAAMEDYLIQQGIEGAMLKQGNGEEITGQDLARVVDLARQ
MRRVLEAFPTHYPRHILEQAAIAGAFVPGAVDADLQGVADKVAERLNLIALEWERGWQGR
ITQDHGVRLARILRGVEEVRTLDGRMLRSGEAKRSGGFTEHLQDVYGTPAKLVRKDRSQL
IHGPMDLLEAILAEGEKGLSLQRYKGLGEMNPDQLWETTLDPDARTLLQVKVADMAEADD
LFTKLMGDVVEPRREFIQQNALSVENLDF-------------------------------
--------------------------------MDYTKQLDQAIDRLHEEGRYRTFIDIER
RNGQFPHAVWTQPDGQEKNITVWCGNDYLGMGQNPVVLAAMHEALDATGAGSGGTRNISG
TTIYHKRLEEELSDLHGKEAALLFTSAYIANDATLSTLPKLFPGLIIYSDELNHASMIEG
VRRNGGAKRIFRHNDVDHLRALMAADDPAAPKLIAFESIYSMDGDFGPIEAICDIADEFG
ALTYIDEVHAVGMYGPRGAGVAERDRLMHRLDIINGTLAKAYGVMGGYIAASAKMCDAIR
SYAPGFIFTTSLPPAVAAGAAASVAYLKTAPELREKHQQQAKVLKLRLKGLGLPIIDHGS
HIVPVIVGNPVHTKILSDRLLEDHGIYVQPINFPTVPRGTERLRFTPSPVHGPLEIEGLV
HAMDALWSHCALNRAEMAG-----------------------MAADRQNLQDAFLNHVRK
TKVPVTIFLINGVKLQGVITWFDNFCVLLRRDGQSQLVYKHAISTIMPSTPISLYEGEDA
NMSK-QEFPGWHGTTIIGVKKDGEVVIAGDGQVSLGQTVIKGTARKVRRLSPGGFDVVAG
FAGSTADAFTLLERLEAKLEATPGQLARASVELAKDWRTDKYLQKLEAMLIVSDGRELLV
ITGAGDVLEPEHSVAAIGSGGNYALAAARGMMDSDRDAETVARDAMKIASDICVYTNGNL
TVEKI-----------TQMATKPMTKTQLVAALAEEMGEDKKTASAALDAVCALITKEVS
GGGAVTLPGIGKIYCRERPERMVRNPATGEQFKKDADKVVKMTIAKALKDSVN-------
--------------------------------------EMADKTLTRMDLSEAVFREVGL
SRNESAQLVEAVLEHMSDALVKGEQVKISSFGTFSVRDKSARVGRNPKTGEEVPINPRRV
LTFRPSHLMKDRVADGNKRMIRSELIQKIADDNPHLYQRDVERIVNTIFEEITGAMSDGD
RVELRGFGAFSVKKRDARVGRNPRTGETVHVEEKHVPFFKTGKLLRDRLNGNSMRVYYDR
DCDVNLIKDKKVAILGYGSQGHAHALNLRDSGAKNLVVALREGSASKAKAEGEGLKVMEI
AEAAAWADVIMFTMPDELQAETYKKYVHDNIREGAAIAFAHGLNVHFGLIEPKPGVDVIM
MAPKGPGHTVRGEYTKGGGVPCLVAVDTDATGKALEIGLSYCSAIGGGRSGIIETNFREE
CETDLFGEQAVLCGGIVELIRCGFETLVEAGYEPEMAYFECLHETKLIVDLIYEGGIANM
DYSISNTAEYGQYVSGPRILPYDETKARMKAVLSDIQSGKFVRDFMLENSVGQPTLKSSR
RANDEHQIEVVGGKLREMMPWISAGKMVDKSKNMSALKIKKGSNSHSAYNLRPNFSDVIE
RHTLAVLVENEPGVLARVIGLFSGRGYNIDSLTVAEVDHTGHLSRITIVTSGTPQVIEQI
KAQLGRIVPVHEVHDLTVEGPVVERELAMFKVNGTGDKRVEALRLADIFRANVVDSTLET
FVFEITGAPEKIDAFAELMRPLGLVSVARTGVAALSRG-DMAKEDTLEFPGIVKELLPNA
TFRVELENGHEIIAHTAGKMRKNRIRVLAGDKVQVEMTPYDLSKGRINYRFK--------
------------------------------------------------------------
---------M--------------------------------------------------
------------TPLSHIRNFSIVAHIDHGKSTLADRLIQETNTVSLRDMKAQMLDSMDI
ERERGITIKAQTVRINYTAQNGEEYILNLIDTPGHVDFAYEVSRSMRAVEGSLLVVDSTQ
GVEAQTLANVYHAIDADHEIVPVLNKIDLPASDCDRVAEQIEDVIGIDASEAIRVSAKTG
QGIVETLEAIVHKLPAPK-GTQDAPLKAMLVDSWYDSYLGVIVLVRIMDGQLKKGDRIRM
MQNGSVHHVDRIGVFRPAMTEIDSLNPGEIGFLTASIKQVRDTRVGDTITHEKKGTETPL
PGFKPAQPVVFCGLFPVDAAEFEDLRDSIEKLALNDASFSFEMETSAALGFGFRCGFLGL
LHLEVIRDRIEREYDIDLITTAPSVIYDIHMKDGTVEQLHNPADMPDLTFVDHIEEPRIK
ATILVPDDYLGDVLKLCQDRRGIQMDLTYAGSRAMVVYDLPLNEVVFDFYDRLKSVTKGY
ASFDYQMIGYRQDALVKMSILVNDEPVDALSTMVHRDRAEMRGRAMVEKLKDLIPRHMFK
IPIQAAIGGKVIARETLSAMRKDVTAKCYGGDASRKRKLLDKQKAGKKKMRQFGKVDIPQ
EAFISALKMDSM----SPKTLYDKIWDAHVAHEADDGTCLLYIDRHLVHEVTSPQAFEGL
RMTGRTVRRPDQTIAVPDHNVPTTLDRANAATMTEDSRVQVAALDTNAKEFGLHYYPVSD
VRQGIVHIVGPEQGWTLPGMTVVCGDSHTATHGAFGSLAHGIGTSEVEHVLATQTLIQKK
SKNMKVEITGKLAPGVTAKDITMTVIGETGTAGGTGYVIEYCGEAIRDLSMEGRMTVCNM
AIEGGARAGLIAPDDKTFEYCKGRPHAPKGAQWEAAMDWWKTLYSDDDAHWDKVITIKGE
DIAPAVTWGTSPEDVLPITAKVPAASDFTGGKVDAAKRAIEYMGLTEGMALTDIEIDTVF
IGSCTNGRIEDLRAAAAVLKGKK---IKDGMRAMIVPGSGLVRAQAEEEGLADIFKDAGF
EWRLAGCSMCLAMNPDQLAPGERCASTSNRNFEGRQGFKGRTHLMSPAMAAAAALTGRLT
DIRKLDA----M--RDLKIPEQRHPEKARRPDNPQPKKPSWIRVKAPGGKGYADTAKIMR
ENKLVTVCEEAGCPNVGECWSQGHATMMIMGEVCTRACTFCNIATGRPPEALDIFEPGRV
ADAVSKLGLNHVVITSVDRDDIEDGGAEHFAQTIRAVRKRSPGTTIEILTPDFIRCDPKV
LETVVEARPDVFNHNLETVPGLYPEVRPGARYFHSLRLLQRVKELDPTMFTKSGIMVGLG
EDRQSVMQVMEDMRAADIDFLTIGQYLQPTPKHHAVDRFVHPDEFAAYEKSAYGKGFLMV
SATPLTRSSYHAGDDFARLQAARLAKLG-----MLDATP--TPDAQVETLLEVNNIEVIY
NSVILVLKGVSLKVPKGGITALLGGNGAGKTTTLKAISNLLHSERGEVTKGSIKYRNDPV
HKLDPAEMVKRGVVQVMEGRHCFEHLTIEENLLTGAYTRSDGKAAIARDLEMVYDYFPRL
RERRKSQAGYTSGGEQQMCAIGRALMSRPETILLDEPSMGLAPQLVEQIFEIVKSVNENE
GVTFLLAEQNTNVALRFAHYGYILESGRVVMDGPAADLRENQDVKEFYLGMSDEGRKSFR
DVRSYRRRKRWLS---------------------------------------MAGTRLDP
IDRKILAELQADGRMTNVELAKRVGISAPPCLRRVRTLEESGYIRGYHANVNARELGFEV
QVFAMVGLASQAESDLTAFEEKCRNWPLVRECHMLNGEVDFLLKCVAPDLSSFQSFLTGQ
LLTTPNVESVKTSLVIRPAKDEPGVPFDVLESRLKSEP----------------MSDVAD
RVKKIVVEHLGVEEDKVVENASFIDDLGADSLDTVELVMAFEEEFGIEIPDDAAENIQTF
GDAVKFIKEASMANDYIVKDISLAAYGRKELDIAETEMPGLMALRAEYGDSKPLSGSRIV
GSLHMTIQTAVLIETLVALGADVRWASCNIFSTQDHAAAAIAEGGTPVFAIKGQSLEEHW
DYLDKSFQFPD-GPNLILDDGGDATLYILLGARAEAGE-D-VIPVPTSEEEVAIKAQIQK
RMEQSPGWFTKMRDQIKGVSEETTTGVHRLYDLVKQGQLPFPAINVNDSVTKSKFDNKYG
CRESLVDGIRRATDVMMAGKVAVVCGYGDVGKGSAASLAGAGARVKVTEADPICALQAAM
DGFEVVLLEDVLDTADIFITTTGNKDVIRIEHMREMKDMAIVGNIGHFDNEIQVAALKNH
KWTNIKEQVDMIEMPSGNRLILLSEGRLLNLGNATGHPSFVMSASFTNQVLAQIELWENT
GKYENKVYILPKHLDEKVARLHLDRIGVKLTQLSSEQAAYIGVTPEGPFKPEHYRYMGYR
VVIAGATGNVGREMLNILAERHFPVDEIVALASRKSMGSEVSFGDKTLKTKDLDTFDFTG
WDMALFAVGSEATKKYAPKAAKAGCVVIDNSSLYRYDPDIPLIVPEVNADAIHDYSKKNI
IANPNCSTAQMVVALKPLHDRATIKRVVVSTYQSVSGSGKDGMDELWDQTKSIYNPTDDK
PAKKFTKQIAFNVIPHIDVFMDSGDTKEEWKMMVETKKIVDPKIKVTATCVRVPVFVGHA
ESINIEFEEHLDENEARDILREAPGIMVIDKREDGGYVTPVECAGDFATFISRIRQDSTI
DNGLNLWCVSDNLRKGAALNAVQIAELLGREVLKKGMGIQAAEISAILKDQIKNFGQEAE
VAEVGRVLSVGDGIARVYGLDNVQAGEMVEFPGGIMGMALNLETDNVGVVIFGSDRDIKE
GDTVKRTNSIVDVPIGNGLLGRVVDGLGNPIDGKGPIESTERGLADVKAPGIIPRKSVHE
PMATGLKSVDAMIPVGRGQRELIIGDRQTGKTAVALDAILNQQQINDAAGDDESKKMYCV
YVAIGQKRSTVAQLVKKLEETGAIDYSIVVAATASEPAPMQYLAPYSATAMAEFFRDNGR
HALIIYDDLSKQAVSYRQMSLLLRRPPGREAYPGDVFYLHSRLLERSAKLGDDAGNGSLT
ALPIIETQGGDVSAFIPTNVISITDGQIFLETELFYQGIRPAVNTGLSVSRVGSSAQTKA
MSSVAGPVKLSLAQYREMAAFAQFGSDLDASTQQLLNRGARLTELMKQPQYSPLTNAEIV
CVIYAGTNGYLDKIDVKEVGRFEAGLLAHLRSKHADLMADITNNDRKVKGELEDKIKAAI
DSFAADFAMANAVGKITQVIGAVVDVQFEDHLPEILNAVVTENHGKKLILEVAQHLGENT
VRTIAMDATEGLVRGQRVEDTGAPISIPVGNATLGRIMNVVGEAIDEKGDIQSAERRSIH
ADAPEFAEQSTTSEVLETGIKVIDLLAPYAKGGKIGLFGGAGVGKTVLIMELINNIAKVH
SGYSVFAGVGERTREGNDLYHEMIESNVINPDDLEKSQVALVYGQMNEPPGARMRVALTG
LTLAEQFRDQSGTDVLFFVDNIFRFTQAGSEVSALLGRIPSAVGYQPTLATDMGAMQERI
TSTKSGSITSVQAVYVPADDLTDPAPATSFAHLDATTVLDRSISEKGIYPAVDPLGSTSR
LMDPSIVGEEHYNVARDVQGILQRYKSLQDIIAILGMDELSEDDKLTVARARKIERFLSQ
PFDVAKVFTGSDGKQVPLEETITSFKAVVAGEYDHLPEGAFYMVGGIEEVKAKAEKMAAD
-AAMSKSKKLDFRPNEFVVYPAHGVGQIISVEEQEVAGISLELFVIAFEKDKMTLRVPTH
KATEIGMRALSSPDVISHAMKTLKGKAKVKRAMWSRRAQEYEQKINSGDLIAIAEVVRDL
HRTDDQREQSYSERQLYEAALERLTREVAAVAGGDELAASKQVGDVLESRV---------
------------------------------------------AA----------------
------AMSD-----TRLANRILPDAEKTRRFVFVLLENFTMLSFASAVECLRIANRMAG
RPAYDWRLIGEDGGRVRCSAGAEFTLDGDLDDLGRDDTLVVCSGIDVQAATTKKLLGWLR
REARKGMMVGGLCTAAFTLAKAGLLDGKKATIHWENQDSFSEDFEDVTLTKSVFVVDGNR
MTTAGGTSSIDLMLKLIADDLGEDLANAVADQLIYSSIRTDQDTQRLSVPTRIGVRHPKL
GQVIQMMEANIEEPISPSSLARDVGMSTRQLERLFRRYLNRSPKRYYMELRLQKARNLLM
QTDMSVINVALACGFASPSHFSKCYRAHYNTTPYRERGSHAAKPVAMKFLDLCKVYIRSG
AGGGGCVSFRREKYIEYGGPDGGDGGSGGSVWAEAVDGLNTLIDFRYQQHFFAKNGQPGM
GKQRTGKDGDDIILRVPVGTEILDEDQETVLADMTELGQRVELARGGNGGWGNLHFKSAT
NQAPRRANPGQEGVDRTLWLRLKLIADVGLLGLPNAGKSTFLAATSNARPKIADYPFTTL
HPNLGVVGVDNTEFVVADIPGLIEGASEGRGLGDLFLGHVERCAVLLHLIDGTSSTIAED
YQTIINELEAYGGELADKPRITVLNKIDALDEDDRVSACEELKKACGGEVMMMSGVAREG
VTEVLRALRGQIDDDRLRFRSD-DEEEAPWQP----------------------------
------------------------------------------------------------
-----MLTVHKKGVAVVGVFSHEIAETKVGQVMDFARRHQHPLQCTMEKEE---------
----------------MANT---SSGDSKNTLYCSFCGKSQHEVRKLIAGPTVFICDECV
ELCMDIIREETKASGLKATDGVPTPKDICDVLDDYVIGQAMAKRVLSVAVHNHYKRLNHA
QKGG-DIELAKSNILLIGPTGCGKTLLAQTLARILDVPFTMADATTLTEAGYVGEDVENI
ILKLLQASEYNVERAQRGIVYIDEVDKITRKSENPSITRDVSGEGVQQALLKLMEGTVAS
VPPQGGRKHPQQEFLQVDTTNILFICGGAFAGLDRIIAARGKGSAMGFGADVRDQDARGI
GEIFTDLEPEDLLKFGLIPEFVGRLPVLATLEDLDEDALVTILTEPKNALVKQYQRLFEI
EDTQLTFTDDALLAIAKRAIERKTGARGLRSILEDILLNTMFDLPGMDSVTEVVVNEEAV
TSDAAPLMIHA-DA--E-KEPATAG---M------AETSLDLTTKPTKEISVREVFGIDT
DMVVHGFEERTSRVPDLDSTYKFDPDTTMAILAGFNHNRRVMVQGYHGTGKSTHIEQVAS
LLNWPCVRVNLDSHISRIDLIGKDAIKLKDGKQVTDFQEGILPWALRNPTAIVFDEYDAG
RADVMFVIQRVLEVDGKLTLLDQNQVIEPHPYFRIFATANTVGLGDTTGLYHGTQQINQG
QMDRWSLVATLNYLSIDAETQIVLSKNPHYNTEKGRKTIKQMVTVADLTRTAFMNGELST
VMSPRTVIAWAQNAEIFRDVGYAFRLSFLNKCDELERQTVAEFYQRLFDEELPESAASLS
LG----------------MSKIALVDDDRNILTSVSMTLEAEGFEVETYNDGQAALDAFN
KKLPDMAVLDIKMPRMDGMDLLQRLRQKTAMPVIFLTSKDDEIDEVLGLRMGADDYVKKP
FSQRLLVERIRALLRRQDAVETNEVGDTEETKVIERGDLRMDPLRHAVSWKGKDVSLTVT
EFLLLQALAQRPGFVKSRDQLMDVAYDDQVYVDDRTIDSHIKRLRKKMRTADDEFSAIET
LYGIGYRYNEE-----------------MAKVIGIDLGTTNSCIAIMDGSQPRVIENAEG
ARTTPSIVAFTDDERLVGQPAKRQAVTNPDNTIFGVKRLIGRRNDDADLAKDKKNLPFTV
MDGGNGDAWVQAKGEKYSPSQISAFILGKMKETAESYLGEEVTQAVITVPAYFNDAQRQA
TKDAGKIAGLEVLRIINEPTAAALAYGLDKKDTQTIAVYDLGGGTFDVTILEIDDGLFEV
KSTNGDTFLGGEDFDMRIVNYLADEFKKTNGVDLTQDKMALQRLKEAAEKAKIELSSASQ
TEINQPFISMG-KDGSPLHMVMKLTRSKLEQLVGDLIKASMKPCAAALKDAGVSASEIDE
VVLVGGMTRMPRVIEEVTKFFGKEPHKGVNPDEVVALGAAIQAGVLQGDVKDVVLLDVTP
LSLGIETLGGVFTRLIDRNTTIPTKKSQVFSTAEDNQSAVTIRVFQGEREMAADNKILGA
FNLESIPPAPRGMPQIEVTFDIDANGIVAVGALDKGTGKEQKITIQASGGLSDADIEKMV
KDAEENADADKERRALIEAKNQAESLIHSTEKSLEEHSDKVDPTTVEAIELAIAALNDEL
ATDNVDKINNGIQNVTEAAMKLGEAIYKAAQDE-NE--DVAPAADAPE----GDDDIVDA
DFEDL-DDN-KRA-MKFSIERAALLKAVSQAQSVVERRNTIPILANVLIEAEGSDASFRA
TDLDIEVVDKAAAQVERAGATTVSATTLHEIVRKLPDGALISLTADSAAGRLTVEAGRSN
FSLATLPREDFPVMATSEYQSNFKAPAPVLRRLFDKSKFAISTEETRYYLNGVYMHISDS
EGSKVLRCVATDGHRLARIDAPMPEGAAEMPGVIVPRKTVGELRKLLDDDDMEIAVSVSE
TKIRFATPDITLTSKVIDGTFPDYTRVIPQGNTRKMEVDASDFARAVDRVATVSSERSRA
VKLQLDEDRLVLSVNAPDSGAAEEELVVAYADERLEIGFNAKYLLEIASQVDRENAVFLF
NSSGDPTLMREGNDMSAVYVVMPMRVMSDMLKGKRGLIMGVANERSIAWGIAKAMAEAGA
ELAFTYQGEAFGKRLEPLAQSVGSDFMVDVDVTDDASLDAAFEQLGARWPTIDFVVHAIA
FSDKSELTGRFLNTSRANFKNSMDISAYSFIEIARRAHPLMVENGGTLLTLTYMGSNRVT
PNYNVMGVAKAALESATRYLANDLGPEGIRVNAISPGPMKTLAGAAIGGARKTYKHTDTN
APMRANATLEAVGGTAVYLASDAGACTTGEIIRVDGGFHVLGMPQAENLMAREKTK-TKR
KVSKNIAAGVAHVNSSFNNTKILISDVQGNAISWSSAGTMGFKGSRKSTPYAAQMAAEDA
GKKAQDHGVKTLEVEVQGPGSGRESALRALAAAGFNITSIRDVTPMAHNGCRPPKRRRV-
----------------------VARIAGVNIPTAKRVPIALTYITGIGNSSAAAICEAVG
IDSTRRINELSDAEILKIREYIDENYTVEGDLRRDTQMNIKRLMDLGCYRGLRHRRNLPV
RGQRTHTNARTRKGPAKAIAGKKKMTYIVNDACIACKYTDCVEVCPVDCFYEGENMLVIH
PDECIDCGVCEPECPADAIRPDTEPDMEKWVEFNRKYSELWPVIITKKDPLPEAEERDGE
EGKLEKYFSEAPGEGGMS-TKDFLKKIKDEDIEYVDVRFTDTRGKLQHVTIVSDLVDEDF
VEEGFMFDGSSIAGWKSIEASDMKLMLDTDTAYVDPFYAEKTICVHCSVVEPDTGEAYER
DPRGTAQKAEAYLKASGIGDVAYMGPEAEFFLFDNVKFSNSINKVSYEVDASDASWNTDT
DYEMGNMGHRPGLKGGYFPVNPTDEAQDLRAEMLSTMKRLGMKVDKHHHEVASCQHELGL
IFGTLTEQADELQKYKYVIHNVAHAYGKSATFMPKPIYGDNGSGMHVNMSIWKDGKPLFA
GDKYADLSQEALYFIGGILSHAKSLNAFTNPATNSYKRLIPGFEAPVLRAYSARNRSGCV
RIPWTESPKAKRVEARFPDPAANPYLCFAALLMAGLDGIKNKIDPGEAMDKNLYDLPAEE
LADIPTVSGSLREALEELQSDMDYLLAGDVFTKDQIEGYIELKMEEVHKYEHTPHPVEFG
MYYSC-------------MKKIEAVIKPFKLDEVKEALQEVGVQGLSVIEVKGFGRQKGH
TELYRGAEYVVDFLPKVKIEIVLDDDQVDAAIEAIVSAAKTEKIGDGKIFVSPIEQTIRI
RTGETGSDALMAEQ--------AQ-------ALKVSNEVAISIENMNKWYGTFHVLRDID
LTVYRGERIVIAGPSGSGKSTLIRCINALEEHQKGRIEVDGTVLSSDVKNIDKIRSEVGM
CFQHFNLFPHLTILENCTLAPIWVRKTPKKEAEEIAMHFLEKVKIPDQADKYPGQLSGGQ
QQRVAIARSLCMRPRIMLFDEPTSALDPEMIKEVLDTMVELAEEGMTMLCVTHEMGFARQ
VANRVIFMDEGQIVEQNEPEEFFNNPQSPRTKLFLSQILGH------MSDPV------QR
PRSFQEIILALQSYWARQGCAVLQPYDMEVGAGTFHPATTLRALGTNPWAAAYVQPSRRP
TDGRYGENPNRLQHYYQFQALIKPSPPNLQELYLGSLEAIGIDMALHDIRFVEDDWESPT
LGAWGLGWEVWCDGMEVSQFTYFQQVGGHDCHPVSGELTYGLERLAMYVLGVDHVMDMPF
NSPDAPIPLTYGDVFKQTEEEYARWNFDVANTDVLLDHFVEAENECKAILAQDAVDPKTG
KRIVMAHPAYDQCIKASHIFNLLDARGVISVTERQAYIGRVRTLAKACADAFVQTRAGGW
S-ENAA------
>HBIOIGFF
MIDSDPTLRPDPQPGD----IDRALRPQMLDEFVGQAEARANLKVFIQSAKQRGEAMDHT
LFHGPPGLGKTTLAQIMARELGVGFRMTSGPVLAKAGDLAAILTNLEARDVLFIDEIHRL
NPAVEEVLYPALEDFELDLVIGEGPAARTVRIELQPFTLVGATTRMGLLTTPLRDRFGIP
TRLQFYTEDELFIIVDRNARKLGAPADEGGAREIAKRARGTPRIAGRLLRRVVDFAVVEG
DGRVTRALADMALTRLGVDKLGLDGADRRYLRLIAENYQGGPVGIETMSAALSESRDALE
EVIEPYLLQQGLIQRTPRGRMLAQKAWTHLGMAPP---------KPQS-----DLF--G-
-----------MAAKPFFRRRKVCPFSGDNAPAIDYKDTRLLQRYISERGKIVPSRITAV
SAKKQRELARAIKRARFLALLPYAVKMVQLTLPKNSRMTTGKTWPKPEGAKNLRQFQIYR
WNPDDGKNPAIDTYFVDMDTCGPMILDALIKIKNEIDPTLTFRRSCREGICGSCAMNIDG
INTLACTYGVDEVKGAVKIYPLPHMPVVKDLIPDLTHFYAQHASIQPWLETKTAEPAKEW
KQSIDDRAKLDGLYECIMCACCSTSCPSYWWNGDRYLGPAALLHAYRWIIDSRDEATGER
LDDLEDPFKLYRCHTIMNCAKTCPKGLNPAAAIANIKKMMVERTV---------------
------------------------------------------------------------
-----------MNIHEYQAKALLRSYGAPVSDGRVVLKAEEAKTAAGEMDGPLWVVKAQI
HAGGRGKGSFKEADAGDKGGVRLTKSVEEAAEEAKKMLGRTLVTHQTGPAGKQVNRIYIE
DGSGIETELYLALLVDRQTSRIGFVCSTEGGMDIEEVAESTPEKIISFSVDPAAGFQPYH
GRRVAFALGLEGKQVKQCVTLMGQLFKAFVEKDMEMLEINPLIVTDSGDLKVLDAKVSFD
GNAMYRHGDIADLRDTTEEDPKELEASKYDLNYIALDGEIGCMVNGAGLAMATMDIIKLY
GAEPANFLDVGGGATKEKVTEAFKIITSDPQVKGILVNIFGGIMRCDVIAEGVVAAVKEV
GLQVPLVVRLEGTNVEEGKAIINNSGLDVIAADDLKDGAQKIVKAVKGM-----------
-------------DSTLVKDDPNTGVKEGVDQETVDAVREVGGAYKYGWSTDIEMDYAPL
GLNADIVKLISEKNEEPEWMLEWRLAAYQRWLTKKEPNWAMVDYPEIDFQQQYYYARPKS
MAEKPKSLDDVDPKLLETYKKLGIPLKEQAILAGVEGAEKIGDEP---RKVAVDAVFDSV
SVGTTFQDELKKAGVIFCSISEAIREHPELVKKYLGSVVPVNDNFYATLNSAVFSDGSFV
YVPPGVRCPMELSTYFRINAENTGQFERTLIIADKGSYVSYLEGCTAPQRDESQLHAAVV
EIIIEEDAEVKYSTVQNWYPGDEDGKGGIYNFVTKRADCRGDRAKVMWTQVETGSAVTWK
YPSCILRGDDSQGEFYSIAIANNMQQADTGTKMIHLGKRTKSRIVSKGISAGKAQNTYRG
LVTMHPKAKESRNYTQCDSLLIGDKCGAHTVPYIEVKNNSSRVEHEATTSKVDDDQLFYC
RSRGMDEEEAVALVVNGFCKDVLQALPMEFAMEAQALVAISLEGSVG-------------
----------------MLSIKGLKVKLEEEDKQILKGVDLEVEAGKVHAIMGPNGSGKST
LSYVLSGKDGYEVTEGSAHLGDIDLLDLEPEERAAAGLFLAFQYPVEIPGVGNMTFLRTA
VNAQRKARGEEEMSAAEFLKVVRARAKELKIDADMLKRPVNMGFSGGEKKRNEILQMAML
EPKMCILDETDSGLDVDAMKLVADGVNALRTEGRGFLVITHYQRLLDHIKPDVVHIMADG
RIIKTGGPELALEVENNGYADILSEVA---------------------------------
-----------------------------------------------------MAETRET
KLLIIGSGPAGYTAGVYASRAMLNPILVQGIEPGGQLTTTTEVENWPGDSEVQGPDLMIR
MQDHAKAMGTEIIGDIITDLDLSSRPFHAKGDSGTTYVADAVILATGARAKWLGLETEEK
FKGFGVSACATCDGFFYRNQEIVVIGGGNTAVEEALFLTNFASKVTLIHRRDELRAEKIL
IDRLMKNPKIEPLWFHQLDEVYGTDAPLGVEGVKVKHVETGEVTDIPCKGVFVAIGHAPA
NELVKDTLETHMGGYVVTKPDSTETSVPGVFAAGDLTDHKYRQAVTSAGMGCMAALEAER
FLAEVGDD----EG------KDTSLPLGYGAEVKD--------DA-MPVIYEKVALIGLG
LIASSMFWAMKRGGLAGHVSGFARSAETRDTAREIGLCDEVCDSIAKTVKDADLVVLCVP
VGVMGSVAAEMAGHLKPGCTVTDVGSVKADVIAQVGPLLPDGVHFIPAHPLAGTEHSGPR
SGFAELFDNRWCLLVPVPDTNANAISRMRNLWDGMGANVEEMDAEHHDLVLAVTSHAPHL
IAYTMVGVADDLRRVTDSEVIKYSAAGFRDFTRIAASDPTMWRDVFLTNKEATLEILGRF
TEELFALQRAIRMGDGDHLHDYFTRTRAIRRGIIEAGQDTDAPNFGRQPGN--KMGFKMG
IVGLPNVGKSTLFNALTKTAAAQAANFPFCTIEPNVGEVAVPDSRLDKLAAIAGSKQIIP
TRMTFVDIAGLVKGASKGEGLGNQFLANIRETDAIAHVLRCFEDGDVTHVEGRVDPVADA
ETIDTELMLADLESIEKRRAGLVRKIKGNDKDAAQQDRLLAAAQEAIENGKPARTVEVDA
DDAKAWRMLQLLTTKPVLYVCNVGESEAAEGNALSAKVAEMAAAQGNSHVVISAQIEEEI
SQLEPEEASMFLDEMGLEEAGLDRLIRAGYELLHLETYFTVGPKEARAWTIKAGTSAPKA
AGVIHGDFEKGFIRAETIAYDDFVALGGEGPAKEAGKMRAEGKSYTVKDGDVLHFLFNT-
------------------------------MPVLVMKFGGTSVATLDRIRRAAKRVGVEV
AKGYDVIVIVSAMSGKTNELVGWVNETSPLYDAREYDAVVSSGENVTAGLMALTLQEMDV
PARSWQGWQVPVKTTSAHSSARIEEIPPANIMAKFGEGMRVAVVAGFQGVSPEGRITTLG
RGGSDTTAVAFAAAFDAERCDIYTDVDGVYTTDPRVSAKARKLDKIAFEEMLELASLGAK
VLQTRSVELAMRYKVKLRVLSSFEEQSDEAGTLVCAEEEIMESNVVSGIAFSRDEAKMTL
VSVADRPGIAAAIFTALSDGGVNVDMIVQNISEEGRTDMTWSCPVDQIKRAEVAIDAAKK
SGELNFDDLIAD-----------------------TDVAKVSVVGIGMRSHTGVAAKMFQ
VLSNEGVNIKVITTSEIKISVLIDRKYMELAVQALHDAFELDKRAMARPKIALIGAGQIG
GTLAHLAAIKELGDVVLFDIAEGIPQGKALDIAESGPSAKFDATMTGANDYSEIAGADVC
IVTAGVARKPGMSRDDLLGINLKVMKSVGEGIAAHAPDAFVICITNPLDAMVWALREFSG
LPHHKVCGMAGVLDSARFRHFLATEFNVSMKDVTAFVLGGHGDTMVPLTRYSTVAGIPLP
DLVKMGWTTQDKLDAIVQRTRDGGAEIVGLLKTGSAFYAPATSAIEMAEAYLKDQKRVLP
CAAYVDGAYGLDGFYVGVPTVIGAGGVERVVEIAMNKDEQSMFDNSVNAVKGLVDACKGI
DESLKMN-------------------------------FCKVLLPMSVFDQFRGLFSSDM
AIDLGTANTLVYVKGKGIVLSEPSVVAYHVKDGVKKVLAVGEDAKLMLGRTPGSIEAIRP
MREGVIADFDTAEEMIKHFIRKVHKRSTFSKPKIIVCVPHGATPVEKRAIRQSVLSAGAR
RAGLIAEPIAAAIGAGMPITDPTGNMVVDIGGGTTEVAVLSLGDIVYARSVRVGGDRMDE
AIISYLRRQQNLLIGETTAERVKTSIGTARMPDDGRGTSMQIRGRDLLNGVPKEIEVTQA
QIAEALAEPVQQICEAVMTALETTPPDLAADIVDRGVMLTGGGALLGDLDLALREQTGLA
ISVADEPLNCVALGTGKALEYEKQLRHAIDYDSMALERTFSIIKPDATRRNLTGKINAKF
EEAGLRIVAQKRIHMTKAQAGVFYAVHAERPFYDELCEFMASEPVVVQVLEGEGAIAKNR
EVMGATNPADAAEGTIRAEFAESVGENSVHGSDAPETAAVEIAYFFSGLELV-------G
MAVAAA---------GA--------------------NVAGMDRDVATQNLNKELQDKGF
LLTSTEDIINWARTGSLHWMTFGLACCAVEMMHTSMPRYDLERFGTAPRASPRQSDLMIV
AGTLTNKMAPALRKVYDQMPEPRYVISMGSCANGGGYYHYSYSVVRGCDRVVPVDVYVPG
CPPTAEALLYGIMQLQRKIRRTGTIVRMMDG-------TK---GFEDALTGEQKIRNFNI
NFGPQHPAAHGVLRLVLELDGEIVERCDPHIGLLHRGTEKLMESRTYLQNLPYFDRLDYV
APMNQEHAWCLAIEKLTGVEVPRRASLIRVLYSEIGRILSHLLNVTTQAMDVGALTPPLW
GFEEREDLMIFYERACGARLHAAYFRPGGVHQDLPPALLDDIEAWTHKFLSGFMVDVDQL
LTENRIFKQRNADIGIVSEQDIQDWGFSGVMVRGSGLAWDLRRAQPYECYDEFDFQIPTG
VNGDCYDRYLVRMEEMRQSTYIIQQAIEKLRAPEGQGDVLARGKITPPSRTAMKTDMESL
IHHFKLYTEGFHVPAGEVYCAVEAPKGEFGVYLVADGSNKPYRAKLRAPGYLHLQAMDYV
AKGHQLADVAAIIGTMDIVFGEVDRMANTDYTRHAKYFLLQDFYQGLKLGIKYMFKPKAT
INYPHEKGPLSPRFRGEHALRRYPNGEERCIACKLCEAVCPAQAITI-DAEPRDDGSRRT
TRYDIDMTKCIYCGFCQEACPVDAIVEGPNFEFSTETREELFYDKAKLLDNGERWEAEIA
RNLELDAPYR----------------------MIGIEHYLTVAATLFVIGIFGLFLNRKN
IIIMLMSIELMLLAVNINFVAFSYYL---G--DLVGQVFTLFVLTVAAAEAAIGLAILVC
FFRNRGTIAVEDVNVMKGMFNVTKKSMQWGEETLTLETGKVARQADGSVIATLGETSVMA
NVTFARQQKPGQDFFPLTVHYQEKYYAAGKVPGGFFKRE-ARPTEKETLTARLIDRPIRP
LFVPGFKNEVLVMCTVLSHDLVNDPDMVAMIAASAALTISGAPFRGPIGACRVGFEDGDY
VLNPTVDDMQDLRLNPDQRLDLVVAGTKEAVMMVESEAYELSEEEMLGAVKFAHEQIQPV
IDLIIDLAEDAAKEPFDFQPVDYSDLSAAVKAAGEDAMRAAFAIADKQERTAAVAAARET
IKAALTEEQLEDANLGSALKGLEASILRGDVVKTGKRIDGRKTDEIRDIVAETGILPRTH
GSSLFTRGETQGLVVTTLGTGDDEQFIDALHGNFKSNFMLHYNFPPYSVGEVGRVGGPGR
REIGHGKLAWRALQAVLPASTDFPYTIRVVSEITESNGSSSMASVCGGSLSMMDAGVPLK
APVAGVAMGLILEEDGSYAILSDILGDEDHLGDMDFKVAGTEAGITSLQMDIKIAGITPE
IMEKALAQAKAGRVHILGEMNKAIS-GAGEFSVHAPRIETMQIPTDKIREVIGSGGKVIR
EIVEVSGAKVDINDEGIIKIASPNGDSIKKAYDMIWSIVAEPEEGAVYTGTVVKIVDFGA
FVNFFGKRDGLVHVSQIENRRLNHPSDVLKEGQEVKVKLLGFDDRGKVRLSMKVVDQETG
-----EEI--KKEE-GGEAM-----RPPRPDAPARRLAPPCAAAYNAKNNVGSPVM-SFA
---------------------------------HRHLLGIEHLSQDDITTLLDLADSYAD
LNRQPHKHSDALSGLTQINMFFENSTRTQASFEIAGKRLGADVMNMAMQASSIKKGETLI
DTAMTLNAMHPDLLVVRHPQSGAVDLLAQKVNCAVLNAGDGRHEHPTQALLDALTIRRAK
GRLHRLSIAICGDIAHSRVARSNIMLLGKMENRIRLIAPPTLMPAQIGEFGVEVFDDMEK
GLKDVDVVMMLRLQKERMDGGFIPSEREYYHRYGLDAEKLAHAKPDAIVMHPGPMNRGVE
IDGTLADDINRSVIQDQVEMGVAVRMAAMDLLARNLVD--SRKATAM----------PES
QSKVTFNRVMLKISGEALMGDQGFGLNPPTVQRIANEVKSVHDLGVEICMVIGGGNIFRG
LQGSAQGMERTTADYMGMLATVMNALAMQSALEELGIHTRVISAITMNEVAEPYIRRRAV
RHLEKKRVCIFAAGTGNPYFTTDTAATLRANEMACEAIFKGTK-VDGVYDKDPAKFDDAV
RYDAVSYDDVLQKRLGVMDASAIALARDNNLPIIVFSLDEPGGFKGILAGEGTYTRVQGM
ATADLLTMDNKKQAEKQKALDSALAQIERQFGKGSIMKLGAEGAIQDIKASSTGSLGLDI
ALGIGGLPMGRIIEIYGPESSGKTTLTLHCVAEQQKNGGVCAFVDAEHALDPQYARKLGV
DIDELLISQPDTGEQALEITDTLVRSGAVNMVVVDSVAALTPKSELEGDMGDSSVGVQAR
LMSQAMRKLTGSISRSNCMVIFINQIRMKIGVMFGSPETTTGGNALKFYSSVRLDIRRIG
ALKDRDEVVGNATRVKIVKNKVAAPFKQVEFDIMYGEGISKMGELLDLGVKAGVVDKSGS
WFSYGDERIGQGRENAKTFLRENTAMANEIEDKIRAAHGLDFDGSDS------DDADILE
A--------MTT----------------ETLNLADLKAQTPKNLLAMAEELEIENASTMR
KGEMMFQILRERADEGWEISGDGVLEVLQDGFGFLRSPEANYLPGPDDIYVSPEMIRQHS
LRTGDTIEGLIKAPDDAERYFALTDVTKINFEEPEQARHKVAFENLTPLYPDERLTMEVD
DPTIKDRSSRIIDLVSPIGKGQRCLIVAPPRTGKTVLLQNIANSIEQNHPECYLIVLLID
ERPEEVTDMQRSVKGEVVSSTFDEPATRHVAVSEMVIEKAKRLVEHKRDVVILLDSITRL
GRAFNTVVPSSGKVLTGGVDANALQRPKRFFGAARNIEEGGSLTIIATALIDTGSRMDEV
IFEEFKGTGNSEIVLDRKIADKRVFPAIDILKSGTRKEDLLVDKNDLQKTFVLRRILNPM
GTTDAIEFLIGKLKQTKTNSDFFDSMNSM--------RPSGRKLDELRAVSIETGFTKHA
EGSALIKMGDTHVLCTATIEDRVPPFIKGSGLGWVTAEYGMLPRATNTRMRREAAMGKQG
GRTVEIQRLIGRALRAGVDRSALGERQITIDCDVLQADGGTRCASITGGWVALKLAVNKL
MKAGDVVSDPLVDPVAAISCGIYAGQPVLDLDYPEDSEAGVDGNFIMTGSGKLIEIQMSA
EGSTYSRDQMNQLMDLAEKGVAELVEKQKAATAMRHARGYRRLNRTHEHRKALFSNMAGS
LIEHEQIKTTLPKAKELKPIIEKMITLAKRGDLHARRQAASKLKQDQYVAKLFDILGPRY
KDRQGGYVRVLKAGFRYGDMAPMAIIEFVDRDRDAKGANDKARVAAYE-VA--EDMSRTK
GGVVTHARHKKVIKAAKGYYGRRKNTFKVARQAVDKANQYATRDRKNRKRNFRALWIQRI
NAAVRSHDEALTYSRFINGLSLAGIEVDRKVLSDLAINEPEAFGAIVKQAQDALAAMAHK
KAGGSSRNGRDSAGRRLGVKKYGGEAVIPGNILVRQRGTKYWPAEGVGMGKDHTIFATVD
GKVQFHKGLKNRTFISVLPAAEAAEMAKPTTIKIRLNSSAGTGHFYVTKKNARTMTEKMV
IKKYDPVIRKHVEYKEGKIKMIHKNWAELIKPQQLDVKPGNDPARQATVIAEPLERGFGL
TMGNALRRVLMSSLQGAAITSVQIDNVLHEFSSVAGVREDVTDIVLNLKGVSLRMEVEGP
KRLSISAKGPGVVTAGDISESAGIEILNRDHVICHLDDNADVYMELTVNTGKGYVAADKN
KPEDAPIGLIPIDAIYSPVKKVSYDVQPTREGQVLDYDKLTMKVETDGSISPDDAVAFAA
RILQDQLGIFVNFDEPESASRQDDDDGLEFNPLLLKKVDELELSVRSANCLKNDNIVYIG
DLIQKTEAEMLRTPNFGRKSLNEIKEVLSGMGLHLGMDVEDWPPDNIEDLAKKFEDSFMA
AKDTNEDAKSDDQDAGHSLDMSQAAVKKMIGEAREKGYITYDQLNTVLPPDQVSSEQIED
VMSMLSEMGINVI--EDEEAEEEDAKGGTEIATTESNRDVALSSGTSEKLDRTDDPVRMY
LREMGSVELLSREGEIAIAKRIEAGRNTMIAGLCESPLTFQAITIWRDELLSEDILLRDV
IDLEATFGTQMGDEEET-TPVV-P-TAGT---ETKPAE-STSEVDADGNPI-SN--D-DD
DEDDDEQANMSLAAMEAALKPQVLEALDIIADDYVKLSQIQDSRISATLNEDGTFSKTDE
EEYQRVRSEIVALVNDLHLHNNRIEALIDQLYGINRRIMQIDSAMVKLADQARINRKEFV
DAYRGYELDPNWMERMAEKSGRGWQMFIERSSDKVDELRADMAQVGQYVGLDISEFRRIV
QQVQKGEKEARQAKKEMVEANLRLVISIAKKYTNRGLQFLDLIQEGNIGLMKAVDKFEYR
RGYKFSTYATWWIRQAITRSIADQARTIRIPVHMIETINKLVRTGRQMLHEIGREPTPEE
LAEKLQMPLEKVRKVMKIAKEPISLETPIGDEEDSQLGDFIEDKNAVLPLDSAIQENLKE
TTTRVLASLTPREERVLRMRFGIGMNTDHTLEEVGQQFSVTRERIRQIEAKALRKLKHPS
RSRKLRSFLDQ------MANYANLPAPTPEGGLNRYMQEIRKFPLLEPEEEYMLAKRWVE
EQDTEAAHRMVTSHLRLAAKIAMGYRGYGLPQAEVISEANVGLMQAVKRFDPEKGFRLAT
YAMWWIRASIQEYILRSWSLVKLGTTSGQKKLFFNLRKAKNRIGALEEGDLHPDNVKRIA
TDLGVTETEVISMNRRMSGGDASLNATVGSEGEGTMQWQDWLEDEDADQATDYEERDELE
TRREMLAEALDVLNDREKDILTQRRLSDQTVTLEDLSSQYDVSRERIRQIEVRAFEKLQK
RMRDLAREKGL-------------MG--TA---MARVTVEDCVDKVPNRFELVMLAAHRA
REIAAGSTVTVDRDNDKNPVVSLREIADETQSADELRERLIESNQNQIEVDEPEEDAMAL
LMGAEQ-DKPEEDSMSEEMLLRQLMAAQGQG------------------------MAMN-
SMEDFEALLEESFEMDTPEEGSVVKGKVIAIEAGQAIIDVGYKMEGRVELKEFAEPGEAP
KVEVGDEVEVFLRQVENSRGEAVISREMARREEAWDRLEKAYAAEERVEGAIFGRVKGGF
TVDLGGAVAFLPGSQVDVRPVRDAGPLMGLKQPFQVLKMDRRRGNIVVSRRAILEESRAE
QRAEVIGNLTEGQEVDGVVKNITEYGAFVDLGGVDGLLHVTDMAWRRVNHPSEILSIGET
IKVQVIKINKETHRISLGMKQLQEDPWDLVQAKYPLESTHTGRVTNITDYGAFVELEPGV
EGLVHVSEMSWTKKNVHPGKIVSTSQEVEVMVLEIDGAKRRVSLGLKQTMRNPWEVFAET
HPEGTEVEGEVKNITEFGLFVGLPGDIDGMVHLSDLSWDQRGEEAIQDYRKGDTVQAVVS
EVDVEKERISLSIKGVGGDKFAEAVGGVKRGSVVTVTVTSIEDGGIEVEYEGMKAFIRRS
DLSRDRAEQRPERFSVGDKVDVRITNVDAKAHRLGVSIKAREIAEEKEAVEQYGSSDSGA
SLGDILGAALK-GDE--VTKRTAAKHKIDRRMGENIWGRPKSPVNRREYGPGQHGQRRKG
KMSDFGIQLRAKQKLKGYYGDLTEKQFRRIYGEAERVKGDTGENLIGLLERRLDAVVYRA
KFVATVFAARQFVNHGHVKVNGKKVNIPSYRVKEGDVIEVRDRSKQMVALLEATQLAERD
VPDYIEADHSKMTATFVRTPALGDVPYPVMMEPNLVVEFYAKN-----------------
------------------------------------------------------------
----------------------------------------MPLYEHVMIARQDLSNTQAE
GLIEHFGTVLADNDGKLVDSEYWGVKTMAYKINKNRKGHYAFLRSDAPATAVQEMERLMR
LHDDVMRVLTIKVDEHKELPSVQMQKRDERPERG---ERRERR-----------------
------------------------MAPQRPKGAGALD--VPPALSPAPVPPRSTELYAAL
DLGTNSCRMLIAQPKGSGFHVVDSFSKSVQLGAGLEKTGRLSRGSMTRTIQALRICQQKL
RRNKVRRMRLVATEACRRAANGAEFMQRIQRETGLKLDIIKPEEEAQLAVISCAPLVNRK
THNLLVVDIGGGSTELVWIDISKVPKADRAQSIMRLHGGFHQAK-TDVPAARVVDWISVP
LGVATLRDQFSDVEDDAARFALMSWFFEENLTDFTPYQSIQSQDHFQIVGTSGTVTTVAA
SHLGLKRYDRTKVDGLRMTSAQIDKVIHSYLAMGPGGRRADPRIGLDRQALIMSGAAILQ
ALMRCWPTDRLSVADRGLREGLLYAQMSADGVLEEGLGMSAKDVKFGTDARNKMLKGVNI
LADAVKVTLGPKGRNVVLDKSFGAPRITKDGVSVAKEIELEDKFENMGAQMVKEVASRTN
DEAGDGTTTATVLAQAIVKEGMKSVAAGMNPMDLKRGIDMATTTVVEAIKAAARPVNDSD
EVAQVGTISANGEKEIGRQIADAMQKVGNEGVITVEENKGLETETDVVEGMQFDRGYLSP
YFVTNSDKMTVELEDAIILLHEKKLSSLQPMVPLLEQVIQSQKPLLIISEDVEGEALATL
VVNKLRGGLKIAAVKAPGFGDRRKAMLQDLAILTGGQVISEDLGMKLESVTMDMLGSAKK
VTITKDETTIVDGAGEKAEIEARVAQIRNQIEETTSDYDKEKLQERVAKLAGGVAVIRVG
GMSEVEVKERKDRVDDALNATRAAVQEGIVVGGGVALVQAGKKLEGLTGDNADQNVGIGI
VRKALEAPLRQIAENAGVDGSVVAGKIRESDDLKFGFNAQTEEYGDMFKFGVIDPAKVVR
TALQDAASVAGLLITTEAMVADKPSKD-GGAA---GGMPDMGGMGGMGGMMMFYKDERLA
LFIDGSNLYAAAKNLGFDIDYKLLRQEFMRRGKLLRAFYYTALLENDEYSPIRPLVDWLN
YNGFSMVTKPAKEYTDSMGRRKVKGNMDIELAVDAMELAPHLDHIVIFSGDGDFRPLVES
LQRQGVRVSVVSTIRSQPPMISDELRRQVDNFIELEDLRDVIGRPPRETS----------
--------------DEM-DGDFRTEFTRSPAGLKNKPALVLNADYRPLSYYPLSLWPWQE
AVKAKWLDRVDIVAEYDDYVHSPSMQIRIPSVVVLKDYVKPQKRVAFTRFNLFLRDEFCC
QYCGARGDLTFDHVVPRAAGGITSWQNVVAACSPCNLKKGSKALHQTGFQLRKPPRQPQA
EDLRNMGRKFPPNYLHDSWMDFLYWDAELQA--MPEVIFPGPEGRLEGRYHPQKERDAPI
AILLHPHPQFGGTMNHKVVYNMHYAFYNMGFTVLRFNFRGVGRSQGEYDQGVGELSDAAS
ALDYLQSMNNNSKHCWVAGFSFGAWIGMQLLMRRPEITGFISVAPPANMYDFSFLAPCPA
SGLVINGTADRVAPPADTVNLVNKLHEQKGITITHQEIEGAGHFFEEPHMETLITSTTDY
VKRRLTETTRMKDFVDGTAFNNEQGNRARKLFAAVVLAALDDAIADDKKYGNGPEQIARW
ARSRDGREVLSCAGIDPNERVVEGLMDFVGKGVRTSVALSREESERRH-AAQQAEA----
---------------------------------AMTDI---------SHDRLLIIDFGSQ
VTQLIARRLRELNVFCEIHPFNTVDDAFLKDFAPKAVILSGGPSSVFAEGAPMPPQSVFE
LGVPILGICYGQQVMMHCLGGKVERGH-----GTAEFGRAYVTPSEARLELLEGWFLT--
--EKEQVWMSHGDHVSAIAPGFEVYGTSPHAPFAVTGDVSRNFYAVQFHPEVHHTPNGAR
LYENFVRLAGFKGDWTMSAYRDEAIAAIREQVGDQKVICGLSGGVDSSVAAVLIHEAIGD
QLTCVFVDHGLLRKGEAEEVVTMFRDNYNMPLIHADEQELFLGELDGVSDPETKRKIIGK
LFIDVFQKHAKEVGDATFLAQGTLYPDVIESVSFSGGPSVTIKSHHNVGGLPEKMGLKLV
EPLRELFKDEVRELGRELGLPPSFIGRHPFPGPGLAIRCPGEITREKLDILREADAVYID
QIRKHGLYDEIWQAFVAILPVRTVGVMGDGRTYDFACALRAVTSVDGMTADYYPFTHEFL
GETATRIINEIPGINRVTYDITSKPPGTIEWE---------MEIREALTFDDVLLVPAAS
NVLPSTADTRTRVTKSIALNIPLLSSAMDTVTESRMAIAMAQAGGMGVIHRNLTIDEQSK
EVRRVKRFESGIVYNPITLRPDQTLADAKALQERYRVTGFPVVDEAGRVVGIVTNRDMRF
ASDDATPVRL--MMSSDNLALLQEPADRDEAISLMKARRIEKLLVTDAKGKLTGLLTLKD
TEQAVLNPTACKDNLGRLRVAAATTVGDAGYERSQALVEAGVDMIVIDTAHGHSAGVAEA
VRRARELSSTVQIVAGNVATGDATRALIDAGADAVKVGIGPGSICTTRMVAGVGVPQLTA
IMDCAKA--AGDVPIIADGGIKFSGDFAKAIAAGASCAMVGSMIAGTDESPGEVILYQGR
SFKSYRGMGSLGAMARGSADRYFQKDAASDKLVPEGIEGQVPYKGSANAVVHQLVGGLRA
AMGYTGCATVEEMRKNCTFVKITNAGLSESHVHDVQITRESPNYRIG-------------
----MSDTDQLPEEYGADSIKVLKGLEAVRKRPGMYIGDTDDGSGLHHMVYEVVDNGIDE
ALAGHADAVNVTIHDDSSVSVSDNGRGIPVGIHQEEGVSAAEVIMTQLHAGGKFDSNSYK
VSGGLHGVGVSVVNALSDWLELRIWREGKEHVARFEGGFTTKHLEVVGPT-ERTGTEVRF
MASTETFSNLDYSFETLEKRLRELAFLNSGVRIILTDERPAEPLRTELFYEGGVKEFVKY
LDRSKTSVMPEPIFISGEKDDIGVEVAMWWNDSYHENVLPFTNNIPQRDGGTHTAGFRGA
LTRTINNYAQSSGIAKKEKVSFTGDDAREGLTCVLSVKVPDPKFSSQTKDKLVSSEVRPA
VEGLVNEKLAEWFEENPQIAKIVVGKIIEAAHAREAARKARDLTRRKTAMDVNFLAGKLK
DCSEKDPSKTEVFLVEGDSAGGSAQTGRDRQTQAILPLKGKILNVERARFDRMLGSQEIG
NLVMALGTGIGRDEFNIDKLRYHKIVIMTDADVDGAHIRTLLLTFFYRQMPQLIENGHLY
IAQPPLYKVSRGKSEVYLKDQAAMEDYLIQQGIEGAMLKQGNGEEITGQDLARVVDLARQ
MRRVLEAFPTHYPRHILEQAAIAGAFVPGAVDADLQGVADKVAERLNLIALEWERGWQGR
ITQDHGVRLARILRGVEEVRTLDGRMLRSGEAKRSGGFTEHLQDVYGTPAKLVRKDRSQL
IHGPMDLLEAILAEGEKGLSLQRYKGLGEMNPDQLWETTLDPDARTLLQVKVADMAEADD
LFTKLMGDVVEPRREFIQQNALSVENLDF-------------------------------
--------------------------------MDYTKQLDQAIDRLHEEGRYRTFIDIER
RNGQFPHAVWTQPDGQEKNITVWCGNDYLGMGQNPVVLAAMHEALDATGAGSGGTRNISG
TTIYHKRLEEELSDLHGKEAALLFTSAYIANDATLSTLPKLFPGLIIYSDELNHASMIEG
VRRNGGAKRIFRHNDVDHLRALMAADDPAAPKLIAFESIYSMDGDFGPIEAICDIADEFG
ALTYIDEVHAVGMYGPRGAGVAERDRLMHRLDIINGTLAKAYGVMGGYIAASAKMCDAIR
SYAPGFIFTTSLPPAVAAGAAASVAYLKTAPELREKHQQQAKVLKLRLKGLGLPIIDHGS
HIVPVIVGNPVHTKILSDRLLEDHGIYVQPINFPTVPRGTERLRFTPSPVHGPLEIEGLV
HAMDALWSHCALNRAEMAG-----------------------MAADRQNLQDAFLNHVRK
TKVPVTIFLINGVKLQGVITWFDNFCVLLRRDGQSQLVYKHAISTIMPSTPISLYEGEDA
NMSK-QEFPGWHGTTIIGVKKDGEVVIAGDGQVSLGQTVIKGTARKVRRLSPGGFDVVAG
FAGSTADAFTLLERLEAKLEATPGQLARASVELAKDWRTDKYLQKLEAMLIVSDGRELLV
ITGAGDVLEPEHSVAAIGSGGNYALAAARGMMDSDRDAETVARDAMKIASDICVYTNGNL
TVEKI-----------TQMATKPMTKTQLVAALAEEMGEDKKTASAALDAVCALITKEVS
GGGAVTLPGIGKIYCRERPERMVRNPATGEQFKKDADKVVKMTIAKALKDSVN-------
--------------------------------------EMADKTLTRMDLSEAVFREVGL
SRNESAQLVEAVLEHMSDALVKGEQVKISSFGTFSVRDKSARVGRNPKTGEEVPINPRRV
LTFRPSHLMKDRVADGNKRMIRSELIQKIADDNPHLYQRDVERIVNTIFEEITGAMSDGD
RVELRGFGAFSVKKRDARVGRNPRTGETVHVEEKHVPFFKTGKLLRDRLNGNSMRVYYDR
DCDVNLIKDKKVAILGYGSQGHAHALNLRDSGAKNLVVALREGSASKAKAEGEGLKVMEI
AEAAAWADVIMFTMPDELQAETYKKYVHDNIREGAAIAFAHGLNVHFGLIEPKPGVDVIM
MAPKGPGHTVRGEYTKGGGVPCLVAVDTDATGKALEIGLSYCSAIGGGRSGIIETNFREE
CETDLFGEQAVLCGGIVELIRCGFETLVEAGYEPEMAYFECLHETKLIVDLIYEGGIANM
DYSISNTAEYGQYVSGPRILPYDETKARMKAVLSDIQSGKFVRDFMLENSVGQPTLKSSR
RANDEHQIEVVGGKLREMMPWISAGKMVDKSKNMSALKIKKGSNSHSAYNLRPNFSDVIE
RHTLAVLVENEPGVLARVIGLFSGRGYNIDSLTVAEVDHTGHLSRITIVTSGTPQVIEQI
KAQLGRIVPVHEVHDLTVEGPVVERELAMFKVNGTGDKRVEALRLADIFRANVVDSTLET
FVFEITGAPEKIDAFAELMRPLGLVSVARTGVAALSRG-DMAKEDTLEFPGIVKELLPNA
TFRVELENGHEIIAHTAGKMRKNRIRVLAGDKVQVEMTPYDLSKGRINYRFK--------
------------------------------------------------------------
---------M--------------------------------------------------
------------TPLSHIRNFSIVAHIDHGKSTLADRLIQETNTVSLRDMKAQMLDSMDI
ERERGITIKAQTVRINYTAQNGEEYILNLIDTPGHVDFAYEVSRSMRAVEGSLLVVDSTQ
GVEAQTLANVYHAIDADHEIVPVLNKIDLPASDCDRVAEQIEDVIGIDASEAIRVSAKTG
QGIVETLEAIVHKLPAPK-GTQDAPLKAMLVDSWYDSYLGVIVLVRIMDGQLKKGDRIRM
MQNGSVHHVDRIGVFRPAMTEIDSLNPGEIGFLTASIKQVRDTRVGDTITHEKKGTETPL
PGFKPAQPVVFCGLFPVDAAEFEDLRDSIEKLALNDASFSFEMETSAALGFGFRCGFLGL
LHLEVIRDRIEREYDIDLITTAPSVIYDIHMKDGTVEQLHNPADMPDLTFVDHIEEPRIK
ATILVPDDYLGDVLKLCQDRRGIQMDLTYAGSRAMVVYDLPLNEVVFDFYDRLKSVTKGY
ASFDYQMIGYRQDALVKMSILVNDEPVDALSTMVHRDRAEMRGRAMVEKLKDLIPRHMFK
IPIQAAIGGKVIARETLSAMRKDVTAKCYGGDASRKRKLLDKQKAGKKKMRQFGKVDIPQ
EAFISALKMDSM----SPKTLYDKIWDAHVAHEADDGTCLLYIDRHLVHEVTSPQAFEGL
RMTGRTVRRPDQTIAVPDHNVPTTLDRANAATMTEDSRVQVAALDTNAKEFGLHYYPVSD
VRQGIVHIVGPEQGWTLPGMTVVCGDSHTATHGAFGSLAHGIGTSEVEHVLATQTLIQKK
SKNMKVEITGKLAPGVTAKDITMTVIGETGTAGGTGYVIEYCGEAIRDLSMEGRMTVCNM
AIEGGARAGLIAPDDKTFEYCKGRPHAPKGAQWEAAMDWWKTLYSDDDAHWDKVITIKGE
DIAPAVTWGTSPEDVLPITAKVPAASDFTGGKVDAAKRAIEYMGLTEGMALTDIEIDTVF
IGSCTNGRIEDLRAAAAVLKGKK---IKDGMRAMIVPGSGLVRAQAEEEGLADIFKDAGF
EWRLAGCSMCLAMNPDQLAPGERCASTSNRNFEGRQGFKGRTHLMSPAMAAAAALTGRLT
DIRKLDA----M--RDLKIPEQRHPEKARRPDNPQPKKPSWIRVKAPGGKGYADTAKIMR
ENKLVTVCEEAGCPNVGECWSQGHATMMIMGEVCTRACTFCNIATGRPPEALDIFEPGRV
ADAVSKLGLNHVVITSVDRDDIEDGGAEHFAQTIRAVRKRSPGTTIEILTPDFIRCDPKV
LETVVEARPDVFNHNLETVPGLYPEVRPGARYFHSLRLLQRVKELDPTMFTKSGIMVGLG
EDRQSVMQVMEDMRAADIDFLTIGQYLQPTPKHHAVDRFVHPDEFAAYEKSAYGKGFLMV
SATPLTRSSYHAGDDFARLQAARLAKLG-----MLDATP--TPDAQVETLLEVNNIEVIY
NSVILVLKGVSLKVPKGGITALLGGNGAGKTTTLKAISNLLHSERGEVTKGSIKYRNDPV
HKLDPAEMVKRGVVQVMEGRHCFEHLTIEENLLTGAYTRSDGKAAIARDLEMVYDYFPRL
RERRKSQAGYTSGGEQQMCAIGRALMSRPETILLDEPSMGLAPQLVEQIFEIVKSVNENE
GVTFLLAEQNTNVALRFAHYGYILESGRVVMDGPAADLRENQDVKEFYLGMSDEGRKSFR
DVRSYRRRKRWLS---------------------------------------MAGTRLDP
IDRKILAELQADGRMTNVELAKRVGISAPPCLRRVRTLEESGYIRGYHANVNARELGFEV
QVFAMVGLASQAESDLTAFEEKCRNWPLVRECHMLNGEVDFLLKCVAPDLSSFQSFLTGQ
LLTTPNVESVKTSLVIRPAKDEPGVPFDVLESRLKSEP----------------MSDVAD
RVKKIVVEHLGVEEDKVVENASFIDDLGADSLDTVELVMAFEEEFGIEIPDDAAENIQTF
GDAVKFIKEASMANDYIVKDISLAAYGRKELDIAETEMPGLMALRAEYGDSKPLSGSRIV
GSLHMTIQTAVLIETLVALGADVRWASCNIFSTQDHAAAAIAEGGTPVFAIKGQSLEEHW
DYLDKSFQFPD-GPNLILDDGGDATLYILLGARAEAGE-D-VIPVPTSEEEVAIKAQIQK
RMEQSPGWFTKMRDQIKGVSEETTTGVHRLYDLVKQGQLPFPAINVNDSVTKSKFDNKYG
CRESLVDGIRRATDVMMAGKVAVVCGYGDVGKGSAASLAGAGARVKVTEADPICALQAAM
DGFEVVLLEDVLDTADIFITTTGNKDVIRIEHMREMKDMAIVGNIGHFDNEIQVAALKNH
KWTNIKEQVDMIEMPSGNRLILLSEGRLLNLGNATGHPSFVMSASFTNQVLAQIELWENT
GKYENKVYILPKHLDEKVARLHLDRIGVKLTQLSSEQAAYIGVTPEGPFKPEHYRYMGYR
VVIAGATGNVGREMLNILAERHFPVDEIVALASRKSMGSEVSFGDKTLKTKDLDTFDFTG
WDMALFAVGSEATKKYAPKAAKAGCVVIDNSSLYRYDPDIPLIVPEVNADAIHDYSKKNI
IANPNCSTAQMVVALKPLHDRATIKRVVVSTYQSVSGSGKDGMDELWDQTKSIYNPTDDK
PAKKFTKQIAFNVIPHIDVFMDSGDTKEEWKMMVETKKIVDPKIKVTATCVRVPVFVGHA
ESINIEFEEHLDENEARDILREAPGIMVIDKREDGGYVTPVECAGDFATFISRIRQDSTI
DNGLNLWCVSDNLRKGAALNAVQIAELLGREVLKKGMGIQAAEISAILKDQIKNFGQEAE
VAEVGRVLSVGDGIARVYGLDNVQAGEMVEFPGGIMGMALNLETDNVGVVIFGSDRDIKE
GDTVKRTNSIVDVPIGNGLLGRVVDGLGNPIDGKGPIESTERGLADVKAPGIIPRKSVHE
PMATGLKSVDAMIPVGRGQRELIIGDRQTGKTAVALDAILNQQQINDAAGDDESKKMYCV
YVAIGQKRSTVAQLVKKLEETGAIDYSIVVAATASEPAPMQYLAPYSATAMAEFFRDNGR
HALIIYDDLSKQAVSYRQMSLLLRRPPGREAYPGDVFYLHSRLLERSAKLGDDAGNGSLT
ALPIIETQGGDVSAFIPTNVISITDGQIFLETELFYQGIRPAVNTGLSVSRVGSSAQTKA
MSSVAGPVKLSLAQYREMAAFAQFGSDLDASTQQLLNRGARLTELMKQPQYSPLTNAEIV
CVIYAGTNGYLDKIDVKEVGRFEAGLLAHLRSKHADLMADITNNDRKVKGELEDKIKAAI
DSFAADFAMANAVGKITQVIGAVVDVQFEDHLPEILNAVVTENHGKKLILEVAQHLGENT
VRTIAMDATEGLVRGQRVEDTGAPISIPVGNATLGRIMNVVGEAIDEKGDIQSAERRSIH
ADAPEFAEQSTTSEVLETGIKVIDLLAPYAKGGKIGLFGGAGVGKTVLIMELINNIAKVH
SGYSVFAGVGERTREGNDLYHEMIESNVINPDDLEKSQVALVYGQMNEPPGARMRVALTG
LTLAEQFRDQSGTDVLFFVDNIFRFTQAGSEVSALLGRIPSAVGYQPTLATDMGAMQERI
TSTKSGSITSVQAVYVPADDLTDPAPATSFAHLDATTVLDRSISEKGIYPAVDPLGSTSR
LMDPSIVGEEHYNVARDVQGILQRYKSLQDIIAILGMDELSEDDKLTVARARKIERFLSQ
PFDVAKVFTGSDGKQVPLEETITSFKAVVAGEYDHLPEGAFYMVGGIEEVKAKAEKMAAD
-AAMSKSKKLDFRPNEFVVYPAHGVGQIISVEEQEVAGISLELFVIAFEKDKMTLRVPTH
KATEIGMRALSSPDVISHAMKTLKGKAKVKRAMWSRRAQEYEQKINSGDLIAIAEVVRDL
HRTDDQREQSYSERQLYEAALERLTREVAAVAGGDELAASKQVGDVLESRV---------
------------------------------------------AA----------------
------AMSD-----TRLANRILPDAEKTRRFVFVLLENFTMLSFASAVECLRIANRMAG
RPAYDWRLIGEDGGRVRCSAGAEFTLDGDLDDLGRDDTLVVCSGIDVQAATTKKLLGWLR
REARKGMMVGGLCTAAFTLAKAGLLDGKKATIHWENQDSFSEDFEDVTLTKSVFVVDGNR
MTTAGGTSSIDLMLKLIADDLGEDLANAVADQLIYSSIRTDQDTQRLSVPTRIGVRHPKL
GQVIQMMEANIEEPISPSSLARDVGMSTRQLERLFRRYLNRSPKRYYMELRLQKARNLLM
QTDMSVINVALACGFASPSHFSKCYRAHYNTTPYRERGSHAAKPVAMKFLDLCKVYIRSG
AGGGGCVSFRREKYIEYGGPDGGDGGSGGSVWAEAVDGLNTLIDFRYQQHFFAKNGQPGM
GKQRTGKDGDDIILRVPVGTEILDEDQETVLADMTELGQRVELARGGNGGWGNLHFKSAT
NQAPRRANPGQEGVDRTLWLRLKLIADVGLLGLPNAGKSTFLAATSNARPKIADYPFTTL
HPNLGVVGVDNTEFVVADIPGLIEGASEGRGLGDLFLGHVERCAVLLHLIDGTSSTIAED
YQTIINELEAYGGELADKPRITVLNKIDALDEDDRVSACEELKKACGGEVMMMSGVAREG
VTEVLRALRGQIDDDRLRFRSD-DEEEAPWQP-MRLDDLM--------------------
---MAGK-DRD-DDETDLLTKTKPKTKRPPLYKVMLLNDDFTPMEFVVIVLERFFGLNHA
QAFEIMLTVHKKGLAVVGVFSHEIAETKVAQVMDFARRHQHPLQCTMEKEE---------
----------------MANT---SSGDSKNTLYCSFCGKSQHEVRKLIAGPTVFICDECV
ELCMDIIREETKASGLKATDGVPTPKDICDVLDDYVIGQAMAKRVLSVAVHNHYKRLNHA
QKGG-DIELAKSNILLIGPTGCGKTLLAQTLARILDVPFTMADATTLTEAGYVGEDVENI
ILKLLQASEYNVERAQRGIVYIDEVDKITRKSENPSITRDVSGEGVQQALLKLMEGTVAS
VPPQGGRKHPQQEFLQVDTTNILFICGGAFAGLDRIIAARGKGSAMGFGADVRDQDARGI
GEIFTDLEPEDLLKFGLIPEFVGRLPVLATLEDLDEDALVTILTEPKNALVKQYQRLFEI
EDTQLTFTDDALLAIAKRAIERKTGARGLRSILEDILLNTMFDLPGMDSVTEVVVNEEAV
TSDAAPLMIHA-DA--E-KEPATAG---M------AETSLDLTTKPTKEISVREVFGIDT
DMVVHGFEERTSRVPDLDSTYKFDPDTTMAILAGFNHNRRVMVQGYHGTGKSTHIEQVAS
LLNWPCVRVNLDSHISRIDLIGKDAIKLKDGKQVTDFQEGILPWALRNPTAIVFDEYDAG
RADVMFVIQRVLEVDGKLTLLDQNQVIEPHPYFRIFATANTVGLGDTTGLYHGTQQINQG
QMDRWSLVATLNYLSIDAETQIVLSKNPHYNTEKGRKTIKQMVTVADLTRTAFMNGELST
VMSPRTVIAWAQNAEIFRDVGYAFRLSFLNKCDELERQTVAEFYQRLFDEELPESAASLS
LG----------------MSKIALVDDDRNILTSVSMTLEAEGFEVETYNDGQAALDAFN
KKLPDMAVLDIKMPRMDGMDLLQRLRQKTAMPVIFLTSKDDEIDEVLGLRMGADDYVKKP
FSQRLLVERIRALLRRQDAVETNEVGDTEETKVIERGDLRMDPLRHAVSWKGKDVSLTVT
EFLLLQALAQRPGFVKSRDQLMDVAYDDQVYVDDRTIDSHIKRLRKKMRTADDEFSAIET
LYGIGYRYNEE-----------------MAKVIGIDLGTTNSCIAIMDGSQPRVIENAEG
ARTTPSIVAFTDDERLVGQPAKRQAVTNPDNTIFGVKRLIGRRNDDADLAKDKKNLPFTV
MDGGNGDAWVQAKGEKYSPSQISAFILGKMKETAESYLGEEVTQAVITVPAYFNDAQRQA
TKDAGKIAGLEVLRIINEPTAAALAYGLDKKDTQTIAVYDLGGGTFDVTILEIDDGLFEV
KSTNGDTFLGGEDFDMRIVNYLADEFKKTNGVDLTQDKMALQRLKESAEKAKIELSSASQ
TEINQPFISMG-KDGSPLHMVMKLTRSKLEQLVGDLIKASMKPCAAALKDAGVSASEIDE
VVLVGGMTRMPRVIEEVTKFFGKEPHKGVNPDEVVALGAAIQAGVLQGDVKDVVLLDVTP
LSLGIETLGGVFTRLIDRNTTIPTKKSQVFSTAEDNQSAVTIRVFQGEREMAADNKILGA
FNLESIPPAPRGMPQIEVTFDIDANGIVAVGALDKGTGKEQKITIQASGGLSDADIEKMV
KDAEENADADKERRALIEAKNQAESLIHSTEKSLEEHSDKVDPTTVEAIELAIAALNDEL
ATDNVDKINNGIQNVTEAAMKLGEAIYKAAQDE-NE--DVAPAADAPE----GDDDIVDA
DFEDL-DDN-KRA-MKFSIERAALLKAVSQAQSVVERRNTIPILANVLIEAEGSDASFRA
TDLDIEVVDKAAAQVERAGATTVSATTLHEIVRKLPDGALISLTADSAAGRLTVEAGRSN
FSLATLPREDFPVMATSEYQSNFKAPAPVLRRLFDKSKFAISTEETRYYLNGVYMHISDS
EGSKVLRCVATDGHRLARIDAPMPEGAAEMPGVIVPRKTVGELRKLLDDDDMEIAVSVSE
TKIRFATPDITLTSKVIDGTFPDYTRVIPQGNTRKMEVDASDFARAVDRVATVSSERSRA
VKLQLDEDRLVLSVNAPDSGAAEEELVVAYADERLEIGFNAKYLLEIASQVDRENAVFLF
NSSGDPTLMREGNDMSAVYVVMPMRVMSDMLKGKRGLIMGVANERSIAWGIAKAMAEAGA
ELAFTYQGEAFGKRLEPLAQSVGSDFMVDVDVTDDASLDAAFEQLGARWPTIDFVVHAIA
FSDKSELTGRFLNTSRANFKNSMDISAYSFIEIARRAHPLMVENGGTLLTLTYMGSNRVT
PNYNVMGVAKAALESATRYLANDLGPEGIRVNAISPGPMKTLAGAAIGGARKTYKHTDTN
APMRANATLEAVGGTAVYLASDAGACTTGEIIRVDGGFHVLGMPQAENLMAREKTK-TKR
KVSKNIAAGVAHVNSSFNNTKILISDVQGNAISWSSAGTMGFKGSRKSTPYAAQMAAEDA
GKKAQDHGVKTLEVEVQGPGSGRESALRALAAAGFNITSIRDVTPMAHNGCRPPKRRRV-
----------------------VARIAGVNIPTAKRVPIALTYITGIGNSSAAAICEAVG
IDSTRRINELSDAEILKIREYIDENYTVEGDLRRDTQMNIKRLMDLGCYRGLRHRRNLPV
RGQRTHTNARTRKGPAKAIAGKKKMTYIVNDACIACKYTDCVEVCPVDCFYEGENMLVIH
PDECIDCGVCEPECPADAIRPDTEPDMEKWVEFNRKYSELWPVIITKKDPLPEAEERDGE
EGKLEKYFSEAPGEGGMS-TKDFLKKIKDEDIEYVDVRFTDTRGKLQHVTIVSDLVDEDF
VEEGFMFDGSSIAGWKSIEASDMKLMLDTDTAYVDPFYAEKTICVHCSVVEPDTGEAYER
DPRGTAQKAEAYLKASGIGDVAYMGPEAEFFLFDNVKFSNSINKVSYEVDASDASWNTDT
DYEMGNMGHRPGLKGGYFPVNPTDEAQDLRAEMLSTMKRLGMKVDKHHHEVASCQHELGL
IFGTLTEQADELQKYKYVIHNVAHAYGKSATFMPKPIYGDNGSGMHVNMSIWKDGKPLFA
GDKYADLSQEALYFIGGILSHAKSLNAFTNPATNSYKRLIPGFEAPVLRAYSARNRSGCV
RIPWTESPKAKRVEARFPDPAANPYLCFAALLMAGLDGIKNKIDPGEAMDKNLYDLPAEE
LADIPTVSGSLREALEELQSDMDYLLAGDVFTKDQIEGYIELKMEEVHKYEHTPHPVEFG
MYYSC-------------MKKIEAVIKPFKLDEVKEALQEVGVQGLSVIEVKGFGRQKGH
TELYRGAEYVVDFLPKVKIEIVLDDDQVDAAIEAIVSAAKTEKIGDGKIFVSPIEQTIRI
RTGETGSDALMAEQ--------AQ-------ALKVSNEVAISIENMNKWYGTFHVLRDID
LTVYRGERIVIAGPSGSGKSTLIRCINALEEHQKGRIEVDGTVLSSDVKNIDKIRSEVGM
CFQHFNLFPHLTILENCTLAPIWVRKTPKKEAEEIAMHFLEKVKIPDQADKYPGQLSGGQ
QQRVAIARSLCMRPRIMLFDEPTSALDPEMIKEVLDTMVELAEEGMTMLCVTHEMGFARQ
VANRVIFMDEGQIVEQNEPEEFFNNPQSPRTKLFLSQILGH------MSDPV------QR
PRSFQEIILALQSYWARQGCAVLQPYDMEVGAGTFHPATTLRALGTNPWAAAYVQPSRRP
TDGRYGENPNRLQHYYQFQALIKPSPPNLQELYLGSLEAIGIDMALHDIRFVEDDWESPT
LGAWGLGWEVWCDGMEVSQFTYFQQVGGHDCHPVSGELTYGLERLAMYVLGVDHVMDMPF
NSPDAPIPLTYGDVFKQTEEEYARWNFDVANTDVLLDHFVEAENECKAILAQDAVDPKTG
KRIVMAHPAYDQCIKASHIFNLLDARGVISVTERQAYIGRVRTLAKACADAFVQTRAGGW
S-ENAA------
>FJECFDJG
MIDSDPTLRPDPQPGD----IDRALRPQMLDEFVGQAEARANLKVFIQSAKQRGEAMDHT
LFHGPPGLGKTTLAQIMARELGVGFRMTSGPVLAKAGDLAAILTNLEARDVLFIDEIHRL
NPAVEEVLYPALEDFELDLVIGEGPAARTVRIELQPFTLVGATTRMGLLTTPLRDRFGIP
TRLQFYTEDELFIIVDRNARKLGAPADEGGAREIAKRARGTPRIAGRLLRRVVDFAVVEG
DGRVTRALADMALTRLGVDKLGLDGADRRYLRLIAENYQGGPVGIETMSAALSESRDALE
EVIEPYLLQQGLIQRTPRGRMLAQKAWTHLGMAPP---------KPQS-----DLF--G-
-----------MAAKPFFRRRKVCPFSGDNAPAIDYKDTRLLQRYISERGKIVPSRITAV
SAKKQRELARAIKRARFLALLPYAVKMVQLTLPKNSRMTTGKTWPKPEGAKNLRQFQIYR
WNPDDGKNPAIDTYFVDMDTCGPMILDALIKIKNEIDPTLTFRRSCREGICGSCAMNIDG
INTLACTYGVDEVKGAVKIYPLPHMPVVKDLIPDLTHFYAQHASIQPWLETKTAEPAKEW
KQSIDDRAKLDGLYECIMCACCSTSCPSYWWNGDRYLGPAALLHAYRWIIDSRDEATGER
LDDLEDPFKLYRCHTIMNCAKTCPKGLNPAAAIANIKKMMVERTV---------------
------------------------------------------------------------
-----------MNIHEYQAKALLRSYGAPVSDGRVVLKAEEAKTAAGEMDGPLWVVKAQI
HAGGRGKGSFKEADAGDKGGVRLTKSVEEAAEEAKKMLGRTLVTHQTGPAGKQVNRIYIE
DGSGIETELYLALLVDRQTSRIGFVCSTEGGMDIEEVAESTPEKIISFSVDPAAGFQPYH
GRRVAFALGLEGKQVKQCVTLMGQLFKAFVEKDMEMLEINPLIVTDSGDLKVLDAKVSFD
GNAMYRHGDIADLRDTTEEDPKELEASKYDLNYIALDGEIGCMVNGAGLAMATMDIIKLY
GAEPANFLDVGGGATKEKVTEAFKIITSDPQVKGILVNIFGGIMRCDVIAEGVVAAVKEV
GLQVPLVVRLEGTNVEEGKAIINNSGLDVIAADDLKDGAQKIVKAVKGM-----------
-------------DSTLVKDDPNTGVKEGVDQETVDAVREVGGAYKYGWSTDIEMDYAPL
GLNADIVKLISEKNEEPEWMLEWRLAAYQRWLTKKEPNWAMVDYPEIDFQQQYYYARPKS
MAEKPKSLDDVDPKLLETYKKLGIPLKEQAILAGVEGAEKIGDEP---RKVAVDAVFDSV
SVGTTFQDELKKAGVIFCSISEAIREHPELVKKYLGSVVPVNDNFYATLNSAVFSDGSFV
YVPPGVRCPMELSTYFRINAENTGQFERTLIIADKGSYVSYLEGCTAPQRDESQLHAAVV
EIIIEEDAEVKYSTVQNWYPGDEDGKGGIYNFVTKRADCRGDRAKVMWTQVETGSAVTWK
YPSCILRGDDSQGEFYSIAIANNMQQADTGTKMIHLGKRTKSRIVSKGISAGKAQNTYRG
LVTMHPKAKESRNYTQCDSLLIGDKCGAHTVPYIEVKNNSSRVEHEATTSKVDDDQLFYC
RSRGMDEEEAVALVVNGFCKDVLQALPMEFAMEAQALVAISLEGSVG-------------
----------------MLSIKGLKVKLEEEDKQILKGVDLEVEAGKVHAIMGPNGSGKST
LSYVLSGKDGYEVTEGSAHLGDIDLLDLEPEERAAAGLFLAFQYPVEIPGVGNMTFLRTA
VNAQRKARGEEEMSAAEFLKVVRARAKELKIDADMLKRPVNMGFSGGEKKRNEILQMAML
EPKMCILDETDSGLDVDAMKLVADGVNALRTEGRGFLVITHYQRLLDHIKPDVVHIMADG
RIIKTGGPELALEVENNGYADILSEVA---------------------------------
-----------------------------------------------------MAETRET
KLLIIGSGPAGYTAGVYASRAMLNPILVQGIEPGGQLTTTTEVENWPGDSEVQGPDLMIR
MQDHAKAMGTEIIGDIITDLDLSSRPFHAKGDSGTTYVADAVILATGARAKWLGLETEEK
FKGFGVSACATCDGFFYRNQEIVVIGGGNTAVEEALFLTNFASKVTLIHRRDELRAEKIL
IDRLMKNPKIEPLWFHQLDEVYGTDAPLGVEGVKVKHVETGEVTDIPCKGVFVAIGHAPA
NELVKDTLETHMGGYVVTKPDSTETSVPGVFAAGDLTDHKYRQAVTSAGMGCMAALEAER
FLAEVGDD----EG------KDTSLPLGYGAEVKD--------DA-MPVIYEKVALIGLG
LIASSMFWAMKRGGLAGHVSGFARSAETRDTAREIGLCDEVCDSIAKTVKDADLVVLCVP
VGVMGSVAAEMAGHLKPGCTVTDVGSVKADVIAQVGPLLPDGVHFIPAHPLAGTEHSGPR
SGFAELFDNRWCLLVPVPDTNANAISRMRNLWDGMGANVEEMDAEHHDLVLAVTSHAPHL
IAYTMVGVADDLRRVTDSEVIKYSAAGFRDFTRIAASDPTMWRDVFLTNKEATLEILGRF
TEELFALQRAIRMGDGDHLHDYFTRTRAIRRGIIEAGQDTDAPNFGRQPGN--KMGFKMG
IVGLPNVGKSTLFNALTKTAAAQAANFPFCTIEPNVGEVAVPDSRLDKLAAIAGSKQIIP
TRMTFVDIAGLVKGASKGEGLGNQFLANIRETDAIAHVLRCFEDGDVTHVEGRVDPVADA
ETIDTELMLADLESIEKRRAGLVRKIKGNDKDAAQQDRLLAAAQEAIENGKPARTVEVDA
DDAKAWRMLQLLTTKPVLYVCNVGESEAAEGNALSAKVAEMAAAQGNSHVVISAQIEEEI
SQLEPEEASMFLDEMGLEEAGLDRLIRAGYELLHLETYFTVGPKEARAWTIKAGTSAPKA
AGVIHGDFEKGFIRAETIAYDDFVALGGEGPAKEAGKMRAEGKSYTVKDGDVLHFLFNT-
------------------------------MPVLVMKFGGTSVATLDRIRRAAKRVGVEV
AKGYDVIVIVSAMSGKTNELVGWVNETSPLYDAREYDAVVSSGENVTAGLMALTLQEMDV
PARSWQGWQVPVKTTSAHSSARIEEIPPANIMAKFGEGMRVAVVAGFQGVSPEGRITTLG
RGGSDTTAVAFAAAFDAERCDIYTDVDGVYTTDPRVSAKARKLDKIAFEEMLELASLGAK
VLQTRSVELAMRYKVKLRVLSSFEEQSDEAGTLVCAEEEIMESNVVSGIAFSRDEAKMTL
VSVADRPGIAAAIFTALSDGGVNVDMIVQNISEEGRTDMTWSCPVDQIKRAEVAIDAAKK
SGELNFDDLIAD-----------------------TDVAKVSVVGIGMRSHTGVAAKMFQ
VLSNEGVNIKVITTSEIKISVLIDRKYMELAVQALHDAFELDKRAMARPKIALIGAGQIG
GTLAHLAAIKELGDVVLFDIAEGIPQGKALDIAESGPSAKFDATMTGANDYSEIAGADVC
IVTAGVARKPGMSRDDLLGINLKVMKSVGEGIAAHAPDAFVICITNPLDAMVWALREFSG
LPHHKVCGMAGVLDSARFRHFLATEFNVSMKDVTAFVLGGHGDTMVPLTRYSTVAGIPLP
DLVKMGWTTQDKLDAIVQRTRDGGAEIVGLLKTGSAFYAPATSAIEMAEAYLKDQKRVLP
CAAYVDGAYGLDGFYVGVPTVIGAGGVERVVEIAMNKDEQSMFDNSVNAVKGLVDACKGI
DESLKMN-------------------------------FCKVLLPMSVFDQFRGLFSSDM
AIDLGTANTLVYVKGKGIVLSEPSVVAYHVKDGVKKVLAVGEDAKLMLGRTPGSIEAIRP
MREGVIADFDTAEEMIKHFIRKVHKRSTFSKPKIIVCVPHGATPVEKRAIRQSVLSAGAR
RAGLIAEPIAAAIGAGMPITDPTGNMVVDIGGGTTEVAVLSLGDIVYARSVRVGGDRMDE
AIISYLRRQQNLLIGETTAERVKTSIGTARMPDDGRGTSMQIRGRDLLNGVPKEIEVTQA
QIAEALAEPVQQICEAVMTALETTPPDLAADIVDRGVMLTGGGALLGDLDLALREQTGLA
ISVADEPLNCVALGTGKALEYEKQLRHAIDYDSMALERTFSIIKPDATRRNLTGKINAKF
EEAGLRIVAQKRIHMTKAQAGVFYAVHAERPFYDELCEFMASEPVVVQVLEGEGAIAKNR
EVMGATNPADAAEGTIRAEFAESVGENSVHGSDAPETAAVEIAYFFSGLELV-------G
MAVAAA---------GA--------------------NVAGMDRDVATQNLNKELQDKGF
LLTSTEDIINWARTGSLHWMTFGLACCAVEMMHTSMPRYDLERFGTAPRASPRQSDLMIV
AGTLTNKMAPALRKVYDQMPEPRYVISMGSCANGGGYYHYSYSVVRGCDRVVPVDVYVPG
CPPTAEALLYGIMQLQRKIRRTGTIVRMMDG-------TK---GFEDALTGEQKIRNFNI
NFGPQHPAAHGVLRLVLELDGEIVERCDPHIGLLHRGTEKLMESRTYLQNLPYFDRLDYV
APMNQEHAWCLAIEKLTGVEVPRRASLIRVLYSEIGRILSHLLNVTTQAMDVGALTPPLW
GFEEREDLMIFYERACGARLHAAYFRPGGVHQDLPPALLDDIEAWTHKFLSGFMVDVDQL
LTENRIFKQRNADIGIVSEQDIQDWGFSGVMVRGSGLAWDLRRAQPYECYDEFDFQIPTG
VNGDCYDRYLVRMEEMRQSTYIIQQAIEKLRAPEGQGDVLARGKITPPSRTAMKTDMESL
IHHFKLYTEGFHVPAGEVYCAVEAPKGEFGVYLVADGSNKPYRAKLRAPGYLHLQAMDYV
AKGHQLADVAAIIGTMDIVFGEVDRMANTDYTRHAKYFLLQDFYQGLKLGIKYMFKPKAT
INYPHEKGPLSPRFRGEHALRRYPNGEERCIACKLCEAVCPAQAITI-DAEPRDDGSRRT
TRYDIDMTKCIYCGFCQEACPVDAIVEGPNFEFSTETREELFYDKAKLLDNGERWEAEIA
RNLELDAPYR----------------------MIGIEHYLTVAATLFVIGIFGLFLNRKN
IIIMLMSIELMLLAVNINFVAFSYYL---G--DLVGQVFTLFVLTVAAAEAAIGLAILVC
FFRNRGTIAVEDVNVMKGMFNVTKKSMQWGEETLTLETGKVARQADGSVIATLGETSVMA
NVTFARQQKPGQDFFPLTVHYQEKYYAAGKVPGGFFKRE-ARPTEKETLTARLIDRPIRP
LFVPGFKNEVLVMCTVLSHDLVNDPDMVAMIAASAALTISGAPFRGPIGACRVGFEDGDY
VLNPTVDDMQDLRLNPDQRLDLVVAGTKEAVMMVESEAYELSEEEMLGAVKFAHEQIQPV
IDLIIDLAEDAAKEPFDFQPVDYSDLSAAVKAAGEDAMRAAFAIADKQERTAAVAAARET
IKAALTEEQLEDANLGSALKGLEASILRGDVVKTGKRIDGRKTDEIRDIVAETGILPRTH
GSSLFTRGETQGLVVTTLGTGDDEQFIDALHGNFKSNFMLHYNFPPYSVGEVGRVGGPGR
REIGHGKLAWRALQAVLPASTDFPYTIRVVSEITESNGSSSMASVCGGSLSMMDAGVPLK
APVAGVAMGLILEEDGSYAILSDILGDEDHLGDMDFKVAGTEAGITSLQMDIKIAGITPE
IMEKALAQAKAGRVHILGEMNKAIS-GAGEFSVHAPRIETMQIPTDKIREVIGSGGKVIR
EIVEVSGAKVDINDEGIIKIASPNGDSIKKAYDMIWSIVAEPEEGAVYTGTVVKIVDFGA
FVNFFGKRDGLVHVSQIENRRLNHPSDVLKEGQEVKVKLLGFDDRGKVRLSMKVVDQETG
-----EEI--KKEE-GGEAM-----RPPRPDAPARRLAPPCAAAYNAKNNVGSPVM-SFA
---------------------------------HRHLLGIEHLSQDDITTLLDLADSYAD
LNRQPHKHSDALSGLTQINMFFENSTRTQASFEIAGKRLGADVMNMAMQASSIKKGETLI
DTAMTLNAMHPDLLVVRHPQSGAVDLLAQKVNCAVLNAGDGRHEHPTQALLDALTIRRAK
GRLHRLSIAICGDIAHSRVARSNIMLLGKMENRIRLIAPPTLMPAQIGEFGVEVFDDMEK
GLKDVDVVMMLRLQKERMDGGFIPSEREYYHRYGLDAEKLAHAKPDAIVMHPGPMNRGVE
IDGTLADDINRSVIQDQVEMGVAVRMAAMDLLARNLVD--SRKATAM----------PES
QSKVTFNRVMLKISGEALMGDQGFGLNPPTVQRIANEVKSVHDLGVEICMVIGGGNIFRG
LQGSAQGMERTTADYMGMLATVMNALAMQSALEELGIHTRVISAITMNEVAEPYIRRRAV
RHLEKKRVCIFAAGTGNPYFTTDTAATLRANEMACEAIFKGTK-VDGVYDKDPAKFDDAV
RYDAVSYDDVLQKRLGVMDASAIALARDNNLPIIVFSLDEPGGFKGILAGEGTYTRVQGM
ATADLLTMDNKKQAEKQKALDSALAQIERQFGKGSIMKLGAEGAIQDIKASSTGSLGLDI
ALGIGGLPMGRIIEIYGPESSGKTTLTLHCVAEQQKNGGVCAFVDAEHALDPQYARKLGV
DIDELLISQPDTGEQALEITDTLVRSGAVNMVVVDSVAALTPKSELEGDMGDSSVGVQAR
LMSQAMRKLTGSISRSNCMVIFINQIRMKIGVMFGSPETTTGGNALKFYSSVRLDIRRIG
ALKDRDEVVGNATRVKIVKNKVAAPFKQVEFDIMYGEGISKMGELLDLGVKAGVVDKSGS
WFSYGDERIGQGRENAKTFLRENTAMANEIEDKIRAAHGLDFDGSDS------DDADILE
A--------MTT----------------ETLNLADLKAQTPKNLLAMAEELEIENASTMR
KGEMMFQILRERADEGWEISGDGVLEVLQDGFGFLRSPEANYLPGPDDIYVSPEMIRQHS
LRTGDTIEGLIKAPDDAERYFALTDVTKINFEEPEQARHKVAFENLTPLYPDERLTMEVD
DPTIKDRSSRIIDLVSPIGKGQRCLIVAPPRTGKTVLLQNIANSIEQNHPECYLIVLLID
ERPEEVTDMQRSVKGEVVSSTFDEPATRHVAVSEMVIEKAKRLVEHKRDVVILLDSITRL
GRAFNTVVPSSGKVLTGGVDANALQRPKRFFGAARNIEEGGSLTIIATALIDTGSRMDEV
IFEEFKGTGNSEIVLDRKIADKRVFPAIDILKSGTRKEDLLVDKNDLQKTFVLRRILNPM
GTTDAIEFLIGKLKQTKTNSDFFDSMNSM--------RPSGRKLDELRAVSIETGFTKHA
EGSALIKMGDTHVLCTATIEDRVPPFIKGSGLGWVTAEYGMLPRATNTRMRREAAMGKQG
GRTVEIQRLIGRALRAGVDRSALGERQITIDCDVLQADGGTRCASITGGWVALKLAVNKL
MKAGDVVSDPLVDPVAAISCGIYAGQPVLDLDYPEDSEAGVDGNFIMTGSGKLIEIQMSA
EGSTYSRDQMNQLMDLAEKGVAELVEKQKAATAMRHARGYRRLNRTHEHRKALFSNMAGS
LIEHEQIKTTLPKAKELKPIIEKMITLAKRGDLHARRQAASKLKQDQYVAKLFDILGPRY
KDRQGGYVRVLKAGFRYGDMAPMAIIEFVDRDRDAKGANDKARVAAYE-VA--EDMSRTK
GGVVTHARHKKVIKAAKGYYGRRKNTFKVARQAVDKANQYATRDRKNRKRNFRALWIQRI
NAAVRSHDEALTYSRFINGLSLAGIEVDRKVLSDLAINEPEAFGAIVKQAQDALAAMAHK
KAGGSSRNGRDSAGRRLGVKKYGGEAVIPGNILVRQRGTKYWPAEGVGMGKDHTIFATVD
GKVQFHKGLKNRTFISVLPAAEAAEMAKPTTIKIRLNSSAGTGHFYVTKKNARTMTEKMV
IKKYDPVIRKHVEYKEGKIKMIHKNWAELIKPQQLDVKPGNDPARQATVIAEPLERGFGL
TMGNALRRVLMSSLQGAAITSVQIDNVLHEFSSVAGVREDVTDIVLNLKGVSLRMEVEGP
KRLSISAKGPGVVTAGDISESAGIEILNRDHVICHLDDNADVYMELTVNTGKGYVAADKN
KPEDAPIGLIPIDAIYSPVKKVSYDVQPTREGQVLDYDKLTMKVETDGSISPDDAVAFAA
RILQDQLGIFVNFDEPESASRQDDDDGLEFNPLLLKKVDELELSVRSANCLKNDNIVYIG
DLIQKTEAEMLRTPNFGRKSLNEIKEVLSGMGLHLGMDVEDWPPDNIEDLAKKFEDSFMA
AKDTNEDAKSDDQDAGHSLDMSQAAVKKMIGEAREKGYITYDQLNTVLPPDQVSSEQIED
VMSMLSEMGINVI--EDEEAEEEDAKGGTEIATTESNRDVALSSGTSEKLDRTDDPVRMY
LREMGSVELLSREGEIAIAKRIEAGRNTMIAGLCESPLTFQAITIWRDELLSEDILLRDV
IDLEATFGTQMGDEEET-TPVV-P-TAGT---ETKPAE-STSEVDADGNPI-SN--D-DD
DEDDDEQANMSLAAMEAALKPQVLEALDIIADDYVKLSQIQDSRISATLNEDGTFSKTDE
EEYQRVRSEIVALVNDLHLHNNRIEALIDQLYGINRRIMQIDSAMVKLADQARINRKEFV
DAYRGYELDPNWMERMAEKSGRGWQMFIERSSDKVDELRADMAQVGQYVGLDISEFRRIV
QQVQKGEKEARQAKKEMVEANLRLVISIAKKYTNRGLQFLDLIQEGNIGLMKAVDKFEYR
RGYKFSTYATWWIRQAITRSIADQARTIRIPVHMIETINKLVRTGRQMLHEIGREPTPEE
LAEKLQMPLEKVRKVMKIAKEPISLETPIGDEEDSQLGDFIEDKNAVLPLDSAIQENLKE
TTTRVLASLTPREERVLRMRFGIGMNTDHTLEEVGQQFSVTRERIRQIEAKALRKLKHPS
RSRKLRSFLDQ------MANYANLPAPTPEGGLNRYMQEIRKFPLLEPEEEYMLAKRWVE
EQDTEAAHRMVTSHLRLAAKIAMGYRGYGLPQAEVISEANVGLMQAVKRFDPEKGFRLAT
YAMWWIRASIQEYILRSWSLVKLGTTSGQKKLFFNLRKAKNRIGALEEGDLHPDNVKRIA
TDLGVTETEVISMNRRMSGGDASLNATVGSEGEGTMQWQDWLEDEDADQATDYEERDELE
TRREMLAEALDVLNDREKDILTQRRLSDQTVTLEDLSSQYDVSRERIRQIEVRAFEKLQK
RMRDLAREKGL-------------MG--TA---MARVTVEDCVDKVPNRFELVMLAAHRA
REIAAGSTVTVDRDNDKNPVVSLREIADETQSADELRERLIESNQNQIEVDEPEEDAMAL
LMGAEQ-DKPEEDSMSEEMLLRQLMAAQGQG------------------------MAMN-
SMEDFEALLEESFEMDTPEEGSVVKGKVIAIEAGQAIIDVGYKMEGRVELKEFAEPGEAP
KVEVGDEVEVFLRQVENSRGEAVISREMARREEAWDRLEKAYAAEERVEGAIFGRVKGGF
TVDLGGAVAFLPGSQVDVRPVRDAGPLMGLKQPFQVLKMDRRRGNIVVSRRAILEESRAE
QRAEVIGNLTEGQEVDGVVKNITEYGAFVDLGGVDGLLHVTDMAWRRVNHPSEILSIGET
IKVQVIKINKETHRISLGMKQLQEDPWDLVQAKYPLESTHTGRVTNITDYGAFVELEPGV
EGLVHVSEMSWTKKNVHPGKIVSTSQEVEVMVLEIDGAKRRVSLGLKQTMRNPWEVFAET
HPEGTEVEGEVKNITEFGLFVGLPGDIDGMVHLSDLSWDQRGEEAIQDYRKGDTVQAVVS
EVDVEKERISLSIKGVGGDKFAEAVGGVKRGSVVTVTVTSIEDGGIEVEYEGMKAFIRRS
DLSRDRAEQRPERFSVGDKVDVRITNVDAKAHRLGVSIKAREIAEEKEAVEQYGSSDSGA
SLGDILGAALK-GDE--VTKRTAAKHKIDRRMGENIWGRPKSPVNRREYGPGQHGQRRKG
KMSDFGIQLRAKQKLKGYYGDLTEKQFRRIYGEAERVKGDTGENLIGLLERRLDAVVYRA
KFVATVFAARQFVNHGHVKVNGKKVNIPSYRVKEGDVIEVRDRSKQMVALLEATQLAERD
VPDYIEADHSKMTATFVRTPALGDVPYPVMMEPNLVVEFYAKN-----------------
------------------------------------------------------------
----------------------------------------MPLYEHVMIARQDLSNTQAE
GLIEHFGTVLADNDGKLVDSEYWGVKTMAYKINKNRKGHYAFLRSDAPATAVQEMERLMR
LHDDVMRVLTIKVDEHKELPSVQMQKRDERPERG---ERRERR-----------------
------------------------MAPQRPKGAGALD--VPPALSPAPVPPRSTELYAAL
DLGTNSCRMLIAQPKGSGFHVVDSFSKSVQLGAGLEKTGRLSRGSMTRTIQALRICQQKL
RRNKVRRMRLVATEACRRAANGAEFMQRIQRETGLKLDIIKPEEEAQLAVISCAPLVNRK
THNLLVVDIGGGSTELVWIDISKVPKADRAQSIMRLHGGFHQAK-TDVPAARVVDWISVP
LGVATLRDQFSDVEDDAARFALMSWFFEENLTDFTPYQSIQSQDHFQIVGTSGTVTTVAA
SHLGLKRYDRTKVDGLRMTSAQIDKVIHSYLAMGPGGRRADPRIGLDRQALIMSGAAILQ
ALMRCWPTDRLSVADRGLREGLLYAQMSADGVLEEGLGMSAKDVKFGTDARNKMLKGVNI
LADAVKVTLGPKGRNVVLDKSFGAPRITKDGVSVAKEIELEDKFENMGAQMVKEVASRTN
DEAGDGTTTATVLAQAIVKEGMKSVAAGMNPMDLKRGIDMATTTVVEAIKAAARPVNDSD
EVAQVGTISANGEKEIGRQIADAMQKVGNEGVITVEENKGLETETDVVEGMQFDRGYLSP
YFVTNSDKMTVELEDAIILLHEKKLSSLQPMVPLLEQVIQSQKPLLIISEDVEGEALATL
VVNKLRGGLKIAAVKAPGFGDRRKAMLQDLAILTGGQVISEDLGMKLESVTMDMLGSAKK
VTITKDETTIVDGAGEKAEIEARVAQIRNQIEETTSDYDKEKLQERVAKLAGGVAVIRVG
GMSEVEVKERKDRVDDALNATRAAVQEGIVVGGGVALVQAGKKLEGLTGDNADQNVGIGI
VRKALEAPLRQIAENAGVDGSVVAGKIRESDDLKFGFNAQTEEYGDMFKFGVIDPAKVVR
TALQDAASVAGLLITTEAMVADKPSKD-GGAA---GGMPDMGGMGGMGGMMMFYKDERLA
LFIDGSNLYAAAKNLGFDIDYKLLRQEFMRRGKLLRAFYYTALLENDEYSPIRPLVDWLN
YNGFSMVTKPAKEYTDSMGRRKVKGNMDIELAVDAMELAPHLDHIVIFSGDGDFRPLVES
LQRQGVRVSVVSTIRSQPPMISDELRRQVDNFIELEDLRDVIGRPPRETS----------
--------------DEM-DGDFRTEFTRSPAGLKNKPALVLNADYRPLSYYPLSLWPWQE
AVKAKWLDRVDIVAEYDDYVHSPSMQIRIPSVVVLKDYVKPQKRVAFTRFNLFLRDEFCC
QYCGARGDLTFDHVVPRAAGGITSWQNVVAACSPCNLKKGSKALHQTGFQLRKPPRQPQA
EDLRNMGRKFPPNYLHDSWMDFLYWDAELQA--MPEVIFPGPEGRLEGRYHPQKERDAPI
AILLHPHPQFGGTMNHKVVYNMHYAFYNMGFTVLRFNFRGVGRSQGEYDQGVGELSDAAS
ALDYLQSMNNNSKHCWVAGFSFGAWIGMQLLMRRPEITGFISVAPPANMYDFSFLAPCPA
SGLVINGTADRVAPPADTVNLVNKLHEQKGITITHQEIEGAGHFFEEPHMETLITSTTDY
VKRRLTETTRMKDFVDGTAFNNEQGNRARKLFAAVVLAALDDAIADDKKYGNGPEQIARW
ARSRDGREVLSCAGIDPNERVVEGLMDFVGKGVRTSVALSREESERRH-AAQQAEA----
---------------------------------AMTDI---------SHDRLLIIDFGSQ
VTQLIARRLRELNVFCEIHPFNTVDDAFLKDFAPKAVILSGGPSSVFAEGAPMPPQSVFE
LGVPILGICYGQQVMMHCLGGKVERGH-----GTAEFGRAYVTPSEARLELLEGWFLT--
--EKEQVWMSHGDHVSAIAPGFEVYGTSPHAPFAVTGDVSRNFYAVQFHPEVHHTPNGAR
LYENFVRLAGFKGDWTMSAYRDEAIAAIREQVGDQKVICGLSGGVDSSVAAVLIHEAIGD
QLTCVFVDHGLLRKGEAEEVVTMFRDNYNMPLIHADEQELFLGELDGVSDPETKRKIIGK
LFIDVFQKHAKEVGDATFLAQGTLYPDVIESVSFSGGPSVTIKSHHNVGGLPEKMGLKLV
EPLRELFKDEVRELGRELGLPPSFIGRHPFPGPGLAIRCPGEITREKLDILREADAVYID
QIRKHGLYDEIWQAFVAILPVRTVGVMGDGRTYDFACALRAVTSVDGMTADYYPFTHEFL
GETATRIINEIPGINRVTYDITSKPPGTIEWE---------MEIREALTFDDVLLVPAAS
NVLPSTADTRTRVTKSIALNIPLLSSAMDTVTESRMAIAMAQAGGMGVIHRNLTIDEQSK
EVRRVKRFESGIVYNPITLRPDQTLADAKALQERYRVTGFPVVDEAGRVVGIVTNRDMRF
ASDDATPVRL--MMSSDNLALLQEPADRDEAISLMKARRIEKLLVTDAKGKLTGLLTLKD
TEQAVLNPTACKDNLGRLRVAAATTVGDAGYERSQALVEAGVDMIVIDTAHGHSAGVAEA
VRRARELSSTVQIVAGNVATGDATRALIDAGADAVKVGIGPGSICTTRMVAGVGVPQLTA
IMDCAKA--AGDVPIIADGGIKFSGDFAKAIAAGASCAMVGSMIAGTDESPGEVILYQGR
SFKSYRGMGSLGAMARGSADRYFQKDAASDKLVPEGIEGQVPYKGSANAVVHQLVGGLRA
AMGYTGCATVEEMRKNCTFVKITNAGLSESHVHDVQITRESPNYRIG-------------
----MSDTDQLPEEYGADSIKVLKGLEAVRKRPGMYIGDTDDGSGLHHMVYEVVDNGIDE
ALAGHADAVNVTIHDDSSVSVSDNGRGIPVGIHQEEGVSAAEVIMTQLHAGGKFDSNSYK
VSGGLHGVGVSVVNALSDWLELRIWREGKEHVARFEGGFTTKHLEVVGPT-ERTGTEVRF
MASTETFSNLDYSFETLEKRLRELAFLNSGVRIILTDERPAEPLRTELFYEGGVKEFVKY
LDRSKTSVMPEPIFISGEKDDIGVEVAMWWNDSYHENVLPFTNNIPQRDGGTHTAGFRGA
LTRTINNYAQSSGIAKKEKVSFTGDDAREGLTCVLSVKVPDPKFSSQTKDKLVSSEVRPA
VEGLVNEKLAEWFEENPQIAKIVVGKIIEAAHAREAARKARDLTRRKTAMDVNFLAGKLK
DCSEKDPSKTEVFLVEGDSAGGSAQTGRDRQTQAILPLKGKILNVERARFDRMLGSQEIG
NLVMALGTGIGRDEFNIDKLRYHKIVIMTDADVDGAHIRTLLLTFFYRQMPQLIENGHLY
IAQPPLYKVSRGKSEVYLKDQAAMEDYLIQQGIEGAMLKQGNGEEITGQDLARVVDLARQ
MRRVLEAFPTHYPRHILEQAAIAGAFVPGAVDADLQGVADKVAERLNLIALEWERGWQGR
ITQDHGVRLARILRGVEEVRTLDGRMLRSGEAKRSGGFTEHLQDVYGTPAKLVRKDRSQL
IHGPMDLLEAILAEGEKGLSLQRYKGLGEMNPDQLWETTLDPDARTLLQVKVADMAEADD
LFTKLMGDVVEPRREFIQQNALSVENLDF-------------------------------
--------------------------------MDYTKQLDQAIDRLHEEGRYRTFIDIER
RNGQFPHAVWTQPDGQEKNITVWCGNDYLGMGQNPVVLAAMHEALDATGAGSGGTRNISG
TTIYHKRLEEELSDLHGKEAALLFTSAYIANDATLSTLPKLFPGLIIYSDELNHASMIEG
VRRNGGAKRIFRHNDVDHLRALMAADDPAAPKLIAFESIYSMDGDFGPIEAICDIADEFG
ALTYIDEVHAVGMYGPRGAGVAERDRLMHRLDIINGTLAKAYGVMGGYIAASAKMCDAIR
SYAPGFIFTTSLPPAVAAGAAASVAYLKTAPELREKHQQQAKVLKLRLKGLGLPIIDHGS
HIVPVIVGNPVHTKILSDRLLEDHGIYVQPINFPTVPRGTERLRFTPSPVHGPLEIEGLV
HAMDALWSHCALNRAEMAG-----------------------MAADRQNLQDAFLNHVRK
TKVPVTIFLINGVKLQGVITWFDNFCVLLRRDGQSQLVYKHAISTIMPSTPISLYEGEDA
NMSK-QEFPGWHGTTIIGVKKDGEVVIAGDGQVSLGQTVIKGTARKVRRLSPGGFDVVAG
FAGSTADAFTLLERLEAKLEATPGQLARASVELAKDWRTDKYLQKLEAMLIVSDGRELLV
ITGAGDVLEPEHSVAAIGSGGNYALAAARGMMDSDRDAETVARDAMKIASDICVYTNGNL
TVEKI-----------TQMATKPMTKTQLVAALAEEMGEDKKTASAALDAVCALITKEVS
GGGAVTLPGIGKIYCRERPERMVRNPATGEQFKKDADKVVKMTIAKALKDSVN-------
--------------------------------------EMADKTLTRMDLSEAVFREVGL
SRNESAQLVEAVLEHMSDALVKGEQVKISSFGTFSVRDKSARVGRNPKTGEEVPINPRRV
LTFRPSHLMKDRVADGNKRMIRSELIQKIADDNPHLYQRDVERIVNTIFEEITGAMSDGD
RVELRGFGAFSVKKRDARVGRNPRTGETVHVEEKHVPFFKTGKLLRDRLNGNSMRVYYDR
DCDVNLIKDKKVAILGYGSQGHAHALNLRDSGAKNLVVALREGSASKAKAEGEGLKVMEI
AEAAAWADVIMFTMPDELQAETYKKYVHDNIREGAAIAFAHGLNVHFGLIEPKPGVDVIM
MAPKGPGHTVRGEYTKGGGVPCLVAVDTDATGKALEIGLSYCSAIGGGRSGIIETNFREE
CETDLFGEQAVLCGGIVELIRCGFETLVEAGYEPEMAYFECLHETKLIVDLIYEGGIANM
DYSISNTAEYGQYVSGPRILPYDETKARMKAVLSDIQSGKFVRDFMLENSVGQPTLKSSR
RANDEHQIEVVGGKLREMMPWISAGKMVDKSKNMSALKIKKGSNSHSAYNLRPNFSDVIE
RHTLAVLVENEPGVLARVIGLFSGRGYNIDSLTVAEVDHTGHLSRITIVTSGTPQVIEQI
KAQLGRIVPVHEVHDLTVEGPVVERELAMFKVNGTGDKRVEALRLADIFRANVVDSTLET
FVFEITGAPEKIDAFAELMRPLGLVSVARTGVAALSRG-DMAKEDTLEFPGIVKELLPNA
TFRVELENGHEIIAHTAGKMRKNRIRVLAGDKVQVEMTPYDLSKGRINYRFK--------
------------------------------------------------------------
---------M--------------------------------------------------
------------TPLSHIRNFSIVAHIDHGKSTLADRLIQETNTVSLRDMKAQMLDSMDI
ERERGITIKAQTVRINYTAQNGEEYILNLIDTPGHVDFAYEVSRSMRAVEGSLLVVDSTQ
GVEAQTLANVYHAIDADHEIVPVLNKIDLPASDCDRVAEQIEDVIGIDASEAIRVSAKTG
QGIVETLEAIVHKLPAPK-GTQDAPLKAMLVDSWYDSYLGVIVLVRIMDGQLKKGDRIRM
MQNGSVHHVDRIGVFRPAMTEIDSLNPGEIGFLTASIKQVRDTRVGDTITHEKKGTETPL
PGFKPAQPVVFCGLFPVDAAEFEDLRDSIEKLALNDASFSFEMETSAALGFGFRCGFLGL
LHLEVIRDRIEREYDIDLITTAPSVIYDIHMKDGTVEQLHNPADMPDLTFVDHIEEPRIK
ATILVPDDYLGDVLKLCQDRRGIQMDLTYAGSRAMVVYDLPLNEVVFDFYDRLKSVTKGY
ASFDYQMIGYRQDALVKMSILVNDEPVDALSTMVHRDRAEMRGRAMVEKLKDLIPRHMFK
IPIQAAIGGKVIARETLSAMRKDVTAKCYGGDASRKRKLLDKQKAGKKKMRQFGKVDIPQ
EAFISALKMDSM----SPKTLYDKIWDAHVAHEADDGTCLLYIDRHLVHEVTSPQAFEGL
RMTGRTVRRPDQTIAVPDHNVPTTLDRANAATMTEDSRVQVAALDTNAKEFGLHYYPVSD
VRQGIVHIVGPEQGWTLPGMTVVCGDSHTATHGAFGSLAHGIGTSEVEHVLATQTLIQKK
SKNMKVEITGKLAPGVTAKDITMTVIGETGTAGGTGYVIEYCGEAIRDLSMEGRMTVCNM
AIEGGARAGLIAPDDKTFEYCKGRPHAPKGAQWEAAMDWWKTLYSDDDAHWDKVITIKGE
DIAPAVTWGTSPEDVLPITAKVPAASDFTGGKVDAAKRAIEYMGLTEGMALTDIEIDTVF
IGSCTNGRIEDLRAAAAVLKGKK---IKDGMRAMIVPGSGLVRAQAEEEGLADIFKDAGF
EWRLAGCSMCLAMNPDQLAPGERCASTSNRNFEGRQGFKGRTHLMSPAMAAAAALTGRLT
DIRKLDA----M--RDLKIPEQRHPEKARRPDNPQPKKPSWIRVKAPGGKGYADTAKIMR
ENKLVTVCEEAGCPNVGECWSQGHATMMIMGEVCTRACTFCNIATGRPPEALDIFEPGRV
ADAVSKLGLNHVVITSVDRDDIEDGGAEHFAQTIRAVRKRSPGTTIEILTPDFIRCDPKV
LETVVEARPDVFNHNLETVPGLYPEVRPGARYFHSLRLLQRVKELDPTMFTKSGIMVGLG
EDRQSVMQVMEDMRAADIDFLTIGQYLQPTPKHHAVDRFVHPDEFAAYEKSAYGKGFLMV
SATPLTRSSYHAGDDFARLQAARLAKLG-----MLDATP--TPDAQVETLLEVNNIEVIY
NSVILVLKGVSLKVPKGGITALLGGNGAGKTTTLKAISNLLHSERGEVTKGSIKYRNDPV
HKLDPAEMVKRGVVQVMEGRHCFEHLTIEENLLTGAYTRSDGKAAIARDLEMVYDYFPRL
RERRKSQAGYTSGGEQQMCAIGRALMSRPETILLDEPSMGLAPQLVEQIFEIVKSVNENE
GVTFLLAEQNTNVALRFAHYGYILESGRVVMDGPAADLRENQDVKEFYLGMSDEGRKSFR
DVRSYRRRKRWLS---------------------------------------MAGTRLDP
IDRKILAELQADGRMTNVELAKRVGISAPPCLRRVRTLEESGYIRGYHANVNARELGFEV
QVFAMVGLASQAESDLTAFEEKCRNWPLVRECHMLNGEVDFLLKCVAPDLSSFQSFLTGQ
LLTTPNVESVKTSLVIRPAKDEPGVPFDVLESRLKSEP----------------MSDVAD
RVKKIVVEHLGVEEDKVVENASFIDDLGADSLDTVELVMAFEEEFGIEIPDDAAENIQTF
GDAVKFIKEASMANDYIVKDISLAAYGRKELDIAETEMPGLMALRAEYGDSKPLSGSRIV
GSLHMTIQTAVLIETLVALGADVRWASCNIFSTQDHAAAAIAEGGTPVFAIKGQSLEEHW
DYLDKSFQFPD-GPNLILDDGGDATLYILLGARAEAGE-D-VIPVPTSEEEVAIKAQIQK
RMEQSPGWFTKMRDQIKGVSEETTTGVHRLYDLVKQGQLPFPAINVNDSVTKSKFDNKYG
CRESLVDGIRRATDVMMAGKVAVVCGYGDVGKGSAASLAGAGARVKVTEADPICALQAAM
DGFEVVLLEDVLDTADIFITTTGNKDVIRIEHMREMKDMAIVGNIGHFDNEIQVAALKNH
KWTNIKEQVDMIEMPSGNRLILLSEGRLLNLGNATGHPSFVMSASFTNQVLAQIELWENT
GKYENKVYILPKHLDEKVARLHLDRIGVKLTQLSSEQAAYIGVTPEGPFKPEHYRYMGYR
VVIAGATGNVGREMLNILAERHFPVDEIVALASRKSMGSEVSFGDKTLKTKDLDTFDFTG
WDMALFAVGSEATKKYAPKAAKAGCVVIDNSSLYRYDPDIPLIVPEVNADAIHDYSKKNI
IANPNCSTAQMVVALKPLHDRATIKRVVVSTYQSVSGSGKDGMDELWDQTKSIYNPTDDK
PAKKFTKQIAFNVIPHIDVFMDSGDTKEEWKMMVETKKIVDPKIKVTATCVRVPVFVGHA
ESINIEFEEHLDENEARDILREAPGIMVIDKREDGGYVTPVECAGDFATFISRIRQDSTI
DNGLNLWCVSDNLRKGAALNAVQIAELLGREVLKKGMGIQAAEISAILKDQIKNFGQEAE
VAEVGRVLSVGDGIARVYGLDNVQAGEMVEFPGGIMGMALNLETDNVGVVIFGSDRDIKE
GDTVKRTNSIVDVPIGNGLLGRVVDGLGNPIDGKGPIESTERGLADVKAPGIIPRKSVHE
PMATGLKSVDAMIPVGRGQRELIIGDRQTGKTAVALDAILNQQQINDAAGDDESKKMYCV
YVAIGQKRSTVAQLVKKLEETGAIDYSIVVAATASEPAPMQYLAPYSATAMAEFFRDNGR
HALIIYDDLSKQAVSYRQMSLLLRRPPGREAYPGDVFYLHSRLLERSAKLGDDAGNGSLT
ALPIIETQGGDVSAFIPTNVISITDGQIFLETELFYQGIRPAVNTGLSVSRVGSSAQTKA
MSSVAGPVKLSLAQYREMAAFAQFGSDLDASTQQLLNRGARLTELMKQPQYSPLTNAEIV
CVIYAGTNGYLDKIDVKEVGRFEAGLLAHLRSKHADLMADITNNDRKVKGELEDKIKAAI
DSFAADFAMANAVGKITQVIGAVVDVQFEDHLPEILNAVVTENHGKKLILEVAQHLGENT
VRTIAMDATEGLVRGQRVEDTGAPISIPVGNATLGRIMNVVGEAIDEKGDIQSAERRSIH
ADAPEFAEQSTTSEVLETGIKVIDLLAPYAKGGKIGLFGGAGVGKTVLIMELINNIAKVH
SGYSVFAGVGERTREGNDLYHEMIESNVINPDDLEKSQVALVYGQMNEPPGARMRVALTG
LTLAEQFRDQSGTDVLFFVDNIFRFTQAGSEVSALLGRIPSAVGYQPTLATDMGAMQERI
TSTKSGSITSVQAVYVPADDLTDPAPATSFAHLDATTVLDRSISEKGIYPAVDPLGSTSR
LMDPSIVGEEHYNVARDVQGILQRYKSLQDIIAILGMDELSEDDKLTVARARKIERFLSQ
PFDVAKVFTGSDGKQVPLEETITSFKAVVAGEYDHLPEGAFYMVGGIEEVKAKAEKMAAD
-AAMSKSKKLDFRPNEFVVYPAHGVGQIISVEEQEVAGISLELFVIAFEKDKMTLRVPTH
KATEIGMRALSSPDVISHAMKTLKGKAKVKRAMWSRRAQEYEQKINSGDLIAIAEVVRDL
HRTDDQREQSYSERQLYEAALERLTREVAAVAGGDELAASKQVGDVLESRV---------
------------------------------------------AA----------------
------AMSD-----TRLANRILPDAEKTRRFVFVLLENFTMLSFASAVECLRIANRMAG
RPAYDWRLIGEDGGRVRCSAGAEFTLDGDLDDLGRDDTLVVCSGIDVQAATTKKLLGWLR
REARKGMMVGGLCTAAFTLAKAGLLDGKKATIHWENQDSFSEDFEDVTLTKSVFVVDGNR
MTTAGGTSSIDLMLKLIADDLGEDLANAVADQLIYSSIRTDQDTQRLSVPTRIGVRHPKL
GQVIQMMEANIEEPISPSSLARDVGMSTRQLERLFRRYLNRSPKRYYMELRLQKARNLLM
QTDMSVINVALACGFASPSHFSKCYRAHYNTTPYRERGSHAAKPVAMKFLDLCKVYIRSG
AGGGGCVSFRREKYIEYGGPDGGDGGSGGSVWAEAVDGLNTLIDFRYQQHFFAKNGQPGM
GKQRTGKDGDDIILRVPVGTEILDEDQETVLADMTELGQRVELARGGNGGWGNLHFKSAT
NQAPRRANPGQEGVDRTLWLRLKLIADVGLLGLPNAGKSTFLAATSNARPKIADYPFTTL
HPNLGVVGVDNTEFVVADIPGLIEGASEGRGLGDLFLGHVERCAVLLHLIDGTSSTIAED
YQTIINELEAYGGELADKPRITVLNKIDALDEDDRVSACEELKKACGGEVMMMSGVAREG
VTEVLRALRGQIDDDRLRFRSD-DEEEAPWQP-MRLDDLM--------------------
---MAGK-DRD-DDETDLLTKTKPKTKRPPLYKVMLLNDDFTPMEFVVIVLERFFGLNHA
QAFEIMLTVHKKGLAVVGVFSHEIAETKVAQVMDFARRHQHPLQCTMEKEE---------
----------------MANT---SSGDSKNTLYCSFCGKSQHEVRKLIAGPTVFICDECV
ELCMDIIREETKASGLKATDGVPTPKDICDVLDDYVIGQAMAKRVLSVAVHNHYKRLNHA
QKGG-DIELAKSNILLIGPTGCGKTLLAQTLARILDVPFTMADATTLTEAGYVGEDVENI
ILKLLQASEYNVERAQRGIVYIDEVDKITRKSENPSITRDVSGEGVQQALLKLMEGTVAS
VPPQGGRKHPQQEFLQVDTTNILFICGGAFAGLDRIIAARGKGSAMGFGADVRDQDARGI
GEIFTDLEPEDLLKFGLIPEFVGRLPVLATLEDLDEDALVTILTEPKNALVKQYQRLFEI
EDTQLTFTDDALLAIAKRAIERKTGARGLRSILEDILLNTMFDLPGMDSVTEVVVNEEAV
TSDAAPLMIHA-DA--E-KEPATAG---M------AETSLDLTTKPTKEISVREVFGIDT
DMVVHGFEERTSRVPDLDSTYKFDPDTTMAILAGFNHNRRVMVQGYHGTGKSTHIEQVAS
LLNWPCVRVNLDSHISRIDLIGKDAIKLKDGKQVTDFQEGILPWALRNPTAIVFDEYDAG
RADVMFVIQRVLEVDGKLTLLDQNQVIEPHPYFRIFATANTVGLGDTTGLYHGTQQINQG
QMDRWSLVATLNYLSIDAETQIVLSKNPHYNTEKGRKTIKQMVTVADLTRTAFMNGELST
VMSPRTVIAWAQNAEIFRDVGYAFRLSFLNKCDELERQTVAEFYQRLFDEELPESAASLS
LG----------------MSKIALVDDDRNILTSVSMTLEAEGFEVETYNDGQAALDAFN
KKLPDMAVLDIKMPRMDGMDLLQRLRQKTAMPVIFLTSKDDEIDEVLGLRMGADDYVKKP
FSQRLLVERIRALLRRQDAVETNEVGDTEETKVIERGDLRMDPLRHAVSWKGKDVSLTVT
EFLLLQALAQRPGFVKSRDQLMDVAYDDQVYVDDRTIDSHIKRLRKKMRTADDEFSAIET
LYGIGYRYNEE-----------------MAKVIGIDLGTTNSCIAIMDGSQPRVIENAEG
ARTTPSIVAFTDDERLVGQPAKRQAVTNPDNTIFGVKRLIGRRNDDADLAKDKKNLPFTV
MDGGNGDAWVQAKGEKYSPSQISAFILGKMKETAESYLGEEVTQAVITVPAYFNDAQRQA
TKDAGKIAGLEVLRIINEPTAAALAYGLDKKDTQTIAVYDLGGGTFDVTILEIDDGLFEV
KSTNGDTFLGGEDFDMRIVNYLADEFKKTNGVDLTQDKMALQRLKEAAEKAKIELSSASQ
TEINQPFISMG-KDGSPLHMVMKLTRSKLEQLVGDLIKASMKPCAAALKDAGVSASEIDE
VVLVGGMTRMPRVIEEVTKFFGKEPHKGVNPDEVVALGAAIQAGVLQGDVKDVVLLDVTP
LSLGIETLGGVFTRLIDRNTTIPTKKSQVFSTAEDNQSAVTIRVFQGEREMAADNKILGA
FNLESIPPAPRGMPQIEVTFDIDANGIVAVGALDKGTGKEQKITIQASGGLSDADIEKMV
KDAEENADADKERRALIEAKNQAESLIHSTEKSLEEHSDKVDPTTVEAIELAIAALNDEL
ATDNVDKINNGIQNVTEAAMKLGEAIYKAAQDE-NE--DVAPAADAPE----GDDDIVDA
DFEDL-DDN-KRA-MKFSIERAALLKAVSQAQSVVERRNTIPILANVLIEAEGSDASFRA
TDLDIEVVDKAAAQVERAGATTVSATTLHEIVRKLPDGALISLTADSAAGRLTVEAGRSN
FSLATLPREDFPVMATSEYQSNFKAPAPVLRRLFDKSKFAISTEETRYYLNGVYMHISDS
EGSKVLRCVATDGHRLARIDAPMPEGAAEMPGVIVPRKTVGELRKLLDDDDMEIAVSVSE
TKIRFATPDITLTSKVIDGTFPDYTRVIPQGNTRKMEVDASDFARAVDRVATVSSERSRA
VKLQLDEDRLVLSVNAPDSGAAEEELVVAYADERLEIGFNAKYLLEIASQVDRENAVFLF
NSSGDPTLMREGNDMSAVYVVMPMRVMSDMLKGKRGLIMGVANERSIAWGIAKAMAEAGA
ELAFTYQGEAFGKRLEPLAQSVGSDFMVDVDVTDDASLDAAFEQLGARWPTIDFVVHAIA
FSDKSELTGRFLNTSRANFKNSMDISAYSFIEIARRAHPLMVENGGTLLTLTYMGSNRVT
PNYNVMGVAKAALESATRYLANDLGPEGIRVNAISPGPMKTLAGAAIGGARKTYKHTDTN
APMRANATLEAVGGTAVYLASDAGACTTGEIIRVDGGFHVLGMPQAENLMAREKTK-TKR
KVSKNIAAGVAHVNSSFNNTKILISDVQGNAISWSSAGTMGFKGSRKSTPYAAQMAAEDA
GKKAQDHGVKTLEVEVQGPGSGRESALRALAAAGFNITSIRDVTPMAHNGCRPPKRRRV-
----------------------VARIAGVNIPTAKRVPIALTYITGIGNSSAAAICEAVG
IDSTRRINELSDAEILKIREYIDENYTVEGDLRRDTQMNIKRLMDLGCYRGLRHRRNLPV
RGQRTHTNARTRKGPAKAIAGKKKMTYIVNDACIACKYTDCVEVCPVDCFYEGENMLVIH
PDECIDCGVCEPECPADAIRPDTEPDMEKWVEFNRKYSELWPVIITKKDPLPEAEERDGE
EGKLEKYFSEAPGEGGMS-TKDFLKKIKDEDIEYVDVRFTDTRGKLQHVTIVSDLVDEDF
VEEGFMFDGSSIAGWKSIEASDMKLMLDTDTAYVDPFYAEKTICVHCSVVEPDTGEAYER
DPRGTAQKAEAYLKASGIGDVAYMGPEAEFFLFDNVKFSNSINKVSYEVDASDASWNTDT
DYEMGNMGHRPGLKGGYFPVNPTDEAQDLRAEMLSTMKRLGMKVDKHHHEVASCQHELGL
IFGTLTEQADELQKYKYVIHNVAHAYGKSATFMPKPIYGDNGSGMHVNMSIWKDGKPLFA
GDKYADLSQEALYFIGGILSHAKSLNAFTNPATNSYKRLIPGFEAPVLRAYSARNRSGCV
RIPWTESPKAKRVEARFPDPAANPYLCFAALLMAGLDGIKNKIDPGEAMDKNLYDLPAEE
LADIPTVSGSLREALEELQSDMDYLLAGDVFTKDQIEGYIELKMEEVHKYEHTPHPVEFG
MYYSC-------------MKKIEAVIKPFKLDEVKEALQEVGVQGLSVIEVKGFGRQKGH
TELYRGAEYVVDFLPKVKIEIVLDDDQVDAAIEAIVSAAKTEKIGDGKIFVSPIEQTIRI
RTGETGSDALMAEQ--------AQ-------ALKVSNEVAISIENMNKWYGTFHVLRDID
LTVYRGERIVIAGPSGSGKSTLIRCINALEEHQKGRIEVDGTVLSSDVKNIDKIRSEVGM
CFQHFNLFPHLTILENCTLAPIWVRKTPKKEAEEIAMHFLEKVKIPDQADKYPGQLSGGQ
QQRVAIARSLCMRPRIMLFDEPTSALDPEMIKEVLDTMVELAEEGMTMLCVTHEMGFARQ
VANRVIFMDEGQIVEQNEPEEFFNNPQSPRTKLFLSQILGH------MSDPV------QR
PRSFQEIILALQSYWARQGCAVLQPYDMEVGAGTFHPATTLRALGTNPWAAAYVQPSRRP
TDGRYGENPNRLQHYYQFQALIKPSPPNLQELYLGSLEAIGIDMALHDIRFVEDDWESPT
LGAWGLGWEVWCDGMEVSQFTYFQQVGGHDCHPVSGELTYGLERLAMYVLGVDHVMDMPF
NSPDAPIPLTYGDVFKQTEEEYARWNFDVANTDVLLDHFVEAENECKAILAQDAVDPKTG
KRIVMAHPAYDQCIKASHIFNLLDARGVISVTERQAYIGRVRTLAKACADAFVQTRAGGW
S-ENAA------
>NPMOEJLA
MIDSDPTLRPDPQPGD----IDRALRPQMLDEFVGQAEARANLKVFIQSAKQRGEAMDHT
LFHGPPGLGKTTLAQIMARELGVGFRMTSGPVLAKAGDLAAILTNLEARDVLFIDEIHRL
NPAVEEVLYPALEDFELDLVIGEGPAARTVRIELQPFTLVGATTRMGLLTTPLRDRFGIP
TRLQFYTEDELFIIVDRNARKLGAPADEGGAREIAKRARGTPRIAGRLLRRVVDFAVVEG
DGRVTRALADMALTRLGVDKLGLDGADRRYLRLIAENYQGGPVGIETMSAALSESRDALE
EVIEPYLLQQGLIQRTPRGRMLAQKAWTHLGMAPP---------KPQS-----DLF--G-
-----------MAAKPFFRRRKVCPFSGDNAPAIDYKDTRLLQRYISERGKIVPSRITAV
SAKKQRELARAIKRARFLALLPYAVKMVQLTLPKNSRMTTGKTWPKPEGAKNLRQFQIYR
WNPDDGKNPAIDTYFVDMDTCGPMILDALIKIKNEIDPTLTFRRSCREGICGSCAMNIDG
INTLACTYGVDEVKGAVKIYPLPHMPVVKDLIPDLTHFYAQHASIQPWLETKTAEPAKEW
KQSIDDRAKLDGLYECIMCACCSTSCPSYWWNGDRYLGPAALLHAYRWIIDSRDEATGER
LDDLEDPFKLYRCHTIMNCAKTCPKGLNPAAAIANIKKMMVERTV---------------
------------------------------------------------------------
-----------MNIHEYQAKALLRSYGAPVSDGRVVLKAEEAKTAAGEMDGPLWVVKAQI
HAGGRGKGSFKEADAGDKGGVRLTKSVEEAAEEAKKMLGRTLVTHQTGPAGKQVNRIYIE
DGSGIETELYLALLVDRQTSRIGFVCSTEGGMDIEEVAESTPEKIISFSVDPAAGFQPYH
GRRVAFALGLEGKQVKQCVTLMGQLFKAFVEKDMEMLEINPLIVTDSGDLKVLDAKVSFD
GNAMYRHGDIADLRDTTEEDPKELEASKYDLNYIALDGEIGCMVNGAGLAMATMDIIKLY
GAEPANFLDVGGGATKEKVTEAFKIITSDPQVKGILVNIFGGIMRCDVIAEGVVAAVKEV
GLQVPLVVRLEGTNVEEGKAIINNSGLDVIAADDLKDGAQKIVKAVKGM-----------
-------------DSTLVKDDPNTGVKEGVDQETVDAVREVGGAYKYGWSTDIEMDYAPL
GLNADIVKLISEKNEEPEWMLEWRLAAYQRWLTKKEPNWAMVDYPEIDFQQQYYYARPKS
MAEKPKSLDDVDPKLLETYKKLGIPLKEQAILAGVEGAEKIGDEP---RKVAVDAVFDSV
SVGTTFQDELKKAGVIFCSISEAIREHPELVKKYLGSVVPVNDNFYATLNSAVFSDGSFV
YVPPGVRCPMELSTYFRINAENTGQFERTLIIADKGSYVSYLEGCTAPQRDESQLHAAVV
EIIIEEDAEVKYSTVQNWYPGDEDGKGGIYNFVTKRADCRGDRAKVMWTQVETGSAVTWK
YPSCILRGDDSQGEFYSIAIANNMQQADTGTKMIHLGKRTKSRIVSKGISAGKAQNTYRG
LVTMHPKAKESRNYTQCDSLLIGDKCGAHTVPYIEVKNNSSRVEHEATTSKVDDDQLFYC
RSRGMDEEEAVALVVNGFCKDVLQALPMEFAMEAQALVAISLEGSVG-------------
------------------------------------------------------------
------------------------------------------------------------
------------------------------------------------------------
--------------------------------------------------------MADG
RIIKTGGPELALEVENNGYADILSEVA---------------------------------
-----------------------------------------------------MAETRET
KLLIIGSGPAGYTAGVYASRAMLNPILVQGIEPGGQLTTTTEVENWPGDSEVQGPDLMIR
MQDHAKAMGTEIIGDIITDLDLSSRPFHAKGDSGTTYVADAVILATGARAKWLGLETEEK
FKGFGVSACATCDGFFYRNQEIVVIGGGNTAVEEALFLTNFASKVTLIHRRDELRAEKIL
IDRLMKNPKIEPLWFHQLDEVYGTDAPLGVEGVKVKHVETGEVTDIPCKGVFVAIGHAPA
NELVKDTLETHMGGYVVTKPDSTETSVPGVFAAGDLTDHKYRQAVTSAGMGCMAALEAER
FLAEVGDD----EG------KDTSLPLGYGAEVKD--------DA-MPVIYEKVALIGLG
LIASSMFWAMKRGGLAGHVSGFARSAETRDTAREIGLCDEVCDSIAKTVKDADLVVLCVP
VGVMGSVAAEMAGHLKPGCTVTDVGSVKADVIAQVGPLLPDGVHFIPAHPLAGTEHSGPR
SGFAELFDNRWCLLVPVPDTNANAISRMRNLWDGMGANVEEMDAEHHDLVLAVTSHAPHL
IAYTMVGVADDLRRVTDSEVIKYSAAGFRDFTRIAASDPTMWRDVFLTNKEATLEILGRF
TEELFALQRAIRMGDGDHLHDYFTRTRAIRRGIIEAGQDTDAPNFGRQPGN--KMGFKMG
IVGLPNVGKSTLFNALTKTAAAQAANFPFCTIEPNVGEVAVPDSRLDKLAAIAGSKQIIP
TRMTFVDIAGLVKGASKGEGLGNQFLANIRETDAIAHVLRCFEDGDVTHVEGRVDPVADA
ETIDTELMLADLESIEKRRAGLVRKIKGNDKDAAQQDRLLAAAQEAIENGKPARTVEVDA
DDAKAWRMLQLLTTKPVLYVCNVGESEAAEGNALSAKVAEMAAAQGNSHVVISAQIEEEI
SQLEPEEASMFLDEMGLEEAGLDRLIRAGYELLHLETYFTVGPKEARAWTIKAGTSAPKA
AGVIHGDFEKGFIRAETIAYDDFVALGGEGPAKEAGKMRAEGKSYTVKDGDVLHFLFNT-
------------------------------MPVLVMKFGGTSVATLDRIRRAAKRVGVEV
AKGYDVIVIVSAMSGKTNELVGWVNETSPLYDAREYDAVVSSGENVTAGLMALTLQEMDV
PARSWQGWQVPVKTTSAHSSARIEEIPPANIMAKFGEGMRVAVVAGFQGVSPEGRITTLG
RGGSDTTAVAFAAAFDAERCDIYTDVDGVYTTDPRVSAKARKLDKIAFEEMLELASLGAK
VLQTRSVELAMRYKVKLRVLSSFEEQSDEAGTLVCAEEEIMESNVVSGIAFSRDEAKMTL
VSVADRPGIAAAIFTALSDGGVNVDMIVQNISEEGRTDMTWSCPVDQIKRAEVAIDAAKK
SGELNFDDLIAD-----------------------TDVAKVSVVGIGMRSHTGVAAKMFQ
VLSNEGVNIKVITTSEIKISVLIDRKYMELAVQALHDAFELDKRAMARPKIALIGAGQIG
GTLAHLAAIKELGDVVLFDIAEGIPQGKALDIAESGPSAKFDATMTGANDYSEIAGADVC
IVTAGVARKPGMSRDDLLGINLKVMKSVGEGIAAHAPDAFVICITNPLDAMVWALREFSG
LPHHKVCGMAGVLDSARFRHFLATEFNVSMKDVTAFVLGGHGDTMVPLTRYSTVAGIPLP
DLVKMGWTTQDKLDAIVQRTRDGGAEIVGLLKTGSAFYAPATSAIEMAEAYLKDQKRVLP
CAAYVDGAYGLDGFYVGVPTVIGAGGVERVVEIAMNKDEQSMFDNSVNAVKGLVDACKGI
DESLKMN-------------------------------FCKVLLPMSVFDQFRGLFSSDM
AIDLGTANTLVYVKGKGIVLSEPSVVAYHVKDGVKKVLAVGEDAKLMLGRTPGSIEAIRP
MREGVIADFDTAEEMIKHFIRKVHKRSTFSKPKIIVCVPHGATPVEKRAIRQSVLSAGAR
RAGLIAEPIAAAIGAGMPITDPTGNMVVDIGGGTTEVAVLSLGDIVYARSVRVGGDRMDE
AIISYLRRQQNLLIGETTAERVKTSIGTARMPDDGRGTSMQIRGRDLLNGVPKEIEVTQA
QIAEALAEPVQQICEAVMTALETTPPDLAADIVDRGVMLTGGGALLGDLDLALREQTGLA
ISVADEPLNCVALGTGKALEYEKQLRHAIDYDSMALERTFSIIKPDATRRNLTGKINAKF
EEAGLRIVAQKRIHMTKAQAGVFYAVHAERPFYDELCEFMASEPVVVQVLEGEGAIAKNR
EVMGATNPADAAEGTIRAEFAESVGENSVHGSDAPETAAVEIAYFFSGLELV-------G
MAVAAA---------GA--------------------NVAGMDRDVATQNLNKELQDKGF
LLTSTEDIINWARTGSLHWMTFGLACCAVEMMHTSMPRYDLERFGTAPRASPRQSDLMIV
AGTLTNKMAPALRKVYDQMPEPRYVISMGSCANGGGYYHYSYSVVRGCDRVVPVDVYVPG
CPPTAEALLYGIMQLQRKIRRTGTIVRMMDG-------TK---GFEDALTGEQKIRNFNI
NFGPQHPAAHGVLRLVLELDGEIVERCDPHIGLLHRGTEKLMESRTYLQNLPYFDRLDYV
APMNQEHAWCLAIEKLTGVEVPRRASLIRVLYSEIGRILSHLLNVTTQAMDVGALTPPLW
GFEEREDLMIFYERACGARLHAAYFRPGGVHQDLPPALLDDIEAWTHKFLSGFMVDVDQL
LTENRIFKQRNADIGIVSEQDIQDWGFSGVMVRGSGLAWDLRRAQPYECYDEFDFQIPTG
VNGDCYDRYLVRMEEMRQSTYIIQQAIEKLRAPEGQGDVLARGKITPPSRTAMKTDMESL
IHHFKLYTEGFHVPAGEVYCAVEAPKGEFGVYLVADGSNKPYRAKLRAPGYLHLQAMDYV
AKGHQLADVAAIIGTMDIVFGEVDRMANTDYTRHAKYFLLQDFYQGLKLGIKYMFKPKAT
INYPHEKGPLSPRFRGEHALRRYPNGEERCIACKLCEAVCPAQAITI-DAEPRDDGSRRT
TRYDIDMTKCIYCGFCQEACPVDAIVEGPNFEFSTETREELFYDKAKLLDNGERWEAEIA
RNLELDAPYR----------------------MIGIEHYLTVAATLFVIGIFGLFLNRKN
IIIMLMSIELMLLAVNINFVAFSYYL---G--DLVGQVFTLFVLTVAAAEAAIGLAILVC
FFRNRGTIAVEDVNVMKGMFNVTKKSMQWGEETLTLETGKVARQADGSVIATLGETSVMA
NVTFARQQKPGQDFFPLTVHYQEKYYAAGKVPGGFFKRE-ARPTEKETLTARLIDRPIRP
LFVPGFKNEVLVMCTVLSHDLVNDPDMVAMIAASAALTISGAPFRGPIGACRVGFEDGDY
VLNPTVDDMQDLRLNPDQRLDLVVAGTKEAVMMVESEAYELSEEEMLGAVKFAHEQIQPV
IDLIIDLAEDAAKEPFDFQPVDYSDLSAAVKAAGEDAMRAAFAIADKQERTAAVAAARET
IKAALTEEQLEDANLGSALKGLEASILRGDVVKTGKRIDGRKTDEIRDIVAETGILPRTH
GSSLFTRGETQGLVVTTLGTGDDEQFIDALHGNFKSNFMLHYNFPPYSVGEVGRVGGPGR
REIGHGKLAWRALQAVLPASTDFPYTIRVVSEITESNGSSSMASVCGGSLSMMDAGVPLK
APVAGVAMGLILEEDGSYAILSDILGDEDHLGDMDFKVAGTEAGITSLQMDIKIAGITPE
IMEKALAQAKAGRVHILGEMNKAIS-GAGEFSVHAPRIETMQIPTDKIREVIGSGGKVIR
EIVEVSGAKVDINDEGIIKIASPNGDSIKKAYDMIWSIVAEPEEGAVYTGTVVKIVDFGA
FVNFFGKRDGLVHVSQIENRRLNHPSDVLKEGQEVKVKLLGFDDRGKVRLSMKVVDQETG
-----EEI--KKEE-GGEAM-----RPPRPDAPARRLAPPCAAAYNAKNNVGSPVM-SFA
---------------------------------HRHLLGIEHLSQDDITTLLDLADSYAD
LNRQPHKHSDALSGLTQINMFFENSTRTQASFEIAGKRLGADVMNMAMQASSIKKGETLI
DTAMTLNAMHPDLLVVRHPQSGAVDLLAQKVNCAVLNAGDGRHEHPTQALLDALTIRRAK
GRLHRLSIAICGDIAHSRVARSNIMLLGKMENRIRLIAPPTLMPAQIGEFGVEVFDDMEK
GLKDVDVVMMLRLQKERMDGGFIPSEREYYHRYGLDAEKLAHAKPDAIVMHPGPMNRGVE
IDGTLADDINRSVIQDQVEMGVAVRMAAMDLLARNLVD--SRKATAM----------PES
QSKVTFNRVMLKISGEALMGDQGFGLNPPTVQRIANEVKSVHDLGVEICMVIGGGNIFRG
LQGSAQGMERTTADYMGMLATVMNALAMQSALEELGIHTRVISAITMNEVAEPYIRRRAV
RHLEKKRVCIFAAGTGNPYFTTDTAATLRANEMACEAIFKGTK-VDGVYDKDPAKFDDAV
RYDAVSYDDVLQKRLGVMDASAIALARDNNLPIIVFSLDEPGGFKGILAGEGTYTRVQGM
ATADLLTMDNKKQAEKQKALDSALAQIERQFGKGSIMKLGAEGAIQDIKASSTGSLGLDI
ALGIGGLPMGRIIEIYGPESSGKTTLTLHCVAEQQKNGGVCAFVDAEHALDPQYARKLGV
DIDELLISQPDTGEQALEITDTLVRSGAVNMVVVDSVAALTPKSELEGDMGDSSVGVQAR
LMSQAMRKLTGSISRSNCMVIFINQIRMKIGVMFGSPETTTGGNALKFYSSVRLDIRRIG
ALKDRDEVVGNATRVKIVKNKVAAPFKQVEFDIMYGEGISKMGELLDLGVKAGVVDKSGS
WFSYGDERIGQGRENAKTFLRENTAMANEIEDKIRAAHGLDFDGSDS------DDADILE
A--------MTT----------------ETLNLADLKAQTPKNLLAMAEELEIENASTMR
KGEMMFQILRERADEGWEISGDGVLEVLQDGFGFLRSPEANYLPGPDDIYVSPEMIRQHS
LRTGDTIEGLIKAPDDAERYFALTDVTKINFEEPEQARHKVAFENLTPLYPDERLTMEVD
DPTIKDRSSRIIDLVSPIGKGQRCLIVAPPRTGKTVLLQNIANSIEQNHPECYLIVLLID
ERPEEVTDMQRSVKGEVVSSTFDEPATRHVAVSEMVIEKAKRLVEHKRDVVILLDSITRL
GRAFNTVVPSSGKVLTGGVDANALQRPKRFFGAARNIEEGGSLTIIATALIDTGSRMDEV
IFEEFKGTGNSEIVLDRKIADKRVFPAIDILKSGTRKEDLLVDKNDLQKTFVLRRILNPM
GTTDAIEFLIGKLKQTKTNSDFFDSMNSM--------RPSGRKLDELRAVSIETGFTKHA
EGSALIKMGDTHVLCTATIEDRVPPFIKGSGLGWVTAEYGMLPRATNTRMRREAAMGKQG
GRTVEIQRLIGRALRAGVDRSALGERQITIDCDVLQADGGTRCASITGGWVALKLAVNKL
MKAGDVVSDPLVDPVAAISCGIYAGQPVLDLDYPEDSEAGVDGNFIMTGSGKLIEIQMSA
EGSTYSRDQMNQLMDLAEKGVAELVEKQKAATAMRHARGYRRLNRTHEHRKALFSNMAGS
LIEHEQIKTTLPKAKELKPIIEKMITLAKRGDLHARRQAASKLKQDQYVAKLFDILGPRY
KDRQGGYVRVLKAGFRYGDMAPMAIIEFVDRDRDAKGANDKARVAAYE-VA--EDMSRTK
GGVVTHARHKKVIKAAKGYYGRRKNTFKVARQAVDKANQYATRDRKNRKRNFRALWIQRI
NAAVRSHDEALTYSRFINGLSLAGIEVDRKVLSDLAINEPEAFGAIVKQAQDALAAMAHK
KAGGSSRNGRDSAGRRLGVKKYGGEAVIPGNILVRQRGTKYWPAEGVGMGKDHTIFATVD
GKVQFHKGLKNRTFISVLPAAEAAEMAKPTTIKIRLNSSAGTGHFYVTKKNARTMTEKMV
IKKYDPVIRKHVEYKEGKIKMIHKNWAELIKPQQLDVKPGNDPARQATVIAEPLERGFGL
TMGNALRRVLMSSLQGAAITSVQIDNVLHEFSSVAGVREDVTDIVLNLKGVSLRMEVEGP
KRLSISAKGPGVVTAGDISESAGIEILNRDHVICHLDDNADVYMELTVNTGKGYVAADKN
KPEDAPIGLIPIDAIYSPVKKVSYDVQPTREGQVLDYDKLTMKVETDGSISPDDAVAFAA
RILQDQLGIFVNFDEPESASRQDDDDGLEFNPLLLKKVDELELSVRSANCLKNDNIVYIG
DLIQKTEAEMLRTPNFGRKSLNEIKEVLSGMGLHLGMDVEDWPPDNIEDLAKKFEDSFMA
AKDTNEDAKSDDQDAGHSLDMSQAAVKKMIGEAREKGYITYDQLNTVLPPDQVSSEQIED
VMSMLSEMGINVI--EDEEAEEEDAKGGTEIATTESNRDVALSSGTSEKLDRTDDPVRMY
LREMGSVELLSREGEIAIAKRIEAGRNTMIAGLCESPLTFQAITIWRDELLSEDILLRDV
IDLEATFGTQMGDEEET-TPVV-P-TAGT---ETKPAE-STSEVDADGNPI-SN--D-DD
DEDDDEQANMSLAAMEAALKPQVLEALDIIADDYVKLSQIQDSRISATLNEDGTFSKTDE
EEYQRVRSEIVALVNDLHLHNNRIEALIDQLYGINRRIMQIDSAMVKLADQARINRKEFV
DAYRGYELDPNWMERMAEKSGRGWQMFIERSSDKVDELRADMAQVGQYVGLDISEFRRIV
QQVQKGEKEARQAKKEMVEANLRLVISIAKKYTNRGLQFLDLIQEGNIGLMKAVDKFEYR
RGYKFSTYATWWIRQAITRSIADQARTIRIPVHMIETINKLVRTGRQMLHEIGREPTPEE
LAEKLQMPLEKVRKVMKIAKEPISLETPIGDEEDSQLGDFIEDKNAVLPLDSAIQENLKE
TTTRVLASLTPREERVLRMRFGIGMNTDHTLEEVGQQFSVTRERIRQIEAKALRKLKHPS
RSRKLRSFLDQ------MANYANLPAPTPEGGLNRYMQEIRKFPLLEPEEEYMLAKRWVE
EQDTEAAHRMVTSHLRLAAKIAMGYRGYGLPQAEVISEANVGLMQAVKRFDPEKGFRLAT
YAMWWIRASIQEYILRSWSLVKLGTTSGQKKLFFNLRKAKNRIGALEEGDLHPDNVKRIA
TDLGVTETEVISMNRRMSGGDASLNATVGSEGEGTMQWQDWLEDEDADQATDYEERDELE
TRREMLAEALDVLNDREKDILTQRRLSDQTVTLEDLSSQYDVSRERIRQIEVRAFEKLQK
RMRDLAREKGL-------------MG--TA---MARVTVEDCVDKVPNRFELVMLAAHRA
REIAAGSTVTVDRDNDKNPVVSLREIADETQSADELRERLIESNQNQIEVDEPEEDAMAL
LMGAEQ-DKPEEDSMSEEMLLRQLMAAQGQG------------------------MAMN-
SMEDFEALLEESFEMDTPEEGSVVKGKVIAIEAGQAIIDVGYKMEGRVELKEFAEPGEAP
KVEVGDEVEVFLRQVENSRGEAVISREMARREEAWDRLEKAYAAEERVEGAIFGRVKGGF
TVDLGGAVAFLPGSQVDVRPVRDAGPLMGLKQPFQVLKMDRRRGNIVVSRRAILEESRAE
QRAEVIGNLTEGQEVDGVVKNITEYGAFVDLGGVDGLLHVTDMAWRRVNHPSEILSIGET
IKVQVIKINKETHRISLGMKQLQEDPWDLVQAKYPLESTHTGRVTNITDYGAFVELEPGV
EGLVHVSEMSWTKKNVHPGKIVSTSQEVEVMVLEIDGAKRRVSLGLKQTMRNPWEVFAET
HPEGTEVEGEVKNITEFGLFVGLPGDIDGMVHLSDLSWDQRGEEAIQDYRKGDTVQAVVS
EVDVEKERISLSIKGVGGDKFAEAVGGVKRGSVVTVTVTSIEDGGIEVEYEGMKAFIRRS
DLSRDRAEQRPERFSVGDKVDVRITNVDAKAHRLGVSIKAREIAEEKEAVEQYGSSDSGA
SLGDILGAALK-GDE--VTKRTAAKHKIDRRMGENIWGRPKSPVNRREYGPGQHGQRRKG
KMSDFGIQLRAKQKLKGYYGDLTEKQFRRIYGEAERVKGDTGENLIGLLERRLDAVVYRA
KFVATVFAARQFVNHGHVKVNGKKVNIPSYRVKEGDVIEVRDRSKQMVALLEATQLAERD
VPDYIEADHSKMTATFVRTPALGDVPYPVMMEPNLVVEFYAKN-----------------
------------------------------------------------------------
----------------------------------------MPLYEHVMIARQDLSNTQAE
GLIEHFGTVLADNDGKLVDSEYWGVKTMAYKINKNRKGHYAFLRSDAPATAVQEMERLMR
LHDDVMRVLTIKVDEHKELPSVQMQKRDERPERG---ERRERR-----------------
------------------------MAPQRPKGAGALD--VPPALSPAPVPPRSTELYAAL
DLGTNSCRMLIAQPKGSGFHVVDSFSKSVQLGAGLEKTGRLSRGSMTRTIQALRICQQKL
RRNKVRRMRLVATEACRRAANGAEFMQRIQRETGLKLDIIKPEEEAQLAVISCAPLVNRK
THNLLVVDIGGGSTELVWIDISKVPKADRAQSIMRLHGGFHQAK-TDVPAARVVDWISVP
LGVATLRDQFSDVEDDAARFALMSWFFEENLTDFTPYQSIQSQDHFQIVGTSGTVTTVAA
SHLGLKRYDRTKVDGLRMTSAQIDKVIHSYLAMGPGGRRADPRIGLDRQALIMSGAAILQ
ALMRCWPTDRLSVADRGLREGLLYAQMSADGVLEEGLGMSAKDVKFGTDARNKMLKGVNI
LADAVKVTLGPKGRNVVLDKSFGAPRITKDGVSVAKEIELEDKFENMGAQMVKEVASRTN
DEAGDGTTTATVLAQAIVKEGMKSVAAGMNPMDLKRGIDMATTTVVEAIKAAARPVNDSD
EVAQVGTISANGEKEIGRQIADAMQKVGNEGVITVEENKGLETETDVVEGMQFDRGYLSP
YFVTNSDKMTVELEDAIILLHEKKLSSLQPMVPLLEQVIQSQKPLLIISEDVEGEALATL
VVNKLRGGLKIAAVKAPGFGDRRKAMLQDLAILTGGQVISEDLGMKLESVTMDMLGSAKK
VTITKDETTIVDGAGEKAEIEARVAQIRNQIEETTSDYDKEKLQERVAKLAGGVAVIRVG
GMSEVEVKERKDRVDDALNATRAAVQEGIVVGGGVALVQAGKKLEGLTGDNADQNVGIGI
VRKALEAPLRQIAENAGVDGSVVAGKIRESDDLKFGFNAQTEEYGDMFKFGVIDPAKVVR
TALQDAASVAGLLITTEAMVADKPSKD-GGAA---GGMPDMGGMGGMGGMMMFYKDERLA
LFIDGSNLYAAAKNLGFDIDYKLLRQEFMRRGKLLRAFYYTALLENDEYSPIRPLVDWLN
YNGFSMVTKPAKEYTDSMGRRKVKGNMDIELAVDAMELAPHLDHIVIFSGDGDFRPLVES
LQRQGVRVSVVSTIRSQPPMISDELRRQVDNFIELEDLRDVIGRPPRETS----------
--------------DEM-DGDFRTEFTRSPAGLKNKPALVLNADYRPLSYYPLSLWPWQE
AVKAKWLDRVDIVAEYDDYVHSPSMQIRIPSVVVLKDYVKPQKRVAFTRFNLFLRDEFCC
QYCGARGDLTFDHVVPRAAGGITSWQNVVAACSPCNLKKGSKALHQTGFQLRKPPRQPQA
EDLRNMGRKFPPNYLHDSWMDFLYWDAELQA--MPEVIFPGPEGRLEGRYHPQKERDAPI
AILLHPHPQFGGTMNHKVVYNMHYAFYNMGFTVLRFNFRGVGRSQGEYDQGVGELSDAAS
ALDYLQSMNNNSKHCWVAGFSFGAWIGMQLLMRRPEITGFISVAPPANMYDFSFLAPCPA
SGLVINGTADRVAPPADTVNLVNKLHEQKGITITHQEIEGAGHFFEEPHMETLITSTTDY
VKRRLTETTRMKDFVDGTAFNNEQGNRARKLFAAVVLAALDDAIADDKKYGNGPEQIARW
ARSRDGREVLSCAGIDPNERVVEGLMDFVGKGVRTSVALSREESERRH-AAQQAEA----
---------------------------------AMTDI---------SHDRLLIIDFGSQ
VTQLIARRLRELNVFCEIHPFNTVDDAFLKDFAPKAVILSGGPSSVFAEGAPMPPQSVFE
LGVPILGICYGQQVMMHCLGGKVERGH-----GTAEFGRAYVTPSEARLELLEGWFLT--
--EKEQVWMSHGDHVSAIAPGFEVYGTSPHAPFAVTGDVSRNFYAVQFHPEVHHTPNGAR
LYENFVRLAGFKGDWTMSAYRDEAIAAIREQVGDQKVICGLSGGVDSSVAAVLIHEAIGD
QLTCVFVDHGLLRKGEAEEVVTMFRDNYNMPLIHADEQELFLGELDGVSDPETKRKIIGK
LFIDVFQKHAKEVGDATFLAQGTLYPDVIESVSFSGGPSVTIKSHHNVGGLPEKMGLKLV
EPLRELFKDEVRELGRELGLPPSFIGRHPFPGPGLAIRCPGEITREKLDILREADAVYID
QIRKHGLYDEIWQAFVAILPVRTVGVMGDGRTYDFACALRAVTSVDGMTADYYPFTHEFL
GETATRIINEIPGINRVTYDITSKPPGTIEWE---------MEIREALTFDDVLLVPAAS
NVLPSTADTRTRVTKSIALNIPLLSSAMDTVTESRMAIAMAQAGGMGVIHRNLTIDEQSK
EVRRVKRFESGIVYNPITLRPDQTLADAKALQERYRVTGFPVVDEAGRVVGIVTNRDMRF
ASDDATPVRL--MMSSDNLALLQEPADRDEAISLMKARRIEKLLVTDAKGKLTGLLTLKD
TEQAVLNPTACKDNLGRLRVAAATTVGDAGYERSQALVEAGVDMIVIDTAHGHSAGVAEA
VRRARELSSTVQIVAGNVATGDATRALIDAGADAVKVGIGPGSICTTRMVAGVGVPQLTA
IMDCAKA--AGDVPIIADGGIKFSGDFAKAIAAGASCAMVGSMIAGTDESPGEVILYQGR
SFKSYRGMGSLGAMARGSADRYFQKDAASDKLVPEGIEGQVPYKGSANAVVHQLVGGLRA
AMGYTGCATVEEMRKNCTFVKITNAGLSESHVHDVQITRESPNYRIG-------------
----MSDTDQLPEEYGADSIKVLKGLEAVRKRPGMYIGDTDDGSGLHHMVYEVVDNGIDE
ALAGHADAVNVTIHDDSSVSVSDNGRGIPVGIHQEEGVSAAEVIMTQLHAGGKFDSNSYK
VSGGLHGVGVSVVNALSDWLELRIWREGKEHVARFEGGFTTKHLEVVGPT-ERTGTEVRF
MASTETFSNLDYSFETLEKRLRELAFLNSGVRIILTDERPAEPLRTELFYEGGVKEFVKY
LDRSKTSVMPEPIFISGEKDDIGVEVAMWWNDSYHENVLPFTNNIPQRDGGTHTAGFRGA
LTRTINNYAQSSGIAKKEKVSFTGDDAREGLTCVLSVKVPDPKFSSQTKDKLVSSEVRPA
VEGLVNEKLAEWFEENPQIAKIVVGKIIEAAHAREAARKARDLTRRKTAMDVNFLAGKLK
DCSEKDPSKTEVFLVEGDSAGGSAQTGRDRQTQAILPLKGKILNVERARFDRMLGSQEIG
NLVMALGTGIGRDEFNIDKLRYHKIVIMTDADVDGAHIRTLLLTFFYRQMPQLIENGHLY
IAQPPLYKVSRGKSEVYLKDQAAMEDYLIQQGIEGAMLKQGNGEEITGQDLARVVDLARQ
MRRVLEAFPTHYPRHILEQAAIAGAFVPGAVDADLQGVADKVAERLNLIALEWERGWQGR
ITQDHGVRLARILRGVEEVRTLDGRMLRSGEAKRSGGFTEHLQDVYGTPAKLVRKDRSQL
IHGPMDLLEAILAEGEKGLSLQRYKGLGEMNPDQLWETTLDPDARTLLQVKVADMAEADD
LFTKLMGDVVEPRREFIQQNALSVENLDF-------------------------------
--------------------------------MDYTKQLDQAIDRLHEEGRYRTFIDIER
RNGQFPHAVWTQPDGQEKNITVWCGNDYLGMGQNPVVLAAMHEALDATGAGSGGTRNISG
TTIYHKRLEEELSDLHGKEAALLFTSAYIANDATLSTLPKLFPGLIIYSDELNHASMIEG
VRRNGGAKRIFRHNDVDHLRALMAADDPAAPKLIAFESIYSMDGDFGPIEAICDIADEFG
ALTYIDEVHAVGMYGPRGAGVAERDRLMHRLDIINGTLAKAYGVMGGYIAASAKMCDAIR
SYAPGFIFTTSLPPAVAAGAAASVAYLKTAPELREKHQQQAKVLKLRLKGLGLPIIDHGS
HIVPVIVGNPVHTKILSDRLLEDHGIYVQPINFPTVPRGTERLRFTPSPVHGPLEIEGLV
HAMDALWSHCALNRAEMAG-----------------------MAADRQNLQDAFLNHVRK
TKVPVTIFLINGVKLQGVITWFDNFCVLLRRDGQSQLVYKHAISTIMPSTPISLYEGEDA
NMSK-QEFPGWHGTTIIGVKKDGEVVIAGDGQVSLGQTVIKGTARKVRRLSPGGFDVVAG
FAGSTADAFTLLERLEAKLEATPGQLARASVELAKDWRTDKYLQKLEAMLIVSDGRELLV
ITGAGDVLEPEHSVAAIGSGGNYALAAARGMMDSDRDAETVARDAMKIASDICVYTNGNL
TVEKI-----------TQMATKPMTKTQLVAALAEEMGEDKKTASAALDAVCALITKEVS
GGGAVTLPGIGKIYCRERPERMVRNPATGEQFKKDADKVVKMTIAKALKDSVN-------
--------------------------------------EMADKTLTRMDLSEAVFREVGL
SRNESAQLVEAVLEHMSDALVKGEQVKISSFGTFSVRDKSARVGRNPKTGEEVPINPRRV
LTFRPSHLMKDRVADGNKRMIRSELIQKIADDNPHLYQRDVERIVNTIFEEITGAMSDGD
RVELRGFGAFSVKKRDARVGRNPRTGETVHVEEKHVPFFKTGKLLRDRLNGNSMRVYYDR
DCDVNLIKDKKVAILGYGSQGHAHALNLRDSGAKNLVVALREGSASKAKAEGEGLKVMEI
AEAAAWADVIMFTMPDELQAETYKKYVHDNIREGAAIAFAHGLNVHFGLIEPKPGVDVIM
MAPKGPGHTVRGEYTKGGGVPCLVAVDTDATGKALEIGLSYCSAIGGGRSGIIETNFREE
CETDLFGEQAVLCGGIVELIRCGFETLVEAGYEPEMAYFECLHETKLIVDLIYEGGIANM
DYSISNTAEYGQYVSGPRILPYDETKARMKAVLSDIQSGKFVRDFMLENSVGQPTLKSSR
RANDEHQIEVVGGKLREMMPWISAGKMVDKSKNMSALKIKKGSNSHSAYNLRPNFSDVIE
RHTLAVLVENEPGVLARVIGLFSGRGYNIDSLTVAEVDHTGHLSRITIVTSGTPQVIEQI
KAQLGRIVPVHEVHDLTVEGPVVERELAMFKVNGTGDKRVEALRLADIFRANVVDSTLET
FVFEITGAPEKIDAFAELMRPLGLVSVARTGVAALSRG-DMAKEDTLEFPGIVKELLPNA
TFRVELENGHEIIAHTAGKMRKNRIRVLAGDKVQVEMTPYDLSKGRINYRFK--------
------------------------------------------------------------
---------M--------------------------------------------------
------------TPLSHIRNFSIVAHIDHGKSTLADRLIQETNTVSLRDMKAQMLDSMDI
ERERGITIKAQTVRINYTAQNGEEYILNLIDTPGHVDFAYEVSRSMRAVEGSLLVVDSTQ
GVEAQTLANVYHAIDADHEIVPVLNKIDLPASDCDRVAEQIEDVIGIDASEAIRVSAKTG
QGIVETLEAIVHKLPAPK-GTQDAPLKAMLVDSWYDSYLGVIVLVRIMDGQLKKGDRIRM
MQNGSVHHVDRIGVFRPAMTEIDSLNPGEIGFLTASIKQVRDTRVGDTITHEKKGTETPL
PGFKPAQPVVFCGLFPVDAAEFEDLRDSIEKLALNDASFSFEMETSAALGFGFRCGFLGL
LHLEVIRDRIEREYDIDLITTAPSVIYDIHMKDGTVEQLHNPADMPDLTFVDHIEEPRIK
ATILVPDDYLGDVLKLCQDRRGIQMDLTYAGSRAMVVYDLPLNEVVFDFYDRLKSVTKGY
ASFDYQMIGYRQDALVKMSILVNDEPVDALSTMVHRDRAEMRGRAMVEKLKDLIPRHMFK
IPIQAAIGGKVIARETLSAMRKDVTAKCYGGDASRKRKLLDKQKAGKKKMRQFGKVDIPQ
EAFISALKMDSM----SPKTLYDKIWDAHVAHEADDGTCLLYIDRHLVHEVTSPQAFEGL
RMTGRTVRRPDQTIAVPDHNVPTTLDRANAATMTEDSRVQVAALDTNAKEFGLHYYPVSD
VRQGIVHIVGPEQGWTLPGMTVVCGDSHTATHGAFGSLAHGIGTSEVEHVLATQTLIQKK
SKNMKVEITGKLAPGVTAKDITMTVIGETGTAGGTGYVIEYCGEAIRDLSMEGRMTVCNM
AIEGGARAGLIAPDDKTFEYCKGRPHAPKGAQWEAAMDWWKTLYSDDDAHWDKVITIKGE
DIAPAVTWGTSPEDVLPITAKVPAASDFTGGKVDAAKRAIEYMGLTEGMALTDIEIDTVF
IGSCTNGRIEDLRAAAAVLKGKK---IKDGMRAMIVPGSGLVRAQAEEEGLADIFKDAGF
EWRLAGCSMCLAMNPDQLAPGERCASTSNRNFEGRQGFKGRTHLMSPAMAAAAALTGRLT
DIRKLDA----M--RDLKIPEQRHPEKARRPDNPQPKKPSWIRVKAPGGKGYADTAKIMR
ENKLVTVCEEAGCPNVGECWSQGHATMMIMGEVCTRACTFCNIATGRPPEALDIFEPGRV
ADAVSKLGLNHVVITSVDRDDIEDGGAEHFAQTIRAVRKRSPGTTIEILTPDFIRCDPKV
LETVVEARPDVFNHNLETVPGLYPEVRPGARYFHSLRLLQRVKELDPTMFTKSGIMVGLG
EDRQSVMQVMEDMRAADIDFLTIGQYLQPTPKHHAVDRFVHPDEFAAYEKSAYGKGFLMV
SATPLTRSSYHAGDDFARLQAARLAKLG-----MLDATP--TPDAQVETLLEVNNIEVIY
NSVILVLKGVSLKVPKGGITALLGGNGAGKTTTLKAISNLLHSERGEVTKGSIKYRNDPV
HKLDPAEMVKRGVVQVMEGRHCFEHLTIEENLLTGAYTRSDGKAAIARDLEMVYDYFPRL
RERRKSQAGYTSGGEQQMCAIGRALMSRPETILLDEPSMGLAPQLVEQIFEIVKSVNENE
GVTFLLAEQNTNVALRFAHYGYILESGRVVMDGPAADLRENQDVKEFYLGMSDEGRKSFR
DVRSYRRRKRWLS---------------------------------------MAGTRLDP
IDRKILAELQADGRMTNVELAKRVGISAPPCLRRVRTLEESGYIRGYHANVNARELGFEV
QVFAMVGLASQAESDLTAFEEKCRNWPLVRECHMLNGEVDFLLKCVAPDLSSFQSFLTGQ
LLTTPNVESVKTSLVIRPAKDEPGVPFDVLESRLKSEP----------------MSDVAD
RVKKIVVEHLGVEEDKVVENASFIDDLGADSLDTVELVMAFEEEFGIEIPDDAAENIQTF
GDAVKFIKEAS-------------------------------------------------
------------------------------------------------------------
------------------------------------------------------------
------------------------------------------------------------
-----------------------------------------------------------M
DGFEVVLLEDVLDTADIFITTTGNKDVIRIEHMREMKDMAIVGNIGHFDNEIQVAALKNH
KWTNIKEQVDMIEMPSGNRLILLSEGRLLNLGNATGHPSFVMSASFTNQVLAQIELWENT
GKYENKVYILPKHLDEKVARLHLDRIGVKLTQLSSEQAAYIGVTPEGPFKPEHYRYMGYR
VVIAGATGNVGREMLNILAERHFPVDEIVALASRKSMGSEVSFGDKTLKTKDLDTFDFTG
WDMALFAVGSEATKKYAPKAAKAGCVVIDNSSLYRYDPDIPLIVPEVNADAIHDYSKKNI
IANPNCSTAQMVVALKPLHDRATIKRVVVSTYQSVSGSGKDGMDELWDQTKSIYNPTDDK
PAKKFTKQIAFNVIPHIDVFMDSGDTKEEWKMMVETKKIVDPKIKVTATCVRVPVFVGHA
ESINIEFEEHLDENEARDILREAPGIMVIDKREDGGYVTPVECAGDFATFISRIRQDSTI
DNGLNLWCVSDNLRKGAALNAVQIAELLGREVLKKGMGIQAAEISAILKDQIKNFGQEAE
VAEVGRVLSVGDGIARVYGLDNVQAGEMVEFPGGIMGMALNLETDNVGVVIFGSDRDIKE
GDTVKRTNSIVDVPIGNGLLGRVVDGLGNPIDGKGPIESTERGLADVKAPGIIPRKSVHE
PMATGLKSVDAMIPVGRGQRELIIGDRQTGKTAVALDAILNQQQINDAAGDDESKKMYCV
YVAIGQKRSTVAQLVKKLEETGAIDYSIVVAATASEPAPMQYLAPYSATAMAEFFRDNGR
HALIIYDDLSKQAVSYRQMSLLLRRPPGREAYPGDVFYLHSRLLERSAKLGDDAGNGSLT
ALPIIETQGGDVSAFIPTNVISITDGQIFLETELFYQGIRPAVNTGLSVSRVGSSAQTKA
MSSVAGPVKLSLAQYREMAAFAQFGSDLDASTQQLLNRGARLTELMKQPQYSPLTNAEIV
CVIYAGTNGYLDKIDVKEVGRFEAGLLAHLRSKHADLMADITNNDRKVKGELEDKIKAAI
DSFAADFAMANAVGKITQVIGAVVDVQFEDHLPEILNAVVTENHGKKLILEVAQHLGENT
VRTIAMDATEGLVRGQRVEDTGAPISIPVGNATLGRIMNVVGEAIDEKGDIQSAERRSIH
ADAPEFAEQSTTSEVLETGIKVIDLLAPYAKGGKIGLFGGAGVGKTVLIMELINNIAKVH
SGYSVFAGVGERTREGNDLYHEMIESNVINPDDLEKSQVALVYGQMNEPPGARMRVALTG
LTLAEQFRDQSGTDVLFFVDNIFRFTQAGSEVSALLGRIPSAVGYQPTLATDMGAMQERI
TSTKSGSITSVQAVYVPADDLTDPAPATSFAHLDATTVLDRSISEKGIYPAVDPLGSTSR
LMDPSIVGEEHYNVARDVQGILQRYKSLQDIIAILGMDELSEDDKLTVARARKIERFLSQ
PFDVAKVFTGSDGKQVPLEETITSFKAVVAGEYDHLPEGAFYMVGGIEEVKAKAEKMAAD
-AAMSKSKKLDFRPNEFVVYPAHGVGQIISVEEQEVAGISLELFVIAFEKDKMTLRVPTH
KATEIGMRALSSPDVISHAMKTLKGKAKVKRAMWSRRAQEYEQKINSGDLIAIAEVVRDL
HRTDDQREQSYSERQLYEAALERLTREVAAVAGGDELAASKQVGDVLESRV---------
------------------------------------------AA----------------
------AMSD-----TRLANRILPDAEKTRRFVFVLLENFTMLSFASAVECLRIANRMAG
RPAYDWRLIGEDGGRVRCSAGAEFTLDGDLDDLGRDDTLVVCSGIDVQAATTKKLLGWLR
REARKGMMVGGLCTAAFTLAKAGLLDGKKATIHWENQDSFSEDFEDVTLTKSVFVVDGNR
MTTAGGTSSIDLMLKLIADDLGEDLANAVADQLIYSSIRTDQDTQRLSVPTRIGVRHPKL
GQVIQMMEANIEEPISPSSLARDVGMSTRQLERLFRRYLNRSPKRYYMELRLQKARNLLM
QTDMSVINVALACGFASPSHFSKCYRAHYNTTPYRERGSHAAKPVAMKFLDLCKVYIRSG
AGGGGCVSFRREKYIEYGGPDGGDGGSGGSVWAEAVDGLNTLIDFRYQQHFFAKNGQPGM
GKQRTGKDGDDIILRVPVGTEILDEDQETVLADMTELGQRVELARGGNGGWGNLHFKSAT
NQAPRRANPGQEGVDRTLWLRLKLIADVGLLGLPNAGKSTFLAATSNARPKIADYPFTTL
HPNLGVVGVDNTEFVVADIPGLIEGASEGRGLGDLFLGHVERCAVLLHLIDGTSSTIAED
YQTIINELEAYGGELADKPRITVLNKIDALDEDDRVSACEELKKACGGEVMMMSGVAREG
VTEVLRALRGQIDDDRLRFRSD-DEEEAPWQP-MRLDDLM--------------------
---MAGK-DRD-DDETDLLTKTKPKTKRPPLYKVMLLNDDFTPMEFVVIVLERFFGLNHA
QAFEIMLTVHKKGLAVVGVFSHEIAETKVAQVMDFARRHQHPLQCTMEKEE---------
----------------MANT---SSGDSKNTLYCSFCGKSQHEVRKLIAGPTVFICDECV
ELCMDIIREETKASGLKATDGVPTPKDICDVLDDYVIGQAMAKRVLSVAVHNHYKRLNHA
QKGG-DIELAKSNILLIGPTGCGKTLLAQTLARILDVPFTMADATTLTEAGYVGEDVENI
ILKLLQASEYNVERAQRGIVYIDEVDKITRKSENPSITRDVSGEGVQQALLKLMEGTVAS
VPPQGGRKHPQQEFLQVDTTNILFICGGAFAGLDRIIAARGKGSAMGFGADVRDQDARGI
GEIFTDLEPEDLLKFGLIPEFVGRLPVLATLEDLDEDALVTILTEPKNALVKQYQRLFEI
EDTQLTFTDDALLAIAKRAIERKTGARGLRSILEDILLNTMFDLPGMDSVTEVVVNEEAV
TSDAAPLMIHA-DA--E-KEPATAG---M------AETSLDLTTKPTKEISVREVFGIDT
DMVVHGFEERTSRVPDLDSTYKFDPDTTMAILAGFNHNRRVMVQGYHGTGKSTHIEQVAS
LLNWPCVRVNLDSHISRIDLIGKDAIKLKDGKQVTDFQEGILPWALRNPTAIVFDEYDAG
RADVMFVIQRVLEVDGKLTLLDQNQVIEPHPYFRIFATANTVGLGDTTGLYHGTQQINQG
QMDRWSLVATLNYLSIDAETQIVLSKNPHYNTEKGRKTIKQMVTVADLTRTAFMNGELST
VMSPRTVIAWAQNAEIFRDVGYAFRLSFLNKCDELERQTVAEFYQRLFDEELPESAASLS
LG----------------MSKIALVDDDRNILTSVSMTLEAEGFEVETYNDGQAALDAFN
KKLPDMAVLDIKMPRMDGMDLLQRLRQKTAMPVIFLTSKDDEIDEVLGLRMGADDYVKKP
FSQRLLVERIRALLRRQDAVETNEVGDTEETKVIERGDLRMDPLRHAVSWKGKDVSLTVT
EFLLLQALAQRPGFVKSRDQLMDVAYDDQVYVDDRTIDSHIKRLRKKMRTADDEFSAIET
LYGIGYRYNEE-----------------MAKVIGIDLGTTNSCIAIMDGSQPRVIENAEG
ARTTPSIVAFTDDERLVGQPAKRQAVTNPDNTIFGVKRLIGRRNDDADLAKDKKNLPFTV
MDGGNGDAWVQAKGEKYSPSQISAFILGKMKETAESYLGEEVTQAVITVPAYFNDAQRQA
TKDAGKIAGLEVLRIINEPTAAALAYGLDKKDTQTIAVYDLGGGTFDVTILEIDDGLFEV
KSTNGDTFLGGEDFDMRIVNYLADEFKKTNGVDLTQDKMALQRLKEAAEKAKIELSSASQ
TEINQPFISMG-KDGSPLHMVMKLTRSKLEQLVGDLIKASMKPCAAALKDAGVSASEIDE
VVLVGGMTRMPRVIEEVTKFFGKEPHKGVNPDEVVALGAAIQAGVLQGDVKDVVLLDVTP
LSLGIETLGGVFTRLIDRNTTIPTKKSQVFSTAEDNQSAVTIRVFQGEREMAADNKILGA
FNLESIPPAPRGMPQIEVTFDIDANGIVAVGALDKGTGKEQKITIQASGGLSDADIEKMV
KDAEENADADKERRALIEAKNQAESLIHSTEKSLEEHSDKVDPTTVEAIELAIAALNDEL
ATDNVDKINNGIQNVTEAAMKLGEAIYKAAQDE-NE--DVAPAADAPE----GDDDIVDA
DFEDL-DDN-KRA-MKFSIERAALLKAVSQAQSVVERRNTIPILANVLIEAEGSDASFRA
TDLDIEVVDKAAAQVERAGATTVSATTLHEIVRKLPDGALISLTADSAAGRLTVEAGRSN
FSLATLPREDFPVMATSEYQSNFKAPAPVLRRLFDKSKFAISTEETRYYLNGVYMHISDS
EGSKVLRCVATDGHRLARIDAPMPEGAAEMPGVIVPRKTVGELRKLLDDDDMEIAVSVSE
TKIRFATPDITLTSKVIDGTFPDYTRVIPQGNTRKMEVDASDFARAVDRVATVSSERSRA
VKLQLDEDRLVLSVNAPDSGAAEEELVVAYADERLEIGFNAKYLLEIASQVDRENAVFLF
NSSGDPTLMREGNDMSAVYVVMPMRVMSDMLKGKRGLIMGVANERSIAWGIAKAMAEAGA
ELAFTYQGEAFGKRLEPLAQSVGSDFMVDVDVTDDASLDAAFEQLGARWPTIDFVVHAIA
FSDKSELTGRFLNTSRANFKNSMDISAYSFIEIARRAHPLMVENGGTLLTLTYMGSNRVT
PNYNVMGVAKAALESATRYLANDLGPEGIRVNAISPGPMKTLAGAAIGGARKTYKHTDTN
APMRANATLEAVGGTAVYLASDAGACTTGEIIRVDGGFHVLGMPQAENLMAREKTK-TKR
KVSKNIAAGVAHVNSSFNNTKILISDVQGNAISWSSAGTMGFKGSRKSTPYAAQMAAEDA
GKKAQDHGVKTLEVEVQGPGSGRESALRALAAAGFNITSIRDVTPMAHNGCRPPKRRRV-
----------------------VARIAGVNIPTAKRVPIALTYITGIGNSSAAAICEAVG
IDSTRRINELSDAEILKIREYIDENYTVEGDLRRDTQMNIKRLMDLGCYRGLRHRRNLPV
RGQRTHTNARTRKGPAKAIAGKKKMTYIVNDACIACKYTDCVEVCPVDCFYEGENMLVIH
PDECIDCGVCEPECPADAIRPDTEPDMEKWVEFNRKYSELWPVIITKKDPLPEAEERDGE
EGKLEKYFSEAPGEGGMS-TKDFLKKIKDEDIEYVDVRFTDTRGKLQHVTIVSDLVDEDF
VEEGFMFDGSSIAGWKSIEASDMKLMLDTDTAYVDPFYAEKTICVHCSVVEPDTGEAYER
DPRGTAQKAEAYLKASGIGDVAYMGPEAEFFLFDNVKFSNSINKVSYEVDASDASWNTDT
DYEMGNMGHRPGLKGGYFPVNPTDEAQDLRAEMLSTMKRLGMKVDKHHHEVASCQHELGL
IFGTLTEQADELQKYKYVIHNVAHAYGKSATFMPKPIYGDNGSGMHVNMSIWKDGKPLFA
GDKYADLSQEALYFIGGILSHAKSLNAFTNPATNSYKRLIPGFEAPVLRAYSARNRSGCV
RIPWTESPKAKRVEARFPDPAANPYLCFAALLMAGLDGIKNKIDPGEAMDKNLYDLPAEE
LADIPTVSGSLREALEELQSDMDYLLAGDVFTKDQIEGYIELKMEEVHKYEHTPHPVEFG
MYYSC-------------MKKIEAVIKPFKLDEVKEALQEVGVQGLSVIEVKGFGRQKGH
TELYRGAEYVVDFLPKVKIEIVLDDDQVDAAIEAIVSAAKTEKIGDGKIFVSPIEQTIRI
RTGETGSDALMAEQ--------AQ-------ALKVSNEVAISIENMNKWYGTFHVLRDID
LTVYRGERIVIAGPSGSGKSTLIRCINALEEHQKGRIEVDGTVLSSDVKNIDKIRSEVGM
CFQHFNLFPHLTILENCTLAPIWVRKTPKKEAEEIAMHFLEKVKIPDQADKYPGQLSGGQ
QQRVAIARSLCMRPRIMLFDEPTSALDPEMIKEVLDTMVELAEEGMTMLCVTHEMGFARQ
VANRVIFMDEGQIVEQNEPEEFFNNPQSPRTKLFLSQILGH------MSDPV------QR
PRSFQEIILALQSYWARQGCAVLQPYDMEVGAGTFHPATTLRALGTNPWAAAYVQPSRRP
TDGRYGENPNRLQHYYQFQALIKPSPPNLQELYLGSLEAIGIDMALHDIRFVEDDWESPT
LGAWGLGWEVWCDGMEVSQFTYFQQVGGHDCHPVSGELTYGLERLAMYVLGVDHVMDMPF
NSPDAPIPLTYGDVFKQTEEEYARWNFDVANTDVLLDHFVEAENECKAILAQDAVDPKTG
KRIVMAHPAYDQCIKASHIFNLLDARGVISVTERQAYIGRVRTLAKACADAFVQTRAGGW
S-ENAA------
>PIECPBBK
MIDSDPTLRPDPQPGD----IDRALRPQMLDEFVGQAEARANLKVFIQSAKQRGEAMDHT
LFHGPPGLGKTTLAQIMARELGVGFRMTSGPVLAKAGDLAAILTNLEARDVLFIDEIHRL
NPAVEEVLYPALEDFELDLVIGEGPAARTVRIELQPFTLVGATTRMGLLTTPLRDRFGIP
TRLQFYTEDELFIIVDRNARKLGAPADEGGAREIAKRARGTPRIAGRLLRRVVDFAVVEG
DGRVTRALADMALTRLGVDKLGLDGADRRYLRLIAENYQGGPVGIETMSAALSESRDALE
EVIEPYLLQQGLIQRTPRGRMLAQKAWTHLGMAPP---------KPQS-----DLF--G-
-----------MAAKPFFRRRKVCPFSGDNAPAIDYKDTRLLQRYISERGKIVPSRITAV
SAKKQRELARAIKRARFLALLPYAVKMVQLTLPKNSRMTTGKTWPKPEGAKNLRQFQIYR
WNPDDGKNPAIDTYFVDMDTCGPMILDALIKIKNEIDPTLTFRRSCREGICGSCAMNIDG
INTLACTYGVDEVKGAVKIYPLPHMPVVKDLIPDLTHFYAQHASIQPWLETKTAEPAKEW
KQSIDDRAKLDGLYECIMCACCSTSCPSYWWNGDRYLGPAALLHAYRWIIDSRDEATGER
LDDLEDPFKLYRCHTIMNCAKTCPKGLNPAAAIANIKKMMVERTV---------------
------------------------------------------------------------
-----------MNIHEYQAKALLRSYGAPVSDGRVVLKAEEAKTAAGEMDGPLWVVKAQI
HAGGRGKGSFKEADAGDKGGVRLTKSVEEAAEEAKKMLGRTLVTHQTGPAGKQVNRIYIE
DGSGIETELYLALLVDRQTSRIGFVCSTEGGMDIEEVAESTPEKIISFSVDPAAGFQPYH
GRRVAFALGLEGKQVKQCVTLMGQLFKAFVEKDMEMLEINPLIVTDSGDLKVLDAKVSFD
GNAMYRHGDIADLRDTTEEDPKELEASKYDLNYIALDGEIGCMVNGAGLAMATMDIIKLY
GAEPANFLDVGGGATKEKVTEAFKIITSDPQVKGILVNIFGGIMRCDVIAEGVVAAVKEV
GLQVPLVVRLEGTNVEEGKAIINNSGLDVIAADDLKDGAQKIVKAVKGM-----------
-------------DSTLVKDDPNTGVKEGVDQETVDAVREVGGAYKYGWSTDIEMDYAPL
GLNADIVKLISEKNEEPEWMLEWRLAAYQRWLTKKEPNWAMVDYPEIDFQQQYYYARPKS
MAEKPKSLDDVDPKLLETYKKLGIPLKEQAILAGVEGAEKIGDEP---RKVAVDAVFDSV
SVGTTFQDELKKAGVIFCSISEAIREHPELVKKYLGSVVPVNDNFYATLNSAVFSDGSFV
YVPPGVRCPMELSTYFRINAENTGQFERTLIIADKGSYVSYLEGCTAPQRDESQLHAAVV
EIIIEEDAEVKYSTVQNWYPGDEDGKGGIYNFVTKRADCRGDRAKVMWTQVETGSAVTWK
YPSCILRGDDSQGEFYSIAIANNMQQADTGTKMIHLGKRTKSRIVSKGISAGKAQNTYRG
LVTMHPKAKESRNYTQCDSLLIGDKCGAHTVPYIEVKNNSSRVEHEATTSKVDDDQLFYC
RSRGMDEEEAVALVVNGFCKDVLQALPMEFAMEAQALVAISLEGSVG-------------
----------------MLSIKGLKVKLEEEDKQILKGVDLEVEAGKVHAIMGPNGSGKST
LSYVLSGKDGYEVTEGSAHLGDIDLLDLEPEERAAAGLFLAFQYPVEIPGVGNMTFLRTA
VNAQRKARGEEEMSAAEFLKVVRARAKELKIDADMLKRPVNMGFSGGEKKRNEILQMAML
EPKMCILDETDSGLDVDAMKLVADGVNALRTEGRGFLVITHYQRLLDHIKPDVVHIMADG
RIIKTGGPELALEVENNGYADILSEVA---------------------------------
-----------------------------------------------------MAETRET
KLLIIGSGPAGYTAGVYASRAMLNPILVQGIEPGGQLTTTTEVENWPGDSEVQGPDLMIR
MQDHAKAMGTEIIGDIITDLDLSSRPFHAKGDSGTTYVADAVILATGARAKWLGLETEEK
FKGFGVSACATCDGFFYRNQEIVVIGGGNTAVEEALFLTNFASKVTLIHRRDELRAEKIL
IDRLMKNPKIEPLWFHQLDEVYGTDAPLGVEGVKVKHVETGEVTDIPCKGVFVAIGHAPA
NELVKDTLETHMGGYVVTKPDSTETSVPGVFAAGDLTDHKYRQAVTSAGMGCMAALEAER
FLAEVGDD----EG------KDTSLPLGYGAEVKD--------DA-MPVIYEKVALIGLG
LIASSMFWAMKRGGLAGHVSGFARSAETRDTAREIGLCDEVCDSIAKTVKDADLVVLCVP
VGVMGSVAAEMAGHLKPGCTVTDVGSVKADVIAQVGPLLPDGVHFIPAHPLAGTEHSGPR
SGFAELFDNRWCLLVPVPDTNANAISRMRNLWDGMGANVEEMDAEHHDLVLAVTSHAPHL
IAYTMVGVADDLRRVTDSEVIKYSAAGFRDFTRIAASDPTMWRDVFLTNKEATLEILGRF
TEELFALQRAIRMGDGDHLHDYFTRTRAIRRGIIEAGQDTDAPNFGRQPGN--KMGFKMG
IVGLPNVGKSTLFNALTKTAAAQAANFPFCTIEPNVGEVAVPDSRLDKLAAIAGSKQIIP
TRMTFVDIAGLVKGASKGEGLGNQFLANIRETDAIAHVLRCFEDGDVTHVEGRVDPVADA
ETIDTELMLADLESIEKRRAGLVRKIKGNDKDAAQQDRLLAAAQEAIENGKPARTVEVDA
DDAKAWRMLQLLTTKPVLYVCNVGESEAAEGNALSAKVAEMAAAQGNSHVVISAQIEEEI
SQLEPEEASMFLDEMGLEEAGLDRLIRAGYELLHLETYFTVGPKEARAWTIKAGTSAPKA
AGVIHGDFEKGFIRAETIAYDDFVALGGEGPAKEAGKMRAEGKSYTVKDGDVLHFLFNT-
------------------------------MPVLVMKFGGTSVATLDRIRRAAKRVGVEV
AKGYDVIVIVSAMSGKTNELVGWVNETSPLYDAREYDAVVSSGENVTAGLMALTLQEMDV
PARSWQGWQVPVKTTSAHSSARIEEIPPANIMAKFGEGMRVAVVAGFQGVSPEGRITTLG
RGGSDTTAVAFAAAFDAERCDIYTDVDGVYTTDPRVSAKARKLDKIAFEEMLELASLGAK
VLQTRSVELAMRYKVKLRVLSSFEEQSDEAGTLVCAEEEIMESNVVSGIAFSRDEAKMTL
VSVADRPGIAAAIFTALSDGGVNVDMIVQNISEEGRTDMTWSCPVDQIKRAEVAIDAAKK
SGELNFDDLIAD-----------------------TDVAKVSVVGIGMRSHTGVAAKMFQ
VLSNEGVNIKVITTSEIKISVLIDRKYMELAVQALHDAFELDKRAMARPKIALIGAGQIG
GTLAHLAAIKELGDVVLFDIAEGIPQGKALDIAESGPSAKFDATMTGANDYSEIAGADVC
IVTAGVARKPGMSRDDLLGINLKVMKSVGEGIAAHAPDAFVICITNPLDAMVWALREFSG
LPHHKVCGMAGVLDSARFRHFLATEFNVSMKDVTAFVLGGHGDTMVPLTRYSTVAGIPLP
DLVKMGWTTQDKLDAIVQRTRDGGAEIVGLLKTGSAFYAPATSAIEMAEAYLKDQKRVLP
CAAYVDGAYGLDGFYVGVPTVIGAGGVERVVEIAMNKDEQSMFDNSVNAVKGLVDACKGI
DESLKMN-------------------------------FCKVLLPMSVFDQFRGLFSSDM
AIDLGTANTLVYVKGKGIVLSEPSVVAYHVKDGVKKVLAVGEDAKLMLGRTPGSIEAIRP
MREGVIADFDTAEEMIKHFIRKVHKRSTFSKPKIIVCVPHGATPVEKRAIRQSVLSAGAR
RAGLIAEPIAAAIGAGMPITDPTGNMVVDIGGGTTEVAVLSLGDIVYARSVRVGGDRMDE
AIISYLRRQQNLLIGETTAERVKTSIGTARMPDDGRGTSMQIRGRDLLNGVPKEIEVTQA
QIAEALAEPVQQICEAVMTALETTPPDLAADIVDRGVMLTGGGALLGDLDLALREQTGLA
ISVADEPLNCVALGTGKALEYEKQLRHAIDYDSMALERTFSIIKPDATRRNLTGKINAKF
EEAGLRIVAQKRIHMTKAQAGVFYAVHAERPFYDELCEFMASEPVVVQVLEGEGAIAKNR
EVMGATNPADAAEGTIRAEFAESVGENSVHGSDAPETAAVEIAYFFSGLELV-------G
MAVAAA---------GA--------------------NVAGMDRDVATQNLNKELQDKGF
LLTSTEDIINWARTGSLHWMTFGLACCAVEMMHTSMPRYDLERFGTAPRASPRQSDLMIV
AGTLTNKMAPALRKVYDQMPEPRYVISMGSCANGGGYYHYSYSVVRGCDRVVPVDVYVPG
CPPTAEALLYGIMQLQRKIRRTGTIVRMMDG-------TK---GFEDALTGEQKIRNFNI
NFGPQHPAAHGVLRLVLELDGEIVERCDPHIGLLHRGTEKLMESRTYLQNLPYFDRLDYV
APMNQEHAWCLAIEKLTGVEVPRRASLIRVLYSEIGRILSHLLNVTTQAMDVGALTPPLW
GFEEREDLMIFYERACGARLHAAYFRPGGVHQDLPPALLDDIEAWTHKFLSGFMVDVDQL
LTENRIFKQRNADIGIVSEQDIQDWGFSGVMVRGSGLAWDLRRAQPYECYDEFDFQIPTG
VNGDCYDRYLVRMEEMRQSTYIIQQAIEKLRAPEGQGDVLARGKITPPSRTAMKTDMESL
IHHFKLYTEGFHVPAGEVYCAVEAPKGEFGVYLVADGSNKPYRAKLRAPGYLHLQAMDYV
AKGHQLADVAAIIGTMDIVFGEVDRMANTDYTRHAKYFLLQDFYQGLKLGIKYMFKPKAT
INYPHEKGPLSPRFRGEHALRRYPNGEERCIACKLCEAVCPAQAITI-DAEPRDDGSRRT
TRYDIDMTKCIYCGFCQEACPVDAIVEGPNFEFSTETREELFYDKAKLLDNGERWEAEIA
RNLELDAPYR----------------------MIGIEHYLTVAATLFVIGIFGLFLNRKN
IIIMLMSIELMLLAVNINFVAFSYYL---G--DLVGQVFTLFVLTVAAAEAAIGLAILVC
FFRNRGTIAVEDVNVMKGMFNVTKKSMQWGEETLTLETGKVARQADGSVIATLGETSVMA
NVTFARQQKPGQDFFPLTVHYQEKYYAAGKVPGGFFKRE-ARPTEKETLTARLIDRPIRP
LFVPGFKNEVLVMCTVLSHDLVNDPDMVAMIAASAALTISGAPFRGPIGACRVGFEDGDY
VLNPTVDDMQDLRLNPDQRLDLVVAGTKEAVMMVESEAYELSEEEMLGAVKFAHEQIQPV
IDLIIDLAEDAAKEPFDFQPVDYSDLSAAVKAAGEDAMRAAFAIADKQERTAAVAAARET
IKAALTEEQLEDANLGSALKGLEASILRGDVVKTGKRIDGRKTDEIRDIVAETGILPRTH
GSSLFTRGETQGLVVTTLGTGDDEQFIDALHGNFKSNFMLHYNFPPYSVGEVGRVGGPGR
REIGHGKLAWRALQAVLPASTDFPYTIRVVSEITESNGSSSMASVCGGSLSMMDAGVPLK
APVAGVAMGLILEEDGSYAILSDILGDEDHLGDMDFKVAGTEAGITSLQMDIKIAGITPE
IMEKALAQAKAGRVHILGEMNKAIS-GAGEFSVHAPRIETMQIPTDKIREVIGSGGKVIR
EIVEVSGAKVDINDEGIIKIASPNGDSIKKAYDMIWSIVAEPEEGAVYTGTVVKIVDFGA
FVNFFGKRDGLVHVSQIENRRLNHPSDVLKEGQEVKVKLLGFDDRGKVRLSMKVVDQETG
-----EEI--KKEE-GGEAM-----RPPRPDAPARRLAPPCAAAYNAKNNVGSPVM-SFA
---------------------------------HRHLLGIEHLSQDDITTLLDLADSYAD
LNRQPHKHSDALSGLTQINMFFENSTRTQASFEIAGKRLGADVMNMAMQASSIKKGETLI
DTAMTLNAMHPDLLVVRHPQSGAVDLLAQKVNCAVLNAGDGRHEHPTQALLDALTIRRAK
GRLHRLSIAICGDIAHSRVARSNIMLLGKMENRIRLIAPPTLMPAQIGEFGVEVFDDMEK
GLKDVDVVMMLRLQKERMDGGFIPSEREYYHRYGLDAEKLAHAKPDAIVMHPGPMNRGVE
IDGTLADDINRSVIQDQVEMGVAVRMAAMDLLARNLVD--SRKATAM----------PES
QSKVTFNRVMLKISGEALMGDQGFGLNPPTVQRIANEVKSVHDLGVEICMVIGGGNIFRG
LQGSAQGMERTTADYMGMLATVMNALAMQSALEELGIHTRVISAITMNEVAEPYIRRRAV
RHLEKKRVCIFAAGTGNPYFTTDTAATLRANEMACEAIFKGTK-VDGVYDKDPAKFDDAV
RYDAVSYDDVLQKRLGVMDASAIALARDNNLPIIVFSLDEPGGFKGILAGEGTYTRVQGM
ATADLLTMDNKKQAEKQKALDSALAQIERQFGKGSIMKLGAEGAIQDIKASSTGSLGLDI
ALGIGGLPMGRIIEIYGPESSGKTTLTLHCVAEQQKNGGVCAFVDAEHALDPQYARKLGV
DIDELLISQPDTGEQALEITDTLVRSGAVNMVVVDSVAALTPKSELEGDMGDSSVGVQAR
LMSQAMRKLTGSISRSNCMVIFINQIRMKIGVMFGSPETTTGGNALKFYSSVRLDIRRIG
ALKDRDEVVGNATRVKIVKNKVAAPFKQVEFDIMYGEGISKMGELLDLGVKAGVVDKSGS
WFSYGDERIGQGRENAKTFLRENTAMANEIEDKIRAAHGLDFDGSDS------DDADILE
A--------MTT----------------ETLNLADLKAQTPKNLLAMAEELEIENASTMR
KGEMMFQILRERADEGWEISGDGVLEVLQDGFGFLRSPEANYLPGPDDIYVSPEMIRQHS
LRTGDTIEGLIKAPDDAERYFALTDVTKINFEEPEQARHKVAFENLTPLYPDERLTMEVD
DPTIKDRSSRIIDLVSPIGKGQRCLIVAPPRTGKTVLLQNIANSIEQNHPECYLIVLLID
ERPEEVTDMQRSVKGEVVSSTFDEPATRHVAVSEMVIEKAKRLVEHKRDVVILLDSITRL
GRAFNTVVPSSGKVLTGGVDANALQRPKRFFGAARNIEEGGSLTIIATALIDTGSRMDEV
IFEEFKGTGNSEIVLDRKIADKRVFPAIDILKSGTRKEDLLVDKNDLQKTFVLRRILNPM
GTTDAIEFLIGKLKQTKTNSDFFDSMNSM--------RPSGRKLDELRAVSIETGFTKHA
EGSALIKMGDTHVLCTATIEDRVPPFIKGSGLGWVTAEYGMLPRATNTRMRREAAMGKQG
GRTVEIQRLIGRALRAGVDRSALGERQITIDCDVLQADGGTRCASITGGWVALKLAVNKL
MKAGDVVSDPLVDPVAAISCGIYAGQPVLDLDYPEDSEAGVDGNFIMTGSGKLIEIQMSA
EGSTYSRDQMNQLMDLAEKGVAELVEKQKAATAMRHARGYRRLNRTHEHRKALFSNMAGS
LIEHEQIKTTLPKAKELKPIIEKMITLAKRGDLHARRQAASKLKQDQYVAKLFDILGPRY
KDRQGGYVRVLKAGFRYGDMAPMAIIEFVDRDRDAKGANDKARVAAYE-VA--EDMSRTK
GGVVTHARHKKVIKAAKGYYGRRKNTFKVARQAVDKANQYATRDRKNRKRNFRALWIQRI
NAAVRSHDEALTYSRFINGLSLAGIEVDRKVLSDLAINEPEAFGAIVKQAQDALAAMAHK
KAGGSSRNGRDSAGRRLGVKKYGGEAVIPGNILVRQRGTKYWPAEGVGMGKDHTIFATVD
GKVQFHKGLKNRTFISVLPAAEAAEMAKPTTIKIRLNSSAGTGHFYVTKKNARTMTEKMV
IKKYDPVIRKHVEYKEGKIKMIHKNWAELIKPQQLDVKPGNDPARQATVIAEPLERGFGL
TMGNALRRVLMSSLQGAAITSVQIDNVLHEFSSVAGVREDVTDIVLNLKGVSLRMEVEGP
KRLSISAKGPGVVTAGDISESAGIEILNRDHVICHLDDNADVYMELTVNTGKGYVAADKN
KPEDAPIGLIPIDAIYSPVKKVSYDVQPTREGQVLDYDKLTMKVETDGSISPDDAVAFAA
RILQDQLGIFVNFDEPESASRQDDDDGLEFNPLLLKKVDELELSVRSANCLKNDNIVYIG
DLIQKTEAEMLRTPNFGRKSLNEIKEVLSGMGLHLGMDVEDWPPDNIEDLAKKFEDSFMA
AKDTNEDAKSDDQDAGHSLDMSQAAVKKMIGEAREKGYITYDQLNTVLPPDQVSSEQIED
VMSMLSEMGINVI--EDEEAEEEDAKGGTEIATTESNRDVALSSGTSEKLDRTDDPVRMY
LREMGSVELLSREGEIAIAKRIEAGRNTMIAGLCESPLTFQAITIWRDELLSEDILLRDV
IDLEATFGTQMGDEEET-TPVV-P-TAGT---ETKPAE-STSEVDADGNPI-SN--D-DD
DEDDDEQANMSLAAMEAALKPQVLEALDIIADDYVKLSQIQDSRISATLNEDGTFSKTDE
EEYQRVRSEIVALVNDLHLHNNRIEALIDQLYGINRRIMQIDSAMVKLADQARINRKEFV
DAYRGYELDPNWMERMAEKSGRGWQMFIERSSDKVDELRADMAQVGQYVGLDISEFRRIV
QQVQKGEKEARQAKKEMVEANLRLVISIAKKYTNRGLQFLDLIQEGNIGLMKAVDKFEYR
RGYKFSTYATWWIRQAITRSIADQARTIRIPVHMIETINKLVRTGRQMLHEIGREPTPEE
LAEKLQMPLEKVRKVMKIAKEPISLETPIGDEEDSQLGDFIEDKNAVLPLDSAIQENLKE
TTTRVLASLTPREERVLRMRFGIGMNTDHTLEEVGQQFSVTRERIRQIEAKALRKLKHPS
RSRKLRSFLDQ------MANYANLPAPTPEGGLNRYMQEIRKFPLLEPEEEYMLAKRWVE
EQDTEAAHRMVTSHLRLAAKIAMGYRGYGLPQAEVISEANVGLMQAVKRFDPEKGFRLAT
YAMWWIRASIQEYILRSWSLVKLGTTSGQKKLFFNLRKAKNRIGALEEGDLHPDNVKRIA
TDLGVTETEVISMNRRMSGGDASLNATVGSEGEGTMQWQDWLEDEDADQATDYEERDELE
TRREMLAEALDVLNDREKDILTQRRLSDQTVTLEDLSSQYDVSRERIRQIEVRAFEKLQK
RMRDLAREKGL-------------MG--TA---MARVTVEDCVDKVPNRFELVMLAAHRA
REIAAGSTVTVDRDNDKNPVVSLREIADETQSADELRERLIESNQNQIEVDEPEEDAMAL
LMGAEQ-DKPEEDSMSEEMLLRQLMAAQGQG------------------------MAMN-
SMEDFEALLEESFEMDTPEEGSVVKGKVIAIEAGQAIIDVGYKMEGRVELKEFAEPGEAP
KVEVGDEVEVFLRQVENSRGEAVISREMARREEAWDRLEKAYAAEERVEGAIFGRVKGGF
TVDLGGAVAFLPGSQVDVRPVRDAGPLMGLKQPFQVLKMDRRRGNIVVSRRAILEESRAE
QRAEVIGNLTEGQEVDGVVKNITEYGAFVDLGGVDGLLHVTDMAWRRVNHPSEILSIGET
IKVQVIKINKETHRISLGMKQLQEDPWDLVQAKYPLESTHTGRVTNITDYGAFVELEPGV
EGLVHVSEMSWTKKNVHPGKIVSTSQEVEVMVLEIDGAKRRVSLGLKQTMRNPWEVFAET
HPEGTEVEGEVKNITEFGLFVGLPGDIDGMVHLSDLSWDQRGEEAIQDYRKGDTVQAVVS
EVDVEKERISLSIKGVGGDKFAEAVGGVKRGSVVTVTVTSIEDGGIEVEYEGMKAFIRRS
DLSRDRAEQRPERFSVGDKVDVRITNVDAKAHRLGVSIKAREIAEEKEAVEQYGSSDSGA
SLGDILGAALK-GDE--VTKRTAAKHKIDRRMGENIWGRPKSPVNRREYGPGQHGQRRKG
KMSDFGIQLRAKQKLKGYYGDLTEKQFRRIYGEAERVKGDTGENLIGLLERRLDAVVYRA
KFVATVFAARQFVNHGHVKVNGKKVNIPSYRVKEGDVIEVRDRSKQMVALLEATQLAERD
VPDYIEADHSKMTATFVRTPALGDVPYPVMMEPNLVVEFYAKN-----------------
------------------------------------------------------------
----------------------------------------MPLYEHVMIARQDLSNTQAE
GLIEHFGTVLADNDGKLVDSEYWGVKTMAYKINKNRKGHYAFLRSDAPATAVQEMERLMR
LHDDVMRVLTIKVDEHKELPSVQMQKRDERPERG---ERRERR-----------------
------------------------MAPQRPKGAGALD--VPPALSPAPVPPRSTELYAAL
DLGTNSCRMLIAQPKGSGFHVVDSFSKSVQLGAGLEKTGRLSRGSMTRTIQALRICQQKL
RRNKVRRMRLVATEACRRAANGAEFMQRIQRETGLKLDIIKPEEEAQLAVISCAPLVNRK
THNLLVVDIGGGSTELVWIDISKVPKADRAQSIMRLHGGFHQAK-TDVPAARVVDWISVP
LGVATLRDQFSDVEDDAARFALMSWFFEENLTDFTPYQSIQSQDHFQIVGTSGTVTTVAA
SHLGLKRYDRTKVDGLRMTSAQIDKVIHSYLAMGPGGRRADPRIGLDRQALIMSGAAILQ
ALMRCWPTDRLSVADRGLREGLLYAQMSADGVLEEGLGMSAKDVKFGTDARNKMLKGVNI
LADAVKVTLGPKGRNVVLDKSFGAPRITKDGVSVAKEIELEDKFENMGAQMVKEVASRTN
DEAGDGTTTATVLAQAIVKEGMKSVAAGMNPMDLKRGIDMATTTVVEAIKAAARPVNDSD
EVAQVGTISANGEKEIGRQIADAMQKVGNEGVITVEENKGLETETDVVEGMQFDRGYLSP
YFVTNSDKMTVELEDAIILLHEKKLSSLQPMVPLLEQVIQSQKPLLIISEDVEGEALATL
VVNKLRGGLKIAAVKAPGFGDRRKAMLQDLAILTGGQVISEDLGMKLESVTMDMLGSAKK
VTITKDETTIVDGAGEKAEIEARVAQIRNQIEETTSDYDKEKLQERVAKLAGGVAVIRVG
GMSEVEVKERKDRVDDALNATRAAVQEGIVVGGGVALVQAGKKLEGLTGDNADQNVGIGI
VRKALEAPLRQIAENAGVDGSVVAGKIRESDDLKFGFNAQTEEYGDMFKFGVIDPAKVVR
TALQDAASVAGLLITTEAMVADKPSKD-GGAA---GGMPDMGGMGGMGGMMMFYKDERLA
LFIDGSNLYAAAKNLGFDIDYKLLRQEFMRRGKLLRAFYYTALLENDEYSPIRPLVDWLN
YNGFSMVTKPAKEYTDSMGRRKVKGNMDIELAVDAMELAPHLDHIVIFSGDGDFRPLVES
LQRQGVRVSVVSTIRSQPPMISDELRRQVDNFIELEDLRDVIGRPPRETS----------
--------------DEM-DGDFRTEFTRSPAGLKNKPALVLNADYRPLSYYPLSLWPWQE
AVKAKWLDRVDIVAEYDDYVHSPSMQIRIPSVVVLKDYVKPQKRVAFTRFNLFLRDEFCC
QYCGARGDLTFDHVVPRAAGGITSWQNVVAACSPCNLKKGSKALHQTGFQLRKPPRQPQA
EDLRNMGRKFPPNYLHDSWMDFLYWDAELQA--MPEVIFPGPEGRLEGRYHPQKERDAPI
AILLHPHPQFGGTMNHKVVYNMHYAFYNMGFTVLRFNFRGVGRSQGEYDQGVGELSDAAS
ALDYLQSMNNNSKHCWVAGFSFGAWIGMQLLMRRPEITGFISVAPPANMYDFSFLAPCPA
SGLVINGTADRVAPPADTVNLVNKLHEQKGITITHQEIEGAGHFFEEPHMETLITSTTDY
VKRRLTETTRMKDFVDGTAFNNEQGNRARKLFAAVVLAALDDAIADDKKYGNGPEQIARW
ARSRDGREVLSCAGIDPNERVVEGLMDFVGKGVRTSVALSREESERRH-AAQQAEA----
---------------------------------AMTDI---------SHDRLLIIDFGSQ
VTQLIARRLRELNVFCEIHPFNTVDDAFLKDFAPKAVILSGGPSSVFAEGAPMPPQSVFE
LGVPILGICYGQQVMMHCLGGKVERGH-----GTAEFGRAYVTPSEARLELLEGWFLT--
--EKEQVWMSHGDHVSAIAPGFEVYGTSPHAPFAVTGDVSRNFYAVQFHPEVHHTPNGAR
LYENFVRLAGFKGDWTMSAYRDEAIAAIREQVGDQKVICGLSGGVDSSVAAVLIHEAIGD
QLTCVFVDHGLLRKGEAEEVVTMFRDNYNMPLIHADEQELFLGELDGVSDPETKRKIIGK
LFIDVFQKHAKEVGDATFLAQGTLYPDVIESVSFSGGPSVTIKSHHNVGGLPEKMGLKLV
EPLRELFKDEVRELGRELGLPPSFIGRHPFPGPGLAIRCPGEITREKLDILREADAVYID
QIRKHGLYDEIWQAFVAILPVRTVGVMGDGRTYDFACALRAVTSVDGMTADYYPFTHEFL
GETATRIINEIPGINRVTYDITSKPPGTIEWE---------MEIREALTFDDVLLVPAAS
NVLPSTADTRTRVTKSIALNIPLLSSAMDTVTESRMAIAMAQAGGMGVIHRNLTIDEQSK
EVRRVKRFESGIVYNPITLRPDQTLADAKALQERYRVTGFPVVDEAGRVVGIVTNRDMRF
ASDDATPVRL--MMSSDNLALLQEPADRDEAISLMKARRIEKLLVTDAKGKLTGLLTLKD
TEQAVLNPTACKDNLGRLRVAAATTVGDAGYERSQALVEAGVDMIVIDTAHGHSAGVAEA
VRRARELSSTVQIVAGNVATGDATRALIDAGADAVKVGIGPGSICTTRMVAGVGVPQLTA
IMDCAKA--AGDVPIIADGGIKFSGDFAKAIAAGASCAMVGSMIAGTDESPGEVILYQGR
SFKSYRGMGSLGAMARGSADRYFQKDAASDKLVPEGIEGQVPYKGSANAVVHQLVGGLRA
AMGYTGCATVEEMRKNCTFVKITNAGLSESHVHDVQITRESPNYRIG-------------
----MSDTDQLPEEYGADSIKVLKGLEAVRKRPGMYIGDTDDGSGLHHMVYEVVDNGIDE
ALAGHADAVNVTIHDDSSVSVSDNGRGIPVGIHQEEGVSAAEVIMTQLHAGGKFDSNSYK
VSGGLHGVGVSVVNALSDWLELRIWREGKEHVARFEGGFTTKHLEVVGPT-ERTGTEVRF
MASTETFSNLDYSFETLEKRLRELAFLNSGVRIILTDERPAEPLRTELFYEGGVKEFVKY
LDRSKTSVMPEPIFISGEKDDIGVEVAMWWNDSYHENVLPFTNNIPQRDGGTHTAGFRGA
LTRTINNYAQSSGIAKKEKVSFTGDDAREGLTCVLSVKVPDPKFSSQTKDKLVSSEVRPA
VEGLVNEKLAEWFEENPQIAKIVVGKIIEAAHAREAARKARDLTRRKTAMDVNFLAGKLK
DCSEKDPSKTEVFLVEGDSAGGSAQTGRDRQTQAILPLKGKILNVERARFDRMLGSQEIG
NLVMALGTGIGRDEFNIDKLRYHKIVIMTDADVDGAHIRTLLLTFFYRQMPQLIENGHLY
IAQPPLYKVSRGKSEVYLKDQAAMEDYLIQQGIEGAMLKQGNGEEITGQDLARVVDLARQ
MRRVLEAFPTHYPRHILEQAAIAGAFVPGAVDADLQGVADKVAERLNLIALEWERGWQGR
ITQDHGVRLARILRGVEEVRTLDGRMLRSGEAKRSGGFTEHLQDVYGTPAKLVRKDRSQL
IHGPMDLLEAILAEGEKGLSLQRYKGLGEMNPDQLWETTLDPDARTLLQVKVADMAEADD
LFTKLMGDVVEPRREFIQQNALSVENLDF-------------------------------
--------------------------------MDYTKQLDQAIDRLHEEGRYRTFIDIER
RNGQFPHAVWTQPDGQEKNITVWCGNDYLGMGQNPVVLAAMHEALDATGAGSGGTRNISG
TTIYHKRLEEELSDLHGKEAALLFTSAYIANDATLSTLPKLFPGLIIYSDELNHASMIEG
VRRNGGAKRIFRHNDVDHLRALMAADDPAAPKLIAFESIYSMDGDFGPIEAICDIADEFG
ALTYIDEVHAVGMYGPRGAGVAERDRLMHRLDIINGTLAKAYGVMGGYIAASAKMCDAIR
SYAPGFIFTTSLPPAVAAGAAASVAYLKTAPELREKHQQQAKVLKLRLKGLGLPIIDHGS
HIVPVIVGNPVHTKILSDRLLEDHGIYVQPINFPTVPRGTERLRFTPSPVHGPLEIEGLV
HAMDALWSHCALNRAEMAG-----------------------MAADRQNLQDAFLNHVRK
TKVPVTIFLINGVKLQGVITWFDNFCVLLRRDGQSQLVYKHAISTIMPSTPISLYEGEDA
NMSK-QEFPGWHGTTIIGVKKDGEVVIAGDGQVSLGQTVIKGTARKVRRLSPGGFDVVAG
FAGSTADAFTLLERLEAKLEATPGQLARASVELAKDWRTDKYLQKLEAMLIVSDGRELLV
ITGAGDVLEPEHSVAAIGSGGNYALAAARGMMDSDRDAETVARDAMKIASDICVYTNGNL
TVEKI-----------TQMATKPMTKTQLVAALAEEMGEDKKTASAALDAVCALITKEVS
GGGAVTLPGIGKIYCRERPERMVRNPATGEQFKKDADKVVKMTIAKALKDSVN-------
--------------------------------------EMADKTLTRMDLSEAVFREVGL
SRNESAQLVEAVLEHMSDALVKGEQVKISSFGTFSVRDKSARVGRNPKTGEEVPINPRRV
LTFRPSHLMKDRVADGNKRMIRSELIQKIADDNPHLYQRDVERIVNTIFEEITGAMSDGD
RVELRGFGAFSVKKRDARVGRNPRTGETVHVEEKHVPFFKTGKLLRDRLNGNSMRVYYDR
DCDVNLIKDKKVAILGYGSQGHAHALNLRDSGAKNLVVALREGSASKAKAEGEGLKVMEI
AEAAAWADVIMFTMPDELQAETYKKYVHDNIREGAAIAFAHGLNVHFGLIEPKPGVDVIM
MAPKGPGHTVRGEYTKGGGVPCLVAVDTDATGKALEIGLSYCSAIGGGRSGIIETNFREE
CETDLFGEQAVLCGGIVELIRCGFETLVEAGYEPEMAYFECLHETKLIVDLIYEGGIANM
DYSISNTAEYGQYVSGPRILPYDETKARMKAVLSDIQSGKFVRDFMLENSVGQPTLKSSR
RANDEHQIEVVGGKLREMMPWISAGKMVDKSKNMSALKIKKGSNSHSAYNLRPNFSDVIE
RHTLAVLVENEPGVLARVIGLFSGRGYNIDSLTVAEVDHTGHLSRITIVTSGTPQVIEQI
KAQLGRIVPVHEVHDLTVEGPVVERELAMFKVNGTGDKRVEALRLADIFRANVVDSTLET
FVFEITGAPEKIDAFAELMRPLGLVSVARTGVAALSRG-DMAKEDTLEFPGIVKELLPNA
TFRVELENGHEIIAHTAGKMRKNRIRVLAGDKVQVEMTPYDLSKGRINYRFK--------
------------------------------------------------------------
---------M--------------------------------------------------
------------TPLSHIRNFSIVAHIDHGKSTLADRLIQETNTVSLRDMKAQMLDSMDI
ERERGITIKAQTVRINYTAQNGEEYILNLIDTPGHVDFAYEVSRSMRAVEGSLLVVDSTQ
GVEAQTLANVYHAIDADHEIVPVLNKIDLPASDCDRVAEQIEDVIGIDASEAIRVSAKTG
QGIVETLEAIVHKLPAPK-GTQDAPLKAMLVDSWYDSYLGVIVLVRIMDGQLKKGDRIRM
MQNGSVHHVDRIGVFRPAMTEIDSLNPGEIGFLTASIKQVRDTRVGDTITHEKKGTETPL
PGFKPAQPVVFCGLFPVDAAEFEDLRDSIEKLALNDASFSFEMETSAALGFGFRCGFLGL
LHLEVIRDRIEREYDIDLITTAPSVIYDIHMKDGTVEQLHNPADMPDLTFVDHIEEPRIK
ATILVPDDYLGDVLKLCQDRRGIQMDLTYAGSRAMVVYDLPLNEVVFDFYDRLKSVTKGY
ASFDYQMIGYRQDALVKMSILVNDEPVDALSTMVHRDRAEMRGRAMVEKLKDLIPRHMFK
IPIQAAIGGKVIARETLSAMRKDVTAKCYGGDASRKRKLLDKQKAGKKKMRQFGKVDIPQ
EAFISALKMDSM----SPKTLYDKIWDAHVAHEADDGTCLLYIDRHLVHEVTSPQAFEGL
RMTGRTVRRPDQTIAVPDHNVPTTLDRANAATMTEDSRVQVAALDTNAKEFGLHYYPVSD
VRQGIVHIVGPEQGWTLPGMTVVCGDSHTATHGAFGSLAHGIGTSEVEHVLATQTLIQKK
SKNMKVEITGKLAPGVTAKDITMTVIGETGTAGGTGYVIEYCGEAIRDLSMEGRMTVCNM
AIEGGARAGLIAPDDKTFEYCKGRPHAPKGAQWEAAMDWWKTLYSDDDAHWDKVITIKGE
DIAPAVTWGTSPEDVLPITAKVPAASDFTGGKVDAAKRAIEYMGLTEGMALTDIEIDTVF
IGSCTNGRIEDLRAAAAVLKGKK---IKDGMRAMIVPGSGLVRAQAEEEGLADIFKDAGF
EWRLAGCSMCLAMNPDQLAPGERCASTSNRNFEGRQGFKGRTHLMSPAMAAAAALTGRLT
DIRKLDA----M--RDLKIPEQRHPEKARRPDNPQPKKPSWIRVKAPGGKGYADTAKIMR
ENKLVTVCEEAGCPNVGECWSQGHATMMIMGEVCTRACTFCNIATGRPPEALDIFEPGRV
ADAVSKLGLNHVVITSVDRDDIEDGGAEHFAQTIRAVRKRSPGTTIEILTPDFIRCDPKV
LETVVEARPDVFNHNLETVPGLYPEVRPGARYFHSLRLLQRVKELDPTMFTKSGIMVGLG
EDRQSVMQVMEDMRAADIDFLTIGQYLQPTPKHHAVDRFVHPDEFAAYEKSAYGKGFLMV
SATPLTRSSYHAGDDFARLQAARLAKLG-----MLDATP--TPDAQVETLLEVNNIEVIY
NSVILVLKGVSLKVPKGGITALLGGNGAGKTTTLKAISNLLHSERGEVTKGSIKYRNDPV
HKLDPAEMVKRGVVQVMEGRHCFEHLTIEENLLTGAYTRSDGKAAIARDLEMVYDYFPRL
RERRKSQAGYTSGGEQQMCAIGRALMSRPETILLDEPSMGLAPQLVEQIFEIVKSVNENE
GVTFLLAEQNTNVALRFAHYGYILESGRVVMDGPAADLRENQDVKEFYLGMSDEGRKSFR
DVRSYRRRKRWLS---------------------------------------MAGTRLDP
IDRKILAELQADGRMTNVELAKRVGISAPPCLRRVRTLEESGYIRGYHANVNARELGFEV
QVFAMVGLASQAESDLTAFEEKCRNWPLVRECHMLNGEVDFLLKCVAPDLSSFQSFLTGQ
LLTTPNVESVKTSLVIRPAKDEPGVPFDVLESRLKSEP----------------MSDVAD
RVKKIVVEHLGVEEDKVVENASFIDDLGADSLDTVELVMAFEEEFGIEIPDDAAENIQTF
GDAVKFIKEASMANDYIVKDISLAAYGRKELDIAETEMPGLMALRAEYGDSKPLSGSRIV
GSLHMTIQTAVLIETLVALGADVRWASCNIFSTQDHAAAAIAEGGTPVFAIKGQSLEEHW
DYLDKSFQFPD-GPNLILDDGGDATLYILLGARAEAGE-D-VIPVPTSEEEVAIKAQIQK
RMEQSPGWFTKMRDQIKGVSEETTTGVHRLYDLVKQGQLPFPAINVNDSVTKSKFDNKYG
CRESLVDGIRRATDVMMAGKVAVVCGYGDVGKGSAASLAGAGARVKVTEADPICALQAAM
DGFEVVLLEDVLDTADIFITTTGNKDVIRIEHMREMKDMAIVGNIGHFDNEIQVAALKNH
KWTNIKEQVDMIEMPSGNRLILLSEGRLLNLGNATGHPSFVMSASFTNQVLAQIELWENT
GKYENKVYILPKHLDEKVARLHLDRIGVKLTQLSSEQAAYIGVTPEGPFKPEHYRYMGYR
VVIAGATGNVGREMLNILAERHFPVDEIVALASRKSMGSEVSFGDKTLKTKDLDTFDFTG
WDMALFAVGSEATKKYAPKAAKAGCVVIDNSSLYRYDPDIPLIVPEVNADAIHDYSKKNI
IANPNCSTAQMVVALKPLHDRATIKRVVVSTYQSVSGSGKDGMDELWDQTKSIYNPTDDK
PAKKFTKQIAFNVIPHIDVFMDSGDTKEEWKMMVETKKIVDPKIKVTATCVRVPVFVGHA
ESINIEFEEHLDENEARDILREAPGIMVIDKREDGGYVTPVECAGDFATFISRIRQDSTI
DNGLNLWCVSDNLRKGAALNAVQIAELLGREVLKKGMGIQAAEISAILKDQIKNFGQEAE
VAEVGRVLSVGDGIARVYGLDNVQAGEMVEFPGGIMGMALNLETDNVGVVIFGSDRDIKE
GDTVKRTNSIVDVPIGNGLLGRVVDGLGNPIDGKGPIESTERGLADVKAPGIIPRKSVHE
PMATGLKSVDAMIPVGRGQRELIIGDRQTGKTAVALDAILNQQQINDAAGDDESKKMYCV
YVAIGQKRSTVAQLVKKLEETGAIDYSIVVAATASEPAPMQYLAPYSATAMAEFFRDNGR
HALIIYDDLSKQAVSYRQMSLLLRRPPGREAYPGDVFYLHSRLLERSAKLGDDAGNGSLT
ALPIIETQGGDVSAFIPTNVISITDGQIFLETELFYQGIRPAVNTGLSVSRVGSSAQTKA
MSSVAGPVKLSLAQYREMAAFAQFGSDLDASTQQLLNRGARLTELMKQPQYSPLTNAEIV
CVIYAGTNGYLDKIDVKEVGRFEAGLLAHLRSKHADLMADITNNDRKVKGELEDKIKAAI
DSFAADFAMANAVGKITQVIGAVVDVQFEDHLPEILNAVVTENHGKKLILEVAQHLGENT
VRTIAMDATEGLVRGQRVEDTGAPISIPVGNATLGRIMNVVGEAIDEKGDIQSAERRSIH
ADAPEFAEQSTTSEVLETGIKVIDLLAPYAKGGKIGLFGGAGVGKTVLIMELINNIAKVH
SGYSVFAGVGERTREGNDLYHEMIESNVINPDDLEKSQVALVYGQMNEPPGARMRVALTG
LTLAEQFRDQSGTDVLFFVDNIFRFTQAGSEVSALLGRIPSAVGYQPTLATDMGAMQERI
TSTKSGSITSVQAVYVPADDLTDPAPATSFAHLDATTVLDRSISEKGIYPAVDPLGSTSR
LMDPSIVGEEHYNVARDVQGILQRYKSLQDIIAILGMDELSEDDKLTVARARKIERFLSQ
PFDVAKVFTGSDGKQVPLEETITSFKAVVAGEYDHLPEGAFYMVGGIEEVKAKAEKMAAD
-AAMSKSKKLDFRPNEFVVYPAHGVGQIISVEEQEVAGISLELFVIAFEKDKMTLRVPTH
KATEIGMRALSSPDVISHAMKTLKGKAKVKRAMWSRRAQEYEQKINSGDLIAIAEVVRDL
HRTDDQREQSYSERQLYEAALERLTREVAAVAGGDELAASKQVGDVLESRV---------
------------------------------------------AA----------------
------AMSD-----TRLANRILPDAEKTRRFVFVLLENFTMLSFASAVECLRIANRMAG
RPAYDWRLIGEDGGRVRCSAGAEFTLDGDLDDLGRDDTLVVCSGIDVQAATTKKLLGWLR
REARKGMMVGGLCTAAFTLAKAGLLDGKKATIHWENQDSFSEDFEDVTLTKSVFVVDGNR
MTTAGGTSSIDLMLKLIADDLGEDLANAVADQLIYSSIRTDQDTQRLSVPTRIGVRHPKL
GQVIQMMEANIEEPISPSSLARDVGMSTRQLERLFRRYLNRSPKRYYMELRLQKARNLLM
[truncated: 2,860,830 more chars]
