# Supplementary material for: Mobile genetic elements shape the evolution and adaptation of the marine Sulfitobacter genus
Source: mSystems. 2026 Jun 15;11(7):e00479-26. doi: 10.1128/msystems.00479-26 (PMC13386836; doi:10.1128/msystems.00479-26)
Supplement: Supplemental Tables — Tables S1–S19. [file msystems.00479-26-s0003.xlsx]

## Sheet: S1
Table S1. Sulftiobacter taxonomic assignments across different sources
DSMZa	NCBIb	Xu et al. 2024c
Sulfitobacter aestuarii	Sulfitobacter aestuarii	Sulfitobacter aestuariivivens
Sulfitobacter aestuariivivens	Sulfitobacter aestuariivivens	Sulfitobacter algicola
Sulfitobacter albidus	Sulfitobacter albidus	Sulfitobacter brevis
Sulfitobacter alexandrii	Sulfitobacter alexandrii	Sulfitobacter delicatus
Sulfitobacter algicola	Sulfitobacter algicola	Sulfitobacter donghicola
Sulfitobacter brevis	Sulfitobacter brevis	Sulfitobacter dubius
Sulfitobacter delicatus	Sulfitobacter delicatus	Sulfitobacter geojensis
Sulfitobacter donghicola	Sulfitobacter donghicola	Sulfitobacter guttiformis
Sulfitobacter dubius	Sulfitobacter dubius	Sulfitobacter indolifex
Sulfitobacter faviae	Sulfitobacter faviae	Sulfitobacter litoralis
Sulfitobacter geojensis	Sulfitobacter geojensis	Sulfitobacter marinus
Sulfitobacter guttiformis	Sulfitobacter guttiformis	Sulfitobacter maritimus
Sulfitobacter indolifex	Sulfitobacter indolifex	Sulfitobacter mediterraneus
Sulfitobacter litoralis	Sulfitobacter japonica*	Sulfitobacter noctilucae
Sulfitobacter marinus	Sulfitobacter litoralis	Sulfitobacter noctilucicola
Sulfitobacter maritimus	Sulfitobacter marinus	Sulfitobacter pontiacus
Sulfitobacter mediterraneus	Sulfitobacter maritimus	Sulfitobacter profundi
Sulfitobacter noctilucae	Sulfitobacter mediterraneus	Sulfitobacter undariae
Sulfitobacter noctilucicola	Sulfitobacter noctilucae
Sulfitobacter pacificus	Sulfitobacter noctilucicola
Sulfitobacter pontiacus	Sulfitobacter pacificus
Sulfitobacter porphyrae	Sulfitobacter pontiacus
Sulfitobacter profundi	Sulfitobacter porphyrae
Sulfitobacter pseudonitzschiae*	Sulfitobacter profundi
Sulfitobacter sabulilitoris	Sulfitobacter sabulilitoris
Sulfitobacter salinus	Sulfitobacter salinus
Sulfitobacter sediminilitoris	Sulfitobacter sediminilitoris
Sulfitobacter undariae	Sulfitobacter undariae
Sulfitobacter rhodophyticola	Sulfitobacter aquimarinus
Sulfitobacter sediminis	Sulfitobacter rhodophyticola
Sulfitobacter sediminivivens	Sulfitobacter sediminis
	Sulfitobacter sediminivivens
a DSMZ Genome classifer
bNCBI Genome classifer
Notes*
Sulfitobacter pseudonitzschiae	renamed as Pseduosulfitobacter pseudonitzschiae
Sulfitobacter japonica	has only 16s rRNA gene sequence avaliable
Xu X, He M, Xue Q, Li X, Liu A. 2024. Genome-based taxonomic classification of the genus Sulfitobacter along with the proposal of a new genus Parasulfitobacter gen. nov. and exploring the gene clusters associated with sulfur oxidation. BMC genomics 25:389.

## Sheet: S2
Table S2. CheckM results of Sulfitobacter strains
Bin Id	Marker linea	ge	# genomes	# markers	# marker sets	0	1	2	3	4	5+	Completeness	Contamination	Strain heterogeneity
Sulfitobacter_sp._F26169L_scaffold10_size87227	f__Rhodobacteraceae	(UID3360)	56	582	313	0	581	1	0	0	0	100	0.06	0
Sulfitobacter_sp._SK011_chromosome	f__Rhodobacteraceae	(UID3360)	56	582	313	1	580	1	0	0	0	99.89	0.08	0
Sulfitobacter_sp._M368_chromosome	f__Rhodobacteraceae	(UID3360)	56	582	313	1	578	2	1	0	0	99.89	0.45	0
Sulfitobacter_sp._F26204_scaffold10_size121223	f__Rhodobacteraceae	(UID3360)	56	582	313	1	578	3	0	0	0	99.89	0.43	33.33
Sulfitobacter_mediterraneus_strain_SC1-9_GNM50224_1	f__Rhodobacteraceae	(UID3360)	56	582	313	1	578	2	1	0	0	99.89	0.45	0
Sulfitobacter_mediterraneus_strain_SC1-79_GNM50221_1	f__Rhodobacteraceae	(UID3360)	56	582	313	1	578	2	1	0	0	99.89	0.45	0
Sulfitobacter_mediterraneus_strain_SC1-43_GNM50421_1	f__Rhodobacteraceae	(UID3360)	56	582	313	1	578	2	1	0	0	99.89	0.45	0
Sulfitobacter_mediterraneus_strain_SC1-42_GNM50219_1	f__Rhodobacteraceae	(UID3360)	56	582	313	1	578	2	1	0	0	99.89	0.45	0
Sulfitobacter_mediterraneus_strain_SC1-41_GNM50420_1	f__Rhodobacteraceae	(UID3360)	56	582	313	1	578	2	1	0	0	99.89	0.45	0
Sulfitobacter_mediterraneus_strain_SC1-40_GNM50419_1	f__Rhodobacteraceae	(UID3360)	56	582	313	1	578	2	1	0	0	99.89	0.45	0
Sulfitobacter_mediterraneus_strain_SC1-13_GNM50233_1	f__Rhodobacteraceae	(UID3360)	56	582	313	1	578	2	1	0	0	99.89	0.45	0
Sulfitobacter_mediterraneus_strain_SC1-12_GNM50225_1	f__Rhodobacteraceae	(UID3360)	56	582	313	1	578	2	1	0	0	99.89	0.45	0
Sulfitobacter_mediterraneus_strain_SC1-11_chromosome	f__Rhodobacteraceae	(UID3360)	56	582	313	1	578	2	1	0	0	99.89	0.45	0
Sulfitobacter_mediterraneus_strain_SC1-11_GNM50206_1	f__Rhodobacteraceae	(UID3360)	56	582	313	1	578	2	1	0	0	99.89	0.45	0
Sulfitobacter_mediterraneus_strain_MC36-56_GNM50371_1	f__Rhodobacteraceae	(UID3360)	56	582	313	1	578	2	1	0	0	99.89	0.45	0
Sulfitobacter_mediterraneus_strain_MC36-49_GNM50370_1	f__Rhodobacteraceae	(UID3360)	56	582	313	1	578	2	1	0	0	99.89	0.45	0
Sulfitobacter_mediterraneus_strain_MC36-47_GNM50369_1	f__Rhodobacteraceae	(UID3360)	56	582	313	1	578	2	1	0	0	99.89	0.45	0
Sulfitobacter_mediterraneus_strain_MC36-3_GNM50362_1	f__Rhodobacteraceae	(UID3360)	56	582	313	1	578	2	1	0	0	99.89	0.45	0
Sulfitobacter_mediterraneus_strain_MC36-16_GNM50351_1	f__Rhodobacteraceae	(UID3360)	56	582	313	1	578	2	1	0	0	99.89	0.45	0
Sulfitobacter_mediterraneus_strain_MC36-130_GNM50347_1	f__Rhodobacteraceae	(UID3360)	56	582	313	1	578	2	1	0	0	99.89	0.45	0
Sulfitobacter_mediterraneus_strain_MC36-12_GNM50346_1	f__Rhodobacteraceae	(UID3360)	56	582	313	1	578	2	1	0	0	99.89	0.45	0
Sulfitobacter_mediterraneus_strain_DSM_12244_Ga0183460_101	f__Rhodobacteraceae	(UID3360)	56	582	313	1	578	3	0	0	0	99.89	0.38	0
Sulfitobacter_mediterraneus_KCTC_32188_KCTC32188_contig1	f__Rhodobacteraceae	(UID3360)	56	582	313	1	578	3	0	0	0	99.89	0.38	0
uncultured_Sulfitobacter_sp._isolate_3-1118-G.fasta_genome_assembly	f__Rhodobacteraceae	(UID3360)	56	582	313	1	579	2	0	0	0	99.89	0.27	0
uncultured_Sulfitobacter_sp._isolate_831.fasta_genome_assembly	f__Rhodobacteraceae	(UID3360)	56	582	313	1	578	3	0	0	0	99.68	0.32	0
uncultured_Sulfitobacter_sp._isolate_3-2022.fasta_genome_assembly	f__Rhodobacteraceae	(UID3360)	56	582	313	1	579	2	0	0	0	99.68	0.21	0
uncultured_Sulfitobacter_sp._isolate_3-1479-Z.fasta_genome_assembly	f__Rhodobacteraceae	(UID3360)	56	582	313	1	577	4	0	0	0	99.68	0.8	0
uncultured_Sulfitobacter_sp._isolate_3-125-G.fasta_genome_assembly	f__Rhodobacteraceae	(UID3360)	56	582	313	1	579	2	0	0	0	99.68	0.24	0
uncultured_Sulfitobacter_sp._isolate_3-1232-G.fasta_genome_assembly	f__Rhodobacteraceae	(UID3360)	56	582	313	1	580	1	0	0	0	99.68	0.06	0
uncultured_Sulfitobacter_sp._isolate_3-1207-3Z.fasta_genome_assembly	f__Rhodobacteraceae	(UID3360)	56	582	313	1	579	2	0	0	0	99.68	0.24	0
Sulfitobacter_sp._W074_chromosome	f__Rhodobacteraceae	(UID3360)	56	582	313	1	580	1	0	0	0	99.68	0.32	0
Sulfitobacter_sp._W002_chromosome	f__Rhodobacteraceae	(UID3360)	56	582	313	1	579	2	0	0	0	99.68	0.38	0
Sulfitobacter_sp._S46_NODE_1	f__Rhodobacteraceae	(UID3360)	56	582	313	1	578	3	0	0	0	99.68	0.5	0
Sulfitobacter_sp._S190_chromosome	f__Rhodobacteraceae	(UID3360)	56	582	313	1	578	3	0	0	0	99.68	0.32	0
Sulfitobacter_sp._R18_2_NODE_10_length_178053_cov_46.836213	f__Rhodobacteraceae	(UID3360)	56	582	313	1	579	2	0	0	0	99.68	0.48	50
Sulfitobacter_sp._LC.270.F.C4_chromosome	f__Rhodobacteraceae	(UID3360)	56	582	313	1	578	3	0	0	0	99.68	0.53	0
Sulfitobacter_sp._Ks38_NODE_1	f__Rhodobacteraceae	(UID3360)	56	582	313	1	578	3	0	0	0	99.68	0.5	0
Sulfitobacter_sp._KE31_NODE_1	f__Rhodobacteraceae	(UID3360)	56	582	313	1	578	3	0	0	0	99.68	0.5	0
Sulfitobacter_sp._KE29_NODE_1	f__Rhodobacteraceae	(UID3360)	56	582	313	1	578	3	0	0	0	99.68	0.5	0
Sulfitobacter_sp._KE28_NODE_1	f__Rhodobacteraceae	(UID3360)	56	582	313	1	578	3	0	0	0	99.68	0.5	0
Sulfitobacter_sp._JL08_chromosome	f__Rhodobacteraceae	(UID3360)	56	582	313	1	578	3	0	0	0	99.68	0.59	0
Sulfitobacter_sp._HI0027_HI0027_c1	f__Rhodobacteraceae	(UID3360)	56	582	313	1	573	7	0	1	0	99.68	2.09	76.92
Sulfitobacter_sp._DSM_110093_chromosome	f__Rhodobacteraceae	(UID3360)	56	582	313	1	576	4	1	0	0	99.68	1.12	14.29
Sulfitobacter_sp._D7_chromosome	f__Rhodobacteraceae	(UID3360)	56	582	313	1	580	1	0	0	0	99.68	0.32	0
Sulfitobacter_sp._CW3_NODE_100_length_296_cov_1.351598	f__Rhodobacteraceae	(UID3360)	56	582	313	1	572	9	0	0	0	99.68	1.71	0
Sulfitobacter_sp._B30-2_chromosome	f__Rhodobacteraceae	(UID3360)	56	582	313	1	581	0	0	0	0	99.68	0	0
Sulfitobacter_sp._20_GPM-1509m_genomic_scaffold_N517DRAFT_scaffold00001.1	f__Rhodobacteraceae	(UID3360)	56	582	313	1	581	0	0	0	0	99.68	0	0
Sulfitobacter_sediminilitoris_strain_JBTF-M27_1	f__Rhodobacteraceae	(UID3360)	56	582	313	1	581	0	0	0	0	99.68	0	0
Sulfitobacter_pontiacus_strain_DSM_10014_genome_assembly	f__Rhodobacteraceae	(UID3360)	56	582	313	1	581	0	0	0	0	99.68	0	0
Sulfitobacter_maritimus_strain_S0837_contig_1	f__Rhodobacteraceae	(UID3360)	56	582	313	1	578	3	0	0	0	99.68	0.48	0
Sulfitobacter_indolifex_strain_SAORIC-263_contig00001	f__Rhodobacteraceae	(UID3360)	56	582	313	1	581	0	0	0	0	99.68	0	0
Sulfitobacter_indolifex_strain_DSM_14862_chromosome_cDSM14862	f__Rhodobacteraceae	(UID3360)	56	582	313	1	581	0	0	0	0	99.68	0	0
Sulfitobacter_indolifex_HEL-45_1103467006969	f__Rhodobacteraceae	(UID3360)	56	582	313	1	581	0	0	0	0	99.68	0	0
Sulfitobacter_geojensis_strain_MM-124_MM124_contig1	f__Rhodobacteraceae	(UID3360)	56	582	313	1	578	3	0	0	0	99.68	0.64	33.33
Sulfitobacter_geojensis_strain_DSM_101063_Ga0373263_01	f__Rhodobacteraceae	(UID3360)	56	582	313	1	578	3	0	0	0	99.68	0.64	33.33
Sulfitobacter_faviae_strain_OXR-9_chromosome	f__Rhodobacteraceae	(UID3360)	56	582	313	1	579	2	0	0	0	99.68	0.2	0
Sulfitobacter_dubius_strain_G21609-S1_NODE_10_length_83852_cov_94.3678	f__Rhodobacteraceae	(UID3360)	56	582	313	1	578	3	0	0	0	99.68	0.44	33.33
Sulfitobacter_dubius_strain_DSM_109990_chromosome	f__Rhodobacteraceae	(UID3360)	56	582	313	1	578	3	0	0	0	99.68	0.64	0
Sulfitobacter_dubius_strain_CI.11.F.A3_chromosome	f__Rhodobacteraceae	(UID3360)	56	582	313	1	579	2	0	0	0	99.68	0.48	0
Sulfitobacter_sp._SK012_chromosome	f__Rhodobacteraceae	(UID3360)	56	582	313	2	579	1	0	0	0	99.57	0.11	0
Sulfitobacter_sp._S32_NODE_1	f__Rhodobacteraceae	(UID3360)	56	582	313	2	579	1	0	0	0	99.57	0.16	0
Sulfitobacter_sp._PR48_NODE_10_length_201150_cov_218.132919	f__Rhodobacteraceae	(UID3360)	56	582	313	2	579	1	0	0	0	99.57	0.32	0
Sulfitobacter_sp._M95_NODE_1	f__Rhodobacteraceae	(UID3360)	56	582	313	2	579	1	0	0	0	99.57	0.16	0
Sulfitobacter_sp._M85_NODE_1	f__Rhodobacteraceae	(UID3360)	56	582	313	2	578	2	0	0	0	99.57	0.32	0
Sulfitobacter_sp._Ks46_NODE_1	f__Rhodobacteraceae	(UID3360)	56	582	313	2	579	1	0	0	0	99.57	0.16	0
Sulfitobacter_sp._Ks43_NODE_1	f__Rhodobacteraceae	(UID3360)	56	582	313	2	579	1	0	0	0	99.57	0.16	0
Sulfitobacter_sp._Ks42_NODE_1	f__Rhodobacteraceae	(UID3360)	56	582	313	2	579	1	0	0	0	99.57	0.16	0
Sulfitobacter_sp._Ks41_NODE_1	f__Rhodobacteraceae	(UID3360)	56	582	313	2	577	3	0	0	0	99.57	0.51	0
Sulfitobacter_sp._Ks39_NODE_1	f__Rhodobacteraceae	(UID3360)	56	582	313	2	579	1	0	0	0	99.57	0.16	0
Sulfitobacter_sp._Ks35_NODE_1	f__Rhodobacteraceae	(UID3360)	56	582	313	2	578	2	0	0	0	99.57	0.32	0
Sulfitobacter_sp._Ks34_NODE_1	f__Rhodobacteraceae	(UID3360)	56	582	313	2	579	1	0	0	0	99.57	0.16	0
Sulfitobacter_sp._Ks16_NODE_1	f__Rhodobacteraceae	(UID3360)	56	582	313	2	578	2	0	0	0	99.57	0.32	0
Sulfitobacter_sp._Ks11_NODE_1	f__Rhodobacteraceae	(UID3360)	56	582	313	2	578	2	0	0	0	99.57	0.32	0
Sulfitobacter_sp._KS8_NODE_1	f__Rhodobacteraceae	(UID3360)	56	582	313	2	579	1	0	0	0	99.57	0.16	0
Sulfitobacter_sp._KE39_NODE_1	f__Rhodobacteraceae	(UID3360)	56	582	313	2	578	2	0	0	0	99.57	0.32	0
Sulfitobacter_sp._KE38_NODE_1	f__Rhodobacteraceae	(UID3360)	56	582	313	2	578	2	0	0	0	99.57	0.32	0
Sulfitobacter_sp._KE37_NODE_1	f__Rhodobacteraceae	(UID3360)	56	582	313	2	579	1	0	0	0	99.57	0.16	0
Sulfitobacter_sp._KE35_NODE_1	f__Rhodobacteraceae	(UID3360)	56	582	313	2	579	1	0	0	0	99.57	0.16	0
Sulfitobacter_sp._KE34_NODE_1	f__Rhodobacteraceae	(UID3360)	56	582	313	2	579	1	0	0	0	99.57	0.16	0
Sulfitobacter_sp._KE33_NODE_1	f__Rhodobacteraceae	(UID3360)	56	582	313	2	579	1	0	0	0	99.57	0.16	0
Sulfitobacter_sp._KE32_NODE_1	f__Rhodobacteraceae	(UID3360)	56	582	313	2	579	1	0	0	0	99.57	0.16	0
Sulfitobacter_sp._KE27_NODE_1	f__Rhodobacteraceae	(UID3360)	56	582	313	2	579	1	0	0	0	99.57	0.16	0
Sulfitobacter_sp._KE26_NODE_1	f__Rhodobacteraceae	(UID3360)	56	582	313	2	579	1	0	0	0	99.57	0.16	0
Sulfitobacter_sp._KE12_NODE_1	f__Rhodobacteraceae	(UID3360)	56	582	313	2	579	1	0	0	0	99.57	0.16	0
Sulfitobacter_sp._G21635-S1_NODE_100_length_267_cov_0.773684	f__Rhodobacteraceae	(UID3360)	56	582	313	2	575	5	0	0	0	99.57	1.2	0
Sulfitobacter_sp._D35_Scaffold1	f__Rhodobacteraceae	(UID3360)	56	582	313	2	576	4	0	0	0	99.57	0.7	0
Sulfitobacter_mediterraneus_strain_SC7-9_GNM50506_1	f__Rhodobacteraceae	(UID3360)	56	582	313	2	577	3	0	0	0	99.57	0.38	0
Sulfitobacter_mediterraneus_strain_SC7-4_GNM50505_1	f__Rhodobacteraceae	(UID3360)	56	582	313	2	577	3	0	0	0	99.57	0.38	0
Sulfitobacter_mediterraneus_strain_SC7-37_chromosome	f__Rhodobacteraceae	(UID3360)	56	582	313	2	577	3	0	0	0	99.57	0.38	0
Sulfitobacter_mediterraneus_strain_SC7-37_GNM50504_1	f__Rhodobacteraceae	(UID3360)	56	582	313	2	577	3	0	0	0	99.57	0.38	0
Sulfitobacter_mediterraneus_strain_SC7-34_GNM50503_1	f__Rhodobacteraceae	(UID3360)	56	582	313	2	577	3	0	0	0	99.57	0.38	0
Sulfitobacter_mediterraneus_strain_SC7-33_GNM50502_1	f__Rhodobacteraceae	(UID3360)	56	582	313	2	577	3	0	0	0	99.57	0.38	0
Sulfitobacter_mediterraneus_strain_SC7-27_GNM50501_1	f__Rhodobacteraceae	(UID3360)	56	582	313	2	577	3	0	0	0	99.57	0.38	0
Sulfitobacter_mediterraneus_strain_SC7-26_GNM50500_1	f__Rhodobacteraceae	(UID3360)	56	582	313	2	577	3	0	0	0	99.57	0.38	0
Sulfitobacter_mediterraneus_strain_SC7-25_GNM50499_1	f__Rhodobacteraceae	(UID3360)	56	582	313	2	577	3	0	0	0	99.57	0.38	0
Sulfitobacter_mediterraneus_strain_SC7-17_GNM50498_1	f__Rhodobacteraceae	(UID3360)	56	582	313	2	577	3	0	0	0	99.57	0.38	0
Sulfitobacter_mediterraneus_strain_SC7-10_GNM50497_1	f__Rhodobacteraceae	(UID3360)	56	582	313	2	577	3	0	0	0	99.57	0.38	0
Sulfitobacter_mediterraneus_strain_SC5-9_GNM50440_1	f__Rhodobacteraceae	(UID3360)	56	582	313	2	577	3	0	0	0	99.57	0.38	0
Sulfitobacter_mediterraneus_strain_SC5-8_GNM50439_1	f__Rhodobacteraceae	(UID3360)	56	582	313	2	577	3	0	0	0	99.57	0.38	0
Sulfitobacter_mediterraneus_strain_SC5-7_GNM50438_1	f__Rhodobacteraceae	(UID3360)	56	582	313	2	577	3	0	0	0	99.57	0.38	0
Sulfitobacter_mediterraneus_strain_SC5-5_GNM50437_1	f__Rhodobacteraceae	(UID3360)	56	582	313	2	577	3	0	0	0	99.57	0.38	0
Sulfitobacter_mediterraneus_strain_SC5-48_GNM50436_1	f__Rhodobacteraceae	(UID3360)	56	582	313	2	577	3	0	0	0	99.57	0.38	0
Sulfitobacter_mediterraneus_strain_SC5-46_GNM50435_1	f__Rhodobacteraceae	(UID3360)	56	582	313	2	577	3	0	0	0	99.57	0.38	0
Sulfitobacter_mediterraneus_strain_SC5-45_GNM50434_1	f__Rhodobacteraceae	(UID3360)	56	582	313	2	577	3	0	0	0	99.57	0.38	0
Sulfitobacter_mediterraneus_strain_SC5-44_GNM50433_1	f__Rhodobacteraceae	(UID3360)	56	582	313	2	577	3	0	0	0	99.57	0.38	0
Sulfitobacter_mediterraneus_strain_SC5-43_GNM50432_1	f__Rhodobacteraceae	(UID3360)	56	582	313	2	577	3	0	0	0	99.57	0.38	0
Sulfitobacter_mediterraneus_strain_SC5-42_GNM50431_1	f__Rhodobacteraceae	(UID3360)	56	582	313	2	577	3	0	0	0	99.57	0.38	0
Sulfitobacter_mediterraneus_strain_SC5-41_GNM50430_1	f__Rhodobacteraceae	(UID3360)	56	582	313	2	577	3	0	0	0	99.57	0.38	0
Sulfitobacter_mediterraneus_strain_SC5-3_GNM50429_1	f__Rhodobacteraceae	(UID3360)	56	582	313	2	577	3	0	0	0	99.57	0.38	0
Sulfitobacter_mediterraneus_strain_SC5-16_GNM50428_1	f__Rhodobacteraceae	(UID3360)	56	582	313	2	577	3	0	0	0	99.57	0.38	0
Sulfitobacter_mediterraneus_strain_SC5-15_GNM50427_1	f__Rhodobacteraceae	(UID3360)	56	582	313	2	577	3	0	0	0	99.57	0.38	0
Sulfitobacter_mediterraneus_strain_SC5-14_GNM50426_1	f__Rhodobacteraceae	(UID3360)	56	582	313	2	577	3	0	0	0	99.57	0.38	0
Sulfitobacter_mediterraneus_strain_SC5-13_GNM50425_1	f__Rhodobacteraceae	(UID3360)	56	582	313	2	577	3	0	0	0	99.57	0.38	0
Sulfitobacter_mediterraneus_strain_SC5-12_GNM50424_1	f__Rhodobacteraceae	(UID3360)	56	582	313	2	577	3	0	0	0	99.57	0.38	0
Sulfitobacter_mediterraneus_strain_SC5-11_GNM50423_1	f__Rhodobacteraceae	(UID3360)	56	582	313	2	577	3	0	0	0	99.57	0.38	0
Sulfitobacter_mediterraneus_strain_SC5-10_GNM50422_1	f__Rhodobacteraceae	(UID3360)	56	582	313	2	577	3	0	0	0	99.57	0.38	0
Sulfitobacter_mediterraneus_strain_SC4-9_GNM50418_1	f__Rhodobacteraceae	(UID3360)	56	582	313	2	577	3	0	0	0	99.57	0.38	0
Sulfitobacter_mediterraneus_strain_SC4-8_GNM50417_1	f__Rhodobacteraceae	(UID3360)	56	582	313	2	577	3	0	0	0	99.57	0.38	0
Sulfitobacter_mediterraneus_strain_SC4-7_GNM50416_1	f__Rhodobacteraceae	(UID3360)	56	582	313	2	577	3	0	0	0	99.57	0.38	0
Sulfitobacter_mediterraneus_strain_SC4-6_GNM50415_1	f__Rhodobacteraceae	(UID3360)	56	582	313	2	577	3	0	0	0	99.57	0.38	0
Sulfitobacter_mediterraneus_strain_SC4-5_GNM50414_1	f__Rhodobacteraceae	(UID3360)	56	582	313	2	577	3	0	0	0	99.57	0.38	0
Sulfitobacter_mediterraneus_strain_SC4-4_GNM50413_1	f__Rhodobacteraceae	(UID3360)	56	582	313	2	577	3	0	0	0	99.57	0.38	0
Sulfitobacter_mediterraneus_strain_SC4-48_GNM50412_1	f__Rhodobacteraceae	(UID3360)	56	582	313	2	577	3	0	0	0	99.57	0.38	0
Sulfitobacter_mediterraneus_strain_SC4-47_GNM50411_1	f__Rhodobacteraceae	(UID3360)	56	582	313	2	577	3	0	0	0	99.57	0.38	0
Sulfitobacter_mediterraneus_strain_SC4-42_GNM50410_1	f__Rhodobacteraceae	(UID3360)	56	582	313	2	577	3	0	0	0	99.57	0.38	0
Sulfitobacter_mediterraneus_strain_SC4-3_GNM50409_1	f__Rhodobacteraceae	(UID3360)	56	582	313	2	577	3	0	0	0	99.57	0.38	0
Sulfitobacter_mediterraneus_strain_SC4-38_GNM50407_1	f__Rhodobacteraceae	(UID3360)	56	582	313	2	577	3	0	0	0	99.57	0.38	0
Sulfitobacter_mediterraneus_strain_SC4-37_GNM50406_1	f__Rhodobacteraceae	(UID3360)	56	582	313	2	577	3	0	0	0	99.57	0.38	0
Sulfitobacter_mediterraneus_strain_SC4-36_GNM50405_1	f__Rhodobacteraceae	(UID3360)	56	582	313	2	577	3	0	0	0	99.57	0.38	0
Sulfitobacter_mediterraneus_strain_SC4-35_GNM50404_1	f__Rhodobacteraceae	(UID3360)	56	582	313	2	577	3	0	0	0	99.57	0.38	0
Sulfitobacter_mediterraneus_strain_SC4-34_GNM50403_1	f__Rhodobacteraceae	(UID3360)	56	582	313	2	577	3	0	0	0	99.57	0.38	0
Sulfitobacter_mediterraneus_strain_SC4-2_GNM50401_1	f__Rhodobacteraceae	(UID3360)	56	582	313	2	577	3	0	0	0	99.57	0.38	0
Sulfitobacter_mediterraneus_strain_SC4-16_GNM50400_1	f__Rhodobacteraceae	(UID3360)	56	582	313	2	577	3	0	0	0	99.57	0.38	0
Sulfitobacter_mediterraneus_strain_SC4-15_GNM50399_1	f__Rhodobacteraceae	(UID3360)	56	582	313	2	577	3	0	0	0	99.57	0.38	0
Sulfitobacter_mediterraneus_strain_SC4-12_GNM50398_1	f__Rhodobacteraceae	(UID3360)	56	582	313	2	577	3	0	0	0	99.57	0.38	0
Sulfitobacter_mediterraneus_strain_SC2-8_GNM50265_1	f__Rhodobacteraceae	(UID3360)	56	582	313	2	577	3	0	0	0	99.57	0.38	0
Sulfitobacter_mediterraneus_strain_SC2-88_GNM50264_1	f__Rhodobacteraceae	(UID3360)	56	582	313	2	577	3	0	0	0	99.57	0.38	0
Sulfitobacter_mediterraneus_strain_SC2-87_GNM50263_1	f__Rhodobacteraceae	(UID3360)	56	582	313	2	577	3	0	0	0	99.57	0.38	0
Sulfitobacter_mediterraneus_strain_SC2-86_GNM50262_1	f__Rhodobacteraceae	(UID3360)	56	582	313	2	577	3	0	0	0	99.57	0.38	0
Sulfitobacter_mediterraneus_strain_SC2-85_GNM50261_1	f__Rhodobacteraceae	(UID3360)	56	582	313	2	577	3	0	0	0	99.57	0.38	0
Sulfitobacter_mediterraneus_strain_SC2-84_GNM50260_1	f__Rhodobacteraceae	(UID3360)	56	582	313	2	577	3	0	0	0	99.57	0.38	0
Sulfitobacter_mediterraneus_strain_SC2-83_GNM50259_1	f__Rhodobacteraceae	(UID3360)	56	582	313	2	577	3	0	0	0	99.57	0.38	0
Sulfitobacter_mediterraneus_strain_SC2-82_GNM50258_1	f__Rhodobacteraceae	(UID3360)	56	582	313	2	577	3	0	0	0	99.57	0.38	0
Sulfitobacter_mediterraneus_strain_SC2-81_GNM50257_1	f__Rhodobacteraceae	(UID3360)	56	582	313	2	577	3	0	0	0	99.57	0.38	0
Sulfitobacter_mediterraneus_strain_SC2-7_GNM50256_1	f__Rhodobacteraceae	(UID3360)	56	582	313	2	577	3	0	0	0	99.57	0.38	0
Sulfitobacter_mediterraneus_strain_SC2-6_GNM50255_1	f__Rhodobacteraceae	(UID3360)	56	582	313	2	577	3	0	0	0	99.57	0.38	0
Sulfitobacter_mediterraneus_strain_SC2-5_GNM50251_1	f__Rhodobacteraceae	(UID3360)	56	582	313	2	577	3	0	0	0	99.57	0.38	0
Sulfitobacter_mediterraneus_strain_SC2-4_GNM50248_1	f__Rhodobacteraceae	(UID3360)	56	582	313	2	577	3	0	0	0	99.57	0.38	0
Sulfitobacter_mediterraneus_strain_SC2-3_GNM50247_1	f__Rhodobacteraceae	(UID3360)	56	582	313	2	577	3	0	0	0	99.57	0.38	0
Sulfitobacter_mediterraneus_strain_SC2-1_GNM50238_1	f__Rhodobacteraceae	(UID3360)	56	582	313	2	577	3	0	0	0	99.57	0.38	0
Sulfitobacter_mediterraneus_strain_SC2-14_GNM50237_1	f__Rhodobacteraceae	(UID3360)	56	582	313	2	577	3	0	0	0	99.57	0.38	0
Sulfitobacter_mediterraneus_strain_SC2-13_GNM50236_1	f__Rhodobacteraceae	(UID3360)	56	582	313	2	577	3	0	0	0	99.57	0.38	0
Sulfitobacter_mediterraneus_strain_SC2-12_GNM50235_1	f__Rhodobacteraceae	(UID3360)	56	582	313	2	577	3	0	0	0	99.57	0.38	0
Sulfitobacter_mediterraneus_strain_SC2-11_GNM50234_1	f__Rhodobacteraceae	(UID3360)	56	582	313	2	577	3	0	0	0	99.57	0.38	0
Sulfitobacter_mediterraneus_strain_M342_chromosome	f__Rhodobacteraceae	(UID3360)	56	582	313	2	577	3	0	0	0	99.57	0.38	0
Sulfitobacter_mediterraneus_strain_1FIGIMAR09_PM02_001	f__Rhodobacteraceae	(UID3360)	56	582	313	2	577	3	0	0	0	99.57	0.38	0
Sulfitobacter_mediterraneus_isolate_Sulfitobacter_sp._strain_EL44_genome_assembly	f__Rhodobacteraceae	(UID3360)	56	582	313	2	576	4	0	0	0	99.57	0.45	25
Sulfitobacter_mediterraneus_isolate_4-150.fasta_genome_assembly	f__Rhodobacteraceae	(UID3360)	56	582	313	2	577	3	0	0	0	99.57	0.38	0
Sulfitobacter_faviae_strain_SCSIO_W_1866_chromosome	f__Rhodobacteraceae	(UID3360)	56	582	313	2	579	1	0	0	0	99.57	0.16	0
Sulfitobacter_faviae_strain_SCSIO_W_1865_chromosome	f__Rhodobacteraceae	(UID3360)	56	582	313	2	579	1	0	0	0	99.57	0.16	0
Sulfitobacter_delicatus_strain_DSM_16477_genome_assembly	f__Rhodobacteraceae	(UID3360)	56	582	313	2	578	2	0	0	0	99.57	0.48	0
Sulfitobacter_aestuariivivens_strain_TSTF-M16_1	f__Rhodobacteraceae	(UID3360)	56	582	313	2	576	4	0	0	0	99.57	0.61	0
MAG:_Sulfitobacter_sp._isolate_HT3_contig1	f__Rhodobacteraceae	(UID3360)	56	582	313	2	579	1	0	0	0	99.57	0.16	0
MAG:_Sulfitobacter_sp._isolate_CSMAG_641_CSMAG_641_k141_1003400_length_1582_cov_39.7342	f__Rhodobacteraceae	(UID3360)	56	582	313	2	578	2	0	0	0	99.57	0.32	50
Sulfitobacter_sp._HI0054_HI0054_c1	f__Rhodobacteraceae	(UID3360)	56	582	313	2	562	18	0	0	0	99.52	3.8	66.67
Sulfitobacter_brevis_strain_DSM_11443_genome_assembly	f__Rhodobacteraceae	(UID3360)	56	582	313	3	577	2	0	0	0	99.49	0.34	50
MAG_TPA_asm:_uncultured_Sulfitobacter_sp._isolate_ERR2094171_bin.31_CONCOCT_v1.1_MAG_genome_assembly	f__Rhodobacteraceae	(UID3360)	56	582	313	4	576	2	0	0	0	99.44	0.37	0
Sulfitobacter_algicola_strain_1151_NODE_10_length_140614_cov_360.431438	f__Rhodobacteraceae	(UID3356)	67	617	330	2	613	2	0	0	0	99.39	0.12	0
Sulfitobacter_undariae_strain_DSM_102234_Ga0373266_01	f__Rhodobacteraceae	(UID3360)	56	582	313	2	580	0	0	0	0	99.36	0	0
Sulfitobacter_sp._W027_chromosome	f__Rhodobacteraceae	(UID3360)	56	582	313	2	579	1	0	0	0	99.36	0.32	0
Sulfitobacter_sp._THAF37_chromosome	f__Rhodobacteraceae	(UID3360)	56	582	313	2	580	0	0	0	0	99.36	0	0
Sulfitobacter_sp._SK025_chromosome	f__Rhodobacteraceae	(UID3360)	56	582	313	2	580	0	0	0	0	99.36	0	0
Sulfitobacter_sp._S223_chromosome	f__Rhodobacteraceae	(UID3360)	56	582	313	2	580	0	0	0	0	99.36	0	0
Sulfitobacter_sp._OXR-159_chromosome	f__Rhodobacteraceae	(UID3360)	56	582	313	2	579	1	0	0	0	99.36	0.32	100
Sulfitobacter_sp._M39_1	f__Rhodobacteraceae	(UID3360)	56	582	313	2	579	1	0	0	0	99.36	0.32	100
Sulfitobacter_sp._M22_1	f__Rhodobacteraceae	(UID3360)	56	582	313	2	575	5	0	0	0	99.36	1.12	0
Sulfitobacter_sp._EhC04_A4_Contig1	f__Rhodobacteraceae	(UID3360)	56	582	313	2	575	5	0	0	0	99.36	0.92	0
Sulfitobacter_sp._CB2047_chromosome	f__Rhodobacteraceae	(UID3360)	56	582	313	2	579	1	0	0	0	99.36	0.32	0
Sulfitobacter_sp._CB-A_contig_1	f__Rhodobacteraceae	(UID3360)	56	582	313	2	579	1	0	0	0	99.36	0.32	0
Sulfitobacter_sp._BSw21498_chromosome	f__Rhodobacteraceae	(UID3360)	56	582	313	2	579	1	0	0	0	99.36	0.32	0
Sulfitobacter_pontiacus_strain_W028_chromosome	f__Rhodobacteraceae	(UID3360)	56	582	313	2	579	1	0	0	0	99.36	0.32	100
Sulfitobacter_pontiacus_strain_SAORIC-395_contig00001	f__Rhodobacteraceae	(UID3360)	56	582	313	2	580	0	0	0	0	99.36	0	0
Sulfitobacter_pontiacus_strain_S1704_chromosome	f__Rhodobacteraceae	(UID3360)	56	582	313	2	579	1	0	0	0	99.36	0.32	100
Sulfitobacter_pontiacus_strain_OXR-199_chromosome	f__Rhodobacteraceae	(UID3360)	56	582	313	2	577	3	0	0	0	99.36	0.48	0
Sulfitobacter_pontiacus_strain_DSM_110277_chromosome	f__Rhodobacteraceae	(UID3360)	56	582	313	2	580	0	0	0	0	99.36	0	0
Sulfitobacter_pontiacus_3SOLIMAR09_PM01_001	f__Rhodobacteraceae	(UID3360)	56	582	313	2	578	2	0	0	0	99.36	0.16	0
Sulfitobacter_pontiacus_191114_B17_DNA	f__Rhodobacteraceae	(UID3360)	56	582	313	2	579	1	0	0	0	99.36	0.16	0
Sulfitobacter_noctilucicola_strain_NB-77_NB77_contig1	f__Rhodobacteraceae	(UID3360)	56	582	313	2	578	2	0	0	0	99.36	0.43	0
Sulfitobacter_noctilucicola_strain_DSM_101015_Ga0373262_01	f__Rhodobacteraceae	(UID3360)	56	582	313	2	578	2	0	0	0	99.36	0.43	0
Sulfitobacter_noctilucae_strain_NB-68_NB68_contig1	f__Rhodobacteraceae	(UID3360)	56	582	313	2	580	0	0	0	0	99.36	0	0
Sulfitobacter_marinus_strain_DSM_23422_genome_assembly	f__Rhodobacteraceae	(UID3360)	56	582	313	2	579	1	0	0	0	99.36	0.11	0
Sulfitobacter_litoralis_strain_DSM_17584_genome_assembly	f__Rhodobacteraceae	(UID3360)	56	582	313	2	579	1	0	0	0	99.36	0.32	0
Sulfitobacter_geojensis_strain_EhN01_A2_Contig1	f__Rhodobacteraceae	(UID3360)	56	582	313	2	576	4	0	0	0	99.36	0.39	0
Sulfitobacter_dubius_strain_DSM_16472_genome_assembly	f__Rhodobacteraceae	(UID3360)	56	582	313	2	580	0	0	0	0	99.36	0	0
MAG_TPA_asm:_uncultured_Sulfitobacter_sp._isolate_ERR599044_bin.28_MetaBAT_v2.12.1_MAG_genome_assembly	f__Rhodobacteraceae	(UID3360)	56	582	313	2	579	1	0	0	0	99.36	0.32	100
MAG:_uncultured_Sulfitobacter_sp._isolate_SRR3963982_bin.13_MetaWRAP_v1.3_MAG_genome_assembly	f__Rhodobacteraceae	(UID3360)	56	582	313	2	578	2	0	0	0	99.36	0.64	0
MAG:_uncultured_Sulfitobacter_sp._isolate_SRR3963458_bin.22_MetaWRAP_v1.3_MAG_genome_assembly	f__Rhodobacteraceae	(UID3360)	56	582	313	2	580	0	0	0	0	99.36	0	0
MAG:_uncultured_Sulfitobacter_sp._isolate_SRR3960572_bin.5_MetaWRAP_v1.3_MAG_genome_assembly	f__Rhodobacteraceae	(UID3360)	56	582	313	2	578	2	0	0	0	99.36	0.64	0
MAG:_Sulfitobacter_sp._isolate_BHT04_PBAT_alp2_A8Ecoflex_contig_1008	f__Rhodobacteraceae	(UID3360)	56	582	313	2	573	7	0	0	0	99.36	1.49	0
Sulfitobacter_sp._HI0040_HI0040_c1	f__Rhodobacteraceae	(UID3360)	56	582	313	3	565	13	1	0	0	99.32	2.89	81.25
Sulfitobacter_sp._HI0023_HI0023_c1	f__Rhodobacteraceae	(UID3360)	56	582	313	3	554	24	1	0	0	99.32	4.99	92.59
Sulfitobacter_sp._M220_1	f__Rhodobacteraceae	(UID3360)	56	582	313	3	572	7	0	0	0	99.28	1.5	14.29
Sulfitobacter_sp._HI0076_HI0076_c1	f__Rhodobacteraceae	(UID3360)	56	582	313	5	557	19	1	0	0	99.28	3.58	86.36
Sulfitobacter_sp._HI0021_HI0021_c1	f__Rhodobacteraceae	(UID3360)	56	582	313	3	568	11	0	0	0	99.28	2.64	90.91
MAG:_uncultured_Sulfitobacter_sp._isolate_SRR3963498_bin.4_MetaWRAP_v1.3_MAG_genome_assembly	f__Rhodobacteraceae	(UID3360)	56	582	313	3	575	4	0	0	0	99.28	0.6	50
MAG:_Sulfitobacter_sp._isolate_PW2.concoct.4_sub_PW2_100757_length_1549_cov_372.603748	f__Rhodobacteraceae	(UID3360)	56	582	313	3	579	0	0	0	0	99.28	0	0
uncultured_Sulfitobacter_sp._isolate_233-3Z.fasta_genome_assembly	f__Rhodobacteraceae	(UID3360)	56	582	313	3	576	3	0	0	0	99.25	0.53	0
uncultured_Sulfitobacter_sp._isolate_2-475A.fasta_genome_assembly	f__Rhodobacteraceae	(UID3360)	56	582	313	3	577	2	0	0	0	99.25	0.64	0
Sulfitobacter_sp._S74_NODE_1	f__Rhodobacteraceae	(UID3360)	56	582	313	3	578	1	0	0	0	99.25	0.32	0
Sulfitobacter_sp._S66_NODE_1	f__Rhodobacteraceae	(UID3360)	56	582	313	3	578	1	0	0	0	99.25	0.32	0
Sulfitobacter_sp._S62_NODE_1	f__Rhodobacteraceae	(UID3360)	56	582	313	3	578	1	0	0	0	99.25	0.32	0
Sulfitobacter_sp._M77_NODE_1	f__Rhodobacteraceae	(UID3360)	56	582	313	3	578	1	0	0	0	99.25	0.32	0
Sulfitobacter_sp._M74_NODE_1	f__Rhodobacteraceae	(UID3360)	56	582	313	3	578	1	0	0	0	99.25	0.32	0
Sulfitobacter_sp._M72_NODE_1	f__Rhodobacteraceae	(UID3360)	56	582	313	3	578	1	0	0	0	99.25	0.32	0
Sulfitobacter_sp._M71_NODE_1	f__Rhodobacteraceae	(UID3360)	56	582	313	3	578	1	0	0	0	99.25	0.32	0
Sulfitobacter_sp._M63_NODE_1	f__Rhodobacteraceae	(UID3360)	56	582	313	3	578	1	0	0	0	99.25	0.32	0
Sulfitobacter_sp._M62_NODE_1	f__Rhodobacteraceae	(UID3360)	56	582	313	3	578	1	0	0	0	99.25	0.32	0
Sulfitobacter_sp._M60_NODE_1	f__Rhodobacteraceae	(UID3360)	56	582	313	3	578	1	0	0	0	99.25	0.32	0
Sulfitobacter_sp._M57_NODE_1	f__Rhodobacteraceae	(UID3360)	56	582	313	3	578	1	0	0	0	99.25	0.32	0
Sulfitobacter_sp._M56_NODE_1	f__Rhodobacteraceae	(UID3360)	56	582	313	3	578	1	0	0	0	99.25	0.32	0
Sulfitobacter_sp._M54_NODE_1	f__Rhodobacteraceae	(UID3360)	56	582	313	3	578	1	0	0	0	99.25	0.32	0
Sulfitobacter_sp._M53_NODE_1	f__Rhodobacteraceae	(UID3360)	56	582	313	3	578	1	0	0	0	99.25	0.32	0
Sulfitobacter_sp._M51_NODE_1	f__Rhodobacteraceae	(UID3360)	56	582	313	3	578	1	0	0	0	99.25	0.32	0
Sulfitobacter_sp._M48_NODE_1	f__Rhodobacteraceae	(UID3360)	56	582	313	3	578	1	0	0	0	99.25	0.32	0
Sulfitobacter_sp._M36_NODE_1	f__Rhodobacteraceae	(UID3360)	56	582	313	3	578	1	0	0	0	99.25	0.32	0
Sulfitobacter_sp._M28_NODE_1	f__Rhodobacteraceae	(UID3360)	56	582	313	3	578	1	0	0	0	99.25	0.32	0
Sulfitobacter_sp._M24_NODE_1	f__Rhodobacteraceae	(UID3360)	56	582	313	3	578	1	0	0	0	99.25	0.32	0
Sulfitobacter_sp._M05_NODE_1	f__Rhodobacteraceae	(UID3360)	56	582	313	3	578	1	0	0	0	99.25	0.32	0
Sulfitobacter_sp._Ks18_NODE_1	f__Rhodobacteraceae	(UID3360)	56	582	313	3	578	1	0	0	0	99.25	0.32	0
Sulfitobacter_sp._Ks17_NODE_1	f__Rhodobacteraceae	(UID3360)	56	582	313	3	578	1	0	0	0	99.25	0.32	0
Sulfitobacter_sp._Ks13_NODE_1	f__Rhodobacteraceae	(UID3360)	56	582	313	3	578	1	0	0	0	99.25	0.32	0
Sulfitobacter_sp._KE5_NODE_1	f__Rhodobacteraceae	(UID3360)	56	582	313	3	578	1	0	0	0	99.25	0.32	0
Sulfitobacter_sp._KE43_NODE_1	f__Rhodobacteraceae	(UID3360)	56	582	313	3	578	1	0	0	0	99.25	0.32	0
Sulfitobacter_sp._KE42_NODE_1	f__Rhodobacteraceae	(UID3360)	56	582	313	3	578	1	0	0	0	99.25	0.32	0
Sulfitobacter_sp._15WGC_NODE_100_length_256_cov_165.054264	f__Rhodobacteraceae	(UID3360)	56	582	313	3	573	5	1	0	0	99.25	1.79	75
Sulfitobacter_guttiformis_strain_DSM_11458_Ga0183453_11	f__Rhodobacteraceae	(UID3360)	56	582	313	3	574	5	0	0	0	99.25	0.91	20
Sulfitobacter_guttiformis_KCTC_32187_KCTC32187_contig1	f__Rhodobacteraceae	(UID3360)	56	582	313	3	575	4	0	0	0	99.25	0.8	0
Sulfitobacter_sp._R18_1_NODE_10_length_234125_cov_65.447935	f__Rhodobacteraceae	(UID3360)	56	582	313	6	557	18	1	0	0	99.13	4.08	0
uncultured_Sulfitobacter_sp._isolate_3-1129-G.fasta_genome_assembly	f__Rhodobacteraceae	(UID3360)	56	582	313	3	579	0	0	0	0	99.04	0	0
Sulfitobacter_sp._NAS-14.1_scf_1099451320472_genomic_scaffold	f__Rhodobacteraceae	(UID3360)	56	582	313	3	579	0	0	0	0	99.04	0	0
Sulfitobacter_sp._EE-36_scf_1099451318005_genomic_scaffold	f__Rhodobacteraceae	(UID3360)	56	582	313	3	579	0	0	0	0	99.04	0	0
Sulfitobacter_sp._DFL-23_JP43_contig000001	f__Rhodobacteraceae	(UID3360)	56	582	313	3	577	2	0	0	0	99.04	0.27	0
Sulfitobacter_pontiacus_strain_EhN02_A12_Contig1	f__Rhodobacteraceae	(UID3360)	56	582	313	3	579	0	0	0	0	99.04	0	0
Sulfitobacter_pacificus_NBRC_109915_DNA	f__Rhodobacteraceae	(UID3360)	56	582	313	3	577	2	0	0	0	99.04	0.64	0
Sulfitobacter_geojensis_strain_TR60-96_GNM50496__scaffold1	f__Rhodobacteraceae	(UID3360)	56	582	313	3	577	2	0	0	0	99.04	0.32	0
Sulfitobacter_geojensis_strain_TR60-95_GNM50495__scaffold1	f__Rhodobacteraceae	(UID3360)	56	582	313	3	577	2	0	0	0	99.04	0.32	0
Sulfitobacter_geojensis_strain_TR60-93_GNM50494__scaffold1	f__Rhodobacteraceae	(UID3360)	56	582	313	3	577	2	0	0	0	99.04	0.32	0
Sulfitobacter_geojensis_strain_TR60-89_GNM50493__scaffold1	f__Rhodobacteraceae	(UID3360)	56	582	313	3	577	2	0	0	0	99.04	0.32	0
Sulfitobacter_geojensis_strain_TR60-85_GNM50492__scaffold1	f__Rhodobacteraceae	(UID3360)	56	582	313	3	577	2	0	0	0	99.04	0.32	0
Sulfitobacter_geojensis_strain_TR60-84_GNM50491__scaffold1	f__Rhodobacteraceae	(UID3360)	56	582	313	3	577	2	0	0	0	99.04	0.32	0
Sulfitobacter_geojensis_strain_TR60-80_GNM50490__scaffold1	f__Rhodobacteraceae	(UID3360)	56	582	313	3	577	2	0	0	0	99.04	0.32	0
Sulfitobacter_geojensis_strain_TR60-79_GNM50489__scaffold1	f__Rhodobacteraceae	(UID3360)	56	582	313	3	577	2	0	0	0	99.04	0.32	0
Sulfitobacter_geojensis_strain_TR60-77_GNM50488__scaffold1	f__Rhodobacteraceae	(UID3360)	56	582	313	3	577	2	0	0	0	99.04	0.32	0
Sulfitobacter_geojensis_strain_TR60-76_GNM50487__scaffold1	f__Rhodobacteraceae	(UID3360)	56	582	313	3	577	2	0	0	0	99.04	0.32	0
Sulfitobacter_geojensis_strain_TR60-75_GNM50486__scaffold1	f__Rhodobacteraceae	(UID3360)	56	582	313	3	577	2	0	0	0	99.04	0.32	0
Sulfitobacter_geojensis_strain_TR60-74_GNM50485__scaffold1	f__Rhodobacteraceae	(UID3360)	56	582	313	3	577	2	0	0	0	99.04	0.32	0
Sulfitobacter_geojensis_strain_TR60-73_GNM50484__scaffold1	f__Rhodobacteraceae	(UID3360)	56	582	313	3	577	2	0	0	0	99.04	0.32	0
Sulfitobacter_geojensis_strain_TR60-72_GNM50483__scaffold1	f__Rhodobacteraceae	(UID3360)	56	582	313	3	577	2	0	0	0	99.04	0.32	0
Sulfitobacter_geojensis_strain_TR60-71_GNM50482__scaffold1	f__Rhodobacteraceae	(UID3360)	56	582	313	3	577	2	0	0	0	99.04	0.32	0
Sulfitobacter_geojensis_strain_TR60-119_GNM50481__scaffold1	f__Rhodobacteraceae	(UID3360)	56	582	313	3	577	2	0	0	0	99.04	0.32	0
Sulfitobacter_geojensis_strain_TR60-117_GNM50480__scaffold1	f__Rhodobacteraceae	(UID3360)	56	582	313	3	577	2	0	0	0	99.04	0.32	0
Sulfitobacter_geojensis_strain_TR60-116_GNM50479__scaffold1	f__Rhodobacteraceae	(UID3360)	56	582	313	3	577	2	0	0	0	99.04	0.32	0
Sulfitobacter_geojensis_strain_TR60-115_GNM50478__scaffold1	f__Rhodobacteraceae	(UID3360)	56	582	313	3	577	2	0	0	0	99.04	0.32	0
Sulfitobacter_geojensis_strain_TR60-107_GNM50477__scaffold1	f__Rhodobacteraceae	(UID3360)	56	582	313	3	577	2	0	0	0	99.04	0.32	0
Sulfitobacter_geojensis_strain_TR60-106_GNM50476__scaffold1	f__Rhodobacteraceae	(UID3360)	56	582	313	3	577	2	0	0	0	99.04	0.32	0
Sulfitobacter_geojensis_strain_MP20-8_GNM50294__scaffold1	f__Rhodobacteraceae	(UID3360)	56	582	313	3	577	2	0	0	0	99.04	0.32	0
Sulfitobacter_geojensis_strain_MP20-88_GNM50293__scaffold1	f__Rhodobacteraceae	(UID3360)	56	582	313	3	577	2	0	0	0	99.04	0.32	0
Sulfitobacter_geojensis_strain_MP20-63_GNM50292__scaffold1	f__Rhodobacteraceae	(UID3360)	56	582	313	3	577	2	0	0	0	99.04	0.32	0
Sulfitobacter_geojensis_strain_MP20-62_GNM50291__scaffold1	f__Rhodobacteraceae	(UID3360)	56	582	313	3	577	2	0	0	0	99.04	0.32	0
Sulfitobacter_geojensis_strain_MP20-33_GNM50281__scaffold1	f__Rhodobacteraceae	(UID3360)	56	582	313	3	577	2	0	0	0	99.04	0.32	0
Sulfitobacter_geojensis_strain_MP20-31_GNM50280__scaffold1	f__Rhodobacteraceae	(UID3360)	56	582	313	3	577	2	0	0	0	99.04	0.32	0
Sulfitobacter_geojensis_strain_MP20-1_GNM50278__scaffold1	f__Rhodobacteraceae	(UID3360)	56	582	313	3	577	2	0	0	0	99.04	0.32	0
Sulfitobacter_geojensis_strain_MP20-19_GNM50277__scaffold1	f__Rhodobacteraceae	(UID3360)	56	582	313	3	577	2	0	0	0	99.04	0.32	0
Sulfitobacter_geojensis_strain_MP20-117_GNM50270__scaffold1	f__Rhodobacteraceae	(UID3360)	56	582	313	3	577	2	0	0	0	99.04	0.32	0
Sulfitobacter_geojensis_strain_MP20-116_GNM50269__scaffold1	f__Rhodobacteraceae	(UID3360)	56	582	313	3	577	2	0	0	0	99.04	0.32	0
Sulfitobacter_geojensis_strain_MP20-100_GNM50268__scaffold1	f__Rhodobacteraceae	(UID3360)	56	582	313	3	577	2	0	0	0	99.04	0.32	0
Sulfitobacter_geojensis_isolate_3-1177-G.fasta_genome_assembly	f__Rhodobacteraceae	(UID3360)	56	582	313	3	577	2	0	0	0	99.04	0.32	0
MAG:_uncultured_Sulfitobacter_sp._isolate_SRR3960578_bin.6_MetaWRAP_v1.3_MAG_genome_assembly	f__Rhodobacteraceae	(UID3360)	56	582	313	3	577	2	0	0	0	99.04	0.37	50
Sulfitobacter_sp._HI0129_HI0129_c1	f__Rhodobacteraceae	(UID3360)	56	582	313	5	541	36	0	0	0	99	7.68	80.56
uncultured_Sulfitobacter_sp._isolate_2-538A.fasta_genome_assembly	f__Rhodobacteraceae	(UID3360)	56	582	313	4	575	3	0	0	0	98.94	0.53	0
Sulfitobacter_sabulilitoris_strain_HSMS-29_contig1	f__Rhodobacteraceae	(UID3360)	56	582	313	4	578	0	0	0	0	98.94	0	0
Sulfitobacter_alexandrii_strain_AM1-D1	f__Rhodobacteraceae	(UID3360)	56	582	313	4	576	2	0	0	0	98.88	0.21	0
Sulfitobacter_albidus_strain_JK7-1_chromosome_1	f__Rhodobacteraceae	(UID3360)	56	582	313	9	569	4	0	0	0	98.83	0.69	0
MAG:_uncultured_Sulfitobacter_sp._isolate_SRR3962293_bin.13_MetaWRAP_v1.3_MAG_genome_assembly	f__Rhodobacteraceae	(UID3360)	56	582	313	12	569	1	0	0	0	98.79	0.16	0
MAG:_Sulfitobacter_sp._isolate_DEBay_Spr20G08_14_NODE_1045_length_30066_cov_42.5864	f__Rhodobacteraceae	(UID3360)	56	582	313	22	556	4	0	0	0	98.78	0.98	25
Sulfitobacter_sp._HGT1_DNA	f__Rhodobacteraceae	(UID3360)	56	582	313	4	575	3	0	0	0	98.72	0.44	0
MAG:_uncultured_Sulfitobacter_sp._isolate_10_20180511_Bin_89_sub_1_genome_assembly	f__Rhodobacteraceae	(UID3360)	56	582	313	4	575	3	0	0	0	98.72	0.22	0
MAG:_uncultured_Sulfitobacter_sp._isolate_SRR3966130_bin.16_MetaWRAP_v1.3_MAG_genome_assembly	f__Rhodobacteraceae	(UID3360)	56	582	313	5	571	6	0	0	0	98.56	0.43	66.67
Sulfitobacter_faviae_strain_S5-53_contig_1	f__Rhodobacteraceae	(UID3360)	56	582	313	9	566	7	0	0	0	98.5	1.82	28.57
MAG:_uncultured_Sulfitobacter_sp._isolate_SRR3963457_bin.19_MetaWRAP_v1.3_MAG_genome_assembly	f__Rhodobacteraceae	(UID3360)	56	582	313	22	560	0	0	0	0	98.48	0	0
MAG:_Sulfitobacter_sp._TMED3_21887	f__Rhodobacteraceae	(UID3360)	56	582	313	7	572	3	0	0	0	98.42	0.56	33.33
MAG_TPA_asm:_Sulfitobacter_litoralis_isolate_HyVt-323_HyVt-323_k145_102354	f__Rhodobacteraceae	(UID3360)	56	582	313	22	549	11	0	0	0	98.4	2.14	0
MAG:_uncultured_Sulfitobacter_sp._isolate_SRR3960577_bin.1_MetaWRAP_v1.3_MAG_genome_assembly	f__Rhodobacteraceae	(UID3360)	56	582	313	22	559	1	0	0	0	98.4	0.32	0
MAG:_uncultured_Sulfitobacter_sp._isolate_SRR3960576_bin.7_MetaWRAP_v1.3_MAG_genome_assembly	f__Rhodobacteraceae	(UID3360)	56	582	313	22	558	2	0	0	0	98.4	0.38	100
MAG_TPA_asm:_Sulfitobacter_sp._UBA1132_UBA1132_contig_1165	f__Rhodobacteraceae	(UID3360)	56	582	313	27	553	2	0	0	0	98.11	0.48	50
MAG:_Sulfitobacter_litoralis_isolate_PC_MBin.7_PCX_8CoAssmbCtg	f__Rhodobacteraceae	(UID3360)	56	582	313	24	554	4	0	0	0	98.08	1.12	75
Sulfitobacter_pontiacus_strain_EE-36_chromosome	f__Rhodobacteraceae	(UID3360)	56	582	313	8	570	4	0	0	0	98.06	0.96	100
MAG:_uncultured_Sulfitobacter_sp._isolate_SRR3962773_bin.19_MetaWRAP_v1.3_MAG_genome_assembly	f__Rhodobacteraceae	(UID3360)	56	582	313	11	562	9	0	0	0	98	1.64	11.11
MAG_TPA_asm:_uncultured_Sulfitobacter_sp._isolate_ERR2094169_bin.142_CONCOCT_v1.1_MAG_genome_assembly	f__Rhodobacteraceae	(UID3360)	56	582	313	14	553	15	0	0	0	97.7	2.4	46.67
MAG:_Sulfitobacter_sp._isolate_CSMAG_636_CSMAG_636_k141_1006236_length_18501_cov_234.2734	f__Rhodobacteraceae	(UID3360)	56	582	313	9	567	6	0	0	0	97.66	1	100
MAG_TPA_asm:_Sulfitobacter_pontiacus_isolate_Fu_MAG_137_c_000000018771	f__Rhodobacteraceae	(UID3360)	56	582	313	14	552	16	0	0	0	97.46	3.06	87.5
Sulfitobacter_pontiacus_BL28_DNA	f__Rhodobacteraceae	(UID3360)	56	582	313	16	566	0	0	0	0	97.43	0	0
MAG:_Sulfitobacter_sp._isolate_640_Coassembly_bin.29_k141_104979	f__Rhodobacteraceae	(UID3360)	56	582	313	29	550	3	0	0	0	97.12	0.46	33.33
MAG:_uncultured_Sulfitobacter_sp._isolate_H2_Bin_Bin_92_sub_1_genome_assembly	f__Rhodobacteraceae	(UID3360)	56	582	313	18	552	11	1	0	0	96.38	2.88	7.14
MAG:_uncultured_Sulfitobacter_sp._isolate_SRR3967025_bin.6_MetaWRAP_v1.3_MAG_genome_assembly	f__Rhodobacteraceae	(UID3360)	56	582	313	22	548	11	1	0	0	95.96	2.35	28.57
MAG:_Sulfitobacter_litoralis_isolate_Lab_640_Crude_bin.18_k141_10855	f__Rhodobacteraceae	(UID3360)	56	582	313	37	531	14	0	0	0	95.89	2.28	42.86
MAG:_Sulfitobacter_sp._isolate_Bco_8_BcoG_CONTIG2020	f__Rhodobacteraceae	(UID3360)	56	582	313	17	457	102	6	0	0	95.76	18.8	69.17
MAG:_uncultured_Sulfitobacter_sp._isolate_c7aa7673-099f-424b-b76d-a1e9a7826d04_genome_assembly	f__Rhodobacteraceae	(UID3360)	56	582	313	19	543	19	1	0	0	95.45	3.55	4.55
MAG:_Sulfitobacter_sp._isolate_cluster4_bin.36_k119_100314	f__Rhodobacteraceae	(UID3360)	56	582	313	32	550	0	0	0	0	95.42	0	0
MAG_TPA_asm:_Sulfitobacter_pontiacus_isolate_UBA3614_UBA3614_contig_100	f__Rhodobacteraceae	(UID3360)	56	582	313	36	543	3	0	0	0	95.36	0.28	0
MAG_TPA_asm:_uncultured_Sulfitobacter_sp._isolate_ERR3589581_concoct_147_genome_assembly	f__Rhodobacteraceae	(UID3360)	56	582	313	44	536	2	0	0	0	95.23	0.48	50
MAG:_Sulfitobacter_sp._isolate_LH_M11_k141_1014766	f__Rhodobacteraceae	(UID3360)	56	582	313	30	542	10	0	0	0	94.82	1.34	60
MAG:_uncultured_Sulfitobacter_sp._isolate_SRR3965758_bin.3_MetaWRAP_v1.3_MAG_genome_assembly	f__Rhodobacteraceae	(UID3360)	56	582	313	35	537	10	0	0	0	94.59	2.05	60
MAG:_uncultured_Sulfitobacter_sp._isolate_SRR3967319_bin.13_MetaWRAP_v1.3_MAG_genome_assembly	f__Rhodobacteraceae	(UID3360)	56	582	313	33	535	13	1	0	0	94.53	2.58	37.5
MAG:_Sulfitobacter_sp._isolate_GLR163_c_000000002632	f__Rhodobacteraceae	(UID3360)	56	582	313	39	535	8	0	0	0	94.28	1.65	50
MAG:_Sulfitobacter_brevis_isolate_LH_M12_k141_1030586	f__Rhodobacteraceae	(UID3360)	56	582	313	70	511	1	0	0	0	93.89	0.32	100
MAG:_uncultured_Sulfitobacter_sp._isolate_SRR3965592_bin.1_MetaWRAP_v1.3_MAG_genome_assembly	f__Rhodobacteraceae	(UID3360)	56	582	313	30	536	16	0	0	0	93.88	2.93	12.5
MAG:_uncultured_Sulfitobacter_sp._isolate_SRR3965586_bin.14_MetaWRAP_v1.3_MAG_genome_assembly	f__Rhodobacteraceae	(UID3360)	56	582	313	63	502	17	0	0	0	93.25	2.78	47.06
MAG:_Sulfitobacter_sp._isolate_SS_bin_37_k127_1019227	f__Rhodobacteraceae	(UID3360)	56	582	313	45	528	9	0	0	0	93.1	1.19	55.56
MAG:_uncultured_Sulfitobacter_sp._isolate_FRAM18_bin033_genome_assembly	f__Rhodobacteraceae	(UID3356)	67	615	329	67	546	2	0	0	0	91.43	0.25	0
MAG:_Sulfitobacter_litoralis_isolate_Lab_640_Diesel_bin.3_k141_100066	f__Rhodobacteraceae	(UID3360)	56	582	313	62	507	13	0	0	0	91.26	2.27	7.69
MAG:_Sulfitobacter_sp._isolate_bin_ak_oxhcr2.034_NODE_10094_length_3726_cov_5.123127	f__Rhodobacteraceae	(UID3360)	56	582	313	50	481	49	2	0	0	90.34	8.99	5.45
MAG:_uncultured_Sulfitobacter_sp._isolate_SRR3961936_bin.11_MetaWRAP_v1.3_MAG_genome_assembly	f__Rhodobacteraceae	(UID3360)	56	582	313	60	512	10	0	0	0	90.1	2.35	10
MAG_TPA_asm:_Sulfitobacter_sp._UBA4523_UBA4523_contig_10048	f__Rhodobacteraceae	(UID3360)	56	582	313	67	513	2	0	0	0	89.58	0.34	50
MAG:_Sulfitobacter_sp._isolate_EAC16_33115	f__Rhodobacteraceae	(UID3360)	56	582	313	55	506	20	1	0	0	89.19	3.94	78.26
MAG:_uncultured_Sulfitobacter_sp._isolate_SRR3963571_bin.5_MetaWRAP_v1.3_MAG_genome_assembly	f__Rhodobacteraceae	(UID3360)	56	582	313	72	493	17	0	0	0	88.9	3.64	23.53
MAG_TPA_asm:_Sulfitobacter_litoralis_isolate_HyVt-341_HyVt-341_k145_131856	f__Rhodobacteraceae	(UID3360)	56	582	313	90	489	3	0	0	0	87.75	0.64	33.33
MAG:_uncultured_Sulfitobacter_sp._isolate_SRR3962777_bin.6_MetaWRAP_v1.3_MAG_genome_assembly	f__Rhodobacteraceae	(UID3360)	56	582	313	75	492	15	0	0	0	87.43	3.45	33.33
MAG:_uncultured_Sulfitobacter_sp._isolate_SRR3965873_bin.2_MetaWRAP_v1.3_MAG_genome_assembly	f__Rhodobacteraceae	(UID3360)	56	582	313	103	453	26	0	0	0	87.15	4.69	34.62
MAG:_uncultured_Sulfitobacter_sp._isolate_SRR3965585_bin.5_MetaWRAP_v1.3_MAG_genome_assembly	f__Rhodobacteraceae	(UID3360)	56	582	313	85	479	18	0	0	0	86.93	2.83	27.78
MAG:_uncultured_Sulfitobacter_sp._isolate_H2_Bin_Bin_32_1_1_genome_assembly	f__Rhodobacteraceae	(UID3360)	56	582	313	103	473	5	1	0	0	86.85	1.34	50
MAG:_Sulfitobacter_sp._isolate_ANT-69_NODE_10040_length_2126_cov_4.298889	f__Rhodobacteraceae	(UID3360)	56	582	313	103	458	21	0	0	0	86.57	3.47	42.86
MAG:_Sulfitobacter_sp._isolate_LH_M53_k141_1005103	f__Rhodobacteraceae	(UID3360)	56	582	313	106	445	31	0	0	0	86.16	3.79	38.71
MAG_TPA_asm:_Sulfitobacter_sp._UBA3610_UBA3610_contig_10028	f__Rhodobacteraceae	(UID3360)	56	582	313	83	484	15	0	0	0	85.64	2.89	13.33
MAG:_Sulfitobacter_sp._isolate_PW8.concoct.47_PW8_100135_length_1655_cov_5.291250	f__Rhodobacteraceae	(UID3360)	56	582	313	92	484	6	0	0	0	85.05	1.12	50
MAG_TPA_asm:_Sulfitobacter_sp._isolate_UBA10699_contig_10014	f__Rhodobacteraceae	(UID3360)	56	582	313	112	463	7	0	0	0	82.75	1.31	28.57
MAG_TPA_asm:_uncultured_Sulfitobacter_sp._isolate_ERR3589572_binner12_92_genome_assembly	f__Rhodobacteraceae	(UID3360)	56	582	313	145	430	7	0	0	0	82.38	1.76	28.57
MAG:_Sulfitobacter_sp._isolate_NORP99_Contig_source1383C_1004	f__Rhodobacteraceae	(UID3360)	56	582	313	130	446	6	0	0	0	81.86	1.7	0
MAG_TPA_asm:_Sulfitobacter_sp._UBA3587_UBA3587_contig_10160	f__Rhodobacteraceae	(UID3360)	56	582	313	115	462	5	0	0	0	81.54	1.22	0
MAG_TPA_asm:_Sulfitobacter_sp._isolate_UBA8688_contig_10299	f__Rhodobacteraceae	(UID3360)	56	582	313	109	467	6	0	0	0	80.1	0.85	0
MAG_TPA_asm:_Sulfitobacter_sp._isolate_UBA9691_contig_10063	f__Rhodobacteraceae	(UID3360)	56	582	313	123	454	5	0	0	0	79.07	0.73	40
MAG_TPA_asm:_Sulfitobacter_sp._isolate_UBA10689_contig_10090	f__Rhodobacteraceae	(UID3360)	56	582	313	122	455	5	0	0	0	78.78	0.76	40
MAG_TPA_asm:_Sulfitobacter_sp._isolate_UBA9184_contig_10273	f__Rhodobacteraceae	(UID3360)	56	582	313	107	471	4	0	0	0	78.1	0.69	75
MAG:_Sulfitobacter_litoralis_isolate_640_Coassembly_bin.33_k141_10076	k__Bacteria (U	ID203)	5449	104	58	47	57	0	0	0	0	77.9	0	0
MAG:_Sulfitobacter_sp._isolate_EC_MBin.38_ECX_1150CoAssmbCtg	f__Rhodobacteraceae	(UID3360)	56	582	313	151	419	12	0	0	0	77.34	2.14	0
MAG:_uncultured_Sulfitobacter_sp._isolate_S3_Bin_Bin_185_sub_1_genome_assembly	k__Bacteria (U	ID203)	5449	104	58	53	51	0	0	0	0	76.21	0	0
MAG_TPA_asm:_Sulfitobacter_pontiacus_isolate_UBA9686_contig_10200	f__Rhodobacteraceae	(UID3360)	56	582	313	144	432	6	0	0	0	74.95	1.03	83.33
MAG_TPA_asm:_Sulfitobacter_pontiacus_isolate_UBA9163_contig_1	k__Bacteria (U	ID203)	5449	104	58	53	51	0	0	0	0	74.14	0	0
MAG:_Sulfitobacter_sp._isolate_cluster3_bin.97_k119_1001049	f__Rhodobacteraceae	(UID3360)	56	582	313	168	378	34	2	0	0	72.46	6.67	45
MAG:_uncultured_Sulfitobacter_sp._isolate_SRR3964650_bin.7_MetaWRAP_v1.3_MAG_genome_assembly	f__Rhodobacteraceae	(UID3360)	56	582	313	173	400	9	0	0	0	71.4	2.48	22.22
MAG_TPA_asm:_Sulfitobacter_sp._isolate_UBA10237_contig_10049	f__Rhodobacteraceae	(UID3360)	56	582	313	179	399	4	0	0	0	71.19	0.83	25
MAG:_Sulfitobacter_sp._isolate_SP236_41022	f__Rhodobacteraceae	(UID3360)	56	582	313	179	396	7	0	0	0	70.47	1.28	42.86
MAG:_Sulfitobacter_sp._isolate_MAG_Ve_Sed_15_k141_1001144	f__Rhodobacteraceae	(UID3360)	56	582	313	189	371	22	0	0	0	69.72	3.74	68.18
MAG:_Sulfitobacter_sp._isolate_MAG_Ve_Sed_17_k141_100881	f__Rhodobacteraceae	(UID3360)	56	582	313	188	381	13	0	0	0	68.72	2.17	61.54
MAG_TPA_asm:_Sulfitobacter_sp._isolate_UWMA-0305_NODE_100343_length_1555_cov_0.076923	f__Rhodobacteraceae	(UID3360)	56	582	313	194	370	18	0	0	0	68.43	2.73	38.89
MAG:_Sulfitobacter_sp._isolate_MAG_Ve_Sed_01_k141_1000422	f__Rhodobacteraceae	(UID3360)	56	582	313	188	374	20	0	0	0	68.28	4.67	60
MAG_TPA_asm:_Sulfitobacter_sp._isolate_UBA11624_contig_100444	f__Rhodobacteraceae	(UID3360)	56	582	313	208	366	8	0	0	0	67.74	1.46	75
MAG:_uncultured_Sulfitobacter_sp._isolate_SRR3960580_bin.1_MetaWRAP_v1.3_MAG_genome_assembly	f__Rhodobacteraceae	(UID3360)	56	582	313	216	352	13	1	0	0	65.75	2.45	12.5
MAG_TPA_asm:_Sulfitobacter_pontiacus_isolate_UBA9680_contig_10041	f__Rhodobacteraceae	(UID3360)	56	582	313	206	375	1	0	0	0	64.97	0.16	0
MAG_TPA_asm:_Sulfitobacter_sp._isolate_UBA10826_contig_10050	f__Rhodobacteraceae	(UID3360)	56	582	313	202	370	10	0	0	0	64.66	1.74	30
MAG:_uncultured_Sulfitobacter_sp._isolate_SRR3963622_bin.14_MetaWRAP_v1.3_MAG_genome_assembly	f__Rhodobacteraceae	(UID3360)	56	582	313	206	371	5	0	0	0	62.37	1.17	0
MAG_TPA_asm:_uncultured_Sulfitobacter_sp._isolate_SRR3933374_bin.5_MetaBAT_v2.12.1_MAG_genome_assembly	f__Rhodobacteraceae	(UID3360)	56	582	313	209	368	5	0	0	0	61.91	0.77	0
MAG:_Sulfitobacter_sp._isolate_CSMAG_716_CSMAG_716_k127_1012977_length_2903_cov_10.0000	k__Bacteria (U	ID203)	5449	104	58	59	43	2	0	0	0	61.52	2.59	100
MAG:_Sulfitobacter_sp._isolate_Site_C6_k127_1000892	f__Rhodobacteraceae	(UID3360)	56	582	313	239	339	4	0	0	0	59.2	1.06	50
MAG:_Sulfitobacter_sp._isolate_cluster3_bin.115_k119_1000238	k__Bacteria (U	ID203)	5449	104	58	64	38	2	0	0	0	58.28	3.45	100
MAG:_uncultured_Sulfitobacter_sp._isolate_R3_Bin_Bin_125_1_genome_assembly	k__Bacteria (U	ID203)	5449	104	58	61	42	1	0	0	0	58.23	1.72	100
MAG:_uncultured_Sulfitobacter_sp._isolate_SRR3965676_bin.4_MetaWRAP_v1.3_MAG_genome_assembly	f__Rhodobacteraceae	(UID3360)	56	582	313	297	280	5	0	0	0	55.66	1.22	20
MAG:_Sulfitobacter_sp._SK025_k141_1004649	f__Rhodobacteraceae	(UID3360)	56	582	313	262	302	17	1	0	0	55.35	3.74	40
MAG:_uncultured_Sulfitobacter_sp._isolate_SRR3965874_bin.5_MetaWRAP_v1.3_MAG_genome_assembly	f__Rhodobacteraceae	(UID3360)	56	582	313	272	301	9	0	0	0	55.21	1.73	0
MAG:_Sulfitobacter_sp._isolate_LH_M54_k141_1005674	k__Bacteria (U	ID203)	5449	104	58	68	36	0	0	0	0	55.17	0	0
MAG:_Sulfitobacter_sp._isolate_SAT1386_138311	f__Rhodobacteraceae	(UID3360)	56	582	313	308	260	14	0	0	0	51.71	3.19	85.71
Sulfitobacter_sp._isolate_AH-578-B22_AH-578-B22_NODE_1	f__Rhodobacteraceae	(UID3360)	56	582	313	285	293	4	0	0	0	51.09	0.48	0
-----------------------------------------------------------------------------------------------------------	-------------------	----------	------------	------------	----------------	------	------	------	----	----	----	----------------	----------------	-------------------------
[2024-02-28 12:55:54] INFO: { Current stage: 0:01:11.466 || Total: 0:54:00.802 }

## Sheet: S3
Table S3. ANI matrix of complete Sulfitobacter genomes
key	3SOLIMAR09	AM1_D1	BL28	BSw21498	CB2047	CI11FA3	D7	DSM10014	DSM109990	DSM110093	DSM110277	DSM14862	EE_36	JK7_1	LC270FC4	M342	M368	NAS	OXR159	OXR199	OXR9	S1704	S190	S223	SC1_11	SC7_37	SCSIOW1865	SCSIOW1866	SK011	SK012	SK025	THAF37	W002	W027	W028	W074		Ani scores were predicted by FastANI
3SOLIMAR09	1	0.754204	0.976412	0.863207	0.976152	0.761503	0.764451	0.974173	0.761426	0.761647	0.975912	0.759183	0.976689	0.753986	0.764303	0.756157	0.756223	0.9735	0.764215	0.975726	0.763851	0.976157	0.749855	0.743313	0.756118	0.756004	0.764509	0.763955	0.751592	0.740544	0.97358	0.759205	0.764064	0.760374	0.976079	0.764707
AM1_D1	0.753357	1	0.758643	0.747117	0.761804	0.760313	0.76557	0.754177	0.76771	0.75413	0.764473	0.759985	0.753435	0.755433	0.765099	0.753483	0.754489	0.758765	0.761604	0.766316	0.772645	0.753368	0.750249	0.734257	0.76008	0.757641	0.781034	0.768458	0.74463	0.731254	0.76439	0.850706	0.760415	0.756794	0.753331	0.759782
BL28	0.976177	0.758468	1	0.863938	0.978994	0.762451	0.76866	0.97487	0.762854	0.762091	0.978611	0.762906	0.977086	0.754	0.768653	0.755	0.75549	0.97316	0.765521	0.977356	0.768615	0.97904	0.750121	0.743357	0.755601	0.755513	0.768768	0.764538	0.751369	0.74034	0.97241	0.765614	0.764902	0.760951	0.979164	0.765157
BSw21498	0.862933	0.746992	0.863546	1	0.862918	0.753127	0.757462	0.863412	0.753251	0.753681	0.861209	0.75601	0.863316	0.747332	0.757406	0.751972	0.75134	0.86295	0.757385	0.860927	0.755267	0.863133	0.743446	0.741069	0.752174	0.753922	0.755057	0.755606	0.74759	0.740154	0.859958	0.751615	0.756528	0.754484	0.8636	0.756845
CB2047	0.974868	0.762631	0.978233	0.862003	1	0.764805	0.767485	0.974311	0.770189	0.761559	0.9768	0.762903	0.975794	0.75327	0.765452	0.75572	0.755591	0.970236	0.765657	0.976692	0.766833	0.977799	0.749563	0.743357	0.763178	0.761172	0.768123	0.766881	0.750869	0.742573	0.971247	0.764233	0.765618	0.761911	0.978401	0.765812
CI11FA3	0.761727	0.760687	0.763174	0.754358	0.764958	1	0.880903	0.762784	0.996508	0.925547	0.764626	0.866979	0.762176	0.753685	0.881657	0.758543	0.758053	0.767664	0.886303	0.764914	0.868857	0.761728	0.74692	0.738792	0.76106	0.761111	0.871395	0.869216	0.75192	0.739399	0.76636	0.763627	0.880803	0.893809	0.762064	0.880714
D7	0.76533	0.766731	0.768875	0.758158	0.768481	0.881125	1	0.7657	0.880358	0.877048	0.76809	0.868592	0.765815	0.755865	0.981291	0.7616	0.761869	0.768362	0.959366	0.770939	0.888756	0.767967	0.75143	0.740635	0.764274	0.763998	0.890483	0.885622	0.754015	0.741738	0.767184	0.772701	0.96014	0.88273	0.765162	0.981585
DSM10014	0.974059	0.755602	0.975065	0.863741	0.975264	0.762384	0.764508	1	0.762466	0.762643	0.974945	0.761108	0.975556	0.754359	0.764617	0.755549	0.755767	0.972039	0.766373	0.974808	0.764405	0.975265	0.749848	0.742827	0.755695	0.755609	0.76441	0.76413	0.751395	0.741015	0.972525	0.759909	0.764344	0.762591	0.975208	0.765218
DSM109990	0.761516	0.768743	0.761983	0.754141	0.770449	0.995945	0.880562	0.761563	1	0.928945	0.768974	0.866935	0.760906	0.752662	0.880311	0.757971	0.757145	0.761708	0.884336	0.768779	0.86578	0.760814	0.747227	0.738565	0.764271	0.762135	0.866476	0.866826	0.752238	0.739673	0.769975	0.766759	0.88019	0.893034	0.761381	0.880412
DSM110093	0.761987	0.754875	0.761807	0.753842	0.761536	0.924789	0.876024	0.762891	0.930131	1	0.759315	0.86376	0.762263	0.751547	0.876512	0.757282	0.757195	0.761264	0.874737	0.760629	0.855854	0.762099	0.746471	0.738938	0.756682	0.757496	0.857445	0.857529	0.752684	0.739497	0.761628	0.759304	0.876588	0.869926	0.761775	0.875676
DSM110277	0.975295	0.76608	0.978196	0.860825	0.977305	0.767156	0.769087	0.974308	0.771419	0.760427	1	0.765363	0.975967	0.754428	0.768965	0.75588	0.756334	0.970821	0.766927	0.997214	0.768843	0.978014	0.750872	0.744527	0.765603	0.762566	0.773957	0.768007	0.75151	0.742352	0.973597	0.768759	0.762873	0.761647	0.977643	0.763883
DSM14862	0.760376	0.759501	0.763417	0.757358	0.763609	0.865752	0.867442	0.761818	0.865322	0.864023	0.763854	1	0.76173	0.754372	0.869391	0.757498	0.758098	0.762092	0.863251	0.777701	0.850697	0.76083	0.747021	0.739357	0.760558	0.75944	0.852476	0.851486	0.751342	0.741341	0.767627	0.772425	0.865342	0.871764	0.760556	0.86513
EE_36	0.97625	0.754231	0.97696	0.86345	0.976514	0.76114	0.765236	0.975335	0.760823	0.7619	0.976384	0.761131	1	0.753646	0.765403	0.755485	0.755519	0.972826	0.766188	0.97557	0.765045	0.976771	0.749693	0.743653	0.755596	0.756314	0.765009	0.764333	0.752096	0.741689	0.973641	0.759053	0.764576	0.761933	0.976421	0.765394
JK7_1	0.753088	0.756483	0.753076	0.746874	0.753058	0.752004	0.755057	0.753171	0.752139	0.750377	0.753016	0.752967	0.752898	1	0.756976	0.74763	0.747736	0.753134	0.755851	0.755156	0.758978	0.75314	0.765804	0.750558	0.748	0.747846	0.758372	0.758539	0.740881	0.738382	0.755791	0.759291	0.755377	0.75285	0.753012	0.755246
LC270FC4	0.764849	0.76593	0.768789	0.758195	0.766122	0.880927	0.97836	0.765344	0.879728	0.876625	0.768069	0.868118	0.765422	0.757584	1	0.759873	0.760232	0.774216	0.956819	0.780326	0.887384	0.766714	0.74966	0.740013	0.761771	0.76266	0.887084	0.886843	0.753227	0.740867	0.771078	0.774782	0.958274	0.880667	0.765457	0.980571
M342	0.754369	0.753095	0.754824	0.751361	0.754879	0.757187	0.759706	0.754578	0.756951	0.756706	0.754478	0.7565	0.754732	0.747276	0.75928	1	0.885371	0.754674	0.759159	0.754678	0.759775	0.754534	0.745231	0.740586	0.884727	0.96251	0.759779	0.759881	0.760689	0.742558	0.754876	0.760194	0.759433	0.756649	0.754441	0.759715
M368	0.754981	0.754686	0.755131	0.750831	0.755266	0.756438	0.759665	0.755183	0.75628	0.755932	0.755251	0.756265	0.755178	0.748274	0.759293	0.885864	1	0.754972	0.759205	0.75523	0.759873	0.75509	0.746341	0.740773	0.985395	0.885755	0.759586	0.759516	0.760043	0.741395	0.754766	0.760514	0.759662	0.756863	0.755326	0.759651
NAS	0.972509	0.758549	0.972353	0.862527	0.970844	0.768902	0.767601	0.971801	0.762076	0.76182	0.970821	0.76129	0.972258	0.753421	0.773797	0.755342	0.756463	1	0.778001	0.969461	0.770665	0.972926	0.749595	0.743286	0.756906	0.757061	0.770773	0.768716	0.751501	0.741026	0.994032	0.767547	0.763718	0.760969	0.97324	0.765322
OXR159	0.763698	0.761587	0.765303	0.757502	0.765437	0.885867	0.958422	0.765451	0.88371	0.87508	0.764704	0.863098	0.765883	0.754784	0.956833	0.759857	0.760631	0.775873	1	0.770363	0.887888	0.764216	0.749079	0.738321	0.761714	0.762185	0.886269	0.886519	0.753064	0.739706	0.774304	0.764918	0.949451	0.884986	0.763888	0.956304
OXR199	0.975128	0.766724	0.976574	0.860584	0.977387	0.765651	0.771713	0.974233	0.769221	0.760377	0.997031	0.778549	0.975191	0.755984	0.781244	0.756315	0.75626	0.968572	0.77135	1	0.771365	0.97677	0.750229	0.743094	0.764542	0.761554	0.775385	0.767887	0.752225	0.741791	0.97105	0.778132	0.762682	0.761448	0.976582	0.762757
OXR9	0.76361	0.772936	0.768429	0.756141	0.768193	0.869496	0.888268	0.764451	0.866578	0.856895	0.768248	0.851895	0.76454	0.75964	0.888901	0.760851	0.761566	0.771449	0.889043	0.771213	1	0.76401	0.752481	0.739288	0.764933	0.765715	0.958227	0.956323	0.753372	0.740184	0.767302	0.77701	0.887439	0.866906	0.763149	0.881895
S1704	0.975902	0.75541	0.979016	0.864221	0.978663	0.762695	0.768397	0.97519	0.762752	0.76272	0.978576	0.760932	0.976648	0.755334	0.767057	0.756362	0.75654	0.973531	0.765999	0.978045	0.765396	1	0.750743	0.744372	0.756771	0.756781	0.767752	0.765474	0.752088	0.74149	0.973901	0.759957	0.764466	0.763208	0.978575	0.766688
S190	0.749697	0.751245	0.749671	0.744458	0.749547	0.747121	0.749957	0.749696	0.747236	0.746163	0.750145	0.746599	0.749879	0.766389	0.749198	0.746726	0.746419	0.749377	0.749007	0.750131	0.753051	0.749516	1	0.747241	0.746919	0.74693	0.752738	0.751881	0.740014	0.736384	0.749851	0.75317	0.749372	0.747155	0.749472	0.748894
S223	0.743412	0.734478	0.743486	0.740926	0.743403	0.737951	0.73941	0.743247	0.738016	0.737968	0.743497	0.737405	0.743635	0.750908	0.739773	0.741856	0.740523	0.743109	0.738878	0.743539	0.738395	0.743357	0.747181	1	0.740606	0.741283	0.738451	0.738033	0.735948	0.736638	0.743353	0.738356	0.738772	0.737081	0.743572	0.739191
SC1_11	0.755753	0.760449	0.755764	0.751514	0.762969	0.760032	0.762334	0.755867	0.764026	0.756743	0.763868	0.760105	0.756028	0.749022	0.762272	0.884734	0.984355	0.75693	0.760776	0.763692	0.763386	0.756165	0.748145	0.741104	1	0.887295	0.764145	0.763108	0.761042	0.741766	0.762756	0.765449	0.759935	0.757481	0.755955	0.759378
SC7_37	0.755294	0.757389	0.755275	0.753891	0.760403	0.760253	0.762357	0.755828	0.761854	0.757275	0.760467	0.759306	0.755327	0.748201	0.762428	0.962464	0.885678	0.755984	0.761768	0.759998	0.763787	0.755454	0.747653	0.740623	0.887401	1	0.764888	0.763676	0.761312	0.742679	0.76003	0.762387	0.760335	0.757517	0.75554	0.76049
SCSIOW1865	0.765337	0.781952	0.769708	0.757441	0.769369	0.871489	0.890056	0.766349	0.866983	0.858753	0.773465	0.853176	0.766086	0.759308	0.888842	0.760763	0.761246	0.77225	0.887645	0.774856	0.958019	0.767458	0.75316	0.739608	0.764606	0.764709	1	0.958949	0.753605	0.739497	0.772241	0.785655	0.888897	0.867759	0.765585	0.884412
SCSIOW1866	0.76431	0.769369	0.764599	0.756329	0.767507	0.869304	0.885786	0.764331	0.867109	0.858503	0.767359	0.852542	0.764259	0.759297	0.887902	0.761447	0.761841	0.769098	0.887912	0.769249	0.956825	0.764366	0.752024	0.73905	0.76442	0.764558	0.959545	1	0.752975	0.738978	0.767515	0.770904	0.888322	0.86735	0.763785	0.885367
SK011	0.749702	0.744138	0.749306	0.746715	0.74989	0.750821	0.75287	0.749759	0.750844	0.75051	0.749494	0.749859	0.74982	0.740211	0.752123	0.760409	0.760283	0.749635	0.751669	0.749557	0.751885	0.749496	0.738979	0.734815	0.760323	0.760477	0.751556	0.751915	1	0.742297	0.749815	0.750258	0.752592	0.750388	0.749641	0.752412
SK012	0.739479	0.73055	0.739465	0.739845	0.740298	0.73762	0.738604	0.739508	0.737853	0.738019	0.739968	0.738034	0.739734	0.737423	0.737591	0.742062	0.7414	0.739918	0.737731	0.7402	0.737826	0.739577	0.735506	0.73476	0.740946	0.741333	0.737945	0.737719	0.742907	1	0.739398	0.734619	0.738143	0.737186	0.739832	0.738426
SK025	0.972809	0.764787	0.97191	0.860142	0.972418	0.768247	0.765764	0.971822	0.771073	0.762581	0.974227	0.767367	0.973234	0.756582	0.770224	0.754881	0.754932	0.994042	0.775305	0.973074	0.76721	0.973948	0.749894	0.743456	0.762733	0.760182	0.771321	0.767781	0.751915	0.741425	1	0.769148	0.763206	0.76162	0.974103	0.764741
THAF37	0.75988	0.850986	0.766499	0.752297	0.764064	0.763284	0.772743	0.759389	0.766388	0.758876	0.767126	0.770832	0.759446	0.759238	0.775023	0.760076	0.761266	0.767354	0.765535	0.775225	0.777279	0.759753	0.753471	0.738059	0.765986	0.762735	0.78621	0.769706	0.751576	0.735183	0.768705	1	0.764991	0.761237	0.759597	0.764439
W002	0.763748	0.761176	0.764714	0.757504	0.765498	0.881219	0.96056	0.764521	0.880363	0.877668	0.762532	0.866341	0.764314	0.755346	0.960198	0.761229	0.762134	0.764551	0.950808	0.762331	0.888588	0.764231	0.749667	0.739925	0.761326	0.762021	0.889825	0.889111	0.753912	0.740843	0.763466	0.765149	1	0.882958	0.763923	0.960007
W027	0.760895	0.756839	0.761305	0.754963	0.762067	0.893656	0.881239	0.761834	0.892332	0.8704	0.760941	0.872834	0.762188	0.752271	0.881289	0.757279	0.757698	0.761344	0.884997	0.761357	0.866134	0.762813	0.747508	0.737454	0.757474	0.75776	0.867738	0.866456	0.750812	0.738889	0.761545	0.761572	0.882291	1	0.761294	0.881014
W028	0.975911	0.753972	0.979259	0.863726	0.979397	0.761754	0.764537	0.975149	0.76162	0.761597	0.978329	0.759859	0.976463	0.753891	0.764515	0.756248	0.756242	0.974178	0.76472	0.977875	0.764192	0.978767	0.749322	0.742996	0.756342	0.756986	0.764622	0.763618	0.75139	0.740762	0.9744	0.759016	0.764026	0.761241	1	0.765027
W074	0.763163	0.760072	0.76374	0.756489	0.765019	0.880964	0.981434	0.764045	0.880496	0.876894	0.76234	0.86648	0.764022	0.754865	0.98184	0.760819	0.760976	0.764941	0.957106	0.762101	0.882937	0.764426	0.748682	0.73877	0.760642	0.760835	0.88477	0.885628	0.753145	0.740284	0.764271	0.764787	0.959076	0.881644	0.764686	1

## Sheet: S4
Table S4. dDDH chart of complete Sulfitobacter genomes
Query strain	Subject strain	dDDH (d0, in %)	C.I. (d0, in %)	dDDH (d6, in %)	C.I. (d6, in %)	G+C content difference (in %)		dDDH values were determined by TYGS (Meier-Kolthoff & Göker, 2019)
'W028'	'EE-36'	95.4	[93.2 - 96.9]	95.2	[93.4 - 96.6]	0.12
'W028'	'S1704'	94.9	[92.6 - 96.5]	95.1	[93.2 - 96.5]	0.07
'EE-36'	'DSM10014'	93.8	[91.2 - 95.6]	93.8	[91.7 - 95.5]	0.06
'SC1-11'	'M368'	93.7	[91.1 - 95.6]	94.9	[93.0 - 96.4]	0.06
'W028'	'BL28'	93.7	[91.1 - 95.6]	94.3	[92.2 - 95.8]	0.02
'S1704'	'EE-36'	93	[90.2 - 95.0]	93.4	[91.2 - 95.1]	0.05
'W028'	'DSM10014'	93	[90.3 - 95.1]	93.2	[91.0 - 95.0]	0.07
'S1704'	'BL28'	92.9	[90.1 - 94.9]	93.6	[91.4 - 95.3]	0.05
'W028'	'3SOLIMAR09'	92.5	[89.7 - 94.6]	92.9	[90.6 - 94.7]	0.13
'EE-36'	'BL28'	92.4	[89.5 - 94.5]	93	[90.6 - 94.7]	0.1
'EE-36'	'3SOLIMAR09'	91.9	[89.0 - 94.2]	92.6	[90.2 - 94.4]	0
'S1704'	'3SOLIMAR09'	91.9	[89.0 - 94.1]	92.5	[90.1 - 94.4]	0.06
'DSM10014'	'BL28'	91.9	[88.9 - 94.1]	92.3	[89.8 - 94.2]	0.05
'S1704'	'DSM10014'	91.4	[88.3 - 93.7]	91.9	[89.5 - 93.9]	0.01
'DSM10014'	'3SOLIMAR09'	91.3	[88.3 - 93.7]	91.8	[89.3 - 93.7]	0.06
'OXR-199'	'DSM110277'	90.2	[87.0 - 92.7]	93.8	[91.7 - 95.5]	0.19
'BL28'	'3SOLIMAR09'	90.2	[86.9 - 92.7]	91.1	[88.5 - 93.2]	0.11
'W028'	CB2047'	89.6	[86.3 - 92.2]	91.1	[88.5 - 93.2]	0.19
'S1704'	CB2047'	89	[85.7 - 91.7]	90.6	[87.9 - 92.7]	0.12
'EE-36'	CB2047'	88	[84.5 - 90.8]	89.4	[86.6 - 91.7]	0.07
'B30-2'	'3SOLIMAR09'	87.3	[83.7 - 90.1]	88.7	[85.8 - 91.1]	0.42
'DSM10014'	'B30-2'	87	[83.4 - 89.9]	91.8	[89.3 - 93.8]	0.36
CB2047'	'BL28'	87	[83.5 - 89.9]	89.1	[86.2 - 91.4]	0.17
'DSM10014'	CB2047'	85.7	[82.1 - 88.8]	87.4	[84.4 - 89.9]	0.13
'W028'	'B30-2'	85.6	[81.9 - 88.6]	87.4	[84.3 - 89.9]	0.29
CB2047'	'3SOLIMAR09'	85.5	[81.8 - 88.6]	87.4	[84.4 - 89.9]	0.06
'SK025'	'NAS'	85.3	[81.6 - 88.3]	90.2	[87.5 - 92.4]	0
'W028'	'DSM110277'	84.3	[80.5 - 87.4]	86.7	[83.6 - 89.3]	0.08
'S1704'	'DSM110277'	84.2	[80.4 - 87.4]	86.7	[83.6 - 89.3]	0.01
'W074'	'W002'	84.2	[80.5 - 87.4]	83.9	[80.7 - 86.7]	0.46
'DSM110277'	CB2047'	84.1	[80.4 - 87.3]	86.6	[83.5 - 89.1]	0.11
'BL28'	'B30-2'	83.9	[80.1 - 87.1]	86	[82.9 - 88.6]	0.31
'W002'	'D7'	83.9	[80.2 - 87.1]	83.8	[80.5 - 86.6]	0.25
'EE-36'	'B30-2'	83.7	[79.9 - 86.9]	85.9	[82.7 - 88.5]	0.42
'DSM110277'	'3SOLIMAR09'	83.7	[79.9 - 86.9]	85.9	[82.7 - 88.5]	0.05
'NAS'	'BL28'	83.5	[79.7 - 86.7]	85.4	[82.2 - 88.1]	0.14
'S1704'	'B30-2'	83.3	[79.5 - 86.6]	85.6	[82.4 - 88.2]	0.37
'EE-36'	'DSM110277'	82.9	[79.1 - 86.2]	85.3	[82.2 - 88.0]	0.04
'SK025'	'DSM110277'	82.7	[78.9 - 86.0]	84.9	[81.7 - 87.6]	0.08
'DSM110277'	'DSM10014'	82.5	[78.6 - 85.8]	84.7	[81.5 - 87.4]	0.02
'DSM110277'	'BL28'	82.3	[78.5 - 85.6]	85.2	[82.0 - 87.9]	0.06
'OXR-199'	'SK025'	82.3	[78.5 - 85.6]	84.4	[81.1 - 87.1]	0.12
'W028'	'NAS'	81.8	[77.9 - 85.1]	84.1	[80.8 - 86.8]	0.16
'NAS'	'EE-36'	81.1	[77.2 - 84.4]	83.3	[80.1 - 86.2]	0.04
'NAS'	'3SOLIMAR09'	80.8	[76.9 - 84.2]	83.1	[79.8 - 86.0]	0.04
'M368'	'M342'	79.9	[75.9 - 83.3]	69	[65.6 - 72.3]	0.51
'NAS'	'DSM10014'	79.7	[75.7 - 83.1]	82.1	[78.8 - 85.0]	0.1
'NAS'	'S1704'	79.4	[75.4 - 82.8]	82	[78.7 - 84.9]	0.09
'OXR-9'	'SCSIOW1866'	79	[75.1 - 82.5]	79.3	[75.8 - 82.3]	0.18
'SK025'	'DSM10014'	78.9	[74.9 - 82.4]	81.4	[78.0 - 84.3]	0.09
'SK025'	'3SOLIMAR09'	78.7	[74.8 - 82.2]	81.4	[78.0 - 84.3]	0.03
'SC7-37'	'M368'	78.7	[74.7 - 82.2]	68.2	[64.7 - 71.4]	0.05
'SK025'	'BL28'	78.5	[74.6 - 82.0]	81.1	[77.8 - 84.1]	0.14
'OXR-199'	'3SOLIMAR09'	78.2	[74.3 - 81.7]	81.3	[77.9 - 84.3]	0.15
'SC7-37'	'SC1-11'	77.6	[73.6 - 81.1]	67.6	[64.2 - 70.8]	0.11
'W028'	'SK025'	77.4	[73.4 - 80.9]	80.4	[77.0 - 83.4]	0.16
'OXR-199'	'S1704'	77.2	[73.2 - 80.7]	80.8	[77.4 - 83.7]	0.2
CB2047'	'B30-2'	77	[73.1 - 80.6]	80.2	[76.8 - 83.3]	0.48
'SC7-37'	'M342'	76.9	[72.9 - 80.4]	78.2	[74.7 - 81.3]	0.46
'SK025'	'S1704'	76.8	[72.9 - 80.4]	79.8	[76.4 - 82.9]	0.09
'SK025'	'EE-36'	76.8	[72.8 - 80.3]	79.8	[76.3 - 82.8]	0.04
'OXR-199'	'BL28'	76.7	[72.7 - 80.3]	80.3	[76.9 - 83.3]	0.26
'OXR-199'	CB2047'	76.6	[72.7 - 80.2]	80.3	[76.9 - 83.3]	0.08
'SC1-11'	'M342'	76.6	[72.6 - 80.1]	66.5	[63.1 - 69.7]	0.57
'W074'	'D7'	76.5	[72.5 - 80.0]	80.8	[77.4 - 83.8]	0.21
'SCSIOW1866'	'SCSIOW1865'	76.5	[72.5 - 80.1]	77.5	[74.0 - 80.6]	0.24
'OXR-199'	'W028'	76.2	[72.2 - 79.8]	79.9	[76.5 - 83.0]	0.28
'OXR-199'	'EE-36'	76	[72.0 - 79.5]	79.4	[76.0 - 82.4]	0.15
'SK025'	CB2047'	75.8	[71.8 - 79.4]	78.8	[75.4 - 81.9]	0.03
'OXR-9'	'SCSIOW1865'	75.7	[71.7 - 79.3]	76.8	[73.3 - 79.9]	0.06
'LC.270.F.C4'	'D7'	75.6	[71.7 - 79.2]	79.8	[76.4 - 82.8]	0.18
'DSM109990'	'CI.11.F.A3'	75.5	[71.5 - 79.1]	82.2	[78.9 - 85.1]	0.42
'DSM110277'	'B30-2'	75	[71.0 - 78.6]	78.5	[75.0 - 81.5]	0.37
'NAS'	'B30-2'	75	[71.0 - 78.6]	78.3	[74.8 - 81.4]	0.46
'NAS'	CB2047'	75	[71.1 - 78.6]	78.2	[74.7 - 81.3]	0.03
'BSw21498'	'B30-2'	74.4	[70.4 - 78.0]	62	[58.7 - 65.2]	2.28
'NAS'	'DSM110277'	74.3	[70.4 - 78.0]	77.6	[74.2 - 80.7]	0.08
'OXR-199'	'DSM10014'	74.1	[70.1 - 77.7]	77.5	[74.1 - 80.7]	0.21
'W002'	'SCSIOW1866'	74.1	[70.2 - 77.8]	65.2	[61.8 - 68.4]	1.07
'OXR-199'	'NAS'	73.5	[69.5 - 77.1]	76.7	[73.2 - 79.8]	0.11
'SK025'	'B30-2'	72.4	[68.4 - 76.0]	75.9	[72.5 - 79.1]	0.45
'DSM110093'	'DSM109990'	72	[68.0 - 75.6]	69.2	[65.8 - 72.4]	0.75
'W002'	'LC.270.F.C4'	71.9	[67.9 - 75.6]	73.5	[70.0 - 76.7]	0.43
'SCSIOW1866'	'CI.11.F.A3'	70.6	[66.7 - 74.3]	60	[56.7 - 63.1]	2.3
'W074'	'LC.270.F.C4'	70.5	[66.6 - 74.2]	75.5	[72.0 - 78.6]	0.03
'SCSIOW1866'	'D7'	70	[66.1 - 73.7]	61.8	[58.5 - 65.0]	1.32
'OXR-199'	'B30-2'	69	[65.1 - 72.6]	73.1	[69.6 - 76.3]	0.57
'W074'	'SCSIOW1866'	69	[65.1 - 72.6]	61	[57.8 - 64.2]	1.53
'OXR-9'	'D7'	68.5	[64.6 - 72.2]	61.1	[57.8 - 64.3]	1.14
'W027'	'W002'	68	[64.1 - 71.7]	59.8	[56.5 - 62.9]	1.18
'SCSIOW1865'	'D7'	67.7	[63.8 - 71.3]	60.6	[57.4 - 63.8]	1.07
'SCSIOW1865'	'CI.11.F.A3'	67.6	[63.8 - 71.3]	58.1	[54.9 - 61.2]	2.06
'OXR-159'	'W002'	67.2	[63.4 - 70.9]	68	[64.6 - 71.3]	0.64
'W002'	'CI.11.F.A3'	67.2	[63.4 - 70.9]	59	[55.8 - 62.1]	1.24
'OXR-9'	'W002'	66.8	[62.9 - 70.4]	59.6	[56.4 - 62.8]	0.89
'SCSIOW1866'	'LC.270.F.C4'	66.2	[62.4 - 69.8]	59.1	[55.9 - 62.3]	1.5
'W002'	'SCSIOW1865'	66.1	[62.3 - 69.7]	59.3	[56.0 - 62.4]	0.83
'DSM110093'	'CI.11.F.A3'	65.8	[61.9 - 69.4]	63.5	[60.2 - 66.7]	1.17
'OXR-159'	'SCSIOW1866'	65.4	[61.6 - 69.1]	58.6	[55.4 - 61.7]	1.71
'OXR-159'	'LC.270.F.C4'	65	[61.2 - 68.7]	67.2	[63.8 - 70.4]	0.21
'OXR-9'	'CI.11.F.A3'	64.7	[60.9 - 68.3]	55.7	[52.5 - 58.8]	2.13
'OXR-9'	'LC.270.F.C4'	64.6	[60.8 - 68.2]	58.1	[54.8 - 61.2]	1.32
'W027'	'SCSIOW1866'	64.3	[60.5 - 67.9]	55.4	[52.2 - 58.5]	2.24
'OXR-159'	'D7'	64.2	[60.4 - 67.8]	66.5	[63.1 - 69.8]	0.39
'SCSIOW1866'	'DSM109990'	63.9	[60.2 - 67.6]	55	[51.9 - 58.1]	2.73
'SCSIOW1865'	'LC.270.F.C4'	63.8	[60.1 - 67.5]	57.5	[54.3 - 60.6]	1.26
'W027'	'D7'	63.8	[60.0 - 67.4]	56.7	[53.5 - 59.8]	0.93
'W074'	'SCSIOW1865'	63.6	[59.9 - 67.2]	57	[53.8 - 60.1]	1.29
'OXR-159'	'W074'	63.3	[59.5 - 66.9]	65.7	[62.3 - 68.9]	0.18
'W074'	'W027'	63.2	[59.4 - 66.8]	56.2	[53.0 - 59.3]	0.71
'OXR-9'	'W074'	62.9	[59.2 - 66.5]	56.3	[53.2 - 59.4]	1.35
'BSw21498'	'3SOLIMAR09'	62.9	[59.2 - 66.5]	54	[50.8 - 57.1]	1.86
'OXR-9'	'OXR-159'	62.6	[58.9 - 66.2]	56.6	[53.5 - 59.8]	1.53
'D7'	'CI.11.F.A3'	62.5	[58.8 - 66.1]	55.6	[52.5 - 58.7]	0.99
'W074'	'CI.11.F.A3'	62.1	[58.4 - 65.7]	55.3	[52.1 - 58.4]	0.77
'EE-36'	'BSw21498'	62.1	[58.4 - 65.7]	53.3	[50.2 - 56.4]	1.87
'BSw21498'	'BL28'	61.9	[58.2 - 65.5]	53.2	[50.1 - 56.3]	1.97
'W028'	'BSw21498'	61.7	[58.0 - 65.3]	53.1	[50.0 - 56.2]	1.99
'W002'	'DSM109990'	61.4	[57.7 - 65.0]	54.7	[51.5 - 57.8]	1.66
'DSM10014'	'BSw21498'	61.4	[57.7 - 65.0]	52.9	[49.8 - 56.0]	1.92
'S1704'	'BSw21498'	61	[57.3 - 64.6]	52.6	[49.5 - 55.7]	1.92
'W027'	'CI.11.F.A3'	60.8	[57.1 - 64.4]	55.7	[52.6 - 58.8]	0.06
'LC.270.F.C4'	'CI.11.F.A3'	60.1	[56.5 - 63.7]	53.9	[50.8 - 57.0]	0.8
'OXR-9'	'DSM109990'	59.7	[56.1 - 63.3]	51.9	[48.9 - 55.0]	2.55
'SCSIOW1866'	'DSM110093'	59.6	[55.9 - 63.1]	51.1	[48.0 - 54.1]	3.48
'W002'	'DSM110093'	58.8	[55.1 - 62.3]	52.4	[49.3 - 55.5]	2.41
'DSM109990'	'D7'	58.7	[55.1 - 62.2]	52.7	[49.6 - 55.7]	1.41
'OXR-9'	'W027'	58.6	[55.0 - 62.1]	51.2	[48.2 - 54.3]	2.06
'SCSIOW1865'	'DSM109990'	58.6	[55.0 - 62.1]	51.2	[48.1 - 54.2]	2.49
CB2047'	'BSw21498'	58.3	[54.7 - 61.8]	50.7	[47.7 - 53.8]	1.8
'DSM110277'	'BSw21498'	58.1	[54.5 - 61.7]	50.6	[47.6 - 53.7]	1.91
'OXR-159'	'SCSIOW1865'	58	[54.4 - 61.5]	52.9	[49.8 - 56.0]	1.47
'W027'	'LC.270.F.C4'	58	[54.4 - 61.5]	52.3	[49.2 - 55.3]	0.74
'OXR-159'	'CI.11.F.A3'	57.9	[54.3 - 61.4]	52.7	[49.6 - 55.7]	0.59
'W074'	'DSM14862'	57.9	[54.2 - 61.4]	50.7	[47.7 - 53.8]	1.78
'NAS'	'BSw21498'	57.8	[54.2 - 61.3]	50.3	[47.3 - 53.4]	1.83
'THAF37'	'AM1-D1'	57.3	[53.7 - 60.8]	48.8	[45.8 - 51.9]	1.21
'W027'	'SCSIOW1865'	57	[53.4 - 60.5]	50.2	[47.1 - 53.2]	2
'W074'	'DSM109990'	56.8	[53.2 - 60.3]	51.3	[48.2 - 54.4]	1.2
'W074'	'DSM110093'	56.8	[53.3 - 60.3]	51	[47.9 - 54.1]	1.95
'W027'	'DSM14862'	56.2	[52.7 - 59.7]	50.1	[47.1 - 53.2]	1.07
'DSM14862'	'D7'	56.2	[52.7 - 59.7]	49.7	[46.7 - 52.8]	2
'DSM14862'	'CI.11.F.A3'	56.2	[52.6 - 59.7]	49.5	[46.5 - 52.6]	1.01
'SCSIOW1865'	'DSM14862'	56.1	[52.5 - 59.6]	48.2	[45.2 - 51.3]	3.07
'SCSIOW1866'	'DSM14862'	56.1	[52.5 - 59.6]	48.1	[45.1 - 51.2]	3.31
'OXR-159'	'W027'	55.9	[52.4 - 59.4]	51.1	[48.0 - 54.1]	0.53
'W027'	'DSM109990'	55.7	[52.2 - 59.2]	51.7	[48.6 - 54.8]	0.49
'LC.270.F.C4'	'DSM109990'	55.6	[52.1 - 59.1]	50.4	[47.3 - 53.5]	1.23
'LC.270.F.C4'	'DSM14862'	55.5	[52.0 - 59.0]	49.3	[46.3 - 52.4]	1.81
'SK025'	'BSw21498'	55.5	[52.0 - 59.0]	48.7	[45.6 - 51.7]	1.83
'W002'	'DSM14862'	55.4	[51.9 - 58.9]	48.8	[45.8 - 51.9]	2.25
'OXR-199'	'BSw21498'	55.4	[51.8 - 58.8]	48.6	[45.6 - 51.7]	1.71
'SCSIOW1865'	'DSM110093'	55	[51.4 - 58.5]	47.9	[44.8 - 50.9]	3.24
'DSM110093'	'D7'	54.3	[50.8 - 57.8]	49.1	[46.0 - 52.1]	2.16
'W027'	'DSM110093'	54.1	[50.6 - 57.5]	48.4	[45.4 - 51.4]	1.23
'OXR-9'	'DSM14862'	53.5	[50.0 - 57.0]	46.4	[43.4 - 49.4]	3.13
'OXR-9'	'DSM110093'	53.4	[49.9 - 56.9]	46.7	[43.6 - 49.7]	3.3
'LC.270.F.C4'	'DSM110093'	53.1	[49.6 - 56.5]	48.1	[45.1 - 51.1]	1.98
'DSM14862'	'DSM109990'	52.9	[49.4 - 56.4]	47.2	[44.2 - 50.2]	0.59
'OXR-159'	'DSM109990'	52	[48.5 - 55.4]	48	[45.0 - 51.0]	1.02
'OXR-159'	'DSM110093'	50.5	[47.1 - 53.9]	46.1	[43.1 - 49.2]	1.77
'DSM14862'	'DSM110093'	50.4	[47.0 - 53.8]	45.1	[42.1 - 48.2]	0.16
'OXR-159'	'DSM14862'	50.2	[46.7 - 53.6]	45	[42.0 - 48.1]	1.6
'S190'	'JK7-1'	21.6	[18.4 - 25.3]	20.4	[17.6 - 23.4]	2.21
'THAF37'	'SCSIOW1865'	21.2	[18.0 - 24.8]	20.4	[17.7 - 23.5]	1.06
'SCSIOW1865'	'AM1-D1'	20.3	[17.1 - 23.9]	19.6	[16.9 - 22.6]	2.27
'OXR-9'	'THAF37'	20.3	[17.1 - 23.9]	19.6	[16.9 - 22.6]	1
'OXR-9'	'BL28'	20	[16.8 - 23.6]	19.2	[16.5 - 22.2]	1.88
'OXR-9'	'NAS'	19.9	[16.8 - 23.6]	19.2	[16.5 - 22.3]	2.02
'THAF37'	'D7'	19.9	[16.7 - 23.5]	19.1	[16.4 - 22.2]	2.14
'OXR-199'	'LC.270.F.C4'	19.8	[16.6 - 23.4]	19.3	[16.6 - 22.3]	0.81
'SCSIOW1866'	'S1704'	19.8	[16.6 - 23.4]	19	[16.3 - 22.0]	2.11
'OXR-9'	'OXR-199'	19.7	[16.5 - 23.3]	19	[16.3 - 22.0]	2.14
'SK025'	'SCSIOW1865'	19.7	[16.5 - 23.3]	19	[16.3 - 22.0]	1.96
'SCSIOW1866'	'3SOLIMAR09'	19.7	[16.5 - 23.3]	18.9	[16.2 - 21.9]	2.17
'SCSIOW1866'	'B30-2'	19.7	[16.5 - 23.3]	18.9	[16.2 - 21.9]	1.75
'OXR-9'	'B30-2'	19.7	[16.6 - 23.3]	18.9	[16.2 - 21.9]	1.57
'OXR-199'	'SCSIOW1865'	19.6	[16.4 - 23.2]	19	[16.3 - 22.1]	2.07
'OXR-9'	'AM1-D1'	19.6	[16.5 - 23.2]	19	[16.3 - 22.0]	2.21
'OXR-9'	'S1704'	19.6	[16.4 - 23.2]	18.8	[16.1 - 21.8]	1.93
'SCSIOW1865'	'DSM110277'	19.5	[16.4 - 23.1]	19	[16.3 - 22.0]	1.88
'D7'	'BL28'	19.5	[16.4 - 23.1]	18.9	[16.2 - 21.9]	0.74
'EE-36'	'D7'	19.5	[16.3 - 23.1]	18.8	[16.1 - 21.8]	0.85
'W002'	'S1704'	19.5	[16.3 - 23.1]	18.8	[16.1 - 21.8]	1.05
'W002'	'B30-2'	19.5	[16.4 - 23.1]	18.8	[16.1 - 21.8]	0.68
'OXR-9'	'EE-36'	19.5	[16.3 - 23.1]	18.7	[16.0 - 21.7]	1.98
'SCSIOW1866'	'BL28'	19.5	[16.3 - 23.1]	18.7	[16.1 - 21.8]	2.06
'SCSIOW1866'	'EE-36'	19.5	[16.3 - 23.0]	18.7	[16.0 - 21.7]	2.16
'SCSIOW1866'	'NAS'	19.4	[16.2 - 23.0]	18.8	[16.1 - 21.8]	2.2
'S1704'	'D7'	19.4	[16.2 - 23.0]	18.7	[16.0 - 21.7]	0.8
'OXR-9'	'SK025'	19.4	[16.2 - 23.0]	18.7	[16.1 - 21.8]	2.02
'OXR-9'	CB2047'	19.4	[16.2 - 22.9]	18.7	[16.0 - 21.7]	2.05
'OXR-9'	'W028'	19.4	[16.2 - 23.0]	18.7	[16.0 - 21.7]	1.86
'OXR-159'	'NAS'	19.3	[16.1 - 22.9]	18.8	[16.1 - 21.8]	0.49
'NAS'	'LC.270.F.C4'	19.3	[16.2 - 22.9]	18.8	[16.1 - 21.8]	0.7
'OXR-9'	'DSM110277'	19.3	[16.2 - 22.9]	18.7	[16.0 - 21.7]	1.94
'SCSIOW1865'	'BL28'	19.3	[16.1 - 22.9]	18.7	[16.0 - 21.7]	1.82
'W002'	'DSM10014'	19.3	[16.2 - 22.9]	18.7	[16.0 - 21.7]	1.04
'W002'	'BL28'	19.3	[16.1 - 22.9]	18.6	[15.9 - 21.6]	0.99
'W002'	'EE-36'	19.3	[16.2 - 22.9]	18.6	[16.0 - 21.7]	1.1
'LC.270.F.C4'	'DSM10014'	19.3	[16.1 - 22.8]	18.6	[15.9 - 21.6]	0.6
'OXR-9'	'DSM10014'	19.3	[16.2 - 22.9]	18.6	[15.9 - 21.6]	1.92
'SCSIOW1865'	'B30-2'	19.3	[16.2 - 22.9]	18.6	[15.9 - 21.6]	1.51
'THAF37'	'LC.270.F.C4'	19.2	[16.1 - 22.8]	18.7	[16.1 - 21.7]	2.32
'SCSIOW1865'	'NAS'	19.2	[16.0 - 22.7]	18.6	[15.9 - 21.6]	1.96
'LC.270.F.C4'	'BL28'	19.2	[16.1 - 22.8]	18.6	[15.9 - 21.6]	0.56
'D7'	CB2047'	19.2	[16.1 - 22.8]	18.6	[16.0 - 21.6]	0.91
'THAF37'	'SCSIOW1866'	19.2	[16.1 - 22.8]	18.6	[15.9 - 21.6]	0.82
'SCSIOW1866'	CB2047'	19.2	[16.1 - 22.8]	18.6	[15.9 - 21.6]	2.23
'SCSIOW1866'	'AM1-D1'	19.2	[16.0 - 22.8]	18.6	[15.9 - 21.6]	2.03
'W074'	'3SOLIMAR09'	19.2	[16.0 - 22.8]	18.5	[15.9 - 21.5]	0.64
'W002'	'3SOLIMAR09'	19.2	[16.0 - 22.7]	18.5	[15.8 - 21.5]	1.1
'W028'	'D7'	19.2	[16.1 - 22.8]	18.6	[15.9 - 21.6]	0.72
'OXR-9'	'3SOLIMAR09'	19.2	[16.0 - 22.8]	18.5	[15.8 - 21.5]	1.99
'SCSIOW1866'	'DSM10014'	19.2	[16.0 - 22.8]	18.5	[15.8 - 21.5]	2.1
'W028'	'SCSIOW1866'	19.2	[16.0 - 22.8]	18.5	[15.8 - 21.5]	2.04
'SK025'	'SCSIOW1866'	19.1	[16.0 - 22.7]	18.5	[15.9 - 21.5]	2.2
'W074'	'EE-36'	19.1	[16.0 - 22.7]	18.5	[15.8 - 21.5]	0.63
'D7'	'3SOLIMAR09'	19.1	[16.0 - 22.7]	18.5	[15.8 - 21.5]	0.85
'LC.270.F.C4'	'EE-36'	19.1	[16.0 - 22.7]	18.5	[15.8 - 21.5]	0.66
'W028'	'W002'	19.1	[15.9 - 22.7]	18.4	[15.8 - 21.5]	0.97
'DSM10014'	'D7'	19.1	[16.0 - 22.7]	18.5	[15.8 - 21.5]	0.79
'D7'	'B30-2'	19.1	[15.9 - 22.7]	18.4	[15.8 - 21.4]	0.43
'LC.270.F.C4'	'B30-2'	19.1	[16.0 - 22.7]	18.4	[15.8 - 21.4]	0.25
'OXR-199'	'D7'	19	[15.9 - 22.6]	18.6	[15.9 - 21.6]	1
'W074'	'S1704'	19	[15.8 - 22.6]	18.4	[15.7 - 21.4]	0.58
'S1704'	'LC.270.F.C4'	19	[15.9 - 22.6]	18.4	[15.7 - 21.4]	0.61
'W074'	'W028'	19	[15.9 - 22.6]	18.4	[15.8 - 21.4]	0.51
'SCSIOW1865'	'DSM10014'	19	[15.8 - 22.6]	18.4	[15.7 - 21.4]	1.86
'OXR-159'	'SK025'	18.9	[15.8 - 22.5]	18.5	[15.8 - 21.5]	0.49
'DSM110277'	'D7'	18.9	[15.8 - 22.5]	18.4	[15.7 - 21.4]	0.81
'NAS'	'D7'	18.9	[15.8 - 22.5]	18.4	[15.7 - 21.4]	0.89
'SCSIOW1865'	'S1704'	18.9	[15.8 - 22.5]	18.3	[15.6 - 21.3]	1.87
'LC.270.F.C4'	'3SOLIMAR09'	18.9	[15.8 - 22.5]	18.3	[15.7 - 21.3]	0.67
'W074'	'DSM10014'	18.9	[15.8 - 22.5]	18.3	[15.6 - 21.3]	0.57
'W074'	'BL28'	18.9	[15.8 - 22.5]	18.3	[15.6 - 21.3]	0.53
'W074'	'B30-2'	18.9	[15.8 - 22.5]	18.3	[15.6 - 21.3]	0.22
'W002'	'THAF37'	18.9	[15.7 - 22.4]	18.3	[15.6 - 21.3]	1.89
'SK025'	'LC.270.F.C4'	18.8	[15.7 - 22.4]	18.4	[15.7 - 21.4]	0.7
'LC.270.F.C4'	'DSM110277'	18.8	[15.7 - 22.4]	18.3	[15.6 - 21.3]	0.62
'SCSIOW1866'	'DSM110277'	18.8	[15.6 - 22.3]	18.2	[15.6 - 21.2]	2.12
'OXR-159'	'EE-36'	18.8	[15.7 - 22.4]	18.3	[15.6 - 21.3]	0.45
'W028'	'LC.270.F.C4'	18.8	[15.7 - 22.4]	18.2	[15.6 - 21.2]	0.54
'SK011'	'M342'	18.8	[15.7 - 22.4]	18.2	[15.5 - 21.2]	1.42
'OXR-199'	'THAF37'	18.7	[15.6 - 22.3]	18.4	[15.7 - 21.4]	3.13
'OXR-199'	'SCSIOW1866'	18.7	[15.6 - 22.3]	18.2	[15.5 - 21.2]	2.31
'SCSIOW1865'	CB2047'	18.7	[15.6 - 22.3]	18.2	[15.5 - 21.2]	1.99
'W002'	CB2047'	18.7	[15.6 - 22.3]	18.2	[15.5 - 21.2]	1.16
'W074'	CB2047'	18.7	[15.6 - 22.3]	18.2	[15.5 - 21.2]	0.7
'LC.270.F.C4'	CB2047'	18.7	[15.5 - 22.2]	18.1	[15.5 - 21.1]	0.73
'W002'	'NAS'	18.7	[15.6 - 22.3]	18.2	[15.5 - 21.2]	1.14
'W028'	'SCSIOW1865'	18.7	[15.5 - 22.2]	18.1	[15.4 - 21.1]	1.8
'THAF37'	'JK7-1'	18.7	[15.6 - 22.3]	18.1	[15.5 - 21.1]	0.38
'SK025'	'D7'	18.6	[15.5 - 22.2]	18.1	[15.5 - 21.1]	0.88
'OXR-159'	'DSM10014'	18.6	[15.5 - 22.2]	18.1	[15.5 - 21.1]	0.39
'OXR-159'	'BL28'	18.6	[15.5 - 22.2]	18.1	[15.4 - 21.0]	0.35
'OXR-159'	'B30-2'	18.6	[15.5 - 22.2]	18	[15.4 - 21.0]	0.04
'W002'	'DSM110277'	18.6	[15.5 - 22.2]	18.1	[15.4 - 21.1]	1.05
'SK011'	'SC7-37'	18.6	[15.4 - 22.1]	17.9	[15.3 - 20.9]	1.88
'OXR-199'	'OXR-159'	18.5	[15.4 - 22.0]	18.1	[15.4 - 21.1]	0.6
'OXR-159'	'S1704'	18.5	[15.3 - 22.0]	18	[15.3 - 20.9]	0.4
'OXR-159'	'3SOLIMAR09'	18.5	[15.3 - 22.0]	17.9	[15.3 - 20.9]	0.46
'SCSIOW1865'	'EE-36'	18.5	[15.4 - 22.1]	18	[15.3 - 21.0]	1.92
'SCSIOW1865'	'3SOLIMAR09'	18.5	[15.4 - 22.1]	18	[15.4 - 21.0]	1.93
'W074'	'DSM110277'	18.5	[15.4 - 22.1]	18	[15.3 - 21.0]	0.59
'W002'	'SK025'	18.5	[15.3 - 22.0]	17.9	[15.3 - 20.9]	1.13
'W074'	'NAS'	18.4	[15.3 - 22.0]	18	[15.3 - 21.0]	0.67
'OXR-159'	'W028'	18.4	[15.3 - 22.0]	17.9	[15.3 - 20.9]	0.33
'OXR-199'	'W002'	18.4	[15.3 - 22.0]	17.9	[15.2 - 20.9]	1.25
'W074'	'THAF37'	18.4	[15.3 - 22.0]	17.9	[15.2 - 20.9]	2.35
'NAS'	'CI.11.F.A3'	18.3	[15.2 - 21.8]	17.9	[15.3 - 20.9]	0.1
'OXR-199'	'W074'	18.3	[15.2 - 21.9]	17.8	[15.2 - 20.8]	0.78
'SK025'	'DSM109990'	18.2	[15.1 - 21.8]	17.9	[15.2 - 20.9]	0.53
'THAF37'	'DSM110277'	18.2	[15.1 - 21.7]	17.8	[15.2 - 20.8]	2.94
'OXR-159'	'DSM110277'	18.2	[15.1 - 21.7]	17.8	[15.1 - 20.7]	0.41
'OXR-159'	CB2047'	18.2	[15.1 - 21.7]	17.7	[15.1 - 20.7]	0.52
'W074'	'SK025'	18.2	[15.1 - 21.7]	17.7	[15.1 - 20.7]	0.67
'W027'	'S1704'	18.2	[15.1 - 21.8]	17.7	[15.1 - 20.7]	0.13
'W028'	'W027'	18.2	[15.1 - 21.8]	17.7	[15.1 - 20.7]	0.2
'SK011'	'M368'	18.2	[15.1 - 21.7]	17.6	[15.0 - 20.6]	1.93
'SK025'	'CI.11.F.A3'	18.1	[15.0 - 21.6]	17.7	[15.1 - 20.7]	0.11
'CI.11.F.A3'	'B30-2'	18.1	[15.0 - 21.7]	17.7	[15.1 - 20.7]	0.56
'OXR-9'	'JK7-1'	18.1	[15.0 - 21.6]	17.6	[15.0 - 20.6]	1.38
'S1704'	'DSM110093'	18	[14.9 - 21.5]	17.6	[14.9 - 20.6]	1.36
'DSM110093'	'B30-2'	18	[15.0 - 21.6]	17.6	[15.0 - 20.6]	1.73
'W027'	'BL28'	18	[14.9 - 21.6]	17.6	[14.9 - 20.5]	0.18
'W027'	'3SOLIMAR09'	18	[15.0 - 21.6]	17.6	[15.0 - 20.6]	0.08
'W027'	'B30-2'	18	[14.9 - 21.6]	17.6	[14.9 - 20.5]	0.5
'OXR-199'	'DSM14862'	17.9	[14.8 - 21.4]	17.8	[15.1 - 20.7]	1
'THAF37'	'SK025'	17.9	[14.8 - 21.5]	17.6	[15.0 - 20.6]	3.02
'D7'	'AM1-D1'	17.9	[14.8 - 21.5]	17.5	[14.9 - 20.5]	3.34
'CI.11.F.A3'	'BL28'	17.9	[14.8 - 21.5]	17.5	[14.9 - 20.5]	0.25
'DSM10014'	'CI.11.F.A3'	17.9	[14.8 - 21.4]	17.5	[14.9 - 20.5]	0.2
'DSM110093'	'3SOLIMAR09'	17.9	[14.8 - 21.4]	17.5	[14.9 - 20.5]	1.31
'S1704'	'CI.11.F.A3'	17.9	[14.8 - 21.4]	17.5	[14.9 - 20.5]	0.19
'LC.270.F.C4'	'AM1-D1'	17.9	[14.8 - 21.4]	17.5	[14.9 - 20.5]	3.53
'W028'	'DSM110093'	17.9	[14.8 - 21.4]	17.5	[14.9 - 20.5]	1.44
'DSM110093'	'BL28'	17.9	[14.8 - 21.4]	17.5	[14.9 - 20.5]	1.42
'W027'	'DSM10014'	17.9	[14.8 - 21.5]	17.5	[14.9 - 20.5]	0.14
'DSM109990'	'B30-2'	17.8	[14.7 - 21.3]	17.4	[14.8 - 20.4]	0.98
'DSM110093'	'DSM10014'	17.8	[14.7 - 21.3]	17.4	[14.8 - 20.4]	1.37
'THAF37'	'SC1-11'	17.8	[14.7 - 21.3]	17.4	[14.8 - 20.4]	4.73
'OXR-159'	'THAF37'	17.8	[14.7 - 21.4]	17.4	[14.8 - 20.4]	2.53
'W027'	'EE-36'	17.8	[14.8 - 21.4]	17.4	[14.8 - 20.4]	0.08
'W027'	CB2047'	17.8	[14.7 - 21.3]	17.4	[14.7 - 20.3]	0.01
'W002'	'AM1-D1'	17.8	[14.8 - 21.4]	17.4	[14.8 - 20.4]	3.09
'D7'	'BSw21498'	17.8	[14.8 - 21.4]	17.4	[14.8 - 20.4]	2.71
'SK011'	'SC1-11'	17.8	[14.7 - 21.3]	17.3	[14.7 - 20.3]	1.99
'DSM110277'	'DSM109990'	17.7	[14.6 - 21.2]	17.4	[14.8 - 20.4]	0.61
'EE-36'	'DSM110093'	17.7	[14.6 - 21.2]	17.3	[14.7 - 20.3]	1.31
'W028'	'CI.11.F.A3'	17.7	[14.6 - 21.2]	17.4	[14.7 - 20.3]	0.27
'NAS'	'DSM110093'	17.7	[14.6 - 21.2]	17.3	[14.7 - 20.3]	1.27
'SCSIOW1865'	'SC7-37'	17.7	[14.7 - 21.3]	17.4	[14.8 - 20.4]	3.78
'LC.270.F.C4'	'BSw21498'	17.7	[14.6 - 21.2]	17.3	[14.6 - 20.2]	2.53
'DSM109990'	'BL28'	17.6	[14.5 - 21.1]	17.3	[14.7 - 20.3]	0.67
'NAS'	'DSM109990'	17.6	[14.5 - 21.1]	17.3	[14.7 - 20.3]	0.53
'SK025'	'DSM110093'	17.6	[14.6 - 21.2]	17.3	[14.7 - 20.3]	1.28
'S1704'	'DSM109990'	17.6	[14.6 - 21.2]	17.3	[14.7 - 20.3]	0.62
'W027'	'NAS'	17.6	[14.5 - 21.1]	17.2	[14.6 - 20.2]	0.04
'SCSIOW1866'	'SC7-37'	17.6	[14.5 - 21.1]	17.2	[14.6 - 20.2]	4.02
'W027'	'THAF37'	17.6	[14.5 - 21.1]	17.2	[14.6 - 20.1]	3.06
'W002'	'BSw21498'	17.6	[14.6 - 21.2]	17.2	[14.6 - 20.2]	2.96
'OXR-199'	'DSM109990'	17.5	[14.4 - 21.0]	17.3	[14.7 - 20.3]	0.41
'SK025'	'DSM14862'	17.5	[14.5 - 21.1]	17.3	[14.7 - 20.3]	1.11
'DSM110277'	'CI.11.F.A3'	17.5	[14.5 - 21.1]	17.3	[14.7 - 20.3]	0.18
'THAF37'	'BL28'	17.5	[14.4 - 21.0]	17.2	[14.6 - 20.2]	2.88
'DSM109990'	'DSM10014'	17.5	[14.4 - 21.0]	17.2	[14.6 - 20.2]	0.62
'W028'	'DSM109990'	17.5	[14.4 - 21.0]	17.2	[14.6 - 20.1]	0.69
'EE-36'	'CI.11.F.A3'	17.5	[14.5 - 21.1]	17.2	[14.6 - 20.2]	0.14
'OXR-9'	'SC1-11'	17.5	[14.4 - 21.0]	17.1	[14.5 - 20.1]	3.73
'OXR-9'	'SC7-37'	17.5	[14.5 - 21.1]	17.2	[14.6 - 20.2]	3.84
'W027'	'SK025'	17.5	[14.5 - 21.1]	17.2	[14.6 - 20.1]	0.04
'W002'	'M368'	17.5	[14.4 - 21.0]	17.1	[14.5 - 20.1]	2.9
'SCSIOW1865'	'JK7-1'	17.5	[14.5 - 21.1]	17.2	[14.5 - 20.1]	1.44
'W074'	'BSw21498'	17.5	[14.4 - 21.0]	17.1	[14.5 - 20.1]	2.5
'OXR-9'	'M342'	17.5	[14.4 - 21.0]	17.1	[14.5 - 20.0]	4.3
'OXR-9'	'M368'	17.5	[14.4 - 21.0]	17.1	[14.5 - 20.1]	3.79
'DSM109990'	CB2047'	17.4	[14.4 - 21.0]	17.3	[14.6 - 20.2]	0.5
'OXR-199'	'CI.11.F.A3'	17.4	[14.3 - 20.9]	17.2	[14.5 - 20.1]	0.01
'THAF37'	'NAS'	17.4	[14.3 - 20.9]	17.2	[14.5 - 20.1]	3.02
'THAF37'	'DSM109990'	17.4	[14.3 - 20.9]	17.2	[14.5 - 20.1]	3.55
'CI.11.F.A3'	'3SOLIMAR09'	17.4	[14.4 - 21.0]	17.2	[14.6 - 20.1]	0.14
'THAF37'	'CI.11.F.A3'	17.4	[14.3 - 20.9]	17.1	[14.5 - 20.0]	3.12
'EE-36'	'DSM14862'	17.4	[14.3 - 20.9]	17.1	[14.5 - 20.0]	1.15
'DSM14862'	'3SOLIMAR09'	17.4	[14.3 - 20.9]	17.1	[14.5 - 20.0]	1.15
'SCSIOW1866'	'JK7-1'	17.4	[14.3 - 20.9]	17	[14.4 - 20.0]	1.2
'JK7-1'	'AM1-D1'	17.4	[14.3 - 20.9]	17	[14.4 - 20.0]	0.83
'CI.11.F.A3'	CB2047'	17.3	[14.2 - 20.8]	17	[14.4 - 20.0]	0.07
'THAF37'	CB2047'	17.3	[14.3 - 20.9]	17.1	[14.5 - 20.0]	3.05
'DSM14862'	'BL28'	17.3	[14.3 - 20.9]	17.1	[14.5 - 20.0]	1.26
'DSM110093'	CB2047'	17.3	[14.3 - 20.9]	17.1	[14.4 - 20.0]	1.25
'DSM14862'	'B30-2'	17.3	[14.3 - 20.8]	17	[14.4 - 20.0]	1.57
'SC7-37'	'D7'	17.3	[14.3 - 20.9]	17	[14.4 - 20.0]	2.71
'W027'	'DSM110277'	17.3	[14.2 - 20.8]	17	[14.4 - 19.9]	0.12
'THAF37'	'SC7-37'	17.3	[14.3 - 20.8]	17	[14.4 - 20.0]	4.84
'W028'	'DSM14862'	17.3	[14.3 - 20.8]	17	[14.4 - 20.0]	1.28
'THAF37'	'M368'	17.3	[14.2 - 20.8]	17	[14.4 - 19.9]	4.79
'W074'	'AM1-D1'	17.3	[14.3 - 20.9]	17	[14.4 - 19.9]	3.56
'SCSIOW1866'	'BSw21498'	17.3	[14.3 - 20.8]	17	[14.4 - 19.9]	4.03
'DSM109990'	'3SOLIMAR09'	17.2	[14.1 - 20.7]	16.9	[14.3 - 19.9]	0.56
'DSM14862'	'DSM10014'	17.2	[14.2 - 20.7]	16.9	[14.4 - 19.9]	1.21
'EE-36'	'DSM109990'	17.2	[14.1 - 20.7]	16.9	[14.3 - 19.9]	0.57
'OXR-199'	'DSM110093'	17.2	[14.1 - 20.7]	16.9	[14.3 - 19.9]	1.16
'SC1-11'	'D7'	17.2	[14.1 - 20.7]	16.9	[14.3 - 19.8]	2.59
'SC7-37'	'LC.270.F.C4'	17.2	[14.1 - 20.7]	16.9	[14.3 - 19.9]	2.52
'OXR-199'	'W027'	17.2	[14.2 - 20.7]	16.9	[14.3 - 19.9]	0.07
'THAF37'	'3SOLIMAR09'	17.2	[14.2 - 20.7]	16.9	[14.3 - 19.8]	2.99
'W002'	'JK7-1'	17.2	[14.2 - 20.7]	16.9	[14.3 - 19.8]	2.27
'SCSIOW1865'	'BSw21498'	17.2	[14.2 - 20.8]	16.9	[14.3 - 19.9]	3.79
'DSM109990'	'AM1-D1'	17.1	[14.1 - 20.7]	17	[14.4 - 19.9]	4.76
'SC1-11'	'DSM109990'	17.1	[14.0 - 20.6]	16.9	[14.3 - 19.8]	1.18
'DSM14862'	'DSM110277'	17.1	[14.1 - 20.6]	16.9	[14.3 - 19.9]	1.19
'NAS'	'DSM14862'	17.1	[14.1 - 20.6]	16.9	[14.3 - 19.8]	1.11
'DSM110277'	'DSM110093'	17.1	[14.1 - 20.6]	16.8	[14.3 - 19.8]	1.36
'OXR-159'	'AM1-D1'	17.1	[14.1 - 20.7]	16.8	[14.3 - 19.8]	3.74
'W002'	'M342'	17.1	[14.1 - 20.7]	16.9	[14.3 - 19.8]	3.41
'W002'	'SC7-37'	17.1	[14.1 - 20.7]	16.9	[14.3 - 19.8]	2.95
'M368'	'D7'	17.1	[14.0 - 20.6]	16.8	[14.2 - 19.7]	2.65
'W074'	'M368'	17.1	[14.1 - 20.6]	16.8	[14.2 - 19.8]	2.44
'W002'	'SC1-11'	17.1	[14.1 - 20.7]	16.8	[14.2 - 19.8]	2.84
'SCSIOW1866'	'M342'	17.1	[14.1 - 20.6]	16.8	[14.2 - 19.7]	4.48
'JK7-1'	'D7'	17.1	[14.0 - 20.6]	16.8	[14.2 - 19.7]	2.52
'DSM14862'	CB2047'	17	[14.0 - 20.6]	16.8	[14.2 - 19.8]	1.08
'SCSIOW1865'	'SC1-11'	17	[13.9 - 20.5]	16.8	[14.2 - 19.7]	3.67
'SC7-37'	'DSM110277'	17	[14.0 - 20.6]	16.8	[14.2 - 19.8]	1.9
'S1704'	'DSM14862'	17	[13.9 - 20.5]	16.7	[14.2 - 19.7]	1.2
'SCSIOW1866'	'SC1-11'	17	[14.0 - 20.5]	16.8	[14.2 - 19.7]	3.91
'SC1-11'	'CI.11.F.A3'	17	[13.9 - 20.5]	16.7	[14.1 - 19.7]	1.61
'SC7-37'	'CI.11.F.A3'	17	[14.0 - 20.5]	16.7	[14.2 - 19.7]	1.72
'W028'	'THAF37'	17	[13.9 - 20.5]	16.7	[14.1 - 19.6]	2.86
'W074'	'M342'	17	[14.0 - 20.5]	16.7	[14.1 - 19.7]	2.95
'W074'	'SC7-37'	17	[14.0 - 20.5]	16.8	[14.2 - 19.7]	2.49
'M342'	'D7'	17	[14.0 - 20.6]	16.8	[14.2 - 19.7]	3.16
'OXR-159'	'M342'	17	[14.0 - 20.5]	16.7	[14.1 - 19.6]	2.77
'OXR-9'	'BSw21498'	17	[14.0 - 20.5]	16.7	[14.1 - 19.7]	3.85
'JK7-1'	'BL28'	17	[13.9 - 20.5]	16.7	[14.1 - 19.6]	3.26
'THAF37'	'DSM14862'	16.9	[13.9 - 20.4]	16.8	[14.2 - 19.8]	4.13
'SC7-37'	'DSM109990'	16.9	[13.9 - 20.4]	16.7	[14.1 - 19.7]	1.29
'SK025'	'SC7-37'	16.9	[13.8 - 20.4]	16.7	[14.1 - 19.6]	1.82
'SC1-11'	'LC.270.F.C4'	16.9	[13.9 - 20.4]	16.7	[14.1 - 19.6]	2.41
'OXR-159'	'SC7-37'	16.9	[13.9 - 20.4]	16.7	[14.1 - 19.6]	2.31
'THAF37'	'EE-36'	16.9	[13.9 - 20.4]	16.6	[14.1 - 19.6]	2.98
'THAF37'	'S1704'	16.9	[13.8 - 20.4]	16.6	[14.1 - 19.6]	2.93
'W027'	'SC1-11'	16.9	[13.9 - 20.4]	16.6	[14.0 - 19.6]	1.67
'W027'	'M342'	16.9	[13.9 - 20.4]	16.6	[14.1 - 19.6]	2.24
'SC7-37'	'DSM110093'	16.9	[13.9 - 20.4]	16.6	[14.0 - 19.6]	0.54
'THAF37'	'M342'	16.9	[13.9 - 20.5]	16.7	[14.1 - 19.6]	5.3
'OXR-199'	'AM1-D1'	16.8	[13.8 - 20.3]	16.7	[14.1 - 19.7]	4.34
'DSM110277'	'AM1-D1'	16.8	[13.8 - 20.3]	16.7	[14.1 - 19.6]	4.15
'SK025'	'SC1-11'	16.8	[13.8 - 20.4]	16.7	[14.1 - 19.6]	1.71
'SC7-37'	CB2047'	16.8	[13.8 - 20.3]	16.6	[14.0 - 19.6]	1.79
'OXR-199'	'SC7-37'	16.8	[13.8 - 20.3]	16.6	[14.1 - 19.6]	1.71
'OXR-159'	'SC1-11'	16.8	[13.7 - 20.3]	16.5	[14.0 - 19.5]	2.2
'THAF37'	'B30-2'	16.8	[13.7 - 20.3]	16.5	[14.0 - 19.5]	2.57
'M342'	'LC.270.F.C4'	16.8	[13.8 - 20.3]	16.6	[14.0 - 19.5]	2.98
'SCSIOW1865'	'M368'	16.8	[13.8 - 20.4]	16.6	[14.0 - 19.5]	3.73
'W074'	'SC1-11'	16.8	[13.8 - 20.3]	16.6	[14.0 - 19.5]	2.38
'SCSIOW1866'	'M368'	16.8	[13.8 - 20.3]	16.6	[14.0 - 19.5]	3.97
'OXR-159'	'M368'	16.8	[13.8 - 20.3]	16.6	[14.0 - 19.5]	2.26
'M368'	'CI.11.F.A3'	16.8	[13.8 - 20.3]	16.6	[14.0 - 19.5]	1.66
'M368'	'DSM110093'	16.8	[13.8 - 20.3]	16.6	[14.0 - 19.5]	0.49
'SC1-11'	'DSM110093'	16.8	[13.8 - 20.3]	16.6	[14.0 - 19.5]	0.43
'W027'	'M368'	16.8	[13.8 - 20.4]	16.6	[14.0 - 19.5]	1.72
'SC7-37'	'BL28'	16.8	[13.8 - 20.3]	16.5	[14.0 - 19.5]	1.96
'SK025'	'AM1-D1'	16.7	[13.7 - 20.2]	16.6	[14.0 - 19.5]	4.23
'SC1-11'	'DSM110277'	16.7	[13.7 - 20.2]	16.6	[14.0 - 19.5]	1.79
'CI.11.F.A3'	'AM1-D1'	16.7	[13.7 - 20.2]	16.5	[14.0 - 19.5]	4.33
'SC7-37'	'NAS'	16.7	[13.7 - 20.2]	16.5	[13.9 - 19.4]	1.82
'LC.270.F.C4'	'JK7-1'	16.7	[13.7 - 20.3]	16.5	[14.0 - 19.5]	2.7
'OXR-159'	'BSw21498'	16.7	[13.7 - 20.2]	16.5	[13.9 - 19.4]	2.32
'W027'	'SC7-37'	16.7	[13.7 - 20.3]	16.5	[13.9 - 19.5]	1.78
'M342'	'DSM110093'	16.7	[13.7 - 20.2]	16.4	[13.9 - 19.4]	1
'W074'	'JK7-1'	16.7	[13.7 - 20.2]	16.5	[13.9 - 19.4]	2.73
'M342'	'DSM14862'	16.7	[13.7 - 20.2]	16.4	[13.9 - 19.4]	1.16
'SC7-37'	'DSM14862'	16.6	[13.6 - 20.1]	16.4	[13.9 - 19.3]	0.71
'THAF37'	'DSM10014'	16.6	[13.6 - 20.1]	16.4	[13.8 - 19.3]	2.92
'M368'	'LC.270.F.C4'	16.6	[13.6 - 20.1]	16.4	[13.9 - 19.4]	2.47
'SCSIOW1865'	'M342'	16.6	[13.6 - 20.2]	16.4	[13.9 - 19.4]	4.24
'M368'	'DSM109990'	16.6	[13.6 - 20.1]	16.4	[13.8 - 19.3]	1.24
'M342'	'B30-2'	16.6	[13.6 - 20.1]	16.4	[13.8 - 19.3]	2.73
'W028'	'M342'	16.6	[13.6 - 20.1]	16.4	[13.8 - 19.3]	2.44
'JK7-1'	'DSM10014'	16.6	[13.6 - 20.1]	16.4	[13.8 - 19.3]	3.3
'JK7-1'	'B30-2'	16.6	[13.6 - 20.1]	16.4	[13.9 - 19.4]	2.95
'OXR-199'	'SC1-11'	16.5	[13.5 - 20.0]	16.5	[13.9 - 19.4]	1.6
'SC1-11'	CB2047'	16.5	[13.5 - 20.0]	16.4	[13.8 - 19.3]	1.68
'OXR-199'	'JK7-1'	16.5	[13.5 - 20.0]	16.4	[13.8 - 19.3]	3.51
'SK025'	'JK7-1'	16.5	[13.5 - 20.0]	16.3	[13.7 - 19.2]	3.4
'SC1-11'	'NAS'	16.5	[13.5 - 20.0]	16.3	[13.8 - 19.3]	1.71
'M342'	'EE-36'	16.5	[13.5 - 20.0]	16.3	[13.8 - 19.3]	2.32
'CI.11.F.A3'	'BSw21498'	16.5	[13.5 - 20.0]	16.3	[13.8 - 19.3]	1.72
'W028'	'JK7-1'	16.5	[13.5 - 20.0]	16.3	[13.7 - 19.2]	3.24
'SC7-37'	'B30-2'	16.5	[13.5 - 20.0]	16.3	[13.8 - 19.3]	2.27
'SC7-37'	'3SOLIMAR09'	16.5	[13.5 - 20.0]	16.3	[13.8 - 19.3]	1.85
'SC7-37'	'BSw21498'	16.5	[13.5 - 20.0]	16.3	[13.8 - 19.2]	0.01
'JK7-1'	'3SOLIMAR09'	16.5	[13.5 - 20.0]	16.3	[13.8 - 19.2]	3.37
'M342'	'CI.11.F.A3'	16.5	[13.5 - 20.0]	16.3	[13.8 - 19.3]	2.17
'DSM14862'	'BSw21498'	16.4	[13.4 - 19.9]	16.3	[13.7 - 19.2]	0.72
'SC1-11'	'DSM14862'	16.4	[13.4 - 19.9]	16.3	[13.7 - 19.2]	0.6
'THAF37'	'DSM110093'	16.4	[13.5 - 19.9]	16.3	[13.7 - 19.2]	4.3
'W028'	'SC1-11'	16.4	[13.4 - 19.9]	16.2	[13.7 - 19.1]	1.87
'SC7-37'	'S1704'	16.4	[13.4 - 19.9]	16.2	[13.7 - 19.1]	1.91
'M342'	'BL28'	16.4	[13.4 - 19.9]	16.3	[13.7 - 19.2]	2.42
'SC1-11'	'BL28'	16.4	[13.4 - 19.9]	16.2	[13.7 - 19.1]	1.85
'SC1-11'	'3SOLIMAR09'	16.4	[13.4 - 19.9]	16.2	[13.7 - 19.2]	1.74
'SC7-37'	'EE-36'	16.4	[13.4 - 19.9]	16.3	[13.7 - 19.2]	1.86
'DSM110093'	'BSw21498'	16.4	[13.4 - 19.9]	16.2	[13.7 - 19.2]	0.55
'S1704'	'M342'	16.4	[13.4 - 19.9]	16.3	[13.7 - 19.2]	2.37
'M342'	'3SOLIMAR09'	16.4	[13.4 - 19.9]	16.3	[13.7 - 19.2]	2.31
'W027'	'BSw21498'	16.4	[13.4 - 19.9]	16.3	[13.7 - 19.2]	1.79
'JK7-1'	'DSM110277'	16.4	[13.4 - 19.9]	16.3	[13.7 - 19.2]	3.32
'S1704'	'JK7-1'	16.4	[13.4 - 19.9]	16.2	[13.7 - 19.2]	3.31
'SC7-37'	'AM1-D1'	16.4	[13.4 - 19.9]	16.2	[13.6 - 19.1]	6.05
'NAS'	'M342'	16.4	[13.4 - 19.8]	16.2	[13.6 - 19.1]	2.28
'THAF37'	'S190'	16.3	[13.4 - 19.8]	16.2	[13.6 - 19.1]	1.83
'DSM109990'	'BSw21498'	16.3	[13.3 - 19.8]	16.2	[13.6 - 19.1]	1.3
'M342'	'DSM10014'	16.3	[13.3 - 19.7]	16.1	[13.6 - 19.0]	2.37
'SC1-11'	'B30-2'	16.3	[13.4 - 19.8]	16.2	[13.6 - 19.1]	2.16
'M342'	'DSM109990'	16.3	[13.3 - 19.8]	16.2	[13.6 - 19.1]	1.75
'SK025'	'M342'	16.3	[13.3 - 19.8]	16.1	[13.6 - 19.0]	2.28
'JK7-1'	'EE-36'	16.3	[13.3 - 19.8]	16.2	[13.6 - 19.1]	3.36
'W027'	'AM1-D1'	16.3	[13.3 - 19.8]	16.2	[13.6 - 19.1]	4.27
'W028'	'SC7-37'	16.3	[13.3 - 19.8]	16.1	[13.6 - 19.1]	1.98
'NAS'	'JK7-1'	16.3	[13.4 - 19.8]	16.2	[13.6 - 19.1]	3.4
'OXR-159'	'JK7-1'	16.3	[13.3 - 19.8]	16.1	[13.6 - 19.0]	2.91
CB2047'	'AM1-D1'	16.2	[13.3 - 19.7]	16.2	[13.6 - 19.1]	4.26
'W028'	'M368'	16.2	[13.2 - 19.7]	16.1	[13.5 - 19.0]	1.93
'M368'	'B30-2'	16.2	[13.2 - 19.7]	16.1	[13.5 - 19.0]	2.22
'M342'	CB2047'	16.2	[13.2 - 19.6]	16	[13.5 - 19.0]	2.25
'M368'	'EE-36'	16.2	[13.3 - 19.7]	16.1	[13.6 - 19.0]	1.81
'M368'	'BL28'	16.2	[13.2 - 19.7]	16.1	[13.5 - 19.0]	1.91
'M342'	'DSM110277'	16.2	[13.2 - 19.7]	16.1	[13.5 - 19.0]	2.36
'SC1-11'	'EE-36'	16.2	[13.3 - 19.7]	16.1	[13.5 - 19.0]	1.75
'SC7-37'	'DSM10014'	16.2	[13.2 - 19.7]	16.1	[13.5 - 19.0]	1.92
'JK7-1'	CB2047'	16.2	[13.2 - 19.7]	16.1	[13.5 - 19.0]	3.43
'DSM14862'	'AM1-D1'	16.1	[13.2 - 19.6]	16.1	[13.5 - 19.0]	5.34
'SC1-11'	'AM1-D1'	16.1	[13.1 - 19.5]	16	[13.5 - 18.9]	5.94
'S1704'	'M368'	16.1	[13.1 - 19.6]	16	[13.5 - 18.9]	1.86
'M368'	'3SOLIMAR09'	16.1	[13.1 - 19.6]	16	[13.5 - 18.9]	1.8
'SC1-11'	'S1704'	16.1	[13.1 - 19.6]	16	[13.5 - 18.9]	1.8
'SC1-11'	'DSM10014'	16.1	[13.1 - 19.6]	16	[13.4 - 18.9]	1.81
'M368'	'DSM110277'	16.1	[13.1 - 19.6]	16	[13.5 - 18.9]	1.85
'NAS'	'M368'	16.1	[13.1 - 19.6]	16	[13.5 - 18.9]	1.77
'OXR-199'	'M342'	16.1	[13.1 - 19.6]	16	[13.5 - 18.9]	2.16
'JK7-1'	'CI.11.F.A3'	16.1	[13.1 - 19.5]	15.9	[13.4 - 18.9]	3.51
'M342'	'BSw21498'	16.1	[13.1 - 19.6]	15.9	[13.4 - 18.9]	0.45
'S223'	'JK7-1'	16.1	[13.1 - 19.6]	15.9	[13.4 - 18.8]	7.43
'OXR-199'	'M368'	16	[13.0 - 19.5]	15.9	[13.4 - 18.8]	1.65
'M368'	'DSM14862'	16	[13.1 - 19.5]	15.9	[13.4 - 18.8]	0.65
'SK025'	'M368'	16	[13.1 - 19.5]	15.9	[13.4 - 18.9]	1.77
'S190'	'B30-2'	16	[13.1 - 19.5]	15.9	[13.4 - 18.8]	0.74
'W002'	'SK011'	16	[13.1 - 19.5]	15.9	[13.4 - 18.8]	4.83
'S223'	'S190'	16	[13.1 - 19.5]	15.9	[13.4 - 18.8]	5.22
'M368'	'DSM10014'	15.9	[13.0 - 19.4]	15.8	[13.3 - 18.7]	1.86
'JK7-1'	'DSM14862'	15.9	[12.9 - 19.3]	15.8	[13.3 - 18.7]	4.51
'W027'	'JK7-1'	15.9	[12.9 - 19.4]	15.8	[13.3 - 18.7]	3.44
'SCSIOW1866'	'S190'	15.9	[13.0 - 19.4]	15.9	[13.3 - 18.8]	1.01
'JK7-1'	'DSM109990'	15.9	[12.9 - 19.4]	15.8	[13.3 - 18.7]	3.93
'W028'	'S190'	15.9	[12.9 - 19.4]	15.8	[13.3 - 18.7]	1.03
'DSM110093'	'AM1-D1'	15.9	[12.9 - 19.3]	15.8	[13.3 - 18.7]	5.5
'NAS'	'AM1-D1'	15.8	[12.9 - 19.3]	15.8	[13.3 - 18.7]	4.23
'M368'	CB2047'	15.8	[12.8 - 19.2]	15.7	[13.2 - 18.6]	1.74
'OXR-9'	'S190'	15.8	[12.8 - 19.2]	15.7	[13.2 - 18.6]	0.83
'SCSIOW1865'	'S190'	15.8	[12.9 - 19.3]	15.8	[13.3 - 18.7]	0.77
'S190'	'S1704'	15.8	[12.8 - 19.2]	15.7	[13.2 - 18.6]	1.1
'S190'	'DSM10014'	15.8	[12.8 - 19.2]	15.7	[13.2 - 18.6]	1.09
'S190'	'BL28'	15.8	[12.9 - 19.3]	15.8	[13.2 - 18.7]	1.05
'S190'	'EE-36'	15.8	[12.8 - 19.2]	15.7	[13.2 - 18.6]	1.15
'SC1-11'	'BSw21498'	15.8	[12.8 - 19.3]	15.7	[13.2 - 18.6]	0.12
'W074'	'SK011'	15.8	[12.9 - 19.3]	15.7	[13.2 - 18.6]	4.37
'SK011'	'D7'	15.8	[12.8 - 19.2]	15.7	[13.2 - 18.6]	4.59
'BL28'	'AM1-D1'	15.7	[12.8 - 19.2]	15.7	[13.2 - 18.6]	4.09
'S190'	'3SOLIMAR09'	15.7	[12.8 - 19.2]	15.7	[13.1 - 18.6]	1.16
'S190'	CB2047'	15.7	[12.8 - 19.2]	15.7	[13.2 - 18.6]	1.22
'S190'	'M368'	15.7	[12.8 - 19.2]	15.6	[13.1 - 18.5]	2.96
'SC1-11'	'S190'	15.7	[12.7 - 19.1]	15.6	[13.1 - 18.5]	2.9
'S190'	'NAS'	15.7	[12.7 - 19.1]	15.6	[13.1 - 18.5]	1.19
'SC7-37'	'S190'	15.7	[12.8 - 19.2]	15.7	[13.1 - 18.6]	3.01
'M368'	'AM1-D1'	15.7	[12.8 - 19.2]	15.7	[13.1 - 18.6]	6
'W002'	'S190'	15.6	[12.7 - 19.0]	15.6	[13.1 - 18.5]	0.06
'JK7-1'	'DSM110093'	15.6	[12.6 - 19.0]	15.6	[13.0 - 18.4]	4.68
'S190'	'D7'	15.6	[12.7 - 19.0]	15.6	[13.1 - 18.5]	0.3
'EE-36'	'AM1-D1'	15.6	[12.7 - 19.1]	15.6	[13.1 - 18.5]	4.19
'W074'	'S190'	15.6	[12.6 - 19.0]	15.5	[13.0 - 18.4]	0.52
'S190'	'DSM110277'	15.6	[12.7 - 19.0]	15.6	[13.0 - 18.5]	1.11
'S190'	'LC.270.F.C4'	15.6	[12.6 - 19.0]	15.5	[13.0 - 18.4]	0.49
'M368'	'BSw21498'	15.6	[12.7 - 19.1]	15.6	[13.1 - 18.5]	0.06
'W028'	'AM1-D1'	15.6	[12.7 - 19.1]	15.6	[13.1 - 18.5]	4.07
'SK025'	'S190'	15.6	[12.7 - 19.1]	15.6	[13.1 - 18.5]	1.19
'S1704'	'AM1-D1'	15.6	[12.6 - 19.0]	15.5	[13.0 - 18.4]	4.14
'M368'	'JK7-1'	15.6	[12.6 - 19.0]	15.5	[13.0 - 18.4]	5.17
'SK011'	'LC.270.F.C4'	15.6	[12.7 - 19.0]	15.5	[13.0 - 18.4]	4.4
'SK011'	'3SOLIMAR09'	15.6	[12.7 - 19.0]	15.5	[13.0 - 18.4]	3.73
'S190'	'AM1-D1'	15.5	[12.6 - 18.9]	15.5	[13.0 - 18.4]	3.04
'AM1-D1'	'3SOLIMAR09'	15.5	[12.6 - 18.9]	15.5	[13.0 - 18.4]	4.2
'OXR-199'	'S190'	15.5	[12.6 - 19.0]	15.5	[13.0 - 18.4]	1.3
'B30-2'	'AM1-D1'	15.5	[12.6 - 18.9]	15.5	[13.0 - 18.4]	3.77
'SK011'	'CI.11.F.A3'	15.5	[12.6 - 18.9]	15.5	[12.9 - 18.3]	3.6
'SK011'	'B30-2'	15.5	[12.6 - 18.9]	15.5	[13.0 - 18.4]	4.15
'W027'	'SK011'	15.5	[12.6 - 19.0]	15.5	[13.0 - 18.4]	3.66
'OXR-9'	'SK011'	15.5	[12.6 - 18.9]	15.5	[12.9 - 18.3]	5.72
'W028'	'SK011'	15.5	[12.6 - 19.0]	15.5	[13.0 - 18.4]	3.86
'DSM10014'	'AM1-D1'	15.4	[12.5 - 18.8]	15.4	[12.9 - 18.3]	4.13
'SK011'	'SCSIOW1866'	15.4	[12.5 - 18.8]	15.4	[12.9 - 18.3]	5.9
'SK011'	'DSM109990'	15.4	[12.4 - 18.8]	15.4	[12.9 - 18.2]	3.17
'SK011'	'EE-36'	15.4	[12.5 - 18.9]	15.4	[12.9 - 18.3]	3.74
'SK011'	'SCSIOW1865'	15.4	[12.5 - 18.9]	15.4	[12.9 - 18.3]	5.66
'SC1-11'	'JK7-1'	15.4	[12.4 - 18.8]	15.3	[12.8 - 18.2]	5.11
'OXR-159'	'SK011'	15.4	[12.4 - 18.8]	15.4	[12.9 - 18.2]	4.19
'SK011'	'S1704'	15.3	[12.4 - 18.7]	15.3	[12.8 - 18.2]	3.79
'S190'	'CI.11.F.A3'	15.3	[12.4 - 18.7]	15.3	[12.8 - 18.2]	1.29
'SK011'	'BL28'	15.3	[12.4 - 18.8]	15.3	[12.8 - 18.2]	3.84
'S190'	'M342'	15.3	[12.4 - 18.8]	15.3	[12.8 - 18.2]	3.47
'M342'	'AM1-D1'	15.3	[12.4 - 18.8]	15.3	[12.8 - 18.2]	6.51
'SC7-37'	'JK7-1'	15.2	[12.3 - 18.6]	15.2	[12.7 - 18.1]	5.22
'SK011'	'DSM110093'	15.2	[12.3 - 18.6]	15.2	[12.7 - 18.1]	2.42
'M342'	'JK7-1'	15.2	[12.3 - 18.6]	15.2	[12.7 - 18.1]	5.68
'S190'	'DSM109990'	15.2	[12.3 - 18.7]	15.3	[12.8 - 18.1]	1.72
'SK011'	'DSM10014'	15.2	[12.3 - 18.7]	15.3	[12.8 - 18.1]	3.8
'SK011'	'NAS'	15.2	[12.3 - 18.7]	15.2	[12.8 - 18.1]	3.7
'SK025'	'SK011'	15.2	[12.3 - 18.7]	15.3	[12.8 - 18.1]	3.7
'OXR-159'	'S190'	15.1	[12.2 - 18.5]	15.1	[12.7 - 18.0]	0.7
'W027'	'S190'	15.1	[12.2 - 18.5]	15.1	[12.7 - 18.0]	1.23
'THAF37'	'BSw21498'	15.1	[12.2 - 18.6]	15.2	[12.7 - 18.1]	4.85
'THAF37'	'SK011'	15.1	[12.2 - 18.5]	15.1	[12.7 - 18.0]	6.72
'S190'	'DSM110093'	15.1	[12.2 - 18.5]	15.1	[12.6 - 18.0]	2.47
'SK011'	'DSM110277'	15.1	[12.2 - 18.6]	15.2	[12.7 - 18.0]	3.78
'OXR-199'	'SK011'	15.1	[12.2 - 18.5]	15.1	[12.6 - 18.0]	3.59
'SK011'	CB2047'	15.1	[12.2 - 18.5]	15.2	[12.7 - 18.0]	3.67
'JK7-1'	'BSw21498'	15.1	[12.2 - 18.5]	15.1	[12.6 - 18.0]	5.23
'SK011'	'DSM14862'	15	[12.1 - 18.4]	15.1	[12.6 - 17.9]	2.59
'SK011'	'BSw21498'	15	[12.1 - 18.4]	15.1	[12.6 - 17.9]	1.87
'BSw21498'	'AM1-D1'	14.9	[12.0 - 18.3]	14.9	[12.5 - 17.8]	6.06
'S223'	'BL28'	14.8	[12.0 - 18.2]	14.9	[12.4 - 17.8]	4.18
'S223'	'EE-36'	14.8	[11.9 - 18.2]	14.9	[12.4 - 17.7]	4.07
'S223'	'B30-2'	14.8	[11.9 - 18.2]	14.9	[12.4 - 17.7]	4.49
'S223'	'S1704'	14.7	[11.8 - 18.1]	14.8	[12.3 - 17.7]	4.12
'S190'	'BSw21498'	14.7	[11.8 - 18.1]	14.8	[12.3 - 17.7]	3.02
'S223'	'3SOLIMAR09'	14.7	[11.9 - 18.2]	14.9	[12.4 - 17.7]	4.07
'S190'	'DSM14862'	14.7	[11.8 - 18.1]	14.8	[12.3 - 17.7]	2.3
'OXR-199'	'S223'	14.7	[11.8 - 18.1]	14.8	[12.3 - 17.6]	3.92
'S223'	'DSM110277'	14.7	[11.9 - 18.1]	14.8	[12.4 - 17.7]	4.11
'W028'	'S223'	14.7	[11.9 - 18.1]	14.8	[12.4 - 17.7]	4.2
'SK012'	'SK011'	14.7	[11.8 - 18.1]	14.8	[12.3 - 17.6]	1.69
'S223'	CB2047'	14.7	[11.8 - 18.1]	14.8	[12.3 - 17.7]	4
'S223'	'DSM10014'	14.6	[11.7 - 18.0]	14.7	[12.2 - 17.6]	4.13
'SK011'	'JK7-1'	14.6	[11.8 - 18.0]	14.7	[12.3 - 17.6]	7.1
'S223'	'NAS'	14.5	[11.7 - 17.9]	14.7	[12.2 - 17.5]	4.03
'SK025'	'S223'	14.5	[11.7 - 17.9]	14.7	[12.2 - 17.5]	4.04
'S223'	'M342'	14.5	[11.6 - 17.8]	14.6	[12.1 - 17.4]	1.76
'SK011'	'S190'	14.5	[11.7 - 17.9]	14.6	[12.2 - 17.5]	4.89
'SK011'	'AM1-D1'	14.5	[11.7 - 17.9]	14.6	[12.2 - 17.5]	7.93
'SC7-37'	'S223'	14.4	[11.6 - 17.8]	14.6	[12.1 - 17.4]	2.21
'S223'	'M368'	14.4	[11.6 - 17.8]	14.6	[12.1 - 17.4]	2.27
'SC1-11'	'S223'	14.4	[11.5 - 17.8]	14.5	[12.1 - 17.4]	2.32
'SK012'	'SC7-37'	14.4	[11.6 - 17.8]	14.5	[12.1 - 17.4]	3.57
'SK012'	'M368'	14.4	[11.6 - 17.8]	14.6	[12.1 - 17.4]	3.63
'SK012'	'M342'	14.3	[11.5 - 17.7]	14.5	[12.0 - 17.3]	3.12
'SK012'	'SC1-11'	14.3	[11.4 - 17.6]	14.4	[12.0 - 17.3]	3.68
'SK011'	'S223'	14.2	[11.4 - 17.6]	14.4	[12.0 - 17.2]	0.33
'SK012'	'B30-2'	14.2	[11.3 - 17.5]	14.3	[11.9 - 17.2]	5.85
'SK011'	'JL08'	14.1	[11.3 - 17.4]	14.3	[11.9 - 17.1]	0.93
'SK012'	CB2047'	14.1	[11.3 - 17.5]	14.3	[11.9 - 17.1]	5.36
'S223'	'BSw21498'	14.1	[11.3 - 17.5]	14.3	[11.9 - 17.2]	2.21
'SK012'	'3SOLIMAR09'	14.1	[11.3 - 17.5]	14.3	[11.9 - 17.1]	5.43
'SC1-11'	'JL08'	14.1	[11.2 - 17.4]	14.3	[11.8 - 17.1]	1.06
'W027'	'S223'	14.1	[11.3 - 17.5]	14.3	[11.9 - 17.2]	3.99
'SK012'	'DSM10014'	14.1	[11.3 - 17.4]	14.3	[11.8 - 17.1]	5.49
'JL08'	'B30-2'	14.1	[11.3 - 17.5]	14.3	[11.9 - 17.1]	3.23
'M342'	'JL08'	14.1	[11.3 - 17.5]	14.3	[11.9 - 17.1]	0.49
'SK012'	'S223'	14.1	[11.3 - 17.5]	14.3	[11.9 - 17.2]	1.36
'W002'	'S223'	14	[11.2 - 17.4]	14.2	[11.8 - 17.0]	5.17
'OXR-199'	'SK012'	14	[11.2 - 17.4]	14.2	[11.8 - 17.0]	5.28
'S223'	'D7'	14	[11.2 - 17.4]	14.2	[11.8 - 17.1]	4.92
'SK012'	'DSM110277'	14	[11.2 - 17.4]	14.2	[11.8 - 17.0]	5.47
'S223'	'DSM14862'	14	[11.2 - 17.4]	14.2	[11.8 - 17.1]	2.92
'SK012'	'NAS'	14	[11.2 - 17.4]	14.2	[11.8 - 17.0]	5.39
'SK025'	'SK012'	14	[11.2 - 17.3]	14.2	[11.8 - 17.0]	5.4
'W028'	'SK012'	14	[11.2 - 17.4]	14.2	[11.8 - 17.0]	5.56
'SK012'	'S1704'	14	[11.2 - 17.4]	14.2	[11.8 - 17.0]	5.48
'OXR-9'	'S223'	14	[11.2 - 17.4]	14.2	[11.8 - 17.0]	6.06
'SCSIOW1866'	'S223'	14	[11.2 - 17.4]	14.2	[11.8 - 17.0]	6.23
'SK012'	'BL28'	14	[11.2 - 17.4]	14.2	[11.8 - 17.1]	5.54
'OXR-159'	'S223'	14	[11.2 - 17.4]	14.2	[11.8 - 17.1]	4.52
'SCSIOW1865'	'S223'	14	[11.2 - 17.4]	14.2	[11.8 - 17.0]	5.99
'S223'	'CI.11.F.A3'	14	[11.2 - 17.4]	14.2	[11.8 - 17.0]	3.93
'JL08'	'DSM10014'	14	[11.2 - 17.3]	14.2	[11.8 - 17.0]	2.87
'JL08'	CB2047'	14	[11.2 - 17.4]	14.2	[11.8 - 17.0]	2.74
'SC7-37'	'JL08'	14	[11.2 - 17.4]	14.2	[11.8 - 17.1]	0.95
'W074'	'S223'	13.9	[11.1 - 17.2]	14.1	[11.7 - 16.9]	4.7
'S223'	'LC.270.F.C4'	13.9	[11.1 - 17.3]	14.2	[11.7 - 17.0]	4.73
'S223'	'DSM110093'	13.9	[11.1 - 17.3]	14.1	[11.7 - 16.9]	2.76
'W002'	'SK012'	13.9	[11.1 - 17.2]	14.1	[11.7 - 16.9]	6.53
'S1704'	'JL08'	13.9	[11.1 - 17.2]	14.1	[11.7 - 16.9]	2.86
'OXR-9'	'JL08'	13.9	[11.1 - 17.2]	14.1	[11.7 - 16.9]	4.79
'M368'	'JL08'	13.9	[11.1 - 17.3]	14.1	[11.7 - 17.0]	1
'JL08'	'3SOLIMAR09'	13.9	[11.1 - 17.3]	14.2	[11.7 - 17.0]	2.8
'S223'	'DSM109990'	13.9	[11.1 - 17.3]	14.2	[11.7 - 17.0]	3.51
'JL08'	'EE-36'	13.9	[11.1 - 17.2]	14.1	[11.7 - 16.9]	2.81
'SK012'	'EE-36'	13.9	[11.1 - 17.3]	14.1	[11.7 - 17.0]	5.43
'JL08'	'DSM110277'	13.9	[11.1 - 17.2]	14.1	[11.7 - 16.9]	2.85
'JL08'	'BL28'	13.9	[11.1 - 17.3]	14.1	[11.7 - 17.0]	2.91
'SK012'	'LC.270.F.C4'	13.9	[11.1 - 17.2]	14.1	[11.7 - 16.9]	6.09
'W074'	'SK012'	13.9	[11.1 - 17.3]	14.1	[11.7 - 17.0]	6.06
'SK012'	'BSw21498'	13.8	[11.0 - 17.1]	14	[11.6 - 16.8]	3.57
'THAF37'	'JL08'	13.8	[11.0 - 17.1]	14	[11.6 - 16.8]	5.79
'W002'	'JL08'	13.8	[11.0 - 17.1]	14	[11.6 - 16.9]	3.91
'SK012'	'D7'	13.8	[11.0 - 17.1]	14	[11.6 - 16.8]	6.28
'W074'	'JL08'	13.8	[11.0 - 17.1]	14	[11.6 - 16.8]	3.44
'NAS'	'JL08'	13.8	[11.1 - 17.2]	14.1	[11.7 - 16.9]	2.77
'SK025'	'JL08'	13.8	[11.0 - 17.2]	14.1	[11.6 - 16.9]	2.77
'W028'	'JL08'	13.8	[11.1 - 17.2]	14.1	[11.7 - 16.9]	2.93
'S190'	'JL08'	13.8	[11.0 - 17.1]	14	[11.6 - 16.8]	3.96
'OXR-199'	'JL08'	13.8	[11.0 - 17.2]	14.1	[11.6 - 16.9]	2.66
'THAF37'	'S223'	13.8	[11.0 - 17.2]	14.1	[11.7 - 16.9]	7.05
'SK012'	'JK7-1'	13.8	[11.0 - 17.1]	14	[11.6 - 16.8]	8.8
'SK012'	'S190'	13.8	[11.1 - 17.2]	14.1	[11.7 - 16.9]	6.58
'LC.270.F.C4'	'JL08'	13.7	[10.9 - 17.0]	13.9	[11.5 - 16.7]	3.47
'JL08'	'JK7-1'	13.7	[10.9 - 17.0]	13.9	[11.5 - 16.7]	6.17
'JL08'	'D7'	13.7	[10.9 - 17.1]	14	[11.6 - 16.8]	3.66
'SCSIOW1866'	'JL08'	13.7	[10.9 - 17.0]	14	[11.6 - 16.8]	4.97
'OXR-159'	'SK012'	13.7	[10.9 - 17.1]	14	[11.6 - 16.8]	5.88
'SK012'	'DSM14862'	13.7	[10.9 - 17.0]	13.9	[11.5 - 16.7]	4.28
'S223'	'AM1-D1'	13.7	[10.9 - 17.0]	13.9	[11.5 - 16.7]	8.26
'SCSIOW1865'	'JL08'	13.6	[10.9 - 17.0]	13.9	[11.5 - 16.7]	4.73
'SK012'	'DSM109990'	13.6	[10.8 - 16.9]	13.8	[11.4 - 16.6]	4.87
'JL08'	'DSM14862'	13.6	[10.9 - 17.0]	13.9	[11.5 - 16.7]	1.66
'SK012'	'CI.11.F.A3'	13.6	[10.8 - 16.9]	13.9	[11.5 - 16.7]	5.29
'SK012'	'DSM110093'	13.6	[10.9 - 17.0]	13.9	[11.5 - 16.7]	4.12
'SK012'	'SCSIOW1865'	13.6	[10.8 - 16.9]	13.8	[11.5 - 16.6]	7.35
'OXR-9'	'SK012'	13.6	[10.9 - 17.0]	13.9	[11.5 - 16.7]	7.42
'SK012'	'SCSIOW1866'	13.6	[10.9 - 17.0]	13.9	[11.5 - 16.7]	7.59
'JL08'	'DSM110093'	13.5	[10.8 - 16.9]	13.8	[11.4 - 16.6]	1.5
'OXR-159'	'JL08'	13.5	[10.7 - 16.8]	13.8	[11.4 - 16.6]	3.26
'W027'	'JL08'	13.5	[10.7 - 16.8]	13.8	[11.4 - 16.5]	2.73
'W027'	'SK012'	13.5	[10.7 - 16.8]	13.8	[11.4 - 16.6]	5.35
'JL08'	'BSw21498'	13.5	[10.7 - 16.8]	13.8	[11.4 - 16.5]	0.94
'JL08'	'DSM109990'	13.4	[10.7 - 16.7]	13.7	[11.3 - 16.5]	2.24
'JL08'	'CI.11.F.A3'	13.4	[10.7 - 16.8]	13.7	[11.3 - 16.5]	2.67
'JL08'	'AM1-D1'	13.4	[10.6 - 16.7]	13.7	[11.3 - 16.5]	7
'THAF37'	'SK012'	13.4	[10.7 - 16.7]	13.7	[11.3 - 16.5]	8.41
'SK012'	'JL08'	13.2	[10.5 - 16.5]	13.5	[11.2 - 16.3]	2.62
'SK012'	'AM1-D1'	13.2	[10.5 - 16.6]	13.5	[11.2 - 16.3]	9.62
'S223'	'JL08'	13.2	[10.5 - 16.5]	13.5	[11.2 - 16.3]	1.26

## Sheet: S5
Table S5. Metadata of complete Sulfitobacter sequences
Genus	Species	Strain	Taxonomy id	Assembly Name	Assembly Accession	Size	Submission Date	Location General	Location specific	Source
Sulfitobacter	albidus	JK7-1	2829501	ASM1820003v1	GCA_018200035.1	3860160	2021-04-29	South Korea	33.12 N 126.34 E	marine sediment
Sulfitobacter	alexandrii	AM1-D1	1917485	ASM188673v1	GCA_001886735.1	4691010	2016-11-28	China	-	Alexandrium minutum 1089
Sulfitobacter	dubius	DSM 109990	218673	ASM2278873v1	GCA_022788735.1	4165312	2022-04-01	France	48.7205 N 3.9651 W	Sediment from the Channel Sea
Sulfitobacter	dubius	CI.11.F.A3	218673	ASM3292418v1	GCA_032924185.1	3835953	2023-10-23	California, Leo Carrillo	-	Macrocystis pyrifera gametophyte
Sulfitobacter	faviae	SCSIO W_1865	1775881	ASM2820171v1	GCA_028201715.1	3607040	2023-01-29	China	South China Sea	Cold water coral
Sulfitobacter	faviae	SCSIO W_1866	1775881	ASM2820173v1	GCA_028201735.1	4025528	2023-01-29	China	South China Sea	Cold water coral
Sulfitobacter	faviae	OXR-9	1775881	ASM3437686v1	GCA_034376865.1	3959209	2023-12-14	Atlantic Ocean: Moytirra Hydrothermal Vent	30.07 N 42.07 W	hydrothermal vent plume
Sulfitobacter	indolifex	DSM 14862	225422	ASM2278865v1	GCA_022788655.1	4498570	2022-04-01	Germany	54.13333 N 7.86667 E	Seawater
Sulfitobacter	mediterraneus	SC1-11	83219	ASM1680177v1	GCA_016801775.1	4211149	2021-02-02	China	21.9935 N 113.7221 E	Skeletonema costatum
Sulfitobacter	mediterraneus	M342	83219	ASM2514047v1	GCA_025140475.1	4223094	2022-09-12	China	36.06 N 120.44 E	coastal biofilms
Sulfitobacter	mediterraneus	SC7-37	83219	ASM1680175v1	GCA_016801755.1	4046066	2021-02-02	China	21.9935 N 113.7221 E	Skeletonema costatum
Sulfitobacter	mediterraneus	M368	2867021	ASM2514187v1	GCA_025141875.1	4014743	2022-09-12	China	36.06 N 120.44 E	coastal biofilms
Sulfitobacter	pontiacus	CB2047	1525218	ASM73512v2	GCA_000735125.2	3793741	2022-03-04	Norway	60.27 N 5.22 E	Emiliana huxleyii
Sulfitobacter	pontiacus	3SOLIMAR09	1406866	SulPonPM01v1	GCA_000647675.1	3472018	-	Spain	Baleraric Islands	marine surface coastal water
Sulfitobacter	pontiacus	W028	60137	ASM2514061v1	GCA_025140615.1	3499419	2022-09-12	China	36.28 N 120.66 E	coastal biofilms
Sulfitobacter	pontiacus	S1704	60137	ASM1348774v1	GCA_013487745.1	3551353	2020-07-23	Pacific Ocean	11.5869 N 141.8755 E	marine sediment /marine abyssalpelagic zone
Sulfitobacter	pontiacus	DSM 110277	60137	ASM2278867v1	GCA_022788675.1	3849963	2022-04-01	Pacific Ocean	45.0001 N 178.7499 E	Seawater
Sulfitobacter	pontiacus	DSM 10014	60137	IMG-taxon 2622736431	GCA_900106935.1	3550044	-	Russia	Black Sea	O2:H2S interface water
Sulfitobacter	pontiacus	SK025	1389011	ASM335210v1	GCA_003352105.1	3946853	2018-08-01	North Sea	54.090 N 7.936 E
Sulfitobacter	pontiacus	EE-36	60137	ASM15260v1	GCA_000152605.1	3540653	-	USA	North Atlantic Ocean	seawater
Sulfitobacter	pontiacus	NAS-14.1	60137	ASM15264v1	GCA_000152645.1	3801511	-	USA	Georgia	salt marsh
Sulfitobacter	pontiacus	BL28	60137	ASM3029607v1	GCA_030296075.1	3504510	2023-04-01	Japan	Hakodate	sea cucumber larvae
Sulfitobacter	pontiacus	B30-2	60137	ASM1587124v1	GCA_015871245.1	2928325	2020-12-09	China	West Pacific	seawater
Sulfitobacter	pontiacus	OXR-199	60137	ASM3437700v1	GCA_034377005.1	4035163	2023-12-14	Atlantic Ocean: Moytirra Hydrothermal Vent	30.07 N 42.07 W	hydrothermal vent plume
Sulfitobacter	sp.	D7	1968541	ASM361127v1	GCA_003611275.1	3963108	2018-10-03	Atlantic Ocean	61.8751 N 33.7131 W	calanoid copepod
Sulfitobacter	sp.	SK012	1389005	ASM335208v1	GCA_003352085.1	5176795	2018-08-01	North Sea	57.260 N 8.733 E	Marine Sediment
Sulfitobacter	sp.	JL08	2070369	ASM335204v1	GCA_003352045.1	4323690	2018-08-01	North Sea	54.437 N 8.233 E	Marine Sediment
Sulfitobacter	sp.	SK011	1389004	ASM335206v1	GCA_003352065.1	4190786	2018-08-01	North Sea	59.985 N 3.036 E	Bottom water
Sulfitobacter	sp.	S223	2867023	ASM2514382v1	GCA_025143825.1	4030883	2022-09-12	China	36.09 N 120.47 E	coastal biofilms
Sulfitobacter	sp.	S190	2867022	ASM2514193v1	GCA_025141935.1	3966771	2022-09-12	China	36.09 N 120.47 E	coastal biofilms
Sulfitobacter	sp.	W074	2867026	ASM2514227v1	GCA_025142275.1	3976848	2022-09-12	China	36.28 N 120.66 E	coastal biofilms
Sulfitobacter	sp.	THAF37	2587855	ASM936355v1	GCA_009363555.1	4264270	2019-10-28	Germany	50.5686 N 8.6717 E	marine aquarium containing stony-coral fragments
Sulfitobacter	sp.	DSM 110093	2883127	ASM2278871v1	GCA_022788715.1	4340034	2022-04-01	France	48.720528 N 3.9651 W	Sediment from the Channel Sea
Sulfitobacter	sp.	W002	2867024	ASM2514213v1	GCA_025142135.1	3707314	2022-09-12	China	36.28 N 120.66 E	coastal biofilms
Sulfitobacter	sp.	W027	2867025	ASM2514398v1	GCA_025143985.1	4147109	2022-09-12	China	36.28 N 120.66 E	coastal biofilms
Sulfitobacter	sp.	BSw21498	664426	ASM606485v1	GCA_006064855.1	3244919	2019-06-06	Norway	78.90 N 12.30 E	Seawater
Sulfitobacter	sp.	LC.270.F.C4	3079556	ASM3292254v1	GCA_032922545.1	4271872	2023-10-23	California, Leo Carrillo	-	Macrocystis pyrifera gametophyte
Sulfitobacter	sp.	OXR-159	3100174	ASM3437714v1	GCA_034377145.1	4422053	2023-12-14	Atlantic Ocean: Moytirra Hydrothermal Vent	30.07 N 42.07 W	hydrothermal vent plume

## Sheet: S6
Table S6. Genome Lengths, Plasmid content, tRNA and rRNA contents of Sulfitobacter genome sequences
																						pontiacus
Species	Strain	Chromosome	Plasmid	Plasmid	Plasmid	Plasmid	Plasmid	Plasmid	Plasmid	Plasmid	Plasmid	Genome Length (bp)	Total CDS	ECR CDS	Percent ECR CDS	Plasmid Number	tRNA	rRNAs	rRNAs/plasmid	flagellar genes localization		profundi
pontiacus	CB2047	3281733	176823	132295	130875	72015						3793741	3545	477	13.4556	4	49	3	yes	plasmid		dubius
	SK025	3035350	371508	179124	138654	114845	101509	5863				3946853	3670	809	22.0436	6	47	3	yes	plasmid		faviae
	S1704	3021618	280409	176665	72661							3551353	3294	472	14.3291	3	49	3	yes	plasmid		mediterraneus
	DSM 110277	3012962	239416	230345	17775	128813	53945	6732				3689988	3578	763	21.3248	6	48	3	yes	plasmid
	W028	2986243	283438	175637	54101							3499419	3274	459	14.0195	3	48	3	yes	plasmid
	DSM 10014	3026928	293594	180765	25478	23279						3550044	3333	488	14.6415	4	48	3	yes	plasmid
	EE-36	2975605	331194	176832	57022							3540653	3308	510	15.4172	3	50	3	yes	plasmid
	3SOLIMAR09	2987923	254230	176860	53005							3472018	3229	461	14.2769	3	49	3	yes	plasmid
	NAS-14.1	3045943	200902	179125	114069	100188	99935	22886	21958	11138	5367	3801511	3578	704	19.6758	9	48	3	yes	plasmid
	BL28	2913684	293186	175755	147547	8298	38905					3577375	3637	616	16.937	5	47	3	yes	plasmid
	OXR-199	3031291	395978	177749	133748	105024	99593	91780				4035163	3883			6	48	3	yes	plasmid
	BSw21498	3097372	147547									3244919	3146	146	4.64081	1	44	2
	AM1-D1	3840209	348874	205668	185176	95272	15811					4691010	4548	818	17.9859	5	47	2
profundi	LC.270.F.C4	3532795	299612	193319	103885	83300	46389	6301	6271			4271872	4169	783	18.7815	7	52	4		Chromosome
	OXR-159	3512771	235959	191538	175244	133783	89080	48252	35426			4422053	4451	924	20.7594	7	48	3		Chromosome
	D7	3371091	193276	126656	104922	85454	81709					3963108	3837	563	14.6729	5	48	4		Chromosome
	W002	3383427	210679	82875	30333							3707314	3602	303	8.41199	3	50	4		Chromosome
	W074	3468219	242634	193564	72431							3976848	3881	481	12.3937	3	53	4		Chromosome
dubius	DSM 109990	3274709	284454	247035	183486	108277	47721	6286	4878	4609	3857	4165312	4085	874	21.3953	9	52	4	yes	Chromosome
	DSM 110093	3434207	336544	273772	268356	21520	5635					4340034	4184	869	20.7696	5	50	4	yes	Chromosome
	CI.11.F.A3	3191777	417757	152155	59127	15137						3835953	3759	642	17.079	4	46	3		Chromosome
faviae	OXR-9	3221345	209302	195118	120753	119443	82535	5727	4986			3959209	3857	751	19.4711	7	48	4		Chromosome
	SCSIO W_1865	3242317	287790	209188	182751	103482						4025528	3129	747	23.8734	4	49	4		Chromosome
	SCSIO W_1866	3148875	210697	146560	100908							3607040	3064	456	14.8825	3	50	4		Chromosome
	DSM 14862	3271523	313826	307297	200719	160516	123234	104164	17291			4498570	4407	1247	28.2959	7	51	4		Chromosome
	JK7-1	3441674	192820	87586	73622	64458						3860160	4213	379	8.99596	4	45	2		Chromosome
mediterraneus	M342	3930527	136285	92017	64265							4223094	4075	292	7.16564	3	47	2		plasmid
	M368	3849802	92112	72829								4014743	3947	169	4.28173	2	44	2		plasmid
	SC1-11	3797566	152756	120730	92113	47984						4211149	4091	403	9.85089	4	44	2		plasmid
	SC7-37	3648427	102150	95828	90209	57389	52063					4046066	3929	386	9.82438	5	43	2		plasmid
	S190	3516039	145674	96152	78481	73273	57152					3966771	3870	425	10.9819	5	46	2		Chromosome
	S223	3804235	122748	78227	25673							4030883	3800	173	4.55263	3	45	2		Chromosome
	SK012	4788204	188664	107111	92816							5176795	5060	379	7.49012	3	46	1
	THAF37	3447997	228730	181132	106274	100647	98806	83443	17241			4264270	4127	798	19.3361	7	45	2	yes	Chromosome
	W027	3362280	306357	215221	194713	68538						4147109	4024	764	18.9861	4	49	3		Chromosome
	SK011	4190786										4190786	4145	0	0	0	45	1
		3.80658e+06

## Sheet: S7
Table S7. Core genome of closed Sulfitobacter genomes
unique_id	gene_cluster_id	bin_name	genome_name	functional_homogeneity_index	combined_homogeneity_index	COG20_FUNCTION	COG20_CATEGORY	COG20_PATHWAY_ACC	COG20_PATHWAY	aa_sequence
1	GC_00000400	ALL_SPLITS	Sulfito_3SOLIMAR09	0.911303	0.953593	Archaeal fructose-1,6-bisphosphatase or related enzyme, inositol monophosphatase family (SuhB) (PDB:1AWB)	Carbohydrate transport and metabolism	COG0483	Gluconeogenesis	MTQRLHLVFGGELISPTGTAFKNVDDIHVVGIFPNYASAYDAWKNEAQRTVDNAHMRYFIAHLHRLRDEEAAASSTEELG
2	GC_00000400	ALL_SPLITS	Sulfito_AM1_D1	0.911303	0.953593	Archaeal fructose-1,6-bisphosphatase or related enzyme, inositol monophosphatase family (SuhB) (PDB:1AWB)	Carbohydrate transport and metabolism	COG0483	Gluconeogenesis	MTQRLHLVFGGELVKPTETAFKNVEDIHIVGIFPNYATAFDAWKNEAQRTVDNAHMRYFIAHLHRLRDEETPASPTEELG
3	GC_00000400	ALL_SPLITS	Sulfito_BL28	0.911303	0.953593	Archaeal fructose-1,6-bisphosphatase or related enzyme, inositol monophosphatase family (SuhB) (PDB:1AWB)	Carbohydrate transport and metabolism	COG0483	Gluconeogenesis	MTQRLHLVFGGELISPTGTAFKNVDDIHVVGIFPNYASAYDAWKNEAQRTVDNAHMRYFIAHLHRLRDEEAAASSTEELG
4	GC_00000400	ALL_SPLITS	Sulfito_BSw21498	0.911303	0.953593	Archaeal fructose-1,6-bisphosphatase or related enzyme, inositol monophosphatase family (SuhB) (PDB:1AWB)	Carbohydrate transport and metabolism	COG0483	Gluconeogenesis	MTQRLHLVFGGELISPTGTAFKNVDDIHVVGIFPNYASAYDAWKNEAQRTVDNAHMRYFIAHLHRLRDEEAAASSTEELG
5	GC_00000400	ALL_SPLITS	Sulfito_CBD	0.911303	0.953593	Archaeal fructose-1,6-bisphosphatase or related enzyme, inositol monophosphatase family (SuhB) (PDB:1AWB)	Carbohydrate transport and metabolism	COG0483	Gluconeogenesis	MTQRLHLVFGGELISPTGTAFKNVDDIHVVGIFPNYASAYDAWKNEAQRTVDNAHMRYFIAHLHRLRDEEAAASSTEELG			Functional Annotation and COG pathways were determined by anvio (Eren et al., 2015)
6	GC_00000400	ALL_SPLITS	Sulfito_CI11FA3	0.911303	0.953593	Archaeal fructose-1,6-bisphosphatase or related enzyme, inositol monophosphatase family (SuhB) (PDB:1AWB)	Carbohydrate transport and metabolism	COG0483	Gluconeogenesis	MTQRLHLVFGGELVDPTKNAFKNVDDIHIVGIFPNYASAYDAWKSEAHRTVDNAHMRYYIAHLHRLRDEETSASPTEELE
7	GC_00000400	ALL_SPLITS	Sulfito_D7	0.911303	0.953593	Archaeal fructose-1,6-bisphosphatase or related enzyme, inositol monophosphatase family (SuhB) (PDB:1AWB)	Carbohydrate transport and metabolism	COG0483	Gluconeogenesis	MTQRLHLVFGGELVDPTKNAFKNVDNIHIVGIFPNYASAYDAWKSEAHRTVDNAHMRYFIAHLHRLRDEETSASPTEELE
8	GC_00000400	ALL_SPLITS	Sulfito_DSM10014	0.911303	0.953593	Archaeal fructose-1,6-bisphosphatase or related enzyme, inositol monophosphatase family (SuhB) (PDB:1AWB)	Carbohydrate transport and metabolism	COG0483	Gluconeogenesis	MTQRLHLVFGGELISPTGTAFKNVDDIHVVGIFPNYASAYDAWKNEAQRTVDNAHMRYFIAHLHRLRDEEAAASSTEELG
9	GC_00000400	ALL_SPLITS	Sulfito_DSM109990	0.911303	0.953593	Archaeal fructose-1,6-bisphosphatase or related enzyme, inositol monophosphatase family (SuhB) (PDB:1AWB)	Carbohydrate transport and metabolism	COG0483	Gluconeogenesis	MTQRLHLVFGGELVDPTKNAFKNVDDIHIVGIFPNYASAYDAWKSEAHRTVDNAHMRYYIAHLHRLRDEETSASPTEELE
10	GC_00000400	ALL_SPLITS	Sulfito_DSM110093	0.911303	0.953593	Archaeal fructose-1,6-bisphosphatase or related enzyme, inositol monophosphatase family (SuhB) (PDB:1AWB)	Carbohydrate transport and metabolism	COG0483	Gluconeogenesis	MTQRLHLVFGGELIDPTKNAFKNVDDIHVVGIFPDYATAYDAWKSEAHRTVDNAHMRYFIAHLHRLRDEEKPASPTEELD
11	GC_00000400	ALL_SPLITS	Sulfito_DSM110277	0.911303	0.953593	Archaeal fructose-1,6-bisphosphatase or related enzyme, inositol monophosphatase family (SuhB) (PDB:1AWB)	Carbohydrate transport and metabolism	COG0483	Gluconeogenesis	MTQRLHLVFGGELISPTGTAFKNVDDIHVVGIFPNYASAYDAWKNEAQRTVDNAHMRYFIAHLHRLRDEEAAASSTEELG
12	GC_00000400	ALL_SPLITS	Sulfito_DSM14862	0.911303	0.953593	Archaeal fructose-1,6-bisphosphatase or related enzyme, inositol monophosphatase family (SuhB) (PDB:1AWB)	Carbohydrate transport and metabolism	COG0483	Gluconeogenesis	MTQRLHLVFGGELIDPTKNAFKNVDDIHIVGIFPDYASAYDAWKSEAHRTVDNAHMRYYIAHLHRLRDEETSASSTEELE
13	GC_00000400	ALL_SPLITS	Sulfito_EE_36	0.911303	0.953593	Archaeal fructose-1,6-bisphosphatase or related enzyme, inositol monophosphatase family (SuhB) (PDB:1AWB)	Carbohydrate transport and metabolism	COG0483	Gluconeogenesis	MTQRLHLVFGGELISPTGTAFKNVDDIHVVGIFPNYASAYDAWKNEAQRTVDNAHMRYFIAHLHRLRDEEAAASSTEELG
14	GC_00000400	ALL_SPLITS	Sulfito_JK7_1	0.911303	0.953593	Archaeal fructose-1,6-bisphosphatase or related enzyme, inositol monophosphatase family (SuhB) (PDB:1AWB)	Carbohydrate transport and metabolism	COG0483	Gluconeogenesis	MVQRLHLVFGGELVTPSENVFKNVDDLHVVGIFPNYDAAYDAWKNEAQRTVDNAHMRYYIAHLHRLRDEETPVSPTEELG
15	GC_00000400	ALL_SPLITS	Sulfito_LC270FC4	0.911303	0.953593	Archaeal fructose-1,6-bisphosphatase or related enzyme, inositol monophosphatase family (SuhB) (PDB:1AWB)	Carbohydrate transport and metabolism	COG0483	Gluconeogenesis	MTQRLHLVFGGELVDPTKNAFKNVDDIHIVGIFPNYASAYDAWKSEAHRTVDNAHMRYFIAHLHRLRDEETSASPTEELE
16	GC_00000400	ALL_SPLITS	Sulfito_M342	0.911303	0.953593	Archaeal fructose-1,6-bisphosphatase or related enzyme, inositol monophosphatase family (SuhB) (PDB:1AWB)	Carbohydrate transport and metabolism	COG0483	Gluconeogenesis	MAQRLHLVFGGELVNPSENVFKNVDDLHIVGIFPDYATAYDAWKNEAQRTVDNAHMRYFIAHLHRLRDEEAAASSTEELG
17	GC_00000400	ALL_SPLITS	Sulfito_M368	0.911303	0.953593	Archaeal fructose-1,6-bisphosphatase or related enzyme, inositol monophosphatase family (SuhB) (PDB:1AWB)	Carbohydrate transport and metabolism	COG0483	Gluconeogenesis	MAQRLHLVFGGELVNPSENVFKNVDDLHIVGIFPDYATAYDAWKNEAQRTVDNAHMRYFIAHLHRLRDEEAAASSTEELG
18	GC_00000400	ALL_SPLITS	Sulfito_NAS	0.911303	0.953593	Archaeal fructose-1,6-bisphosphatase or related enzyme, inositol monophosphatase family (SuhB) (PDB:1AWB)	Carbohydrate transport and metabolism	COG0483	Gluconeogenesis	MTQRLHLVFGGELISPTGTAFKNVDDIHVVGIFPNYASAYDAWKNEAQRTVDNAHMRYFIAHLHRLRDEEAAASSTEELG
19	GC_00000400	ALL_SPLITS	Sulfito_OXR159	0.911303	0.953593	Archaeal fructose-1,6-bisphosphatase or related enzyme, inositol monophosphatase family (SuhB) (PDB:1AWB)	Carbohydrate transport and metabolism	COG0483	Gluconeogenesis	MTQRLHLVFGGELVDPTKNAFKNVDDIHIVGIFPNYASAYDAWKSEAHRTVDNAHMRYFIAHLHRLRDEETSASPTEELE
20	GC_00000400	ALL_SPLITS	Sulfito_OXR199	0.911303	0.953593	Archaeal fructose-1,6-bisphosphatase or related enzyme, inositol monophosphatase family (SuhB) (PDB:1AWB)	Carbohydrate transport and metabolism	COG0483	Gluconeogenesis	MTQRLHLVFGGELISPTGTAFKNVDDIHVVGIFPNYASAYDAWKNEAQRTVDNAHMRYFIAHLHRLRDEEAAASSTEELG
21	GC_00000400	ALL_SPLITS	Sulfito_OXR9	0.911303	0.953593	Archaeal fructose-1,6-bisphosphatase or related enzyme, inositol monophosphatase family (SuhB) (PDB:1AWB)	Carbohydrate transport and metabolism	COG0483	Gluconeogenesis	MTQRLHLVFGGELVDPTKNAFKNVDDIHIVGIFPNYASAYDAWKSEAHRTVDNAHMRYYIAHLHRLRDEETSASPTEELE
22	GC_00000400	ALL_SPLITS	Sulfito_S1704	0.911303	0.953593	Archaeal fructose-1,6-bisphosphatase or related enzyme, inositol monophosphatase family (SuhB) (PDB:1AWB)	Carbohydrate transport and metabolism	COG0483	Gluconeogenesis	MTQRLHLVFGGELISPTGTAFKNVDDIHVVGIFPNYASAYDAWKNEAQRTVDNAHMRYFIAHLHRLRDEEAAASSTEELG
23	GC_00000400	ALL_SPLITS	Sulfito_S190	0.911303	0.953593	Archaeal fructose-1,6-bisphosphatase or related enzyme, inositol monophosphatase family (SuhB) (PDB:1AWB)	Carbohydrate transport and metabolism	COG0483	Gluconeogenesis	MTQRLHLVFGGELVNPSNTVFKDVDDLHIVGIFPDYATAYDAWKNEAQRTVDNAHMRYFIAHLHRLRDEEQPASSTEELS
24	GC_00000400	ALL_SPLITS	Sulfito_S223	0.911303	0.953593	Archaeal fructose-1,6-bisphosphatase or related enzyme, inositol monophosphatase family (SuhB) (PDB:1AWB)	Carbohydrate transport and metabolism	COG0483	Gluconeogenesis	MTQRLHLVFGGELVNPSENVFKNVDDLHIVGIFPNYAAAYDAWKNEAQRTVDNAHMRYFIAHLHRLRDEEAAASSTEELG
25	GC_00000400	ALL_SPLITS	Sulfito_SC1_11	0.911303	0.953593	Archaeal fructose-1,6-bisphosphatase or related enzyme, inositol monophosphatase family (SuhB) (PDB:1AWB)	Carbohydrate transport and metabolism	COG0483	Gluconeogenesis	MAQRLHLVFGGELVNPSENVFKNVDDLHIVGIFPDYATAYDAWKNEAQRTVDNAHMRYFIAHLHRLRDEEAAASSTEELG
26	GC_00000400	ALL_SPLITS	Sulfito_SC7_37	0.911303	0.953593	Archaeal fructose-1,6-bisphosphatase or related enzyme, inositol monophosphatase family (SuhB) (PDB:1AWB)	Carbohydrate transport and metabolism	COG0483	Gluconeogenesis	MAQRLHLVFGGELVNPSENVFKNVDDLHIVGIFPDYATAYDAWKNEAQRTVDNAHMRYFIAHLHRLRDEEAAASSTEELG
27	GC_00000400	ALL_SPLITS	Sulfito_SCSIOW1865	0.911303	0.953593	Archaeal fructose-1,6-bisphosphatase or related enzyme, inositol monophosphatase family (SuhB) (PDB:1AWB)	Carbohydrate transport and metabolism	COG0483	Gluconeogenesis	MTQRLHLVFGGELVDPTKNAFKNVDDIHIVGIFPNYASAYDAWKSEAHRTVDNAHMRYYIAHLHRLRDEETSASPTEELE
28	GC_00000400	ALL_SPLITS	Sulfito_SCSIOW1866	0.911303	0.953593	Archaeal fructose-1,6-bisphosphatase or related enzyme, inositol monophosphatase family (SuhB) (PDB:1AWB)	Carbohydrate transport and metabolism	COG0483	Gluconeogenesis	MTQRLHLVFGGELVDPTKNAFKNVDDIHIVGIFPNYASAYDAWKSEAHRTVDNAHMRYYIAHLHRLRDEETSASPTEELE
29	GC_00000400	ALL_SPLITS	Sulfito_SK011	0.911303	0.953593	Archaeal fructose-1,6-bisphosphatase or related enzyme, inositol monophosphatase family (SuhB) (PDB:1AWB)	Carbohydrate transport and metabolism	COG0483	Gluconeogenesis	MTQRLHLVFGGELVTPTETAFKNVDDIHVVGIFADYASAYDAWKNEAQRTVDNAHMRYFIAHLHRLRDEETAASSTEELG
30	GC_00000400	ALL_SPLITS	Sulfito_SK012	0.911303	0.953593	Archaeal fructose-1,6-bisphosphatase or related enzyme, inositol monophosphatase family (SuhB) (PDB:1AWB)	Carbohydrate transport and metabolism	COG0483	Gluconeogenesis	MTQRLHLVFGGELINPSENVFKNVDDLHIVGIFPDYATAYDAWKNEAQRTVDNAHMRYFIAHLHRLRDEEQPASSTEELD
31	GC_00000400	ALL_SPLITS	Sulfito_SK025	0.911303	0.953593	Archaeal fructose-1,6-bisphosphatase or related enzyme, inositol monophosphatase family (SuhB) (PDB:1AWB)	Carbohydrate transport and metabolism	COG0483	Gluconeogenesis	MTQRLHLVFGGELISPTGTAFKNVDDIHVVGIFPNYASAYDAWKNEAQRTVDNAHMRYFIAHLHRLRDEEAAASSTEELG
32	GC_00000400	ALL_SPLITS	Sulfito_THAF37	0.911303	0.953593	Archaeal fructose-1,6-bisphosphatase or related enzyme, inositol monophosphatase family (SuhB) (PDB:1AWB)	Carbohydrate transport and metabolism	COG0483	Gluconeogenesis	MTQRLHLVFGGELVKPTETAFKNVDDIHIVGIYPNYASAYDAWKTEAQRTVDNAHMRYFIAHLHRLRDEEAPASPTEELG
33	GC_00000400	ALL_SPLITS	Sulfito_W002	0.911303	0.953593	Archaeal fructose-1,6-bisphosphatase or related enzyme, inositol monophosphatase family (SuhB) (PDB:1AWB)	Carbohydrate transport and metabolism	COG0483	Gluconeogenesis	MTQRLHLVFGGELVDPTKNAFKNVDDIHIVGIFPNYASAYDAWKSEAHRTVDNAHMRYFIAHLHRLRDEETSASPTEELE
34	GC_00000400	ALL_SPLITS	Sulfito_W027	0.911303	0.953593	Archaeal fructose-1,6-bisphosphatase or related enzyme, inositol monophosphatase family (SuhB) (PDB:1AWB)	Carbohydrate transport and metabolism	COG0483	Gluconeogenesis	MTQRLHLVFGGELVDPTKNAFKNVDDIHIVGIFPNYASAYDAWKSEAHRTVDNAHMRYYIAHLHRLRDEETSASPTEELE
35	GC_00000400	ALL_SPLITS	Sulfito_W028	0.911303	0.953593	Archaeal fructose-1,6-bisphosphatase or related enzyme, inositol monophosphatase family (SuhB) (PDB:1AWB)	Carbohydrate transport and metabolism	COG0483	Gluconeogenesis	MTQRLHLVFGGELISPTGTAFKNVDDIHVVGIFPNYASAYDAWKNEAQRTVDNAHMRYFIAHLHRLRDEEAAASSTEELG
36	GC_00000400	ALL_SPLITS	Sulfito_W074	0.911303	0.953593	Archaeal fructose-1,6-bisphosphatase or related enzyme, inositol monophosphatase family (SuhB) (PDB:1AWB)	Carbohydrate transport and metabolism	COG0483	Gluconeogenesis	MTQRLHLVFGGELVDPTKNAFKNVDDIHIVGIFPNYASAYDAWKSEAHRTVDNAHMRYFIAHLHRLRDEETSASPTEELE
37	GC_00000401	ALL_SPLITS	Sulfito_3SOLIMAR09	0.932198	0.96491	Ribosomal protein L30/L7E (RpmD) (PDB:1VS6)	Translation, ribosomal structure and biogenesis	COG1841	Ribosome 50S subunit	MAKTIVIKQVGSPIRRPADQRATLIGLGLNKMHRVRELEDTPSVRGMIRKISHMVEIIEEKG
38	GC_00000401	ALL_SPLITS	Sulfito_AM1_D1	0.932198	0.96491	Ribosomal protein L30/L7E (RpmD) (PDB:1VS6)	Translation, ribosomal structure and biogenesis	COG1841	Ribosome 50S subunit	MAKTIVVKQIGSPIRRPAKQRATLIGLGLNKMNRTRELEDTPSVRGMINSIPHMVEIVEEKG
39	GC_00000401	ALL_SPLITS	Sulfito_BL28	0.932198	0.96491	Ribosomal protein L30/L7E (RpmD) (PDB:1VS6)	Translation, ribosomal structure and biogenesis	COG1841	Ribosome 50S subunit	MAKTIVIKQVGSPIRRPADQRATLIGLGLNKMHRVRELEDTPSVRGMIRKISHMVEIIEEKG
40	GC_00000401	ALL_SPLITS	Sulfito_BSw21498	0.932198	0.96491	Ribosomal protein L30/L7E (RpmD) (PDB:1VS6)	Translation, ribosomal structure and biogenesis	COG1841	Ribosome 50S subunit	MAKTIVIKQVGSPIRRPADQRATLIGLGLNKMHRVRELEDTPSVRGMIRKISHMVEIIEEKG
41	GC_00000401	ALL_SPLITS	Sulfito_CBD	0.932198	0.96491	Ribosomal protein L30/L7E (RpmD) (PDB:1VS6)	Translation, ribosomal structure and biogenesis	COG1841	Ribosome 50S subunit	MAKTIVIKQVGSPIRRPADQRATLIGLGLNKMHRVRELEDTPSVRGMIRKISHMVEIIEEKG
42	GC_00000401	ALL_SPLITS	Sulfito_CI11FA3	0.932198	0.96491	Ribosomal protein L30/L7E (RpmD) (PDB:1VS6)	Translation, ribosomal structure and biogenesis	COG1841	Ribosome 50S subunit	MAKTLVIKQVGSPIRRPAKQKATLVGLGLNKMGRTRELEDTPSVRGMINKVSHMVEIVEEKG
43	GC_00000401	ALL_SPLITS	Sulfito_D7	0.932198	0.96491	Ribosomal protein L30/L7E (RpmD) (PDB:1VS6)	Translation, ribosomal structure and biogenesis	COG1841	Ribosome 50S subunit	MAKTLVIKQVGSPIRRPAKQKATLVGLGLNKMGRTRELEDTPSVRGMINKVSHMVEIVEEKG
44	GC_00000401	ALL_SPLITS	Sulfito_DSM10014	0.932198	0.96491	Ribosomal protein L30/L7E (RpmD) (PDB:1VS6)	Translation, ribosomal structure and biogenesis	COG1841	Ribosome 50S subunit	MAKTIVIKQVGSPIRRPADQRATLIGLGLNKMHRVRELEDTPSVRGMIRKISHMVEIIEEKG
45	GC_00000401	ALL_SPLITS	Sulfito_DSM109990	0.932198	0.96491	Ribosomal protein L30/L7E (RpmD) (PDB:1VS6)	Translation, ribosomal structure and biogenesis	COG1841	Ribosome 50S subunit	MAKTLVIKQVGSPIRRPAKQKATLVGLGLNKMGRTRELEDTPSVRGMINKVSHMVEIVEEKG
46	GC_00000401	ALL_SPLITS	Sulfito_DSM110093	0.932198	0.96491	Ribosomal protein L30/L7E (RpmD) (PDB:1VS6)	Translation, ribosomal structure and biogenesis	COG1841	Ribosome 50S subunit	MAKTLVIKQVGSPIRRPAKQKATLVGLGLNKMGRTRELEDTPSVRGMINKVSHMVEIVEEKG
47	GC_00000401	ALL_SPLITS	Sulfito_DSM110277	0.932198	0.96491	Ribosomal protein L30/L7E (RpmD) (PDB:1VS6)	Translation, ribosomal structure and biogenesis	COG1841	Ribosome 50S subunit	MAKTIVIKQVGSPIRRPADQRATLIGLGLNKMHRVRELEDTPSVRGMIRKISHMVEIIEEKG
48	GC_00000401	ALL_SPLITS	Sulfito_DSM14862	0.932198	0.96491	Ribosomal protein L30/L7E (RpmD) (PDB:1VS6)	Translation, ribosomal structure and biogenesis	COG1841	Ribosome 50S subunit	MAKTLVIKQVGSPIRRPAKQKATLVGLGLNKMGRTRELEDTPSVRGMINKVSHMVEIVEEKG
49	GC_00000401	ALL_SPLITS	Sulfito_EE_36	0.932198	0.96491	Ribosomal protein L30/L7E (RpmD) (PDB:1VS6)	Translation, ribosomal structure and biogenesis	COG1841	Ribosome 50S subunit	MAKTIVIKQVGSPIRRPADQRATLIGLGLNKMHRVRELEDTPSVRGMIRKISHMVEIIEEKG
50	GC_00000401	ALL_SPLITS	Sulfito_JK7_1	0.932198	0.96491	Ribosomal protein L30/L7E (RpmD) (PDB:1VS6)	Translation, ribosomal structure and biogenesis	COG1841	Ribosome 50S subunit	MAKTLVIKQVGSPIRRPAKQRATLVGLGLNKMHRVRELEDTPAVRGMINKVSHMVEIIEEKG
51	GC_00000401	ALL_SPLITS	Sulfito_LC270FC4	0.932198	0.96491	Ribosomal protein L30/L7E (RpmD) (PDB:1VS6)	Translation, ribosomal structure and biogenesis	COG1841	Ribosome 50S subunit	MAKTLVIKQVGSPIRRPAKQKATLVGLGLNKMGRTRELEDTPSVRGMINKVSHMVEIVEEKG
52	GC_00000401	ALL_SPLITS	Sulfito_M342	0.932198	0.96491	Ribosomal protein L30/L7E (RpmD) (PDB:1VS6)	Translation, ribosomal structure and biogenesis	COG1841	Ribosome 50S subunit	MAKTIVVKQIGSPIRRPEKQRQTLIGLGLNKMHKTRELEDTPAVRGMINKIPHMVEIVEEKG
53	GC_00000401	ALL_SPLITS	Sulfito_M368	0.932198	0.96491	Ribosomal protein L30/L7E (RpmD) (PDB:1VS6)	Translation, ribosomal structure and biogenesis	COG1841	Ribosome 50S subunit	MAKTIVVKQIGSPIRRPAKQRQTLIGLGLNKMHKTRELEDTPAVRGMINKIPHMVEIVEEKG
54	GC_00000401	ALL_SPLITS	Sulfito_NAS	0.932198	0.96491	Ribosomal protein L30/L7E (RpmD) (PDB:1VS6)	Translation, ribosomal structure and biogenesis	COG1841	Ribosome 50S subunit	MAKTIVIKQVGSPIRRPADQRATLIGLGLNKMHRVRELEDTPSVRGMIRKISHMVEIIEEKG
55	GC_00000401	ALL_SPLITS	Sulfito_OXR159	0.932198	0.96491	Ribosomal protein L30/L7E (RpmD) (PDB:1VS6)	Translation, ribosomal structure and biogenesis	COG1841	Ribosome 50S subunit	MAKTLVIKQVGSPIRRPAKQKATLVGLGLNKMGRTRELEDTPSVRGMINKVSHMVEIVEEKG
56	GC_00000401	ALL_SPLITS	Sulfito_OXR199	0.932198	0.96491	Ribosomal protein L30/L7E (RpmD) (PDB:1VS6)	Translation, ribosomal structure and biogenesis	COG1841	Ribosome 50S subunit	MAKTIVIKQVGSPIRRPADQRATLIGLGLNKMHRVRELEDTPSVRGMIRKISHMVEIIEEKG
57	GC_00000401	ALL_SPLITS	Sulfito_OXR9	0.932198	0.96491	Ribosomal protein L30/L7E (RpmD) (PDB:1VS6)	Translation, ribosomal structure and biogenesis	COG1841	Ribosome 50S subunit	MAKTLVIKQVGSPIRRPAKQRATLVGLGLNKMGRTRELEDTPSVRGMINKVSHMVEIVEEKG
58	GC_00000401	ALL_SPLITS	Sulfito_S1704	0.932198	0.96491	Ribosomal protein L30/L7E (RpmD) (PDB:1VS6)	Translation, ribosomal structure and biogenesis	COG1841	Ribosome 50S subunit	MAKTIVIKQVGSPIRRPADQRATLIGLGLNKMHRVRELEDTPSVRGMIRKISHMVEIIEEKG
59	GC_00000401	ALL_SPLITS	Sulfito_S190	0.932198	0.96491	Ribosomal protein L30/L7E (RpmD) (PDB:1VS6)	Translation, ribosomal structure and biogenesis	COG1841	Ribosome 50S subunit	MAKTIVIKQVGSPIRRPAKQRATLVGLGLNKMGRVRELEDTPSVRGMINKISHMVEIVEEKG
60	GC_00000401	ALL_SPLITS	Sulfito_S223	0.932198	0.96491	Ribosomal protein L30/L7E (RpmD) (PDB:1VS6)	Translation, ribosomal structure and biogenesis	COG1841	Ribosome 50S subunit	MAKTIVIKQVGSPIRRPAKQRATLVGLGLNKMHRVRELEDTPSVRGMINAVSHMVEIIEEKG
61	GC_00000401	ALL_SPLITS	Sulfito_SC1_11	0.932198	0.96491	Ribosomal protein L30/L7E (RpmD) (PDB:1VS6)	Translation, ribosomal structure and biogenesis	COG1841	Ribosome 50S subunit	MAKTIVVKQIGSPIRRPAKQRQTLIGLGLNKMHKTRELEDTPAVRGMINKIPHMVEIVEEKG
62	GC_00000401	ALL_SPLITS	Sulfito_SC7_37	0.932198	0.96491	Ribosomal protein L30/L7E (RpmD) (PDB:1VS6)	Translation, ribosomal structure and biogenesis	COG1841	Ribosome 50S subunit	MAKTIVVKQIGSPIRRPEKQRQTLIGLGLNKMHKTRELEDTPAVRGMINKIPHMVEIVEEKG
63	GC_00000401	ALL_SPLITS	Sulfito_SCSIOW1865	0.932198	0.96491	Ribosomal protein L30/L7E (RpmD) (PDB:1VS6)	Translation, ribosomal structure and biogenesis	COG1841	Ribosome 50S subunit	MAKTLVIKQVGSPIRRPAKQRATLVGLGLNKMGRTRELEDTPSVRGMINKVSHMVEIVEEKG
64	GC_00000401	ALL_SPLITS	Sulfito_SCSIOW1866	0.932198	0.96491	Ribosomal protein L30/L7E (RpmD) (PDB:1VS6)	Translation, ribosomal structure and biogenesis	COG1841	Ribosome 50S subunit	MAKTLVIKQVGSPIRRPAKQRATLVGLGLNKMGRTRELEDTPSVRGMINKVSHMVEIVEEKG
65	GC_00000401	ALL_SPLITS	Sulfito_SK011	0.932198	0.96491	Ribosomal protein L30/L7E (RpmD) (PDB:1VS6)	Translation, ribosomal structure and biogenesis	COG1841	Ribosome 50S subunit	MAKTIVIKQIGSPIRRPAKQKQTLIGLGLNKMHRVRELEDTPAVRGMINKISHMVEIVEEKG
66	GC_00000401	ALL_SPLITS	Sulfito_SK012	0.932198	0.96491	Ribosomal protein L30/L7E (RpmD) (PDB:1VS6)	Translation, ribosomal structure and biogenesis	COG1841	Ribosome 50S subunit	MAKTIVIKQVGSPIRRPADQKATLVGLGLNKMHRVRELEDTPSVRGMIRKISHMVEIIEEKG
67	GC_00000401	ALL_SPLITS	Sulfito_SK025	0.932198	0.96491	Ribosomal protein L30/L7E (RpmD) (PDB:1VS6)	Translation, ribosomal structure and biogenesis	COG1841	Ribosome 50S subunit	MAKTIVIKQVGSPIRRPADQRATLIGLGLNKMHRVRELEDTPSVRGMIRKISHMVEIIEEKG
68	GC_00000401	ALL_SPLITS	Sulfito_THAF37	0.932198	0.96491	Ribosomal protein L30/L7E (RpmD) (PDB:1VS6)	Translation, ribosomal structure and biogenesis	COG1841	Ribosome 50S subunit	MAKTIVVKQIGSPIRRPAKQRATLIGLGLNKMNRTRELEDTPSVRGMINSIPHMVEIIEEKG
69	GC_00000401	ALL_SPLITS	Sulfito_W002	0.932198	0.96491	Ribosomal protein L30/L7E (RpmD) (PDB:1VS6)	Translation, ribosomal structure and biogenesis	COG1841	Ribosome 50S subunit	MAKTLVIKQVGSPIRRPAKQKATLVGLGLNKMGRTRELEDTPSVRGMINKVSHMVEIVEEKG
70	GC_00000401	ALL_SPLITS	Sulfito_W027	0.932198	0.96491	Ribosomal protein L30/L7E (RpmD) (PDB:1VS6)	Translation, ribosomal structure and biogenesis	COG1841	Ribosome 50S subunit	MAKTLVIKQIGSPIRRPAKQKATLVGLGLNKMGRTRELEDTPSVRGMINKVSHMVEIVEEKG
71	GC_00000401	ALL_SPLITS	Sulfito_W028	0.932198	0.96491	Ribosomal protein L30/L7E (RpmD) (PDB:1VS6)	Translation, ribosomal structure and biogenesis	COG1841	Ribosome 50S subunit	MAKTIVIKQVGSPIRRPADQRATLIGLGLNKMHRVRELEDTPSVRGMIRKISHMVEIIEEKG
72	GC_00000401	ALL_SPLITS	Sulfito_W074	0.932198	0.96491	Ribosomal protein L30/L7E (RpmD) (PDB:1VS6)	Translation, ribosomal structure and biogenesis	COG1841	Ribosome 50S subunit	MAKTLVIKQVGSPIRRPAKQKATLVGLGLNKMGRTRELEDTPSVRGMINKVSHMVEIVEEKG
73	GC_00000406	ALL_SPLITS	Sulfito_3SOLIMAR09	0.949605	0.974151	Aspartate-semialdehyde dehydrogenase (Asd) (PDB:1BRM)	Amino acid transport and metabolism	COG0136	Lysine biosynthesis	MGYRVVIAGATGNVGREMLNILAERHFPVDEIVALASRKSMGSEVSFGDKTLKTKDLDTFDFTGWDMALFAVGSEATKKYAPKAAKAGCVVIDNSSLYRYDPDIPLIVPEVNADAIHDYSKKNIIANPNCSTAQMVVALKPLHDRATIKRVVVSTYQSVSGSGKDGMDELWDQTKSIYNPTDDKPAKKFTKQIAFNVIPHIDVFMDSGDTKEEWKMMVETKKIVDPKIKVTATCVRVPVFVGHAESINIEFEEHLDENEARDILREAPGIMVIDKREDGGYVTPVECAGDFATFISRIRQDSTIDNGLNLWCVSDNLRKGAALNAVQIAELLGREVLKKG
74	GC_00000406	ALL_SPLITS	Sulfito_AM1_D1	0.949605	0.974151	Aspartate-semialdehyde dehydrogenase (Asd) (PDB:1BRM)	Amino acid transport and metabolism	COG0136	Lysine biosynthesis	MGYRIAVVGATGNVGREMLNILAERQFPVDEIVALASRKSMGTEVSFGDKTLKCKDLDTFDFTGWDMALFAVGSEATKKYAPNAAKAGCVVIDNSSLYRYDSDVPLIVPEVNPEAVHGYSKRNIIANPNCSTAQMVVALKPLHDRAKIKRVVVSTYQSVSGAGKEGIDELWDQTKSIYNPVDDKPAKKFTKQIAFNVIPHIDVFMEDGSTKEEWKMVSETKKIVDPAIKVTATCVRVPVFVGHAEAINIEFEDHLDEEEARDILREAPGIMVIDKREDGGYVTPIECVGDFATFISRIRQDSTIDNGLNLWCVSDNLRKGAALNAVQIAELLGREVLKKG
75	GC_00000406	ALL_SPLITS	Sulfito_BL28	0.949605	0.974151	Aspartate-semialdehyde dehydrogenase (Asd) (PDB:1BRM)	Amino acid transport and metabolism	COG0136	Lysine biosynthesis	MGYRVVIAGATGNVGREMLNILAERHFPVDEIVALASRKSMGSEVSFGDKTLKTKDLDTFDFTGWDMALFAVGSEATKKYAPKAAKAGCVVIDNSSLYRYDPDIPLIVPEVNADAIHDYSKKNIIANPNCSTAQMVVALKPLHDRATIKRVVVSTYQSVSGSGKDGMDELWDQTKSIYNPTDDKPAKKFTKQIAFNVIPHIDVFMDSGDTKEEWKMMVETKKIVDPKIKVTATCVRVPVFVGHAESINIEFEEHLDENEARDILREAPGIMVIDKREDGGYVTPVECAGDFATFISRIRQDSTIDNGLNLWCVSDNLRKGAALNAVQIAELLGREVLKKG
76	GC_00000406	ALL_SPLITS	Sulfito_BSw21498	0.949605	0.974151	Aspartate-semialdehyde dehydrogenase (Asd) (PDB:1BRM)	Amino acid transport and metabolism	COG0136	Lysine biosynthesis	MGYRVVIAGATGNVGREMLNILAERHFPVDEIVALASRKSMGSEVSFGDKTLKTKDLDTFDFTGWDMALFAVGSEATKKYAPKAAKAGCVVIDNSSLYRYDPDIPLIVPEVNAHAIHDYAKKNIIANPNCSTAQMVVALKPLHDRATIKRVVVSTYQSVSGSGKDGMDELWDQTKSIYNPTDSKPPRKFTKQIAFNVIPHIDVFMDSGDTKEEWKMMVETKKIIDPKIKVTATCVRVPVFVGHAESINIEFEDHLDENEARDILREAPGIMVIDKREDGGYVTPVECAGDFATFISRIRQDSTIDNGLNLWCVSDNLRKGAALNAVQIAELLGREVLKKG
77	GC_00000406	ALL_SPLITS	Sulfito_CBD	0.949605	0.974151	Aspartate-semialdehyde dehydrogenase (Asd) (PDB:1BRM)	Amino acid transport and metabolism	COG0136	Lysine biosynthesis	MGYRVVIAGATGNVGREMLNILAERHFPVDEIVALASRKSMGSEVSFGDKTLKTKDLDTFDFTGWDMALFAVGSEATKKYAPKAAKAGCVVIDNSSLYRYDPDIPLIVPEVNADAIHDYSKKNIIANPNCSTAQMVVALKPLHDRATIKRVVVSTYQSVSGSGKDGMDELWDQTKSIYNPTDDKPAKKFTKQIAFNVIPHIDVFMDSGDTKEEWKMMVETKKIVDPKIKVTATCVRVPVFVGHAESINIEFEEHLDENEARDILREAPGIMVIDKREDGGYVTPVECAGDFATFISRIRQDSTIDNGLNLWCVSDNLRKGAALNAVQIAELLGREVLKKG
78	GC_00000406	ALL_SPLITS	Sulfito_CI11FA3	0.949605	0.974151	Aspartate-semialdehyde dehydrogenase (Asd) (PDB:1BRM)	Amino acid transport and metabolism	COG0136	Lysine biosynthesis	MGYRVAVVGATGNVGREMLNILAERQFPVDEIVALASRRSLGSEISFGDKTLKTKDLDTFDFTGWDMALFAVGSEATKKYAPAAAKAGCVVIDNSSLYRYDQDVPLIVPEVNPQDVHGYSKKNIIANPNCSTAQMVVALKPLHDRAKIKRVVVSTYQSVSGAGKEGIDELWDQTKSIYNPTDDKPASKFTKQIAFNVIPHIDVFLEDGSTKEEWKMVAETKKIVDPSIKVTATCVRVPVFVGHAESINIEFEDHLDEAEARDILREAPGLMVIDKREDGGYVTPVECVGDFATFISRIRQDSTIDNGINLWCVSDNLRKGAALNAVQIAELLGREVLKKG
79	GC_00000406	ALL_SPLITS	Sulfito_D7	0.949605	0.974151	Aspartate-semialdehyde dehydrogenase (Asd) (PDB:1BRM)	Amino acid transport and metabolism	COG0136	Lysine biosynthesis	MGYRVAVVGATGNVGREMLNILAERQFPVDEIVALASRRSLGSEISFGDKTLKTKDLDTFDFTGWDMALFAVGSEATKKYAPAAAKAGCVVIDNSSLYRYDQDVPLIVPEVNPQDVHGYSKKNIIANPNCSTAQMVVALKPLHDRAKIKRVVVSTYQSVSGAGKEGIDELWDQTKSIYNPTDDKPASKFTKQIAFNVIPHIDVFLEDGSTKEEWKMVAETKKIVDPSIKVTATCVRVPVFVGHAESINIEFEDHLDEAEARDILREAPGLMVIDKREDGGYVTPVECVGDFATFISRIRQDSTIDNGINLWCVSDNLRKGAALNAVQIAELLGREVLKKG
80	GC_00000406	ALL_SPLITS	Sulfito_DSM10014	0.949605	0.974151	Aspartate-semialdehyde dehydrogenase (Asd) (PDB:1BRM)	Amino acid transport and metabolism	COG0136	Lysine biosynthesis	MGYRVVIAGATGNVGREMLNILAERHFPVDEIVALASRKSMGSEVSFGDKTLKTKDLDTFDFTGWDMALFAVGSEATKKYAPKAAKAGCVVIDNSSLYRYDPDIPLIVPEVNADAIHDYSKKNIIANPNCSTAQMVVALKPLHDRATIKRVVVSTYQSVSGSGKDGMDELWDQTKSIYNPTDDKPAKKFTKQIAFNVIPHIDVFMDSGDTKEEWKMMVETKKIVDPKIKVTATCVRVPVFVGHAESINIEFEEHLDENEARDILREAPGIMVIDKREDGGYVTPVECAGDFATFISRIRQDSTIDNGLNLWCVSDNLRKGAALNAVQIAELLGREVLKKG
81	GC_00000406	ALL_SPLITS	Sulfito_DSM109990	0.949605	0.974151	Aspartate-semialdehyde dehydrogenase (Asd) (PDB:1BRM)	Amino acid transport and metabolism	COG0136	Lysine biosynthesis	MGYRVAVVGATGNVGREMLNILAERQFPVDEIVALASRRSLGSEISFGDKTLKTKDLDTFDFTGWDMALFAVGSEATKKYAPAAAKAGCVVIDNSSLYRYDQDVPLIVPEVNPQDVHGYSKKNIIANPNCSTAQMVVALKPLHDRAKIKRVVVSTYQSVSGAGKEGIDELWDQTKSIYNPTDDKPASKFTKQIAFNVIPHIDVFLEDGSTKEEWKMVAETKKIVDPSIKVTATCVRVPVFVGHAESINIEFEDHLDEAEARDILREAPGLMVIDKREDGGYVTPVECVGDFATFISRIRQDSTIDNGINLWCVSDNLRKGAALNAVQIAELLGREVLKKG
82	GC_00000406	ALL_SPLITS	Sulfito_DSM110093	0.949605	0.974151	Aspartate-semialdehyde dehydrogenase (Asd) (PDB:1BRM)	Amino acid transport and metabolism	COG0136	Lysine biosynthesis	MGYRVAIVGATGNVGREMLNILAERQFPVDEIVALASRRSLGSEISFGDKTLKSKDLDTFDFTGWDIALFAVGSEATKKYAPAAAKAGCVVIDNSSLYRYDSEVPLIVPEVNPEDVHGYAKKNIIANPNCSTAQMVVALKPLHDRAKIKRVVVSTYQSVSGAGKEGIDELWDQTKSIYNPTDDKPATKFTKQIAFNVIPHIDVFLEDGSTKEEWKMVAETKKIIDTSIKVTATCVRVPVFVGHAEAINIEFEDHLDEAEARDILREAPGIMVIDKREDGGYVTPVECVGDFATFISRIRQDSTIDNGLNLWCVSDNLRKGAALNAVQIAELLGREVLKKG
83	GC_00000406	ALL_SPLITS	Sulfito_DSM110277	0.949605	0.974151	Aspartate-semialdehyde dehydrogenase (Asd) (PDB:1BRM)	Amino acid transport and metabolism	COG0136	Lysine biosynthesis	MGYRVVIAGATGNVGREMLNILAERHFPVDEIVALASRKSMGSEVSFGDKTLKTKDLDTFDFTGWDMALFAVGSEATKKYAPKAAKAGCVVIDNSSLYRYDPDIPLIVPEVNADAIHDYSKKNIIANPNCSTAQMVVALKPLHDRATIKRVVVSTYQSVSGSGKDGMDELWDQTKSIYNPTDDKPAKKFTKQIAFNVIPHIDVFMDSGDTKEEWKMMVETKKIVDPKIKVTATCVRVPVFVGHAESINIEFEEHLDENEARDILREAPGIMVIDKREDGGYVTPVECAGDFATFISRIRQDSTIDNGLNLWCVSDNLRKGAALNAVQIAELLGREVLKKG
84	GC_00000406	ALL_SPLITS	Sulfito_DSM14862	0.949605	0.974151	Aspartate-semialdehyde dehydrogenase (Asd) (PDB:1BRM)	Amino acid transport and metabolism	COG0136	Lysine biosynthesis	MGYRVAVVGATGNVGREMLNILAERQFPVDEIVALASRRSLGSEISFGDKTLKSKDLDTFDFTGWDIALFAVGSEATKKYAPAAAKAGCVVIDNSSLYRYDQDVPLIVPEVNPEAVHGYSKKNIIANPNCSTAQMVVALKPLHDRAGIKRVVVSTYQSVSGAGKDGIDELWDQTKSIYNPTDDKPATKFTKQIAFNVIPHIDVFLEDGSTKEEWKMVAETKKIIDTSIKVTATCVRVPVFVGHAEAINIEFEDHLDEAEARDILREAPGIMVIDKREDGGYVTPVECVGDFATFISRIRQDSTIDNGLNLWCVSDNLRKGAALNAVQIAELLGREVLKKG
85	GC_00000406	ALL_SPLITS	Sulfito_EE_36	0.949605	0.974151	Aspartate-semialdehyde dehydrogenase (Asd) (PDB:1BRM)	Amino acid transport and metabolism	COG0136	Lysine biosynthesis	MGYRVVIAGATGNVGREMLNILAERHFPVDEIVALASRKSMGSEVSFGDKTLKTKDLDTFDFTGWDMALFAVGSEATKKYAPKAAKAGCVVIDNSSLYRYDPDIPLIVPEVNADAIHDYSKKNIIANPNCSTAQMVVALKPLHDRATIKRVVVSTYQSVSGSGKDGMDELWDQTKSIYNPTDDKPAKKFTKQIAFNVIPHIDVFMDSGDTKEEWKMMVETKKIVDPKIKVTATCVRVPVFVGHAESINIEFEEHLDENEARDILREAPGIMVIDKREDGGYVTPVECAGDFATFISRIRQDSTIDNGLNLWCVSDNLRKGAALNAVQIAELLGREVLKKG
86	GC_00000406	ALL_SPLITS	Sulfito_JK7_1	0.949605	0.974151	Aspartate-semialdehyde dehydrogenase (Asd) (PDB:1BRM)	Amino acid transport and metabolism	COG0136	Lysine biosynthesis	MGYRVVIAGATGNVGREMLNILAERQFPVDEITVLASRKSLGTEVSFGDKTLKTKDLDTFDFAGWDMALFAVGSEATKKYAPKAAAAGCVVIDNSSLYRYDSEIPLIVPEVNPQAIHGYSKKNIIANPNCSTAQMVVALKPLHDRARIKRVVVSTYQSVSGAGKEGADELWDQTKSIYNPTSDVPPSKFTKQIAFNVIPHIDVFMDSGETKEEWKMVAETKKIVDPSIKVTATCVRVPVFVGHSEAINIEFEDHLDENEARDILREAPGVMVIDKREDGGYVTPIECVGDFATFISRIRQDSTIDNGLNMWCVSDNLRKGAALNAVQIAELLGREVLKKG
87	GC_00000406	ALL_SPLITS	Sulfito_LC270FC4	0.949605	0.974151	Aspartate-semialdehyde dehydrogenase (Asd) (PDB:1BRM)	Amino acid transport and metabolism	COG0136	Lysine biosynthesis	MGYRVAVVGATGNVGREMLNILAERQFPVDEIVALASRRSLGSEISFGDKTLKTKDLDTFDFTGWDMALFAVGSEATKKYAPAAAKAGCVVIDNSSLYRYDQDVPLIVPEVNPQDVHGYSKKNIIANPNCSTAQMVVALKPLHDRAKIKRVVVSTYQSVSGAGKEGIDELWDQTKSIYNPTDDKPASKFTKQIAFNVIPHIDVFLEDGSTKEEWKMVAETKKIVDPSIKVTATCVRVPVFVGHAESINIEFEDHLDEAEARDILREAPGLMVIDKREDGGYVTPVECVGDFATFISRIRQDSTIDNGINLWCVSDNLRKGAALNAVQIAELLGREVLKKG
88	GC_00000406	ALL_SPLITS	Sulfito_M342	0.949605	0.974151	Aspartate-semialdehyde dehydrogenase (Asd) (PDB:1BRM)	Amino acid transport and metabolism	COG0136	Lysine biosynthesis	MGYRVAVVGATGNVGREMLNILAERQFPTDEVVALASRRSLGTEVSYGDTTLKCKDLDTFDFTGWDMALFAVGSEATKKYAPGAAKAGCVVIDNSSLYRYDPDIPLIVPEVNPEAVHGYAKKNIIANPNCSTAQMVVALKPLHDRATIKRVVVSTYQSVSGAGKEGIDELWDQTKSIYNPTDDKPPQKFTKQIAFNVIPHIDVFMEDGSTKEEWKMVAETKKIVDPKIKVTATCVRVPVFVGHSEAVNIEFEDHLDEDEARDILREAPGIMVIDKREDGGYVSPVECVGDFATFISRIRQDSTIDNGLNLWCVSDNLRKGAALNAVQIAELLGREVLKKG
89	GC_00000406	ALL_SPLITS	Sulfito_M368	0.949605	0.974151	Aspartate-semialdehyde dehydrogenase (Asd) (PDB:1BRM)	Amino acid transport and metabolism	COG0136	Lysine biosynthesis	MGYRVAVVGATGNVGREMLNILAERQFPTDEVVALASRRSLGTEVSYGDTTLKCKDLDTFDFTGWDMALFAVGSEATKKYAPSAAKAGCVVIDNSSLYRYDPDIPLIVPEVNPEAIHGYAKKNIIANPNCSTAQMVVALKPLHDRATIKRVVVSTYQSVSGAGKEGIDELWDQTKSIYNPTDDKPPRKFTKQIAFNVIPHIDVFMEDGSTKEEWKMVAETKKIVDPKIKVTATCVRVPVFVGHSEAVNIEFEDHLDEDEARDILREAPGIMVIDKREDGGYVSPVECVGDFATFISRIRQDSTIDNGLNLWCVSDNLRKGAALNAVQIAELLGREVLKKG
90	GC_00000406	ALL_SPLITS	Sulfito_NAS	0.949605	0.974151	Aspartate-semialdehyde dehydrogenase (Asd) (PDB:1BRM)	Amino acid transport and metabolism	COG0136	Lysine biosynthesis	MGYRVVIAGATGNVGREMLNILAERHFPVDEIVALASRKSMGSEVSFGDKTLKTKDLDTFDFTGWDMALFAVGSEATKKYAPKAAKAGCVVIDNSSLYRYDPDIPLIVPEVNADAIHDYSKKNIIANPNCSTAQMVVALKPLHDRATIKRVVVSTYQSVSGSGKDGMDELWDQTKSIYNPTDDKPAKKFTKQIAFNVIPHIDVFMDSGDTKEEWKMMVETKKIVDPKIKVTATCVRVPVFVGHAESINIEFEEHLDENEARDILREAPGIMVIDKREDGGYVTPVECAGDFATFISRIRQDSTIDNGLNLWCVSDNLRKGAALNAVQIAELLGREVLKKG
91	GC_00000406	ALL_SPLITS	Sulfito_OXR159	0.949605	0.974151	Aspartate-semialdehyde dehydrogenase (Asd) (PDB:1BRM)	Amino acid transport and metabolism	COG0136	Lysine biosynthesis	MGYRVAVVGATGNVGREMLNILAERQFPVDEIVALASRRSLGSEISFGDKTLKTKDLDTFDFTGWDMALFAVGSEATKKYAPAAAKAGCVVIDNSSLYRYDQDVPLIVPEVNPQDVHGYSKKNIIANPNCSTAQMVVALKPLHDRAKIKRVVVSTYQSVSGAGKEGIDELWDQTKSIYNPTDDKPASKFTKQIAFNVIPHIDVFLEDGSTKEEWKMVAETKKIVDPSIKVTATCVRVPVFVGHAESINIEFEDHLDEAEARDILREAPGLMVIDKREDGGYVTPVECVGDFATFISRIRQDSTIDNGINLWCVSDNLRKGAALNAVQIAELLGREVLKKG
92	GC_00000406	ALL_SPLITS	Sulfito_OXR199	0.949605	0.974151	Aspartate-semialdehyde dehydrogenase (Asd) (PDB:1BRM)	Amino acid transport and metabolism	COG0136	Lysine biosynthesis	MGYRVVIAGATGNVGREMLNILAERHFPVDEIVALASRKSMGSEVSFGDKTLKTKDLDTFDFTGWDMALFAVGSEATKKYAPKAAKAGCVVIDNSSLYRYDPDIPLIVPEVNADAIHDYSKKNIIANPNCSTAQMVVALKPLHDRATIKRVVVSTYQSVSGSGKDGMDELWDQTKSIYNPTDDKPAKKFTKQIAFNVIPHIDVFMDSGDTKEEWKMMVETKKIVDPKIKVTATCVRVPVFVGHAESINIEFEEHLDENEARDILREAPGIMVIDKREDGGYVTPVECAGDFATFISRIRQDSTIDNGLNLWCVSDNLRKGAALNAVQIAELLGREVLKKG
93	GC_00000406	ALL_SPLITS	Sulfito_OXR9	0.949605	0.974151	Aspartate-semialdehyde dehydrogenase (Asd) (PDB:1BRM)	Amino acid transport and metabolism	COG0136	Lysine biosynthesis	MGYRVAVVGATGNVGREMLNILAERQFPVDEIVALASRRSLGTEITFGDKTLKTKDLDTFDFTGWDMALFAVGSEATKKYAPAAAKAGCVVIDNSSLYRYDNEVPLIVPEVNPEDVHGYSKKNIIANPNCSTAQMVVALKPLHDRAKIKRVVVSTYQSVSGSGKEAIDELWDQTKSVYNPTDNYEAKVYPKQIAFNVIPHIDVFLEDGSTKEEWKMVAETKKIVDPSIKVTATCVRVPVFVGHAESINIEFEDHLDEAEARDILREAPGIMVIDKREDGGYVTPVECVGDFATFISRIRQDSTIDNGINLWCVSDNLRKGAALNAVQIAELLGREVLKKG
94	GC_00000406	ALL_SPLITS	Sulfito_S1704	0.949605	0.974151	Aspartate-semialdehyde dehydrogenase (Asd) (PDB:1BRM)	Amino acid transport and metabolism	COG0136	Lysine biosynthesis	MGYRVVIAGATGNVGREMLNILAERHFPVDEIVALASRKSMGSEVSFGDKTLKTKDLDTFDFTGWDMALFAVGSEATKKYAPKAAKAGCVVIDNSSLYRYDPDIPLIVPEVNADAIHDYSKKNIIANPNCSTAQMVVALKPLHDRATIKRVVVSTYQSVSGSGKDGMDELWDQTKSIYNPTDDKPAKKFTKQIAFNVIPHIDVFMDSGDTKEEWKMMVETKKIVDPKIKVTATCVRVPVFVGHAESINIEFEEHLDENEARDILREAPGIMVIDKREDGGYVTPVECAGDFATFISRIRQDSTIDNGLNLWCVSDNLRKGAALNAVQIAELLGREVLKKG
95	GC_00000406	ALL_SPLITS	Sulfito_S190	0.949605	0.974151	Aspartate-semialdehyde dehydrogenase (Asd) (PDB:1BRM)	Amino acid transport and metabolism	COG0136	Lysine biosynthesis	MGYRVVIAGATGNVGREMLNILAERQFPVDEIAVLASRKSLGTEVSFGDKTLKTKDLDTFDFAGWDMALFAVGSEATKKYAPKAAAAGCTVIDNSSLYRYDAEIPLIVPEVNPQAIHDYAKKNIIANPNCSTAQMVVALKPLHDRARIKRVVVSTYQSVSGAGKEGADELWDQTKSIYNPTSDVPPSKFTKQIAFNVIPHIDVFMDSGETKEEWKMVAETKKIVDPKIKVTATCVRVPVFVGHSEAVNIEFEDFLDENEARDILREAPGVMVIDKREDGGYVTPIECVGDFATFISRIRQDSTIDNGLNLWCVSDNLRKGAALNAVQIAELLGREVLKKG
96	GC_00000406	ALL_SPLITS	Sulfito_S223	0.949605	0.974151	Aspartate-semialdehyde dehydrogenase (Asd) (PDB:1BRM)	Amino acid transport and metabolism	COG0136	Lysine biosynthesis	MGYRVVIAGATGNVGREMLSILAERQFPVDEIVALASRKSMGTEVSFGDKTLKTKDLDTFDFTGWDMALFAVGSDATKKYAPKAAAAGCVVIDNSSLYRYDSDIPLIVPEVNPEAIHSYAKKNIIANPNCSTAQMVVALKPLHDRATIKRVVVSTYQSVSGAGKEGADELWDQTKSIYNPVTDVPPNKFQKQIAFNVIPQIDVFMDSGDTKEEWKMVVETKKILDTKIKVTATCVRVPVFVGHSESINIEFEDHLDENEARDILREAPGIMVIDKREAGGYVTPVECVGDYATFISRIRQDSTIDNGINLWCVSDNLRKGAALNAVQIAELLGREVLKKG
97	GC_00000406	ALL_SPLITS	Sulfito_SC1_11	0.949605	0.974151	Aspartate-semialdehyde dehydrogenase (Asd) (PDB:1BRM)	Amino acid transport and metabolism	COG0136	Lysine biosynthesis	MGYRVAVVGATGNVGREMLNILAERQFPTDEVVALASRRSLGTEVSYGDTTLKCKDLDTFDFTDWDMALFAVGSEATKKYAPSAAKAGCVVIDNSSLYRYDPDIPLIVPEVNPEAIHGYAKKNIIANPNCSTAQMVVALKPLHDRATIKRVVVSTYQSVSGAGKEGIDELWDQTKSIYNPTDDKPPRKFTKQIAFNVIPHIDVFMEDGSTKEEWKMVAETKKIVDPKIKVTATCVRVPVFVGHSEAVNIEFEDHLDEDEARDILREAPGIMVIDKREDGGYVSPVECVGDFATFISRIRQDSTIDNGLNLWCVSDNLRKGAALNAVQIAELLGREVLKKG
98	GC_00000406	ALL_SPLITS	Sulfito_SC7_37	0.949605	0.974151	Aspartate-semialdehyde dehydrogenase (Asd) (PDB:1BRM)	Amino acid transport and metabolism	COG0136	Lysine biosynthesis	MGYRVAVVGATGNVGREMLNILAERQFPTDEVVALASRRSLGTEVSYGDTTLTCKDLDTFDFTGWDMALFAVGSEATKKYAPGAAKAGCVVIDNSSLYRYDPDIPLIVPEVNPEAVHGYAKKNIIANPNCSTAQMVVALKPLHDRATIKRVVVSTYQSVSGAGKEGIDELWDQTKSIYNPTDDKPPQKFTKQIAFNVIPHIDVFMEDGSTKEEWKMVAETKKIVDPKIKVTATCVRVPVFVGHSEAVNIEFEEHLDEDEARDILREAPGIMVIDKREDGGYVSPVECVGDFATFISRIRQDSTIDNGLNLWCVSDNLRKGAALNAVQIAELLGREVLKKG
99	GC_00000406	ALL_SPLITS	Sulfito_SCSIOW1865	0.949605	0.974151	Aspartate-semialdehyde dehydrogenase (Asd) (PDB:1BRM)	Amino acid transport and metabolism	COG0136	Lysine biosynthesis	MGYRVAVVGATGNVGREMLNILAERQFPVDEIVALASRRSLGTEITFGDKTLKTKDLDTFDFTGWDMALFAVGSEATKKYAPAAAKAGCVVIDNSSLYRYDNEVPLIVPEVNPEDVHGYSKKNIIANPNCSTAQMVVALKPLHDRAKIKRVVVSTYQSVSGSGKEAIDELWDQTKSVYNPTDNYEAKVYPKQIAFNVIPHIDVFLEDGSTKEEWKMVAETKKIVDPSIKVTATCVRVPVFVGHAESINIEFEDHLDEAEARDILREAPGIMVIDKREDGGYVTPVECVGDFATFISRIRQDSTIDNGINLWCVSDNLRKGAALNAVQIAELLGREVLKKG
100	GC_00000406	ALL_SPLITS	Sulfito_SCSIOW1866	0.949605	0.974151	Aspartate-semialdehyde dehydrogenase (Asd) (PDB:1BRM)	Amino acid transport and metabolism	COG0136	Lysine biosynthesis	MGYRVAVVGATGNVGREMLNILAERQFPVDEIVALASRRSLGTEITFGDKTLKTKDLDTFDFTGWDMALFAVGSEATKKYAPAAAKAGCVVIDNSSLYRYDNEVPLIVPEVNPEDVHGYSKKNIIANPNCSTAQMVVALKPLHDRAKIKRVVVSTYQSVSGSGKEAIDELWDQTKSVYNPTDNYEAKVYPKQIAFNVIPHIDVFLEDGSTKEEWKMVAETKKIVDPSIKVTATCVRVPVFVGHAESINIEFEDHLDEAEARDILREAPGIMVIDKREDGGYVTPVECVGDFATFISRIRQDSTIDNGINLWCVSDNLRKGAALNAVQIAELLGREVLKKG
101	GC_00000406	ALL_SPLITS	Sulfito_SK011	0.949605	0.974151	Aspartate-semialdehyde dehydrogenase (Asd) (PDB:1BRM)	Amino acid transport and metabolism	COG0136	Lysine biosynthesis	MGYRIAVVGATGNVGREMLNILAERQFPVDEIVALASRKSMGSEVSFGDKTIKTKDLDTFDFKGWDIALFAVGSEATKKYAPSAAKAGCVVIDNSSLYRYDPDVPLIVPEVNPEAVHGYSKKNIIANPNCSTAQMVVALKPLHDRATIKRVVVSTYQSVSGAGKEGIDELWDQTKSIYNPVDNKPPTKFTKQIAFNVIPHIDVFLEDGSTKEEWKMVAETKKIVDKSIKVTATCVRVPVFVGHSEAINIEFEDHLDEAEAREILRAAPGVMVIDKREDGGYVTPVECVGDFATFISRIRQDSTIDNGLNLWCVSDNLRKGAALNAVQIAELLGREVLKKG
102	GC_00000406	ALL_SPLITS	Sulfito_SK012	0.949605	0.974151	Aspartate-semialdehyde dehydrogenase (Asd) (PDB:1BRM)	Amino acid transport and metabolism	COG0136	Lysine biosynthesis	MGYRVAIVGATGNVGREMLNILAERQFPVDEIVALASRKSLGSDVSFGDKTLKTKDLDTFDFTGWDIALFAVGSDATKKYAPRAAKVGCVVIDNSSLYRYDPDVPLIVPEVNPQAVHGYSKKNIIANPNCSTAQMVVALKPLHDRATIKRVVVSTYQSVSGAGKEGLDELWDQTKAIYNPTDDKPPRKFTKQIAFNVIPHIDSFLDSGETKEEWKMVAETKKIVDPKIKVTATCVRVPVFVGHSEAINIEFEDHLDENEARDILREAPGIMVIDKREDGGYVTPVECVGDFATFISRIRQDSTIDNGLNLWCVSDNLRKGAALNAVQIAELLGRECLKKG
103	GC_00000406	ALL_SPLITS	Sulfito_SK025	0.949605	0.974151	Aspartate-semialdehyde dehydrogenase (Asd) (PDB:1BRM)	Amino acid transport and metabolism	COG0136	Lysine biosynthesis	MGYRVVIAGATGNVGREMLNILAERHFPVDEIVALASRKSMGSEVSFGDKTLKTKDLDTFDFTGWDMALFAVGSEATKKYAPKAAKAGCVVIDNSSLYRYDPDIPLIVPEVNADAIHDYSKKNIIANPNCSTAQMVVALKPLHDRATIKRVVVSTYQSVSGSGKDGMDELWDQTKSIYNPTDDKPAKKFTKQIAFNVIPHIDVFMDSGDTKEEWKMMVETKKIVDPKIKVTATCVRVPVFVGHAESINIEFEEHLDENEARDILREAPGIMVIDKREDGGYVTPVECAGDFATFISRIRQDSTIDNGLNLWCVSDNLRKGAALNAVQIAELLGREVLKKG
104	GC_00000406	ALL_SPLITS	Sulfito_THAF37	0.949605	0.974151	Aspartate-semialdehyde dehydrogenase (Asd) (PDB:1BRM)	Amino acid transport and metabolism	COG0136	Lysine biosynthesis	MGYRVAVVGATGNVGREMLNILAERQFPVDEVVALASRRSMGTEVSFGDKTLKCKDLDTFDFTGWDMALFAVGSEATKKYAPGAAKAGCVVIDNSSLYRYDSDVPLIVPEVNPEAVHDYAKRNIIANPNCSTAQMVVALKPLHDRAKIKRVVVSTYQSVSGAGKEGIDELWDQTKSIYNPVDDKPAKKFTKQIAFNVIPHIDVFMEDGSTKEEWKMVAETKKIVDAAIKITATCVRVPVFVGHAEAINIEFEDALDEDEARDILREAPGIMVIDKREDGGYVTPIECVGDFATFISRIRQDSTIDNGLNLWCVSDNLRKGAALNAVQIAELLGREVLKKG
105	GC_00000406	ALL_SPLITS	Sulfito_W002	0.949605	0.974151	Aspartate-semialdehyde dehydrogenase (Asd) (PDB:1BRM)	Amino acid transport and metabolism	COG0136	Lysine biosynthesis	MGYRVAVVGATGNVGREMLNILAERQFPVDEIVALASRRSLGSEISFGDKTLKTKDLDTFDFTGWDMALFAVGSEATKKYAPAAAKAGCVVIDNSSLYRYDQDVPLIVPEVNPQDVHGYSKKNIIANPNCSTAQMVVALKPLHDRAKIKRVVVSTYQSVSGAGKEGIDELWDQTKSIYNPTDDKPASKFTKQIAFNVIPHIDVFLEDGSTKEEWKMVAETKKIVDPSIKVTATCVRVPVFVGHAESINIEFEDHLDEAEARDILREAPGLMVIDKREDGGYVTPVECVGDFATFISRIRQDSTIDNGINLWCVSDNLRKGAALNAVQIAELLGREVLKKG
106	GC_00000406	ALL_SPLITS	Sulfito_W027	0.949605	0.974151	Aspartate-semialdehyde dehydrogenase (Asd) (PDB:1BRM)	Amino acid transport and metabolism	COG0136	Lysine biosynthesis	MGYRVAVVGATGNVGREMLNILAERQFPVDEIVALASRRSLGSEISFGDKTLKSKDLDTFDFTGWDIALFAVGSEATKKYAPAAAKAGCVVIDNSSLYRYDQDVPLIVPEVNPEAVHGYSKKNIIANPNCSTAQMVVALKPLHDRAKIKRVVVSTYQSVSGAGKEGIDELWDQTKSIYNPTDDKPATKFTKQIAFNVIPHIDVFLEDGSTKEEWKMVAETKKIIDTSIKVTATCVRVPVFVGHAEAINIEFEDHLDEAEARDILREAPGIMVIDKREDGGYVTPVECVGDFATFISRIRQDSTIDNGLNLWCVSDNLRKGAALNAVQIAELLGREVLKKG
107	GC_00000406	ALL_SPLITS	Sulfito_W028	0.949605	0.974151	Aspartate-semialdehyde dehydrogenase (Asd) (PDB:1BRM)	Amino acid transport and metabolism	COG0136	Lysine biosynthesis	MGYRVVIAGATGNVGREMLNILAERHFPVDEIVALASRKSMGSEVSFGDKTLKTKDLDTFDFTGWDMALFAVGSEATKKYAPKAAKAGCVVIDNSSLYRYDPDIPLIVPEVNADAIHDYSKKNIIANPNCSTAQMVVALKPLHDRATIKRVVVSTYQSVSGSGKDGMDELWDQTKSIYNPTDDKPAKKFTKQIAFNVIPHIDVFMDSGDTKEEWKMMVETKKIVDPKIKVTATCVRVPVFVGHAESINIEFEEHLDENEARDILREAPGIMVIDKREDGGYVTPVECAGDFATFISRIRQDSTIDNGLNLWCVSDNLRKGAALNAVQIAELLGREVLKKG
108	GC_00000406	ALL_SPLITS	Sulfito_W074	0.949605	0.974151	Aspartate-semialdehyde dehydrogenase (Asd) (PDB:1BRM)	Amino acid transport and metabolism	COG0136	Lysine biosynthesis	MGYRVAVVGATGNVGREMLNILAERQFPVDEIVALASRRSLGSEISFGDKTLKTKDLDTFDFTGWDMALFAVGSEATKKYAPAAAKAGCVVIDNSSLYRYDQDVPLIVPEVNPQDVHGYSKKNIIANPNCSTAQMVVALKPLHDRAKIKRVVVSTYQSVSGAGKEGIDELWDQTKSIYNPTDDKPASKFTKQIAFNVIPHIDVFLEDGSTKEEWKMVAETKKIVDPSIKVTATCVRVPVFVGHAESINIEFEDHLDEAEARDILREAPGLMVIDKREDGGYVTPVECVGDFATFISRIRQDSTIDNGINLWCVSDNLRKGAALNAVQIAELLGREVLKKG
109	GC_00000411	ALL_SPLITS	Sulfito_3SOLIMAR09	0.885464	0.939253	NADH:ubiquinone oxidoreductase NDUFA12 subunit (Leigh syndrome) (NDUFA12)	Energy production and conversion	COG3761	NADH dehydrogenase	MGILNSLLRGVTWWNGQTLNTQLFTWRKGIKVGEDAEGNVYYRNADSSKRWVIFNGEIEATRVNADWHGWLHHSWDETPEARPLAHKTWEKPHQENLTGTALAYAPAGSIRREKPADRGDYEAWQPE
110	GC_00000411	ALL_SPLITS	Sulfito_AM1_D1	0.885464	0.939253	NADH:ubiquinone oxidoreductase NDUFA12 subunit (Leigh syndrome) (NDUFA12)	Energy production and conversion	COG3761	NADH dehydrogenase	MGILNTIFRALTWWDGQTLNTQFFTWRKGTRVGEDDQGNIYYRNADDSKRWVIYNGDMEASRVSPDWHGWLHRTWDEPPSDKPLVHKAWEKPHVENLTGTALAYAPAGSIRQKNPTDRSDYEAWSPE
111	GC_00000411	ALL_SPLITS	Sulfito_BL28	0.885464	0.939253	NADH:ubiquinone oxidoreductase NDUFA12 subunit (Leigh syndrome) (NDUFA12)	Energy production and conversion	COG3761	NADH dehydrogenase	MGILNSLLRGVTWWNGQTLNTQLFTWRKGIKVGEDAEGNVYYRNADSSKRWVIFNGEIEATRVNADWHGWLHHSWDETPEARPLAHKTWEKPHQENLTGTALAYAPAGSIRREKPADRGDYEAWQPE
112	GC_00000411	ALL_SPLITS	Sulfito_BSw21498	0.885464	0.939253	NADH:ubiquinone oxidoreductase NDUFA12 subunit (Leigh syndrome) (NDUFA12)	Energy production and conversion	COG3761	NADH dehydrogenase	MGILNSLLRGVTWWNGQTLNTQLFTWRKGIKVGEDAEGNVYYRNADSSKRWVIFNGEIEATRVNADWHGWLHHSWDETPQDRPLVHKTWEKPHQENLTGTALAYAPAGSIRREKPADRGDYEAWQPE
113	GC_00000411	ALL_SPLITS	Sulfito_CBD	0.885464	0.939253	NADH:ubiquinone oxidoreductase NDUFA12 subunit (Leigh syndrome) (NDUFA12)	Energy production and conversion	COG3761	NADH dehydrogenase	MGILNSLLRGVTWWNGQTLNTQLFTWRKGIKVGEDAEGNVYYRNADSSKRWVIFNGEIEATRVNADWHGWLHHSWDETPEARPLAHKTWEKPHQENLTGTALAYAPAGSIRREKPADRGDYEAWQPE
114	GC_00000411	ALL_SPLITS	Sulfito_CI11FA3	0.885464	0.939253	NADH:ubiquinone oxidoreductase NDUFA12 subunit (Leigh syndrome) (NDUFA12)	Energy production and conversion	COG3761	NADH dehydrogenase	MGILNSLLRGVTWWNGQTLNTQLFTWRKGSKVGEDAQGNIYYRNADDSKRWVIFNGEAEASRVSPDWHGWLHRTWDEPPTEKPLIHKPWEKAHVENRTGTPMAYAPAGSLRRAEPVERKDYEAWQPE
115	GC_00000411	ALL_SPLITS	Sulfito_D7	0.885464	0.939253	NADH:ubiquinone oxidoreductase NDUFA12 subunit (Leigh syndrome) (NDUFA12)	Energy production and conversion	COG3761	NADH dehydrogenase	MGILNSLLRGVTWWNGQTLNTQLFTWRKGSKVGEDAQGNIYYRNADDSKRWVIFNGEAEASRVSPDWHGWLHRTWDEPPTDKPLIHKPWEKAHVENRTGTAMAYAPAGSLRRAEPVERKDYEAWQPE
116	GC_00000411	ALL_SPLITS	Sulfito_DSM10014	0.885464	0.939253	NADH:ubiquinone oxidoreductase NDUFA12 subunit (Leigh syndrome) (NDUFA12)	Energy production and conversion	COG3761	NADH dehydrogenase	MGILNSLLRGVTWWNGQTLNTQLFTWRKGIKVGEDAEGNVYYRNADSSKRWVIFNGEIEATRVNADWHGWLHHSWDETPEARPLAHKTWEKPHQENLTGTALAYAPAGSIRREKPADRGDYEAWQPE
117	GC_00000411	ALL_SPLITS	Sulfito_DSM109990	0.885464	0.939253	NADH:ubiquinone oxidoreductase NDUFA12 subunit (Leigh syndrome) (NDUFA12)	Energy production and conversion	COG3761	NADH dehydrogenase	MGILNSLLRGVTWWNGQTLNTQLFTWRKGSKVGEDAQGNIYYRNADDSKRWVIFNGEAEASRVSPDWHGWLHRTWDEPPTEKPLIHKPWEKAHVENRTGTPMAYAPAGSLRRAEPVERKDYEAWQPE
118	GC_00000411	ALL_SPLITS	Sulfito_DSM110093	0.885464	0.939253	NADH:ubiquinone oxidoreductase NDUFA12 subunit (Leigh syndrome) (NDUFA12)	Energy production and conversion	COG3761	NADH dehydrogenase	MGILNSLLRGVTWWNGQTLNTQLFTWRKGSKVGEDAQGNIYYRNADDSKRWVIFNGEAEASRVSPDWHGWLHRTWDEPPTDKPLIHKPWEKAHVENRTGTAMAYAPAGSLRRAEPVERKDYEAWQPE
119	GC_00000411	ALL_SPLITS	Sulfito_DSM110277	0.885464	0.939253	NADH:ubiquinone oxidoreductase NDUFA12 subunit (Leigh syndrome) (NDUFA12)	Energy production and conversion	COG3761	NADH dehydrogenase	MGILNSLLRGVTWWNGQTLNTQLFTWRKGIKVGEDAEGNVYYRNADSSKRWVIFNGEIEATRVNADWHGWLHHSWDETPEARPLAHKTWEKPHQENLTGTALAYAPAGSIRREKPADRGDYEAWQPE
120	GC_00000411	ALL_SPLITS	Sulfito_DSM14862	0.885464	0.939253	NADH:ubiquinone oxidoreductase NDUFA12 subunit (Leigh syndrome) (NDUFA12)	Energy production and conversion	COG3761	NADH dehydrogenase	MGILNSLLRSVTWWNGQTLNTQLFTWRKGSKVGEDAQGNIYYRNADDSKRWVIFNGEAEASRVSPDWHGWLHRTWDEPPTDKPLIHKPWEKAHVENRTGTAMAYAPAGSLRRAEPLERKDYEAWQPE
121	GC_00000411	ALL_SPLITS	Sulfito_EE_36	0.885464	0.939253	NADH:ubiquinone oxidoreductase NDUFA12 subunit (Leigh syndrome) (NDUFA12)	Energy production and conversion	COG3761	NADH dehydrogenase	MGILNSLLRGVTWWNGQTLNTQLFTWRKGIKVGEDAEGNVYYRNADSSKRWVIFNGEIEATRVNADWHGWLHHSWDETPEARPLAHKTWEKPHQENLTGTALAYAPAGSIRREKPADRGDYEAWQPE
122	GC_00000411	ALL_SPLITS	Sulfito_JK7_1	0.885464	0.939253	NADH:ubiquinone oxidoreductase NDUFA12 subunit (Leigh syndrome) (NDUFA12)	Energy production and conversion	COG3761	NADH dehydrogenase	MGLFNSLARAVTWWNGQTLNTQLFTWRKGEKVGEDDQGNIYYRNADDSKRWVIFNGEAEATRVSPDWHGWLHRTWDEPPTDKPLTHKTWEKPHQENLTGTMLAYAPAGSIRRENPADRGDYEAWTPE
123	GC_00000411	ALL_SPLITS	Sulfito_LC270FC4	0.885464	0.939253	NADH:ubiquinone oxidoreductase NDUFA12 subunit (Leigh syndrome) (NDUFA12)	Energy production and conversion	COG3761	NADH dehydrogenase	MGILNSLLRGVTWWNGQTLNTQLFTWRKGSKVGEDAQGNIYYRNADDSKRWVIFNGEAEASRVSPDWHGWLHRTWDEPPTDKPLIHKPWEKAHVENRTGTAMAYAPAGSLRRAEPVERKDYEAWQPE
124	GC_00000411	ALL_SPLITS	Sulfito_M342	0.885464	0.939253	NADH:ubiquinone oxidoreductase NDUFA12 subunit (Leigh syndrome) (NDUFA12)	Energy production and conversion	COG3761	NADH dehydrogenase	MGILNTIFRALTWWDGQTLNTQLFTWRKGTKVGEDDQGNVYYRNHDDSKRWVIYNGDMEASRVSPDWHGWLHRTWNETPSDRPLVHKAWEKPHIENLSGTEMAYAPAGSIRRQKPADRGDYEAWSPE
125	GC_00000411	ALL_SPLITS	Sulfito_M368	0.885464	0.939253	NADH:ubiquinone oxidoreductase NDUFA12 subunit (Leigh syndrome) (NDUFA12)	Energy production and conversion	COG3761	NADH dehydrogenase	MGILNTIFRALTWWDGQTLNTQLFTWRKGTKVGEDDQGNIYYRNHDDSKRWVIYNGDMEASRVSPDWHGWLHHTWNETPSDRPLVHKPWEKPHVENLSGTEMAYAPAGSIRRQKPADRGDYEAWSPE
126	GC_00000411	ALL_SPLITS	Sulfito_NAS	0.885464	0.939253	NADH:ubiquinone oxidoreductase NDUFA12 subunit (Leigh syndrome) (NDUFA12)	Energy production and conversion	COG3761	NADH dehydrogenase	MGILNSLLRGVTWWNGQTLNTQLFTWRKGIKVGEDAEGNVYYRNADSSKRWVIFNGEIEATRVNADWHGWLHHSWDETPEARPLAHKTWEKPHQENLTGTALAYAPAGSIRREKPADRGDYEAWQPE
127	GC_00000411	ALL_SPLITS	Sulfito_OXR159	0.885464	0.939253	NADH:ubiquinone oxidoreductase NDUFA12 subunit (Leigh syndrome) (NDUFA12)	Energy production and conversion	COG3761	NADH dehydrogenase	MGILNSLLRGVTWWNGQTLNTQLFTWRKGSKVGEDAQGNIYYRNADDSKRWVIFNGEAEASRVSPDWHGWLHRTWDEPPTDKPLIHKPWEKAHVENRTGTAMAYAPAGSLRRAEPVERKDYEAWQPE
128	GC_00000411	ALL_SPLITS	Sulfito_OXR199	0.885464	0.939253	NADH:ubiquinone oxidoreductase NDUFA12 subunit (Leigh syndrome) (NDUFA12)	Energy production and conversion	COG3761	NADH dehydrogenase	MGILNSLLRGVTWWNGQTLNTQLFTWRKGIKVGEDAEGNVYYRNADSSKRWVIFNGEIEATRVNADWHGWLHHSWDETPEARPLAHKTWEKPHQENLTGTALAYAPAGSIRREKPADRGDYEAWQPE
129	GC_00000411	ALL_SPLITS	Sulfito_OXR9	0.885464	0.939253	NADH:ubiquinone oxidoreductase NDUFA12 subunit (Leigh syndrome) (NDUFA12)	Energy production and conversion	COG3761	NADH dehydrogenase	MGILNSLLRSVTWWNGQTLNTQLFTWRKGSKVGEDAQGNVYYRNADDSKRWVIFNGEAEASRVSPDWHGWLHRTWDEPPTDKPLAHKPWEKAHVENRTGTAMAYAPAGSLRRAEPVERKDYEAWQPE
130	GC_00000411	ALL_SPLITS	Sulfito_S1704	0.885464	0.939253	NADH:ubiquinone oxidoreductase NDUFA12 subunit (Leigh syndrome) (NDUFA12)	Energy production and conversion	COG3761	NADH dehydrogenase	MGILNSLLRGVTWWNGQTLNTQLFTWRKGIKVGEDAEGNVYYRNADSSKRWVIFNGEIEATRVNADWHGWLHHSWDETPEARPLAHKTWEKPHQENLTGTALAYAPAGSIRREKPADRGDYEAWQPE
131	GC_00000411	ALL_SPLITS	Sulfito_S190	0.885464	0.939253	NADH:ubiquinone oxidoreductase NDUFA12 subunit (Leigh syndrome) (NDUFA12)	Energy production and conversion	COG3761	NADH dehydrogenase	MGLLNTLLRAVTWWNGQTLNTQLFTWRKGEKVGEDDQGNVFYRNADDSRRWVIFNGEAEASRVSPEWHGWLHRTWDEPPTDRPLVRKDWEKPHQENLTGTALAYAPAGSIRRENPADRGDYEAWSPE
132	GC_00000411	ALL_SPLITS	Sulfito_S223	0.885464	0.939253	NADH:ubiquinone oxidoreductase NDUFA12 subunit (Leigh syndrome) (NDUFA12)	Energy production and conversion	COG3761	NADH dehydrogenase	MGLISNLLKAFTWWNGQTLNTQLFTWRKGEKVGEDAQGNIYYRNSDDSKRWVIFNGEVEASRVNPDWHGWLHRTWDELPTDKPLVHKDWEKPHQENLTGTMLAYAPSGSIRREHPADRGDYEAWSPE
133	GC_00000411	ALL_SPLITS	Sulfito_SC1_11	0.885464	0.939253	NADH:ubiquinone oxidoreductase NDUFA12 subunit (Leigh syndrome) (NDUFA12)	Energy production and conversion	COG3761	NADH dehydrogenase	MGILNTIFRALTWWDGQTLNTQLFTWRKGTKVGEDDQGNIYYRNHDDSKRWVIYNGDMEASRVSPDWHGWLHHTWNETPSDRPLVHKPWEKPHVENLSGTEMAYAPAGSIRRQKPADRGDYEAWSPE
134	GC_00000411	ALL_SPLITS	Sulfito_SC7_37	0.885464	0.939253	NADH:ubiquinone oxidoreductase NDUFA12 subunit (Leigh syndrome) (NDUFA12)	Energy production and conversion	COG3761	NADH dehydrogenase	MGILNTIFRALTWWDGQTLNTQLFTWRKGTKVGEDDQGNVYYRNHDDSKRWVIYNGDMEASRVSPDWHGWLHRTWNETPSDRPLVHKAWEKPHIENLSGTEMAYAPAGSIRRQKPADRGDYEAWSPE
135	GC_00000411	ALL_SPLITS	Sulfito_SCSIOW1865	0.885464	0.939253	NADH:ubiquinone oxidoreductase NDUFA12 subunit (Leigh syndrome) (NDUFA12)	Energy production and conversion	COG3761	NADH dehydrogenase	MGILNSLLRSVTWWNGQTLNTQLFTWRKGSKVGEDAQGNVYYRNADDSKRWVIFNGEAEASRVSPDWHGWLHRTWDEPPTDKPLAHKPWEKAHVENRTGTAMAYAPAGSLRRAEPVERKDYEAWQPE
136	GC_00000411	ALL_SPLITS	Sulfito_SCSIOW1866	0.885464	0.939253	NADH:ubiquinone oxidoreductase NDUFA12 subunit (Leigh syndrome) (NDUFA12)	Energy production and conversion	COG3761	NADH dehydrogenase	MGILNSLLRSVTWWNGQTLNTQLFTWRKGSKVGEDAQGNVYYRNADDSKRWVIFNGEAEASRVSPDWHGWLHRTWDEPPTDKPLAHKPWEKAHVENRTGTAMAYAPAGSLRRAEPVERKDYEAWQPE
137	GC_00000411	ALL_SPLITS	Sulfito_SK011	0.885464	0.939253	NADH:ubiquinone oxidoreductase NDUFA12 subunit (Leigh syndrome) (NDUFA12)	Energy production and conversion	COG3761	NADH dehydrogenase	MGILKSVFRALTWWDGQTLNTQLFTWRKGTKVGEDDQGNIYYRNADDSRRWVIFNGEMEASRVNPDWHGWLHHTWNETPTDKPLTHKKWEKPHVENLTGTALAYAPAGSIRQANPADRSDYEAWSPE
138	GC_00000411	ALL_SPLITS	Sulfito_SK012	0.885464	0.939253	NADH:ubiquinone oxidoreductase NDUFA12 subunit (Leigh syndrome) (NDUFA12)	Energy production and conversion	COG3761	NADH dehydrogenase	MGIVTSLLRSVTWWNGQTLNTQFFTWRKGEKVGEDTQGNIFYRNADDSKRWVIFNGEAEASRISPDWHGWLHRTWNEPPTDRPLAHKPWEKPHQENLTGTPLAYAPAGSMRRAKPADRGDYEAWSPE
139	GC_00000411	ALL_SPLITS	Sulfito_SK025	0.885464	0.939253	NADH:ubiquinone oxidoreductase NDUFA12 subunit (Leigh syndrome) (NDUFA12)	Energy production and conversion	COG3761	NADH dehydrogenase	MGILNSLLRGVTWWNGQTLNTQLFTWRKGIKVGEDAEGNVYYRNADSSKRWVIFNGEIEATRVNADWHGWLHHSWDETPEARPLAHKTWEKPHQENLTGTALAYAPAGSIRREKPADRGDYEAWQPE
140	GC_00000411	ALL_SPLITS	Sulfito_THAF37	0.885464	0.939253	NADH:ubiquinone oxidoreductase NDUFA12 subunit (Leigh syndrome) (NDUFA12)	Energy production and conversion	COG3761	NADH dehydrogenase	MGILNTIFRALTWWDGQTLNTQLFTWRKGTRVGEDDQGNIYYRNADDSKRWVIYNGDMEASRVSPDWHGWLHRTWDEPPSDKPLVHKPWEKPHVENLTGTALAYAPAGSIRQKHPADRSDYEAWSPE
141	GC_00000411	ALL_SPLITS	Sulfito_W002	0.885464	0.939253	NADH:ubiquinone oxidoreductase NDUFA12 subunit (Leigh syndrome) (NDUFA12)	Energy production and conversion	COG3761	NADH dehydrogenase	MGILNSLLRGVTWWNGQTLNTQLFTWRKGSKVGEDAQGNIYYRNADDSKRWVIFNGEAEASRVSPDWHGWLHRTWDEPPTDKPLIHKPWEKAHVENRTGTAMAYAPAGSLRRAEPVERKDYEAWQPE
142	GC_00000411	ALL_SPLITS	Sulfito_W027	0.885464	0.939253	NADH:ubiquinone oxidoreductase NDUFA12 subunit (Leigh syndrome) (NDUFA12)	Energy production and conversion	COG3761	NADH dehydrogenase	MGILNSLLRGVTWWNGQTLNTQFFTWRKGSKVGEDAQGNIYYRNADDSKRWVIFNGEAEASRVSPDWHGWLHRTWDEPPTEKPLIHKPWEKAHVENRTGTPMAYAPAGSLRRADPLERKDYEAWQPE
143	GC_00000411	ALL_SPLITS	Sulfito_W028	0.885464	0.939253	NADH:ubiquinone oxidoreductase NDUFA12 subunit (Leigh syndrome) (NDUFA12)	Energy production and conversion	COG3761	NADH dehydrogenase	MGILNSLLRGVTWWNGQTLNTQLFTWRKGIKVGEDAEGNVYYRNADSSKRWVIFNGEIEATRVNADWHGWLHHSWDETPEARPLAHKTWEKPHQENLTGTALAYAPAGSIRREKPADRGDYEAWQPE
144	GC_00000411	ALL_SPLITS	Sulfito_W074	0.885464	0.939253	NADH:ubiquinone oxidoreductase NDUFA12 subunit (Leigh syndrome) (NDUFA12)	Energy production and conversion	COG3761	NADH dehydrogenase	MGILNSLLRGVTWWNGQTLNTQLFTWRKGSKVGEDAQGNIYYRNADDSKRWVIFNGEAEASRVSPDWHGWLHRTWDEPPTDKPLIHKPWEKAHVENRTGTAMAYAPAGSLRRAEPVERKDYEAWQPE
145	GC_00000426	ALL_SPLITS	Sulfito_3SOLIMAR09	0.824092	0.903564	YciI superfamily enzyme, includes 5-CHQ dehydrochlorinase, contains active-site pHis (YciI) (PDB:1MWQ) (PUBMED:15779043;23955343)	Secondary metabolites biosynthesis, transport and catabolism|General function prediction only			MLVALIAKDKAGALSVRQENRPAHVEYLKSTGVVAQAGPLLDDAGDMIGSLVILDVADKAAAQDWADNDPYAKAGLFADVQLIPWNRVIG
146	GC_00000426	ALL_SPLITS	Sulfito_AM1_D1	0.824092	0.903564	YciI superfamily enzyme, includes 5-CHQ dehydrochlorinase, contains active-site pHis (YciI) (PDB:1MWQ) (PUBMED:15779043;23955343)	Secondary metabolites biosynthesis, transport and catabolism|General function prediction only			MFVVLMAKDKSGAQDIRAENRPAHLEYLKSTDMVAQAGPLLDDDGAMVGSLIILDVPDMATADDWAAKDPYAKAGLFAEVTLTRWNRVIG
147	GC_00000426	ALL_SPLITS	Sulfito_BL28	0.824092	0.903564	YciI superfamily enzyme, includes 5-CHQ dehydrochlorinase, contains active-site pHis (YciI) (PDB:1MWQ) (PUBMED:15779043;23955343)	Secondary metabolites biosynthesis, transport and catabolism|General function prediction only			MLVALIAKDKAGALSVRQENRPAHVEYLKSTGVVAQAGPLLDDAGDMIGSLVILDVADKAAAQDWADNDPYAKAGLFADVQLIPWNRVIG
148	GC_00000426	ALL_SPLITS	Sulfito_BSw21498	0.824092	0.903564	YciI superfamily enzyme, includes 5-CHQ dehydrochlorinase, contains active-site pHis (YciI) (PDB:1MWQ) (PUBMED:15779043;23955343)	Secondary metabolites biosynthesis, transport and catabolism|General function prediction only			MLVALIAKDKAGALSVRQENRPAHVDYLKSTGCVAQAGPLLDDTGDMIGSLVILDVADKAAAQEWADNDPYAKAGLFADVQLIPWNRVIG
149	GC_00000426	ALL_SPLITS	Sulfito_CBD	0.824092	0.903564	YciI superfamily enzyme, includes 5-CHQ dehydrochlorinase, contains active-site pHis (YciI) (PDB:1MWQ) (PUBMED:15779043;23955343)	Secondary metabolites biosynthesis, transport and catabolism|General function prediction only			MLVALIAKDKAGALSVRQENRPAHVEYLKSTGVVAQAGPLLDDAGDMIGSLVILDVADKAAAQDWADNDPYAKAGLFADVQLIPWNRVIG
150	GC_00000426	ALL_SPLITS	Sulfito_CI11FA3	0.824092	0.903564	YciI superfamily enzyme, includes 5-CHQ dehydrochlorinase, contains active-site pHis (YciI) (PDB:1MWQ) (PUBMED:15779043;23955343)	Secondary metabolites biosynthesis, transport and catabolism|General function prediction only			MFIALIAHDKADGLPIRQENRPDHLAYLKSSDAVAQAGPLLNGEGSMIGSLIILDVPDMAAAEDWAANDPYAKAGLFQSVTLTHWNRVIG
151	GC_00000426	ALL_SPLITS	Sulfito_D7	0.824092	0.903564	YciI superfamily enzyme, includes 5-CHQ dehydrochlorinase, contains active-site pHis (YciI) (PDB:1MWQ) (PUBMED:15779043;23955343)	Secondary metabolites biosynthesis, transport and catabolism|General function prediction only			MFVALTAHDKADGLPIRQENRPDHLAYLKSSDAVAQAGPLLNAEGGMIGSLIILDVPDMAAAEDWAANDPYAKAGLFQSVTLTHWNRVIG
152	GC_00000426	ALL_SPLITS	Sulfito_DSM10014	0.824092	0.903564	YciI superfamily enzyme, includes 5-CHQ dehydrochlorinase, contains active-site pHis (YciI) (PDB:1MWQ) (PUBMED:15779043;23955343)	Secondary metabolites biosynthesis, transport and catabolism|General function prediction only			MLVALIAKDKAGALSVRQENRPAHVEYLKSTGVVAQAGPLLDDAGDMIGSLVILDVADKAAAQDWADNDPYAKAGLFADVQLIPWNRVIG
153	GC_00000426	ALL_SPLITS	Sulfito_DSM109990	0.824092	0.903564	YciI superfamily enzyme, includes 5-CHQ dehydrochlorinase, contains active-site pHis (YciI) (PDB:1MWQ) (PUBMED:15779043;23955343)	Secondary metabolites biosynthesis, transport and catabolism|General function prediction only			MFIALIAHDKADGLPIRQENRPDHLAYLKSSDAVAQAGPLLNGEGSMIGSLIILDVPDMAAAEDWAANDPYAKAGLFQSVTLTHWNRVIG
154	GC_00000426	ALL_SPLITS	Sulfito_DSM110093	0.824092	0.903564	YciI superfamily enzyme, includes 5-CHQ dehydrochlorinase, contains active-site pHis (YciI) (PDB:1MWQ) (PUBMED:15779043;23955343)	Secondary metabolites biosynthesis, transport and catabolism|General function prediction only			MFVALIAHDKADGLPIRQENRPDHLAYLKSSDAVAQAGPLLNGEGSMIGSLIILDVPDMAAAEDWAANDPYAKAGLFQSVTLTHWNRVIG
155	GC_00000426	ALL_SPLITS	Sulfito_DSM110277	0.824092	0.903564	YciI superfamily enzyme, includes 5-CHQ dehydrochlorinase, contains active-site pHis (YciI) (PDB:1MWQ) (PUBMED:15779043;23955343)	Secondary metabolites biosynthesis, transport and catabolism|General function prediction only			MLVALIAKDKAGALSVRQENRPAHVEYLKSTGVVAQAGPLLDDAGDMIGSLVILDVADKAAAQDWADNDPYAKAGLFADVQLIPWNRVIG
156	GC_00000426	ALL_SPLITS	Sulfito_DSM14862	0.824092	0.903564	YciI superfamily enzyme, includes 5-CHQ dehydrochlorinase, contains active-site pHis (YciI) (PDB:1MWQ) (PUBMED:15779043;23955343)	Secondary metabolites biosynthesis, transport and catabolism|General function prediction only			MFVALIAHDKADGLPIRQENRPDHLAYLKSSDAVAQAGPLLNGEGGMIGSLIILDVADMAAAEDWAANDPYAKAGLFQSVTLTHWNRVIG
157	GC_00000426	ALL_SPLITS	Sulfito_EE_36	0.824092	0.903564	YciI superfamily enzyme, includes 5-CHQ dehydrochlorinase, contains active-site pHis (YciI) (PDB:1MWQ) (PUBMED:15779043;23955343)	Secondary metabolites biosynthesis, transport and catabolism|General function prediction only			MLVALIAKDKAGALSVRQENRPAHVEYLKSTGVVAQAGPLLDDAGDMIGSLVILDVADKAAAQDWADNDPYAKAGLFADVQLIPWNRVIG
158	GC_00000426	ALL_SPLITS	Sulfito_JK7_1	0.824092	0.903564	YciI superfamily enzyme, includes 5-CHQ dehydrochlorinase, contains active-site pHis (YciI) (PDB:1MWQ) (PUBMED:15779043;23955343)	Secondary metabolites biosynthesis, transport and catabolism|General function prediction only			MLVCLMARDKPGALDVRVANRDDHIAYLKSTDHVHLAGPLLDTAGQMCGSMIVLDVPDMARAEAWAEADPYARAGLFEAVSLTEWKKVIG
159	GC_00000426	ALL_SPLITS	Sulfito_LC270FC4	0.824092	0.903564	YciI superfamily enzyme, includes 5-CHQ dehydrochlorinase, contains active-site pHis (YciI) (PDB:1MWQ) (PUBMED:15779043;23955343)	Secondary metabolites biosynthesis, transport and catabolism|General function prediction only			MFVALTAHDKADGLPIRQENRPDHLAYLKSSDAVAQAGPLLNAEGGMIGSLIILDVPDMAAAEDWAANDPYAKAGLFQSVTLTHWNRVIG
160	GC_00000426	ALL_SPLITS	Sulfito_M342	0.824092	0.903564	YciI superfamily enzyme, includes 5-CHQ dehydrochlorinase, contains active-site pHis (YciI) (PDB:1MWQ) (PUBMED:15779043;23955343)	Secondary metabolites biosynthesis, transport and catabolism|General function prediction only			MLVALMAHDKPGALEIRKENRPAHLDYLKSTDMVAQAGPLLDADGGMVGSLIILDVADMTEAQNWANNDPYAKAGLFQSVTLTHWNRVIG
161	GC_00000426	ALL_SPLITS	Sulfito_M368	0.824092	0.903564	YciI superfamily enzyme, includes 5-CHQ dehydrochlorinase, contains active-site pHis (YciI) (PDB:1MWQ) (PUBMED:15779043;23955343)	Secondary metabolites biosynthesis, transport and catabolism|General function prediction only			MLVALMAHDKPGALEIRKENRPAHLDYLKSTDLVAQAGPLLDADGGMIGSLIILDVPDLAAAQSWAENDPYAKAGLFQSVTLTHWNRVIG
162	GC_00000426	ALL_SPLITS	Sulfito_NAS	0.824092	0.903564	YciI superfamily enzyme, includes 5-CHQ dehydrochlorinase, contains active-site pHis (YciI) (PDB:1MWQ) (PUBMED:15779043;23955343)	Secondary metabolites biosynthesis, transport and catabolism|General function prediction only			MLVALIAKDKAGALSVRQENRPAHVEYLKSTGVVAQAGPLLDDAGDMIGSLVILDVADKAAAQDWADNDPYAKAGLFADVQLIPWNRVIG
163	GC_00000426	ALL_SPLITS	Sulfito_OXR159	0.824092	0.903564	YciI superfamily enzyme, includes 5-CHQ dehydrochlorinase, contains active-site pHis (YciI) (PDB:1MWQ) (PUBMED:15779043;23955343)	Secondary metabolites biosynthesis, transport and catabolism|General function prediction only			MFVALTAHDKADGLPIRQENRPDHLAYLKSSDAVAQAGPLLNAEGGMIGSLIILDVPDMAAAEDWAANDPYAKAGLFQSVTLTHWNRVIG
164	GC_00000426	ALL_SPLITS	Sulfito_OXR199	0.824092	0.903564	YciI superfamily enzyme, includes 5-CHQ dehydrochlorinase, contains active-site pHis (YciI) (PDB:1MWQ) (PUBMED:15779043;23955343)	Secondary metabolites biosynthesis, transport and catabolism|General function prediction only			MLVALIAKDKAGALSVRQENRPAHVEYLKSTGVVAQAGPLLDDAGDMIGSLVILDVADKAAAQDWADNDPYAKAGLFADVQLIPWNRVIG
165	GC_00000426	ALL_SPLITS	Sulfito_OXR9	0.824092	0.903564	YciI superfamily enzyme, includes 5-CHQ dehydrochlorinase, contains active-site pHis (YciI) (PDB:1MWQ) (PUBMED:15779043;23955343)	Secondary metabolites biosynthesis, transport and catabolism|General function prediction only			MFVALIAHDKADGLPIRQENRPDHLAYLKSSDAVAQAGPLLDAEGGMIGSLIILDVPDMAAAEDWAANDPYAKAGLFQSVTLTHWNRVIG
166	GC_00000426	ALL_SPLITS	Sulfito_S1704	0.824092	0.903564	YciI superfamily enzyme, includes 5-CHQ dehydrochlorinase, contains active-site pHis (YciI) (PDB:1MWQ) (PUBMED:15779043;23955343)	Secondary metabolites biosynthesis, transport and catabolism|General function prediction only			MLVALIAKDKAGALSVRQENRPAHVEYLKSTGVVAQAGPLLDDAGDMIGSLVILDVADKAAAQDWADNDPYAKAGLFADVQLIPWNRVIG
167	GC_00000426	ALL_SPLITS	Sulfito_S190	0.824092	0.903564	YciI superfamily enzyme, includes 5-CHQ dehydrochlorinase, contains active-site pHis (YciI) (PDB:1MWQ) (PUBMED:15779043;23955343)	Secondary metabolites biosynthesis, transport and catabolism|General function prediction only			MLVCLMAHDKDGGLPVRMENRPAHVDYLKSTDHVHMAGPLIGPDGEMSGSMIVLDVPDMSAAQQWADNDPYARAGLFKSVTLTEWKKVIG
168	GC_00000426	ALL_SPLITS	Sulfito_S223	0.824092	0.903564	YciI superfamily enzyme, includes 5-CHQ dehydrochlorinase, contains active-site pHis (YciI) (PDB:1MWQ) (PUBMED:15779043;23955343)	Secondary metabolites biosynthesis, transport and catabolism|General function prediction only			MLVCLMAHDKAGALDVRMENRPAHVDYLKSTDHVHLAGPLVGKDGGMCGSMIVLDVPDMAAAEYWAANDPYAKAGLFESVTLTEWKKVIG
169	GC_00000426	ALL_SPLITS	Sulfito_SC1_11	0.824092	0.903564	YciI superfamily enzyme, includes 5-CHQ dehydrochlorinase, contains active-site pHis (YciI) (PDB:1MWQ) (PUBMED:15779043;23955343)	Secondary metabolites biosynthesis, transport and catabolism|General function prediction only			MLVALMAHDKPGALEIRKENRPAHLDYLKSTDLVAQAGPLLDADGGMIGSLIILDVPDLAAAQSWAENDPYAKAGLFQSVTLTHWNRVIG
170	GC_00000426	ALL_SPLITS	Sulfito_SC7_37	0.824092	0.903564	YciI superfamily enzyme, includes 5-CHQ dehydrochlorinase, contains active-site pHis (YciI) (PDB:1MWQ) (PUBMED:15779043;23955343)	Secondary metabolites biosynthesis, transport and catabolism|General function prediction only			MLVALMAHDKPGALEIRKENRPAHLDYLKSTDVVAQAGPLLDADGGMVGSLIILDVADMTEAQNWANNDPYAKAGLFQSVTLTHWNRVIG
171	GC_00000426	ALL_SPLITS	Sulfito_SCSIOW1865	0.824092	0.903564	YciI superfamily enzyme, includes 5-CHQ dehydrochlorinase, contains active-site pHis (YciI) (PDB:1MWQ) (PUBMED:15779043;23955343)	Secondary metabolites biosynthesis, transport and catabolism|General function prediction only			MLVALIAHDKADGLPIRQENRPDHLAYLKSSDAVAQAGPLLDAEGGMIGSLIILDVPDMAAAEDWAANDPYAKAGLFQSVTLTHWNRVIG
172	GC_00000426	ALL_SPLITS	Sulfito_SCSIOW1866	0.824092	0.903564	YciI superfamily enzyme, includes 5-CHQ dehydrochlorinase, contains active-site pHis (YciI) (PDB:1MWQ) (PUBMED:15779043;23955343)	Secondary metabolites biosynthesis, transport and catabolism|General function prediction only			MFVALIAHDKADGLPIRQENRPDHLAYLKSSDAVAQAGPLLDAEGGMIGSLIILDVPDMAAAEDWAANDPYAKAGLFQSVTLTHWNRVIG
173	GC_00000426	ALL_SPLITS	Sulfito_SK011	0.824092	0.903564	YciI superfamily enzyme, includes 5-CHQ dehydrochlorinase, contains active-site pHis (YciI) (PDB:1MWQ) (PUBMED:15779043;23955343)	Secondary metabolites biosynthesis, transport and catabolism|General function prediction only			MLVALIAKDKPGAQAIRSENRPAHLDYLKSTDLVAQAGPLLDADGGMIGSLIILDVADLAAAQAWADNDPYAKAGLFGSVDLIHWNRVIG
174	GC_00000426	ALL_SPLITS	Sulfito_SK012	0.824092	0.903564	YciI superfamily enzyme, includes 5-CHQ dehydrochlorinase, contains active-site pHis (YciI) (PDB:1MWQ) (PUBMED:15779043;23955343)	Secondary metabolites biosynthesis, transport and catabolism|General function prediction only			MLVALIAHDKPGALDVRMTNRPAHVEYLGSTDMVHLAGPMLDGEGGMIGSLIVLDVPNMPAAQNWADNDPYAKAGLFASVSLTEWKKVIG
175	GC_00000426	ALL_SPLITS	Sulfito_SK025	0.824092	0.903564	YciI superfamily enzyme, includes 5-CHQ dehydrochlorinase, contains active-site pHis (YciI) (PDB:1MWQ) (PUBMED:15779043;23955343)	Secondary metabolites biosynthesis, transport and catabolism|General function prediction only			MLVALIAKDKAGALSVRQENRPAHVEYLKSTGVVAQAGPLLDDAGDMIGSLVILDVADKAAAQDWADNDPYAKAGLFADVQLIPWNRVIG
176	GC_00000426	ALL_SPLITS	Sulfito_THAF37	0.824092	0.903564	YciI superfamily enzyme, includes 5-CHQ dehydrochlorinase, contains active-site pHis (YciI) (PDB:1MWQ) (PUBMED:15779043;23955343)	Secondary metabolites biosynthesis, transport and catabolism|General function prediction only			MFVVLIAKDKPGAQDIRAENRPAHLEYLKSTDMVAQAGPLLNEDEAMIGSLIVLDVPDMAAAEAWAANDPYAKAGLFADVSLTHWNRVIG
177	GC_00000426	ALL_SPLITS	Sulfito_W002	0.824092	0.903564	YciI superfamily enzyme, includes 5-CHQ dehydrochlorinase, contains active-site pHis (YciI) (PDB:1MWQ) (PUBMED:15779043;23955343)	Secondary metabolites biosynthesis, transport and catabolism|General function prediction only			MFVALIAHDKADGLPIRQENRPDHLAYLKSSDAVAQAGPLLNAEGGMIGSLIILDVADMAAAEDWAANDPYAKAGLFQSVTLTHWNRVIG
178	GC_00000426	ALL_SPLITS	Sulfito_W027	0.824092	0.903564	YciI superfamily enzyme, includes 5-CHQ dehydrochlorinase, contains active-site pHis (YciI) (PDB:1MWQ) (PUBMED:15779043;23955343)	Secondary metabolites biosynthesis, transport and catabolism|General function prediction only			MFVALIAHDKADGLPIRQENRPDHLAYLKSSNAVAQAGPLLDAEGGMIGSLIILDVPDMAAAGDWAANDPYAKAGLFQSVTLTHWNRVIG
179	GC_00000426	ALL_SPLITS	Sulfito_W028	0.824092	0.903564	YciI superfamily enzyme, includes 5-CHQ dehydrochlorinase, contains active-site pHis (YciI) (PDB:1MWQ) (PUBMED:15779043;23955343)	Secondary metabolites biosynthesis, transport and catabolism|General function prediction only			MLVALIAKDKAGALSVRQENRPAHVEYLKSTGVVAQAGPLLDDAGDMIGSLVILDVADKAAAQDWADNDPYAKAGLFADVQLIPWNRVIG
180	GC_00000426	ALL_SPLITS	Sulfito_W074	0.824092	0.903564	YciI superfamily enzyme, includes 5-CHQ dehydrochlorinase, contains active-site pHis (YciI) (PDB:1MWQ) (PUBMED:15779043;23955343)	Secondary metabolites biosynthesis, transport and catabolism|General function prediction only			MFVALTAHDKADGLPIRQENRPDHLAYLKSSDAVAQAGPLLNAEGGMIGSLIILDVPDMAAAEDWAANDPYAKAGLFQSVTLTHWNRVIG
181	GC_00000431	ALL_SPLITS	Sulfito_3SOLIMAR09	0.921466	0.959128	DNA-binding nucleoid-associated protein YbaB/EfbC (YbaB) (PDB:1J8B) (PUBMED:19594923;22544270)	Transcription			MLKGLGAMGDMAKMMKTAQQMQGKMAQLQEDMHNIIVEGESGAGLVKATCTAKGELKSLDIDPSIFNGDEKEVVEDLILAAIKDAQTKATDRAQSEMSKLTEGMGLPADMKLPF
182	GC_00000431	ALL_SPLITS	Sulfito_AM1_D1	0.921466	0.959128	DNA-binding nucleoid-associated protein YbaB/EfbC (YbaB) (PDB:1J8B) (PUBMED:19594923;22544270)	Transcription			MFKGLGGLGDMAGMMKKAQEMQGKMAELQEEMHNILVTGESGAGLVKATCSAKGELKSLDIDPSIFNGDDKEVVEDLILAAIKDAQAKASERAQEEMSKLTEGLGLPPGMNLPF
183	GC_00000431	ALL_SPLITS	Sulfito_BL28	0.921466	0.959128	DNA-binding nucleoid-associated protein YbaB/EfbC (YbaB) (PDB:1J8B) (PUBMED:19594923;22544270)	Transcription			MLKGLGAMGDMAKMMKTAQQMQGKMAQLQEDMHNIIVEGESGAGLVKATCTAKGELKSLDIDPSIFNGDEKEVVEDLILAAIKDAQTKATDRAQSEMSKLTEGMGLPADMKLPF
184	GC_00000431	ALL_SPLITS	Sulfito_BSw21498	0.921466	0.959128	DNA-binding nucleoid-associated protein YbaB/EfbC (YbaB) (PDB:1J8B) (PUBMED:19594923;22544270)	Transcription			MLKGLGAMGDMAKMMKTAQQMQGKMAQLQEDMHNIIVEGESGAGLVKATCTAKGELKSLDIDPSIFNGDEKEVVEDLILAAIKDAQSKATDRAQSEMSKLTEGMGLPADMKLPF
185	GC_00000431	ALL_SPLITS	Sulfito_CBD	0.921466	0.959128	DNA-binding nucleoid-associated protein YbaB/EfbC (YbaB) (PDB:1J8B) (PUBMED:19594923;22544270)	Transcription			MLKGLGAMGDMAKMMKTAQQMQGKMAQLQEDMHNIIVEGESGAGLVKATCTAKGELKSLDIDPSIFNGDEKEVVEDLILAAIKDAQTKATDRAQSEMSKLTEGMGLPADMKLPF
186	GC_00000431	ALL_SPLITS	Sulfito_CI11FA3	0.921466	0.959128	DNA-binding nucleoid-associated protein YbaB/EfbC (YbaB) (PDB:1J8B) (PUBMED:19594923;22544270)	Transcription			MLKGLGGLGDMAGMMKKAQEMQGKMAELQEEMHNITVEGESGAGLVKATCSAKGELKGLDIDPSIFNKDEKEVVEDLILAAIKDAQSKASDRAQAEMSKLTEGMGLPAGMKLPF
187	GC_00000431	ALL_SPLITS	Sulfito_D7	0.921466	0.959128	DNA-binding nucleoid-associated protein YbaB/EfbC (YbaB) (PDB:1J8B) (PUBMED:19594923;22544270)	Transcription			MLKGLGGLGDMAGMMKKAQEMQGKMAELQEEMHNITVEGESGAGLVKATCSAKGELKGLDIDPSIFNKDEKEVVEDLILAAIKDAQSKASERAQAEMSKLTEGMGLPAGMKLPF
188	GC_00000431	ALL_SPLITS	Sulfito_DSM10014	0.921466	0.959128	DNA-binding nucleoid-associated protein YbaB/EfbC (YbaB) (PDB:1J8B) (PUBMED:19594923;22544270)	Transcription			MLKGLGAMGDMAKMMKTAQQMQGKMAQLQEDMHNIIVEGESGAGLVKATCTAKGELKSLDIDPSIFNGDEKEVVEDLILAAIKDAQTKATDRAQSEMSKLTEGMGLPADMKLPF
189	GC_00000431	ALL_SPLITS	Sulfito_DSM109990	0.921466	0.959128	DNA-binding nucleoid-associated protein YbaB/EfbC (YbaB) (PDB:1J8B) (PUBMED:19594923;22544270)	Transcription			MLKGLGGLGDMAGMMKKAQEMQGKMAELQEEMHNITVEGESGAGLVKATCSAKGELKGLDIDPSIFNKDEKEVVEDLILAAIKDAQSKASDRAQAEMSKLTEGMGLPAGMKLPF
190	GC_00000431	ALL_SPLITS	Sulfito_DSM110093	0.921466	0.959128	DNA-binding nucleoid-associated protein YbaB/EfbC (YbaB) (PDB:1J8B) (PUBMED:19594923;22544270)	Transcription			MLKGLGGLGDMAGMMKKAQEMQGKMAELQEEMHNITVEGESGAGLVKATCSAKGELKGLDIDPSIFNKDEKEVVEDLILAAIKDAQSKASERAQAEMSKLTEGMGLPAGMKLPF
191	GC_00000431	ALL_SPLITS	Sulfito_DSM110277	0.921466	0.959128	DNA-binding nucleoid-associated protein YbaB/EfbC (YbaB) (PDB:1J8B) (PUBMED:19594923;22544270)	Transcription			MLKGLGAMGDMAKMMKTAQQMQGKMAQLQEDMHNIIVEGESGAGLVKATCTAKGELKSLDIDPSIFNGDEKEVVEDLILAAIKDAQTKATDRAQSEMSKLTEGMGLPADMKLPF
192	GC_00000431	ALL_SPLITS	Sulfito_DSM14862	0.921466	0.959128	DNA-binding nucleoid-associated protein YbaB/EfbC (YbaB) (PDB:1J8B) (PUBMED:19594923;22544270)	Transcription			MLKGLGGLGDMAGMMKKAQEMQGKMAELQEEMHNITVEGESGAGLVKATCSAKGELKGLDIDPSIFNKDEKEVVEDLILAAIKDAQSKASERAQAEMSKLTEGMGLPAGMKLPF
193	GC_00000431	ALL_SPLITS	Sulfito_EE_36	0.921466	0.959128	DNA-binding nucleoid-associated protein YbaB/EfbC (YbaB) (PDB:1J8B) (PUBMED:19594923;22544270)	Transcription			MLKGLGAMGDMAKMMKTAQQMQGKMAQLQEDMHNIIVEGESGAGLVKATCTAKGELKSLDIDPSIFNGDEKEVVEDLILAAIKDAQTKATDRAQSEMSKLTEGMGLPADMKLPF
194	GC_00000431	ALL_SPLITS	Sulfito_JK7_1	0.921466	0.959128	DNA-binding nucleoid-associated protein YbaB/EfbC (YbaB) (PDB:1J8B) (PUBMED:19594923;22544270)	Transcription			MFKGLGGLGDMAGMMKKAQEMQGKMAEMQEEMHNIMVEGEAGAGLVKATCTAKGELKGLDIDPSIFNGDDKEVVEDLILAAIKDAQGKASDRAQEEMSKLTEGLGLPAGMKLPF
195	GC_00000431	ALL_SPLITS	Sulfito_LC270FC4	0.921466	0.959128	DNA-binding nucleoid-associated protein YbaB/EfbC (YbaB) (PDB:1J8B) (PUBMED:19594923;22544270)	Transcription			MLKGLGGLGDMAGMMKKAQEMQGKMAELQEEMHNITVEGESGAGLVKATCSAKGELKGLDIDPSIFNKDEKEVVEDLILAAIKDAQSKASERAQAEMSKLTEGMGLPAGMKLPF
196	GC_00000431	ALL_SPLITS	Sulfito_M342	0.921466	0.959128	DNA-binding nucleoid-associated protein YbaB/EfbC (YbaB) (PDB:1J8B) (PUBMED:19594923;22544270)	Transcription			MLKGLGALGDMAGMMKKAQEMQGKMAQLQDDMHNIMVTGESGAGLVKAVCSAKGELKSLDIDPSIFNGDEKEVVEDLILAAIKDAQAKASDKAQAEMAKLTEGMGLPADMKLPF
197	GC_00000431	ALL_SPLITS	Sulfito_M368	0.921466	0.959128	DNA-binding nucleoid-associated protein YbaB/EfbC (YbaB) (PDB:1J8B) (PUBMED:19594923;22544270)	Transcription			MLKGLGALGDMAGMMKKAQEMQGKMAQLQDDMHNIMVTGESGAGLVKAVCSAKGELKSLDIDPSIFNGDDKEVVEDLILAAIKDAQAKASDKAQAEMAKLTEGMGLPADMKLPF
198	GC_00000431	ALL_SPLITS	Sulfito_NAS	0.921466	0.959128	DNA-binding nucleoid-associated protein YbaB/EfbC (YbaB) (PDB:1J8B) (PUBMED:19594923;22544270)	Transcription			MLKGLGAMGDMAKMMKTAQQMQGKMAQLQEDMHNIIVEGESGAGLVKATCTAKGELKSLDIDPSIFNGDEKEVVEDLILAAIKDAQTKATDRAQSEMSKLTEGMGLPADMKLPF
199	GC_00000431	ALL_SPLITS	Sulfito_OXR159	0.921466	0.959128	DNA-binding nucleoid-associated protein YbaB/EfbC (YbaB) (PDB:1J8B) (PUBMED:19594923;22544270)	Transcription			MLKGLGGLGDMAGMMKKAQEMQGKMAELQEEMHNITVQGESGAGLVKATCSAKGELKGLDIDPSIFNKDEKEVVEDLILAAIKDAQSKASERAQAEMSKLTEGMGLPAGMKLPF
200	GC_00000431	ALL_SPLITS	Sulfito_OXR199	0.921466	0.959128	DNA-binding nucleoid-associated protein YbaB/EfbC (YbaB) (PDB:1J8B) (PUBMED:19594923;22544270)	Transcription			MLKGLGAMGDMAKMMKTAQQMQGKMAQLQEDMHNIIVEGESGAGLVKATCTAKGELKSLDIDPSIFNGDEKEVVEDLILAAIKDAQTKATDRAQSEMSKLTEGMGLPADMKLPF
201	GC_00000431	ALL_SPLITS	Sulfito_OXR9	0.921466	0.959128	DNA-binding nucleoid-associated protein YbaB/EfbC (YbaB) (PDB:1J8B) (PUBMED:19594923;22544270)	Transcription			MLKGLGGLGDMAGMMKKAQEMQGKMAELQEEMHNITVEGESGAGLVKATCSAKGELKGLDIDPSIFNKDEKEVVEDLILAAIKDAQSKASERAQAEMSKLTEGMGLPAGMKLPF
202	GC_00000431	ALL_SPLITS	Sulfito_S1704	0.921466	0.959128	DNA-binding nucleoid-associated protein YbaB/EfbC (YbaB) (PDB:1J8B) (PUBMED:19594923;22544270)	Transcription			MLKGLGAMGDMAKMMKTAQQMQGKMAQLQEDMHNIIVEGESGAGLVKATCTAKGELKSLDIDPSIFNGDEKEVVEDLILAAIKDAQTKATDRAQSEMSKLTEGMGLPADMKLPF
203	GC_00000431	ALL_SPLITS	Sulfito_S190	0.921466	0.959128	DNA-binding nucleoid-associated protein YbaB/EfbC (YbaB) (PDB:1J8B) (PUBMED:19594923;22544270)	Transcription			MFKGLGGLGDMAGMMKKAQEMQGKMAEMQEEMHNIMVEGEAGAGLVKATCTAKGELKGLDIDPSIFNGDDKEVVEDLILAAIKDAQGKANDRAQEEMGKLTEGLGLPAGMKLPF
204	GC_00000431	ALL_SPLITS	Sulfito_S223	0.921466	0.959128	DNA-binding nucleoid-associated protein YbaB/EfbC (YbaB) (PDB:1J8B) (PUBMED:19594923;22544270)	Transcription			MFKGLSGLGDMAGMMKKAQEMQGKMAELQDEMHNIMVTGEAGAGLVKATCTAKGELKALDIDPSIFNGDDKEVVEDLILAAIKDAQGKASERAAEEMGKLTEGLGLPAGMKLPF
205	GC_00000431	ALL_SPLITS	Sulfito_SC1_11	0.921466	0.959128	DNA-binding nucleoid-associated protein YbaB/EfbC (YbaB) (PDB:1J8B) (PUBMED:19594923;22544270)	Transcription			MLKGLGALGDMAGMMKKAQEMQGKMAQLQDDMHNIMVTGESGAGLVKAVCSAKGELKSLDIDPSIFNGDDKEVVEDLILAAIKDAQAKASDKAQAEMAKLTEGMGLPADMKLPF
206	GC_00000431	ALL_SPLITS	Sulfito_SC7_37	0.921466	0.959128	DNA-binding nucleoid-associated protein YbaB/EfbC (YbaB) (PDB:1J8B) (PUBMED:19594923;22544270)	Transcription			MLKGLGALGDMAGMMKKAQEMQGKMAQLQDDMHNIMVTGESGAGLVKAVCSAKGELKSLDIDPSIFNGDEKEVVEDLILAAIKDAQAKASDKAQAEMAKLTEGMGLPADMKLPF
207	GC_00000431	ALL_SPLITS	Sulfito_SCSIOW1865	0.921466	0.959128	DNA-binding nucleoid-associated protein YbaB/EfbC (YbaB) (PDB:1J8B) (PUBMED:19594923;22544270)	Transcription			MLKGLGGLGDMAGMMKKAQEMQGKMAELQEEMHNITVEGESGAGLVKATCSAKGELKGLDIDPSIFNKDEKEVVEDLILAAIKDAQSKASERAQAEMSKLTEGMGLPAGMKLPF
208	GC_00000431	ALL_SPLITS	Sulfito_SCSIOW1866	0.921466	0.959128	DNA-binding nucleoid-associated protein YbaB/EfbC (YbaB) (PDB:1J8B) (PUBMED:19594923;22544270)	Transcription			MLKGLGGLGDMAGMMKKAQEMQGKMAELQEEMHNITVEGESGAGLVKATCSAKGELKGLDIDPSIFNKDEKEVVEDLILAAIKDAQSKASERAQAEMSKLTEGMGLPAGMKLPF
209	GC_00000431	ALL_SPLITS	Sulfito_SK011	0.921466	0.959128	DNA-binding nucleoid-associated protein YbaB/EfbC (YbaB) (PDB:1J8B) (PUBMED:19594923;22544270)	Transcription			MLKGLGALGDMAGMMKKAQEMQGKMAQMQEDMANIMVTGESGAGLVKATATAKGELKGLDIDPSIFNGDDKEVVEDLILAAIKDAQGKASERAQAEMAKLTEGMGLPADMKLPF
210	GC_00000431	ALL_SPLITS	Sulfito_SK012	0.921466	0.959128	DNA-binding nucleoid-associated protein YbaB/EfbC (YbaB) (PDB:1J8B) (PUBMED:19594923;22544270)	Transcription			MFKGLGNLGDMAGMMKKAQEMQGKMTEMQEEMHNIMVTGEAGAGLVKATCTAKGELKTLDIDPSIFNGDDKEVVEDLILAAIKDAQGKASDRAQEEMSKLTDGLGLPEGMKLPF
211	GC_00000431	ALL_SPLITS	Sulfito_SK025	0.921466	0.959128	DNA-binding nucleoid-associated protein YbaB/EfbC (YbaB) (PDB:1J8B) (PUBMED:19594923;22544270)	Transcription			MLKGLGAMGDMAKMMKTAQQMQGKMAQLQEDMHNIIVEGESGAGLVKATCTAKGELKSLDIDPSIFNGDEKEVVEDLILAAIKDAQTKATDRAQSEMSKLTEGMGLPADMKLPF
212	GC_00000431	ALL_SPLITS	Sulfito_THAF37	0.921466	0.959128	DNA-binding nucleoid-associated protein YbaB/EfbC (YbaB) (PDB:1J8B) (PUBMED:19594923;22544270)	Transcription			MFKGLGGLGDMAGMMKKAQEMQGKMAQLQEEMHNILVTGESGAGLVKATCSAKGELKSLDIDPSIFNGDDKEVVEDLILAAIKDAQAKASERAQEEMSKLTEGLGLPPGMNLPF
213	GC_00000431	ALL_SPLITS	Sulfito_W002	0.921466	0.959128	DNA-binding nucleoid-associated protein YbaB/EfbC (YbaB) (PDB:1J8B) (PUBMED:19594923;22544270)	Transcription			MLKGLGGLGDMAGMMKKAQEMQGKMAELQEEMHNITVEGESGAGLVKATCSAKGELKGLDIDPSIFNKDEKEVVEDLILAAIKDAQSKASERAQAEMSKLTEGMGLPAGMKLPF
214	GC_00000431	ALL_SPLITS	Sulfito_W027	0.921466	0.959128	DNA-binding nucleoid-associated protein YbaB/EfbC (YbaB) (PDB:1J8B) (PUBMED:19594923;22544270)	Transcription			MLKGLGGLGDMAGMMKKAQEMQGKMAELQEEMHNITVEGESGAGLVKATCSAKGELKGLDIDPSIFNKDEKEVVEDLILAAIKDAQSKASDRAQAEMSKLTEGMGLPAGMKLPF
215	GC_00000431	ALL_SPLITS	Sulfito_W028	0.921466	0.959128	DNA-binding nucleoid-associated protein YbaB/EfbC (YbaB) (PDB:1J8B) (PUBMED:19594923;22544270)	Transcription			MLKGLGAMGDMAKMMKTAQQMQGKMAQLQEDMHNIIVEGESGAGLVKATCTAKGELKSLDIDPSIFNGDEKEVVEDLILAAIKDAQTKATDRAQSEMSKLTEGMGLPADMKLPF
216	GC_00000431	ALL_SPLITS	Sulfito_W074	0.921466	0.959128	DNA-binding nucleoid-associated protein YbaB/EfbC (YbaB) (PDB:1J8B) (PUBMED:19594923;22544270)	Transcription			MLKGLGGLGDMAGMMKKAQEMQGKMAELQEEMHNITVEGESGAGLVKATCSAKGELKGLDIDPSIFNKDEKEVVEDLILAAIKDAQSKASDRAQAEMSKLTEGMGLPAGMKLPF
217	GC_00000443	ALL_SPLITS	Sulfito_3SOLIMAR09	0.924954	0.961014	Protein translocase subunit YajC (YajC)	Intracellular trafficking, secretion, and vesicular transport			MEAIQQFVPLILIFAIMYFLLIRPQQKKVKEHKAMVDGLRRGDQVVTAGGLIGKVVKVKDDGELEVELADNVKVRVVQSTIATVVSKTEPAK
218	GC_00000443	ALL_SPLITS	Sulfito_AM1_D1	0.924954	0.961014	Protein translocase subunit YajC (YajC)	Intracellular trafficking, secretion, and vesicular transport			MQGFEQFVPLILIFAIMYFLLIRPQQKKAKEHQAMVAGLRRGDQVVTQGGLIGKVVKVKEDGEIEVEIADGVKVRVVQSTIATVVSKTEPAK
219	GC_00000443	ALL_SPLITS	Sulfito_BL28	0.924954	0.961014	Protein translocase subunit YajC (YajC)	Intracellular trafficking, secretion, and vesicular transport			MEAIQQFVPLILIFAIMYFLLIRPQQKKVKEHKAMVDGLRRGDQVVTAGGLIGKVVKVKDDGELEVELADNVKVRVVQSTIATVVSKTEPAK
220	GC_00000443	ALL_SPLITS	Sulfito_BSw21498	0.924954	0.961014	Protein translocase subunit YajC (YajC)	Intracellular trafficking, secretion, and vesicular transport			MEAIQQFVPLILIFAIMYFLLIRPQQKKVKEHKAMVEGLRRGDQVVTAGGLIGKVVKVKDDGELEVELAENVKVRVVQSTVATVVSKTEPAK
221	GC_00000443	ALL_SPLITS	Sulfito_CBD	0.924954	0.961014	Protein translocase subunit YajC (YajC)	Intracellular trafficking, secretion, and vesicular transport			MEAIQQFVPLILIFAIMYFLLIRPQQKKVKEHKAMVDGLRRGDQVVTAGGLIGKVVKVKDDGELEVELADNVKVRVVQSTIATVVSKTEPAK
222	GC_00000443	ALL_SPLITS	Sulfito_CI11FA3	0.924954	0.961014	Protein translocase subunit YajC (YajC)	Intracellular trafficking, secretion, and vesicular transport			MEGIQQFVPLILIFAIMYFLLIRPQQKKAKEHEAMVAGLRRGDQVVTQGGIIGKVVKVKEDGEVEVEIAEGVKIRVVQATIATVVSKTEPAK
223	GC_00000443	ALL_SPLITS	Sulfito_D7	0.924954	0.961014	Protein translocase subunit YajC (YajC)	Intracellular trafficking, secretion, and vesicular transport			MEGIQQFVPLILIFAIMYFLLIRPQQKKAKEHQAMVAGLRRGDQVVTQGGIIGKVSKVKDDGELEVEIAEGVKIRVVQATIATVVSKTEPAK
224	GC_00000443	ALL_SPLITS	Sulfito_DSM10014	0.924954	0.961014	Protein translocase subunit YajC (YajC)	Intracellular trafficking, secretion, and vesicular transport			MEAIQQFVPLILIFAIMYFLLIRPQQKKVKEHKAMVDGLRRGDQVVTAGGLIGKVVKVKDDGELEVELADNVKVRVVQSTIATVVSKTEPAK
225	GC_00000443	ALL_SPLITS	Sulfito_DSM109990	0.924954	0.961014	Protein translocase subunit YajC (YajC)	Intracellular trafficking, secretion, and vesicular transport			MEGIQQFVPLILIFAIMYFLLIRPQQKKAKEHQAMVAGLRRGDQVVTQGGIIGKVVKVKEDGEVEVEIAEGVKIRVVQATIATVVSKTEPAK
226	GC_00000443	ALL_SPLITS	Sulfito_DSM110093	0.924954	0.961014	Protein translocase subunit YajC (YajC)	Intracellular trafficking, secretion, and vesicular transport			MEGIQQFVPLILIFAIMYFLLIRPQQKKAKEHQAMVAGLRRGDQVVTQGGIIGKVVKVKEDGEVEVEIAEGVKIRVVQATIATVVSKTEPAK
227	GC_00000443	ALL_SPLITS	Sulfito_DSM110277	0.924954	0.961014	Protein translocase subunit YajC (YajC)	Intracellular trafficking, secretion, and vesicular transport			MEAIQQFVPLILIFAIMYFLLIRPQQKKVKEHKAMVDGLRRGDQVVTAGGLIGKVVKVKDDGELEVELADNVKVRVVQSTIATVVSKTEPAK
228	GC_00000443	ALL_SPLITS	Sulfito_DSM14862	0.924954	0.961014	Protein translocase subunit YajC (YajC)	Intracellular trafficking, secretion, and vesicular transport			MEGIQQFVPLILIFAIMYFLLIRPQQKKAKEHQAMVAGLRRGDQVVTQGGIIGKVVKVKEDGEVEVEIAEGVKVRVVQATIATVVSKTEPAK
229	GC_00000443	ALL_SPLITS	Sulfito_EE_36	0.924954	0.961014	Protein translocase subunit YajC (YajC)	Intracellular trafficking, secretion, and vesicular transport			MEAIQQFVPLILIFAIMYFLLIRPQQKKVKEHKAMVDGLRRGDQVVTAGGLIGKVVKVKDDGELEVELADNVKVRVVQSTIATVVSKTEPAK
230	GC_00000443	ALL_SPLITS	Sulfito_JK7_1	0.924954	0.961014	Protein translocase subunit YajC (YajC)	Intracellular trafficking, secretion, and vesicular transport			MGGIEQFIPLILIFAIMYFLLIRPQQKKLKDHQAMVAALRRGDQVVTQGGIVGKVVKVKDDGEIEVEIADGVKVRVIQNTIATVINKTEPAK
231	GC_00000443	ALL_SPLITS	Sulfito_LC270FC4	0.924954	0.961014	Protein translocase subunit YajC (YajC)	Intracellular trafficking, secretion, and vesicular transport			MEGIQQFVPLILIFAIMYFLLIRPQQKKAKEHQAMVAGLRRGDQVVTQGGIIGKVSKVKDDGELEVEIAEGVKIRVVQATIATVVSKTEPAK
232	GC_00000443	ALL_SPLITS	Sulfito_M342	0.924954	0.961014	Protein translocase subunit YajC (YajC)	Intracellular trafficking, secretion, and vesicular transport			MQGIQQFIPLILIFGIMYFLLIRPQQKKAKEHQAMVAALRRGDQVVTQGGMIGKVVKVREDGEVEVEIADGVKVRVIQSTIATVVSKTEPAK
233	GC_00000443	ALL_SPLITS	Sulfito_M368	0.924954	0.961014	Protein translocase subunit YajC (YajC)	Intracellular trafficking, secretion, and vesicular transport			MQGIQQFIPLILIFGIMYFLLIRPQQKKAKEHQAMVAALRRGDQVVTQGGMIGKVVKVREDGELEIEIADGVKVRVIQSTIATVVSKTEPAK
234	GC_00000443	ALL_SPLITS	Sulfito_NAS	0.924954	0.961014	Protein translocase subunit YajC (YajC)	Intracellular trafficking, secretion, and vesicular transport			MEAIQQFVPLILIFAIMYFLLIRPQQKKVKEHKAMVDGLRRGDQVVTAGGLIGKVVKVKDDGELEVELADNVKVRVVQSTIATVVSKTEPAK
235	GC_00000443	ALL_SPLITS	Sulfito_OXR159	0.924954	0.961014	Protein translocase subunit YajC (YajC)	Intracellular trafficking, secretion, and vesicular transport			MEGIQQFVPLILIFAIMYFLLIRPQQKKAKEHQAMVAGLRRGDQVVTQGGIIGKVSKVKDDGELEVEIAEGVKIRVVQATIATVVSKTEPAK
236	GC_00000443	ALL_SPLITS	Sulfito_OXR199	0.924954	0.961014	Protein translocase subunit YajC (YajC)	Intracellular trafficking, secretion, and vesicular transport			MEAIQQFVPLILIFAIMYFLLIRPQQKKVKEHKAMVDGLRRGDQVVTAGGLIGKVVKVKDDGELEVELADNVKVRVVQSTIATVVSKTEPAK
237	GC_00000443	ALL_SPLITS	Sulfito_OXR9	0.924954	0.961014	Protein translocase subunit YajC (YajC)	Intracellular trafficking, secretion, and vesicular transport			MEGIQQFVPLILIFAIMYFLLIRPQQKKAKEHQAMVAGLRRGDQVVTQGGIIGKVSKVKDDGELEVEIAEGVKIRVVQATIATVVSKTEPAK
238	GC_00000443	ALL_SPLITS	Sulfito_S1704	0.924954	0.961014	Protein translocase subunit YajC (YajC)	Intracellular trafficking, secretion, and vesicular transport			MEAIQQFVPLILIFAIMYFLLIRPQQKKVKEHKAMVDGLRRGDQVVTAGGLIGKVVKVKDDGELEVELADNVKVRVVQSTIATVVSKTEPAK
239	GC_00000443	ALL_SPLITS	Sulfito_S190	0.924954	0.961014	Protein translocase subunit YajC (YajC)	Intracellular trafficking, secretion, and vesicular transport			MAGIEQFIPLILIFGIMYFLLIRPQQKKLKQHQAMVAALRRGDQVVTQGGVVGKVVKVKDDGEVEVEIADGVKIRVIQNTIATVINKTEPAN
240	GC_00000443	ALL_SPLITS	Sulfito_S223	0.924954	0.961014	Protein translocase subunit YajC (YajC)	Intracellular trafficking, secretion, and vesicular transport			MQGIQQFIPLILIFGIMYFLLIRPQQKKLKDHQAMVAALRRGDQVVTQGGMIGKVVKVKEDGELELEIADGVKVRVIQSTIATVISKTEPAK
241	GC_00000443	ALL_SPLITS	Sulfito_SC1_11	0.924954	0.961014	Protein translocase subunit YajC (YajC)	Intracellular trafficking, secretion, and vesicular transport			MQGIQQFIPLILIFGIMYFLLIRPQQKKAKEHQAMVAALRRGDQVVTQGGMIGKVVKVREDGELEIEIADGVKVRVIQSTIATVVSKTEPAK
242	GC_00000443	ALL_SPLITS	Sulfito_SC7_37	0.924954	0.961014	Protein translocase subunit YajC (YajC)	Intracellular trafficking, secretion, and vesicular transport			MQGIQQFIPLILIFGIMYFLLIRPQQKKAKEHQAMVAALRRGDQVVTQGGMIGKVVKVREDGEVEVEIADGVKVRVIQSTIATVVSKTEPAK
243	GC_00000443	ALL_SPLITS	Sulfito_SCSIOW1865	0.924954	0.961014	Protein translocase subunit YajC (YajC)	Intracellular trafficking, secretion, and vesicular transport			MEGIQQFVPLILIFAIMYFLLIRPQQKKAKEHQAMVAGLRRGDQVVTQGGIIGKVSKVKDDGELEVEIAEGVKIRVVQATIATVVSKTEPAK
244	GC_00000443	ALL_SPLITS	Sulfito_SCSIOW1866	0.924954	0.961014	Protein translocase subunit YajC (YajC)	Intracellular trafficking, secretion, and vesicular transport			MEGIQQFVPLILIFAIMYFLLIRPQQKKAKEHQAMVAGLRRGDQVVTQGGIIGKVSKVKDDGELEVEIAEGVKIRVVQATIATVVSKTEPAK
245	GC_00000443	ALL_SPLITS	Sulfito_SK011	0.924954	0.961014	Protein translocase subunit YajC (YajC)	Intracellular trafficking, secretion, and vesicular transport			MQGIQQFVPLILIFGIMYFLLIRPQQKKVKQHQAMVAALRRGDQVVTQGGMIGKVVKVKDDGEIEVEIADGVKVRIVQSTIATVVSKTEPAK
246	GC_00000443	ALL_SPLITS	Sulfito_SK012	0.924954	0.961014	Protein translocase subunit YajC (YajC)	Intracellular trafficking, secretion, and vesicular transport			MQGIQQFVPLILIFGIMYFLLIRPQQKKLKSHQAMVKALRRGDQVVTQGGVIGKVVKVKDDGELEVEIADGVKIRVIQSTIATVMSKTEPAK
247	GC_00000443	ALL_SPLITS	Sulfito_SK025	0.924954	0.961014	Protein translocase subunit YajC (YajC)	Intracellular trafficking, secretion, and vesicular transport			MEAIQQFVPLILIFAIMYFLLIRPQQKKVKEHKAMVDGLRRGDQVVTAGGLIGKVVKVKDDGELEVELADNVKVRVVQSTIATVVSKTEPAK
248	GC_00000443	ALL_SPLITS	Sulfito_THAF37	0.924954	0.961014	Protein translocase subunit YajC (YajC)	Intracellular trafficking, secretion, and vesicular transport			MQGFEQFVPLILIFAIMYFLLIRPQQKKAKEHQAMVAGLRRGDQVVTQGGLIGKVVKVKEDGEIEVEIADGVKVRVVQSTIATVVSKTEPTK
249	GC_00000443	ALL_SPLITS	Sulfito_W002	0.924954	0.961014	Protein translocase subunit YajC (YajC)	Intracellular trafficking, secretion, and vesicular transport			MEGIQQFVPLILIFAIMYFLLIRPQQKKAKEHQAMVAGLRRGDQVVTQGGIIGKVSKVKDDGELEVEIAEGVKIRVVQATIATVVSKTEPAK
250	GC_00000443	ALL_SPLITS	Sulfito_W027	0.924954	0.961014	Protein translocase subunit YajC (YajC)	Intracellular trafficking, secretion, and vesicular transport			MEGIQQFVPLILIFAIMYFLLIRPQQKKAKEHQAMVAGLRRGDQVVTQGGIIGKVVKVKEDGEVEVEIAEGVKVRVVQATIATVVSKTEPAK
251	GC_00000443	ALL_SPLITS	Sulfito_W028	0.924954	0.961014	Protein translocase subunit YajC (YajC)	Intracellular trafficking, secretion, and vesicular transport			MEAIQQFVPLILIFAIMYFLLIRPQQKKVKEHKAMVDGLRRGDQVVTAGGLIGKVVKVKDDGELEVELADNVKVRVVQSTIATVVSKTEPAK
252	GC_00000443	ALL_SPLITS	Sulfito_W074	0.924954	0.961014	Protein translocase subunit YajC (YajC)	Intracellular trafficking, secretion, and vesicular transport			MEGIQQFVPLILIFAIMYFLLIRPQQKKAKEHQAMVAGLRRGDQVVTQGGIIGKVSKVKDDGELEVEIAEGVKIRVVQATIATVVSKTEPAK
253	GC_00000455	ALL_SPLITS	Sulfito_3SOLIMAR09	0.945432	0.971951	Phosphoribosylpyrophosphate synthetase (PrsA) (PDB:1DKR)	Nucleotide transport and metabolism	COG0462	Histidine biosynthesis, Purine biosynthesis	MAQTTEPKLISGNANMPLAKAIARRMSLHRGVNVGLVDARVERFNDGEIFVEVYENVRGEDMFIIQPTSNPANDNLMELLVMADALRRSSAARVTAVLPYFGYARQDRRTKARTPITAKMVANMMVGSGIERILTMDLHAAQIQGFFDIPVDNLYASPVFALDIQNEFKGRMDELMVISPDVGGVARARELAKRINSPLAIVDKRREKPGEIAEMTVIGDVTDKVCLIVDDICDTAGTLCKAAEVLMENGAKEVHSYISHGVMSGPAVERVSNSVMKSLVITDSIAPTPAVKQATNIRIVPTAPIFAQAILNIWNGTSVSSLFDADTLEPIYDGMYKPG
254	GC_00000455	ALL_SPLITS	Sulfito_AM1_D1	0.945432	0.971951	Phosphoribosylpyrophosphate synthetase (PrsA) (PDB:1DKR)	Nucleotide transport and metabolism	COG0462	Histidine biosynthesis, Purine biosynthesis	MPRTSEPKLISGNANMPLAKAIARRMSLHRGVNVGLVDARVERFNDGEIFVEVFENVRGEDMFIIQPTSNPANDNLMELLIMADALRRSSAARVTAVLPYFGYARQDRRTKARTPITAKMVANMLVGTGIERVLTMDLHAAQIQGFFDIPVDNLYASPVFALDIKNTFKDRMDELMIVSPDVGGVARARELAKRLNAPLAIVDKRREKAGEVAEMTVIGNVTDKTCLIVDDICDTAGTLCKAAEVLLENGAKEVHSYISHGVMSGPAVERVTNSVMKSLVITDSIQPTNEVKKAANIRIVPTAPIFAQAILNIWNGTSVSSLFEADTLGPIYDGMYAAE
255	GC_00000455	ALL_SPLITS	Sulfito_BL28	0.945432	0.971951	Phosphoribosylpyrophosphate synthetase (PrsA) (PDB:1DKR)	Nucleotide transport and metabolism	COG0462	Histidine biosynthesis, Purine biosynthesis	MAQTTEPKLISGNANMPLAKAIARRMSLHRGVNVGLVDARVERFNDGEIFVEVYENVRGEDMFIIQPTSNPANDNLMELLVMADALRRSSAARVTAVLPYFGYARQDRRTKARTPITAKMVANMMVGSGIERILTMDLHAAQIQGFFDIPVDNLYASPVFALDIQNEFKGRMDELMVISPDVGGVARARELAKRINSPLAIVDKRREKPGEIAEMTVIGDVTDKVCLIVDDICDTAGTLCKAAEVLMENGAKEVHSYISHGVMSGPAVERVSNSVMKSLVITDSIAPTPAVKQATNIRIVPTAPIFAQAILNIWNGTSVSSLFDADTLEPIYDGMYKPG
256	GC_00000455	ALL_SPLITS	Sulfito_BSw21498	0.945432	0.971951	Phosphoribosylpyrophosphate synthetase (PrsA) (PDB:1DKR)	Nucleotide transport and metabolism	COG0462	Histidine biosynthesis, Purine biosynthesis	MAQTTEPKLISGNANMPLAKAIARRMSLHRGVNVGLVDARVERFNDGEIFVEVYENVRGEDMFIIQPTSNPANDNLMELLIMADALRRSSAARVTAVLPYFGYARQDRRTKARTPITAKMVANMMVGSGIERILTMDLHAAQIQGFFDIPVDNLYASPVFALDIQNEFKGRMDDLMVISPDVGGVARARELAKRINSPLAIVDKRREKAGEIAEMTVIGDVTDKVCLIVDDICDTAGTLCKAAEVLLENGAKEVHSYISHGVMSGPAVERISNSVMKSLVITDSIAPTPAVKQAANIRIVPTAPIFAQAILNIWNGTSVSSLFDADTLEPIYDGMYKPG
257	GC_00000455	ALL_SPLITS	Sulfito_CBD	0.945432	0.971951	Phosphoribosylpyrophosphate synthetase (PrsA) (PDB:1DKR)	Nucleotide transport and metabolism	COG0462	Histidine biosynthesis, Purine biosynthesis	MAQTTEPKLISGNANMPLAKAIARRMSLHRGVNVGLVDARVERFNDGEIFVEVYENVRGEDMFIIQPTSNPANDNLMELLVMADALRRSSAARVTAVLPYFGYARQDRRTKARTPITAKMVANMMVGSGIERILTMDLHAAQIQGFFDIPVDNLYASPVFALDIQNEFKGRMDELMVISPDVGGVARARELAKRINSPLAIVDKRREKPGEIAEMTVIGDVTDKVCLIVDDICDTAGTLCKAAEVLMENGAKEVHSYISHGVMSGPAVERVSNSVMKSLVITDSIAPTPAVKQATNIRIVPTAPIFAQAILNIWNGTSVSSLFDADTLEPIYDGMYKPG
258	GC_00000455	ALL_SPLITS	Sulfito_CI11FA3	0.945432	0.971951	Phosphoribosylpyrophosphate synthetase (PrsA) (PDB:1DKR)	Nucleotide transport and metabolism	COG0462	Histidine biosynthesis, Purine biosynthesis	MPRTSEPKLISGNANMPLAKAIARRMSLHRGVNVGLVDARVERFNDGEIFVEVYENVRGEDMFIIQPTSNPANDNLMELMIMADALRRSSAARVTAVLPYFGYARQDRRTKARTPITAKMVANMLTGSGIERILTMDLHAAQIQGFFDIPVDNLYASPIFALDIKDAFKDQMDDLMVVSPDVGGVARARELAKRINSPLSIVDKRREKAGEVAEMTVIGDVKGKTCLIVDDICDTAGTLCKAAEVLLENGAKEVHSYITHGVMSGPAVERVANSVMKSLVITDSIAPTPAVKKAPNIRIVPTAPMFAQAILNIWNGTSVSSLFEAETLGPIYDGMYTAS
259	GC_00000455	ALL_SPLITS	Sulfito_D7	0.945432	0.971951	Phosphoribosylpyrophosphate synthetase (PrsA) (PDB:1DKR)	Nucleotide transport and metabolism	COG0462	Histidine biosynthesis, Purine biosynthesis	MPRTSEPKLISGNANMPLAKAIARRMSLHRGVNVGLVDARVERFNDGEIFVEVYENVRGEDMFIIQPTSNPANDNLMELMIMADALRRSSAARVTAVLPYFGYARQDRRTKARTPITAKMVANMLTGSGIERILTMDLHAAQIQGFFDIPVDNLYASPIFALDIKDAFKDRMDELMVVSPDVGGVARARELAKRINSPLSIVDKRREKAGEVAEMTVIGDVKGKTCLIVDDICDTAGTLCKAAEVLLENGAKEVHSYITHGVMSGPAVERVENSVMKSLVITDSIAPTPAIKKAPNIRIVPTAPMFAQAILNIWNGTSVSSLFEAETLGPIYDGMYAAS
260	GC_00000455	ALL_SPLITS	Sulfito_DSM10014	0.945432	0.971951	Phosphoribosylpyrophosphate synthetase (PrsA) (PDB:1DKR)	Nucleotide transport and metabolism	COG0462	Histidine biosynthesis, Purine biosynthesis	MAQTTEPKLISGNANMPLAKAIARRMSLHRGVNVGLVDARVERFNDGEIFVEVYENVRGEDMFIIQPTSNPANDNLMELLVMADALRRSSAARVTAVLPYFGYARQDRRTKARTPITAKMVANMMVGSGIERILTMDLHAAQIQGFFDIPVDNLYASPVFALDIQNEFKGRMDELMVISPDVGGVARARELAKRINSPLAIVDKRREKPGEIAEMTVIGDVTDKVCLIVDDICDTAGTLCKAAEVLMENGAKEVHSYISHGVMSGPAVERVSNSVMKSLVITDSIAPTPAVKQATNIRIVPTAPIFAQAILNIWNGTSVSSLFDADTLEPIYDGMYKPG
261	GC_00000455	ALL_SPLITS	Sulfito_DSM109990	0.945432	0.971951	Phosphoribosylpyrophosphate synthetase (PrsA) (PDB:1DKR)	Nucleotide transport and metabolism	COG0462	Histidine biosynthesis, Purine biosynthesis	MPRTSEPKLISGNANMPLAKAIARRMSLHRGVNVGLVDARVERFNDGEIFVEVYENVRGEDMFIIQPTSNPANDNLMELMIMADALRRSSAARVTAVLPYFGYARQDRRTKARTPITAKMVANMLTGSGIERILTMDLHAAQIQGFFDIPVDNLYASPIFALDIKDAFKDQMDDLMVVSPDVGGVARARELAKRINSPLSIVDKRREKAGEVAEMTVIGDVKGKTCLIVDDICDTAGTLCKAAEVLLENGAKEVHSYITHGVMSGPAVERVANSVMKSLVITDSIAPTPAVKKAPNIRIVPTAPMFAQAILNIWNGTSVSSLFEAETLGPIYDGMYTAS
262	GC_00000455	ALL_SPLITS	Sulfito_DSM110093	0.945432	0.971951	Phosphoribosylpyrophosphate synthetase (PrsA) (PDB:1DKR)	Nucleotide transport and metabolism	COG0462	Histidine biosynthesis, Purine biosynthesis	MPRTSEPKLISGNANMPLAKAIARRMSLHRGVNVGLVDARVERFNDGEIFVEVYENVRGEDMFIIQPTSNPANDNLMELMIMADALRRSSAARVTAVLPYFGYARQDRRTKARTPITAKMVANMLTGSGIERILTMDLHAAQIQGFFDIPVDNLYASPIFALDIKDAFKDRMDELMVVSPDVGGVARARELAKRINSPLSIVDKRREKAGEVAEMTVIGDVKGKTCLIVDDICDTAGTLCKAAEVLLENGANEVHSYITHGVMSGPAVERVANSVMKSLVITDSIAPTPAIKKAPNIRIVPTAPMFAQAILNIWNGTSVSSLFEAETLGPIYDGMYAAS
263	GC_00000455	ALL_SPLITS	Sulfito_DSM110277	0.945432	0.971951	Phosphoribosylpyrophosphate synthetase (PrsA) (PDB:1DKR)	Nucleotide transport and metabolism	COG0462	Histidine biosynthesis, Purine biosynthesis	MAQTTEPKLISGNANMPLAKAIARRMSLHRGVNVGLVDARVERFNDGEIFVEVYENVRGEDMFIIQPTSNPANDNLMELLVMADALRRSSAARVTAVLPYFGYARQDRRTKARTPITAKMVANMMVGSGIERILTMDLHAAQIQGFFDIPVDNLYASPVFALDIQNEFKGRMDELMVISPDVGGVARARELAKRINSPLAIVDKRREKPGEIAEMTVIGDVTDKVCLIVDDICDTAGTLCKAAEVLMENGAKEVHSYISHGVMSGPAVERVSNSVMKSLVITDSIAPTPAVKQATNIRIVPTAPIFAQAILNIWNGTSVSSLFDADTLEPIYDGMYKPG
264	GC_00000455	ALL_SPLITS	Sulfito_DSM14862	0.945432	0.971951	Phosphoribosylpyrophosphate synthetase (PrsA) (PDB:1DKR)	Nucleotide transport and metabolism	COG0462	Histidine biosynthesis, Purine biosynthesis	MPRTSEPKLISGNANMPLAKAIARRMSLHRGVNVGLVDARVERFNDGEIFVEVYENVRGEDMFIIQPTSNPANDNLMELMIMADALRRSSAARVTAVLPYFGYARQDRRTKARTPITAKMVANMLTGSGIERILTMDLHAAQIQGFFDIPVDNLYASPIFALDIKDTFKDRMDELMVVSPDVGGVARARELAKRINSPLSIVDKRREKAGEVAEMTVIGDVKGKICLIVDDICDTAGTLCKAAEVLLENGAKEVHSYITHGVMSGPAVERVENSVMKSLVITDSIAPTAAIKKAPNIRIVPTAPMFAQAILNIWNGTSVSSLFEAETLGPIYDGMYAAS
265	GC_00000455	ALL_SPLITS	Sulfito_EE_36	0.945432	0.971951	Phosphoribosylpyrophosphate synthetase (PrsA) (PDB:1DKR)	Nucleotide transport and metabolism	COG0462	Histidine biosynthesis, Purine biosynthesis	MAQTTEPKLISGNANMPLAKAIARRMSLHRGVNVGLVDARVERFNDGEIFVEVYENVRGEDMFIIQPTSNPANDNLMELLVMADALRRSSAARVTAVLPYFGYARQDRRTKARTPITAKMVANMMVGSGIERILTMDLHAAQIQGFFDIPVDNLYASPVFALDIQNEFKGRMDELMVISPDVGGVARARELAKRINSPLAIVDKRREKPGEIAEMTVIGDVTDKVCLIVDDICDTAGTLCKAAEVLMENGAKEVHSYISHGVMSGPAVERVSNSVMKSLVITDSIAPTPAVKQATNIRIVPTAPIFAQAILNIWNGTSVSSLFDADTLEPIYDGMYKPG
266	GC_00000455	ALL_SPLITS	Sulfito_JK7_1	0.945432	0.971951	Phosphoribosylpyrophosphate synthetase (PrsA) (PDB:1DKR)	Nucleotide transport and metabolism	COG0462	Histidine biosynthesis, Purine biosynthesis	MPATPEPKLISGNANMPLAKAIARRMSLHRGVNVGLVDARVERFNDGEIFVEVFENVRGEDMFIIQPTSNPANDNLMELLIMADALRRSSAKRVTAVLPYFGYARQDRRTKARTPITAKMVANMMVGTGIERILTMDLHAAQIQGFFDIPVDNLYASPVFALDIKHEFKGRIDELMIVSPDVGGVARARELAKRIGAPLSIVDKRREKAGEVAEMTVIGDVTGKTCIIVDDICDTAGTLCKAAEVLLENGAKEVHAYISHGVMSGPAVERVTNSVMKSLVITDSIAPTDAIKTAENIRIVPTAPIFAQAILNIWNGHSVSSLFEADTLGPIYDGMYTGD
267	GC_00000455	ALL_SPLITS	Sulfito_LC270FC4	0.945432	0.971951	Phosphoribosylpyrophosphate synthetase (PrsA) (PDB:1DKR)	Nucleotide transport and metabolism	COG0462	Histidine biosynthesis, Purine biosynthesis	MPRTSEPKLISGNANMPLAKAIARRMSLHRGVNVGLVDARVERFNDGEIFVEVYENVRGEDMFIIQPTSNPANDNLMELMIMADALRRSSAARVTAVLPYFGYARQDRRTKARTPITAKMVANMLTGSGIERILTMDLHAAQIQGFFDIPVDNLYASPIFALDIKDAFKDRMDELMVVSPDVGGVARARELAKRINSPLSIVDKRREKAGEVAEMTVIGDVKGKTCLIVDDICDTAGTLCKAAEVLLENGAKEVHSYITHGVMSGPAVERVENSVMKSLVITDSIAPTPAIKKAPNIRIVPTAPMFAQAILNIWNGTSVSSLFEAETLGPIYDGMYAAS
268	GC_00000455	ALL_SPLITS	Sulfito_M342	0.945432	0.971951	Phosphoribosylpyrophosphate synthetase (PrsA) (PDB:1DKR)	Nucleotide transport and metabolism	COG0462	Histidine biosynthesis, Purine biosynthesis	MPTPSEPKLISGNANMPLAKAIARRMSLHRGVNVGLVDARVERFNDGEIFVEVFENVRGEDMFIIQPTSNPANDNLMELLIMADALRRSSAARVTAVLPYFGYARQDRRTKARTPITAKMVANMLVGTGIERVLTMDLHAAQIQGFFDIPVDNLYASPVFALDIKHTFKDRMDELMIVSPDVGGVARARELAKRINSPLSIVDKRREKPGEIAEMTVIGDVKGKICLIVDDICDTAGTLCKAAEVLLENGAKEVHSYISHGVMSGPAVERVTNSVMKSLVITDSIQPTAEVKNAANIRIVPTAPVFAQAILNIWNGTSVSSLFEQDTLGPIYDGMYAGS
269	GC_00000455	ALL_SPLITS	Sulfito_M368	0.945432	0.971951	Phosphoribosylpyrophosphate synthetase (PrsA) (PDB:1DKR)	Nucleotide transport and metabolism	COG0462	Histidine biosynthesis, Purine biosynthesis	MPTRSEPKLISGNANMPLAKAIARRMSLHRGVNVGLVDARVERFNDGEIFVEVFENVRGEDMFIIQPTSNPANDNLMELLIMADALRRSSAARVTAVLPYFGYARQDRRTKARTPITAKMVANMLVGTGIERVLTMDLHAAQIQGFFDIPVDNLYASPVFALDIKHTFKERMDELMIVSPDVGGVARARELAKRINSPLAIVDKRREKPGEIAEMTVIGDVKGKICLIVDDICDTAGTLCKAAEVLLENGAKEVHSYISHGVMSGPAVERVTNSVMKSLVITDSIQPTAEVKNAANIRIVPTAPVFAQAILNIWNGTSVSSLFEQDTLGPIYDGMYAGN
270	GC_00000455	ALL_SPLITS	Sulfito_NAS	0.945432	0.971951	Phosphoribosylpyrophosphate synthetase (PrsA) (PDB:1DKR)	Nucleotide transport and metabolism	COG0462	Histidine biosynthesis, Purine biosynthesis	MAQTTEPKLISGNANMPLAKAIARRMSLHRGVNVGLVDARVERFNDGEIFVEVYENVRGEDMFIIQPTSNPANDNLMELLVMADALRRSSAARVTAVLPYFGYARQDRRTKARTPITAKMVANMMVGSGIERILTMDLHAAQIQGFFDIPVDNLYASPVFALDIQNEFKGRMDELMVISPDVGGVARARELAKRINSPLAIVDKRREKPGEIAEMTVIGDVTDKVCLIVDDICDTAGTLCKAAEVLMENGAKEVHSYISHGVMSGPAVERVSNSVMKSLVITDSIAPTPAVKQATNIRIVPTAPIFAQAILNIWNGTSVSSLFDADTLEPIYDGMYKPG
271	GC_00000455	ALL_SPLITS	Sulfito_OXR159	0.945432	0.971951	Phosphoribosylpyrophosphate synthetase (PrsA) (PDB:1DKR)	Nucleotide transport and metabolism	COG0462	Histidine biosynthesis, Purine biosynthesis	MPRTSEPKLISGNANMPLAKAIARRMSLHRGVNVGLVDARVERFNDGEIFVEVYENVRGEDMFIIQPTSNPANDNLMELMIMADALRRSSAARVTAVLPYFGYARQDRRTKARTPITAKMVANMLTGSGIERILTMDLHAAQIQGFFDIPVDNLYASPIFALDIKDAFKDQMDDLMVVSPDVGGVARARELAKRINSPLSIVDKRREKAGEVAEMTVIGDVKGKTCLIVDDICDTAGTLCKAAEVLLENGAKEVHSYITHGVMSGPAVERVENSVMKSLVITDSIAPTPAIKKAPNIRIVPTAPMFAQAILNIWNGTSVSSLFEAETLGPIYDGMYAAN
272	GC_00000455	ALL_SPLITS	Sulfito_OXR199	0.945432	0.971951	Phosphoribosylpyrophosphate synthetase (PrsA) (PDB:1DKR)	Nucleotide transport and metabolism	COG0462	Histidine biosynthesis, Purine biosynthesis	MAQTTEPKLISGNANMPLAKAIARRMSLHRGVNVGLVDARVERFNDGEIFVEVYENVRGEDMFIIQPTSNPANDNLMELLVMADALRRSSAARVTAVLPYFGYARQDRRTKARTPITAKMVANMMVGSGIERILTMDLHAAQIQGFFDIPVDNLYASPVFALDIQNEFKGRMDELMVISPDVGGVARARELAKRINSPLAIVDKRREKPGEIAEMTVIGDVTDKVCLIVDDICDTAGTLCKAAEVLMENGAKEVHSYISHGVMSGPAVERVSNSVMKSLVITDSIAPTPAVKQATNIRIVPTAPIFAQAILNIWNGTSVSSLFDADTLEPIYDGMYKPG
273	GC_00000455	ALL_SPLITS	Sulfito_OXR9	0.945432	0.971951	Phosphoribosylpyrophosphate synthetase (PrsA) (PDB:1DKR)	Nucleotide transport and metabolism	COG0462	Histidine biosynthesis, Purine biosynthesis	MPRTSEPKLISGNANMPLAKAIARRMSLHRGVNVGLVDARVERFNDGEIFVEVYENVRGEDMFIIQPTSNPANDNLMELMIMADALRRSSAARVTAVLPYFGYARQDRRTKARTPITAKMVANMLTGSGIERILTMDLHAAQIQGFFDIPVDNLYASPIFALDIKDAFKDRMDELMVVSPDVGGVARARELAKRINSPLSIVDKRREKAGEVAEMTVIGDVKGKTCLIVDDICDTAGTLCKAAEVLLENGAKEVHSYITHGVMSGPAVERVANSVMKSLVITDSIAPTPAVKKAPNIRIVPTAPMFAQAILNIWNGTSVSSLFEAETLGPIYDGMYAAS
274	GC_00000455	ALL_SPLITS	Sulfito_S1704	0.945432	0.971951	Phosphoribosylpyrophosphate synthetase (PrsA) (PDB:1DKR)	Nucleotide transport and metabolism	COG0462	Histidine biosynthesis, Purine biosynthesis	MAQTTEPKLISGNANMPLAKAIARRMSLHRGVNVGLVDARVERFNDGEIFVEVYENVRGEDMFIIQPTSNPANDNLMELLVMADALRRSSAARVTAVLPYFGYARQDRRTKARTPITAKMVANMMVGSGIERILTMDLHAAQIQGFFDIPVDNLYASPVFALDIQNEFKGRMDELMVISPDVGGVARARELAKRINSPLAIVDKRREKPGEIAEMTVIGDVTDKVCLIVDDICDTAGTLCKAAEVLMENGAKEVHSYISHGVMSGPAVERVSNSVMKSLVITDSIAPTPAVKQATNIRIVPTAPIFAQAILNIWNGTSVSSLFDADTLEPIYDGMYKPG
275	GC_00000455	ALL_SPLITS	Sulfito_S190	0.945432	0.971951	Phosphoribosylpyrophosphate synthetase (PrsA) (PDB:1DKR)	Nucleotide transport and metabolism	COG0462	Histidine biosynthesis, Purine biosynthesis	MPNSSEPKLISGNANMPLANAIARRMSLHRGVNVGLVDARVERFNDGEIFVEVFENVRGEDMFIIQSTSNPANDNLMELMIMADALRRSSASRVTAVLPYFGYARQDRRTKARTPITAKLVANMLVGAGIERVLTMDLHAAQIQGFFDIPVDNLYASPVFALDIKDQFKDQMSDLMIVSPDVGGVARARELAKRLNAPLAIVDKRREKPGEIAEMTVIGDVTGKTCLIVDDICDTAGTLCKAAEVLIENGANEVHAYISHGVMSGPAVDRVTKSVMKSLVITDSIAPTDAIKAASNIRIVPTAPIFAQAILNIWNGTSVSSLFEQNTLGPIYDGMYTGT
276	GC_00000455	ALL_SPLITS	Sulfito_S223	0.945432	0.971951	Phosphoribosylpyrophosphate synthetase (PrsA) (PDB:1DKR)	Nucleotide transport and metabolism	COG0462	Histidine biosynthesis, Purine biosynthesis	MRSTPEPKLISGNANMPLAKAIARRMSLHRGVNVGLVDARVERFNDGEIFVEVFENVRGEDMFIIQPTSNPANDNLMELVIMADALRRSSAQRVTAVLPYFGYARQDRRTKARTPITAKLVANMLVGTGIERILTMDLHAAQIQGFFDIPVDNLYASPVFALDIKHAFKDQMEDLLIISPDVGGVARARELAKRLNAPLAIVDKRREKAGEVSEMTVIGDVKGKTCIIVDDICDTAGTLCKAAELLMDSGAKEVHAYISHGVMSGPAVERVTNSVMKSLVITDSIQPTDAIKKAPNIRIVPTAPIFAQAILNIWNGTSVSSLFEQDTLGPIYDGMYTSD
277	GC_00000455	ALL_SPLITS	Sulfito_SC1_11	0.945432	0.971951	Phosphoribosylpyrophosphate synthetase (PrsA) (PDB:1DKR)	Nucleotide transport and metabolism	COG0462	Histidine biosynthesis, Purine biosynthesis	MPTRSEPKLISGNANMPLAKAIARRMSLHRGVNVGLVDARVERFNDGEIFVEVFENVRGEDMFIIQPTSNPANDNLMELLIMADALRRSSAARVTAVLPYFGYARQDRRTKARTPITAKMVANMLVGTGIERVLTMDLHAAQIQGFFDIPVDNLYASPVFALDIKHTFKERMDELMIVSPDVGGVARARELAKRINSPLAIVDKRREKPGEIAEMTVIGDVKGKICLIVDDICDTAGTLCKAAEVLLENGAKEVHSYISHGVMSGPAVERVTNSVMKSLVITDSIQPTAEVKNAANIRIVPTAPVFAQAILNIWNGTSVSSLFEQDTLGPIYDGMYAGN
278	GC_00000455	ALL_SPLITS	Sulfito_SC7_37	0.945432	0.971951	Phosphoribosylpyrophosphate synthetase (PrsA) (PDB:1DKR)	Nucleotide transport and metabolism	COG0462	Histidine biosynthesis, Purine biosynthesis	MPTPSEPKLISGNANMPLAKAIARRMSLHRGVNVGLVDARVERFNDGEIFVEVFENVRGEDMFIIQPTSNPANDNLMELLIMADALRRSSAARVTAVLPYFGYARQDRRTKARTPITAKMVANMLVGTGIERVLTMDLHAAQIQGFFDIPVDNLYASPVFALDIKHTFKDRMDELMIVSPDVGGVARARELAKRINSPLSIVDKRREKPGEIAEMTVIGDVKGKICLIVDDICDTAGTLCKAAEVLLENGAKEVHSYISHGVMSGPAVERVTNSVMKSLVITDSIQPTSEVKNAANIRIVPTAPVFAQAILNIWNGTSVSSLFEQDTLGPIYDGMYAGS
279	GC_00000455	ALL_SPLITS	Sulfito_SCSIOW1865	0.945432	0.971951	Phosphoribosylpyrophosphate synthetase (PrsA) (PDB:1DKR)	Nucleotide transport and metabolism	COG0462	Histidine biosynthesis, Purine biosynthesis	MPRTSEPKLISGNANMPLAKAIARRMSLHRGVNVGLVDARVERFNDGEIFVEVYENVRGEDMFIIQPTSNPANDNLMELMIMADALRRSSAARVTAVLPYFGYARQDRRTKARTPITAKMVANMLTGSGIERILTMDLHAAQIQGFFDIPVDNLYASPIFALDIKDAFKDRMDELMVVSPDVGGVARARELAKRINSPLSIVDKRREKAGEVAEMTVIGDVKGKTCLIVDDICDTAGTLCKAAEVLLENGAKEVHSYITHGVMSGPAVERVANSVMKSLVITDSIAPTPAVKKAPNIRIVPTAPMFAQAILNIWNGTSVSSLFEAETLGPIYDGMYAAS
280	GC_00000455	ALL_SPLITS	Sulfito_SCSIOW1866	0.945432	0.971951	Phosphoribosylpyrophosphate synthetase (PrsA) (PDB:1DKR)	Nucleotide transport and metabolism	COG0462	Histidine biosynthesis, Purine biosynthesis	MPRTSEPKLISGNANMPLAKAIARRMSLHRGVNVGLVDARVERFNDGEIFVEVYENVRGEDMFIIQPTSNPANDNLMELMIMADALRRSSAARVTAVLPYFGYARQDRRTKARTPITAKMVANMLTGSGIERILTMDLHAAQIQGFFDIPVDNLYASPIFALDIKDAFKDRMDELMVVSPDVGGVARARELAKRINSPLSIVDKRREKAGEVAEMTVIGDVKGKTCLIVDDICDTAGTLCKAAEVLLENGAKEVHSYITHGVMSGPAVERVANSVMKSLVITDSIAPTPAVKKAPNIRIVPTAPMFAQAILNIWNGTSVSSLFEAETLGPIYDGMYAAS
281	GC_00000455	ALL_SPLITS	Sulfito_SK011	0.945432	0.971951	Phosphoribosylpyrophosphate synthetase (PrsA) (PDB:1DKR)	Nucleotide transport and metabolism	COG0462	Histidine biosynthesis, Purine biosynthesis	MPRTAEPKLISGNANMPLATAIARRMSMHRGVHVGLVDTRVERFNDGEIFVEVFENVRGEDMFIIQSTSNPANDNLMELLIMADALRRSSAARVTAVLPYFGYARQDRRTKARTPITAKLVANMLVGTGIERVLTMDLHAAQIQGFFDIPVDNLYASPVFALDIKDAFKDQMSDLMIVSPDVGGVARARELAKRVNAPLAIVDKRREKAGEVAEMTVIGNVTGKTCIIVDDICDTAGTLCKAAEVLMEAGAKEVHSYITHGVMSGPAVERVTNSVMKSLVITDSIAPTDAIKKAANIRIVPTAPMFAQAILNIWNGTSVSSLFEAETLGPIYDGTYAAE
282	GC_00000455	ALL_SPLITS	Sulfito_SK012	0.945432	0.971951	Phosphoribosylpyrophosphate synthetase (PrsA) (PDB:1DKR)	Nucleotide transport and metabolism	COG0462	Histidine biosynthesis, Purine biosynthesis	MPRTSEPKLISGNANMPLATAIARRMSLHRGVNVGLVDARVERFNDGEIFVEVFENVRGEDMFIIQPTSNPANDNLMELLIMADALRRSSAARVTAVLPYFGYARQDRRTKARTPITAKLVANMLVGTGIERVLTMDLHAAQIQGFFDIPVDNLYASPVFALDIKTAFKDRRSELMIVSPDVGGVARARELAKRLNAPLAIVDKRREKPGEIAEMTVIGDVTGKTCLIVDDICDTAGTLCKAAEVLIENGANEVHAYISHGVMSGPAVERVTKSVMKSLVITDSIEPTAAIINAPNIRVVPTAPIFAQAILNIWNGTSVSSLFEAETLGPIYDGMYAAE
283	GC_00000455	ALL_SPLITS	Sulfito_SK025	0.945432	0.971951	Phosphoribosylpyrophosphate synthetase (PrsA) (PDB:1DKR)	Nucleotide transport and metabolism	COG0462	Histidine biosynthesis, Purine biosynthesis	MAQTTEPKLISGNANMPLAKAIARRMSLHRGVNVGLVDARVERFNDGEIFVEVYENVRGEDMFIIQPTSNPANDNLMELLVMADALRRSSAARVTAVLPYFGYARQDRRTKARTPITAKMVANMMVGSGIERILTMDLHAAQIQGFFDIPVDNLYASPVFALDIQNEFKGRMDELMVISPDVGGVARARELAKRINSPLAIVDKRREKPGEIAEMTVIGDVTDKVCLIVDDICDTAGTLCKAAEVLMENGAKEVHSYISHGVMSGPAVERVSNSVMKSLVITDSIAPTPAVKQATNIRIVPTAPIFAQAILNIWNGTSVSSLFDADTLEPIYDGMYKPG
284	GC_00000455	ALL_SPLITS	Sulfito_THAF37	0.945432	0.971951	Phosphoribosylpyrophosphate synthetase (PrsA) (PDB:1DKR)	Nucleotide transport and metabolism	COG0462	Histidine biosynthesis, Purine biosynthesis	MPRTSEPKLISGNANMPLAKAIARRMSLHRGVNVGLVDARVERFNDGEIFVEVFENVRGEDMFIIQPTSNPANDNLMELLIMADALRRSSAARVTAVLPYFGYARQDRRTKARTPISAKLVANMLVGTGIERILTMDLHAAQIQGFFDIPVDNLYASPVFALDIKNTFKDRMDELMIVSPDVGGVARARELAKRVNAPLAIVDKRREKAGEVAEMTVIGNVTDKTCLIVDDICDTAGTLCKAAEVLLENGAKEVHSYISHGVMSGPAVERVTKSVMKSLVITDSIQPSDNVRNATNIRIVPTAPIFAQAILNIWNGTSVSSLFEADTLGPIYDGMYAAE
285	GC_00000455	ALL_SPLITS	Sulfito_W002	0.945432	0.971951	Phosphoribosylpyrophosphate synthetase (PrsA) (PDB:1DKR)	Nucleotide transport and metabolism	COG0462	Histidine biosynthesis, Purine biosynthesis	MPRTSEPKLISGNANMPLAKAIARRMSLHRGVNVGLVDARVERFNDGEIFVEVYENVRGEDMFIIQPTSNPANDNLMELMIMADALRRSSAARVTAVLPYFGYARQDRRTKARTPITAKMVANMLTGSGIERILTMDLHAAQIQGFFDIPVDNLYASPIFALDIKDAFKDQMDDLMVVSPDVGGVARARELAKRINSPLSIVDKRREKAGEVAEMTVIGDVKGKTCLIVDDICDTAGTLCKAAEVLLENGAKEVHSYITHGVMSGPAVERVENSVMKSLVITDSIAPTPAIKKAPNIRIVPTAPMFAQAILNIWNGTSVSSLFEAETLGPIYDGMYAAS
286	GC_00000455	ALL_SPLITS	Sulfito_W027	0.945432	0.971951	Phosphoribosylpyrophosphate synthetase (PrsA) (PDB:1DKR)	Nucleotide transport and metabolism	COG0462	Histidine biosynthesis, Purine biosynthesis	MPRTSEPKLISGNANMPLAKAIARRMSLHRGVNVGLVDARVERFNDGEIFVEVYENVRGEDMFIIQPTSNPANDNLMELMIMADALRRSSAARVTAVLPYFGYARQDRRTKARTPITAKMVANMLTGSGIERILTMDLHAAQIQGFFDIPVDNLYASPIFALDIKDAFKDRMDELMVVSPDVGGVARARELAKRINSPLSIVDKRREKAGEVAEMTVIGDVKGKTCLIVDDICDTAGTLCKAAEVLLENGAKEVHSYITHGVMSGPAVERVANSVMKSLVITDSIAPTAAVKKAPNIRIVPTAPMFAQAILNIWNGTSVSSLFEAETLGPIYDGMYAAS
287	GC_00000455	ALL_SPLITS	Sulfito_W028	0.945432	0.971951	Phosphoribosylpyrophosphate synthetase (PrsA) (PDB:1DKR)	Nucleotide transport and metabolism	COG0462	Histidine biosynthesis, Purine biosynthesis	MAQTTEPKLISGNANMPLAKAIARRMSLHRGVNVGLVDARVERFNDGEIFVEVYENVRGEDMFIIQPTSNPANDNLMELLVMADALRRSSAARVTAVLPYFGYARQDRRTKARTPITAKMVANMMVGSGIERILTMDLHAAQIQGFFDIPVDNLYASPVFALDIQNEFKGRMDELMVISPDVGGVARARELAKRINSPLAIVDKRREKPGEIAEMTVIGDVTDKVCLIVDDICDTAGTLCKAAEVLMENGAKEVHSYISHGVMSGPAVERVSNSVMKSLVITDSIAPTPAVKQATNIRIVPTAPIFAQAILNIWNGTSVSSLFDADTLEPIYDGMYKPG
288	GC_00000455	ALL_SPLITS	Sulfito_W074	0.945432	0.971951	Phosphoribosylpyrophosphate synthetase (PrsA) (PDB:1DKR)	Nucleotide transport and metabolism	COG0462	Histidine biosynthesis, Purine biosynthesis	MPRTSEPKLISGNANMPLAKAIARRMSLHRGVNVGLVDARVERFNDGEIFVEVYENVRGEDMFIIQPTSNPANDNLMELMIMADALRRSSAARVTAVLPYFGYARQDRRTKARTPITAKMVANMLTGSGIERILTMDLHAAQIQGFFDIPVDNLYASPIFALDIKDAFKDRMDELMVVSPDVGGVARARELAKRINSPLSIVDKRREKAGEVAEMTVIGDVKGKTCLIVDDICDTAGTLCKAAEVLLENGAKEVHSYITHGVMSGPAVERVENSVMKSLVITDSIAPTPAIKKAPNIRIVPTAPMFAQAILNIWNGTSVSSLFEAETLGPIYDGMYAAS
289	GC_00000460	ALL_SPLITS	Sulfito_3SOLIMAR09	0.868254	0.929482					MTEDARFEDGREAPLNLGALDADDLKVISSLAQDAVFPGSEMRWLQKEGRFALLLNRVRWEDAGKSRHAPERVQTILMFSNVQRVSSQGVNKGDADTILSLLQIEFTETDAPSGDVLLTLAGDGVIRLTVEALDVTLKDVTRPYVAPSRKLPEHPA
290	GC_00000460	ALL_SPLITS	Sulfito_AM1_D1	0.868254	0.929482					MTEDARFEDGREAPLNIGAMDAEDLQVIASLTQDAVFPASEMRWDRKRARFALLLNRVRWEDAGKARHAPERVQSLLVFDTVQKVVSQGVSQGDPDTILSLLSIAFDEADAPSGHVELTLAGDGAIRLSVEALEVTLRDVTRPYAAPSKKLPSHPD
291	GC_00000460	ALL_SPLITS	Sulfito_BL28	0.868254	0.929482					MTEDARFEDGREAPLNLGALDADDLKVISSLAQDAVFPGSEMRWLQKEGRFALLLNRVRWEDAGKSRHAPERVQTILMFSNVQRVSSQGVNKGDADTILSLLQIEFTETDAPSGDVLLTLAGDGVIRLTVEALDVTLKDVTRPYVAPSRKLPEHPA
292	GC_00000460	ALL_SPLITS	Sulfito_BSw21498	0.868254	0.929482					MTEDARFEDGREAPLNLGALDVEDLKVISSLAQDAVFPGSEMRWLQKEGRFALLLNRVRWEDAGKSRHVPERVQTILMFSNVQRVSSQGVNKGDADTILSLLQIEFTETDAPSGDVLLTLAGDGVIRLTVEALDVTLKDVTRPYAAPSRKLPEHPA
293	GC_00000460	ALL_SPLITS	Sulfito_CBD	0.868254	0.929482					MTEDARFEDGREAPLNLGALDADDLKVISSLAQDAVFPGSEMRWLQKEGRFALLLNRVRWEDAGKSRHAPERVQTILMFSNVQRVSSQGVNKGDADTILSLLQIEFTETDAPSGDVLLTLAGDGVIRLTVEALDVTLKDVTRPYVAPSRKLPEHPA
294	GC_00000460	ALL_SPLITS	Sulfito_CI11FA3	0.868254	0.929482					MTEDARFEDGREAPLNLGALDAEDLTVIASLTQDAVFPASEMRWHRTGARFALLLNRLRHEDTGAARHAPERVQSILMFNNVQRVASQGVPKGDADTILSLLDITFEESDAPSGHVTLTLAGDGAIRLEVEALEVTLKDVTRPYVAPSKKRPVHPE
295	GC_00000460	ALL_SPLITS	Sulfito_D7	0.868254	0.929482					MTEDARFEDGREAPLNLGALDAEDLTVIASLTQDAVFPASEMRWHRTGARFALLLNRLRHEDTGAARHAPERVQSVLMFNNVQRVASQGVPKGDADTILSLLDITFEETDAPSGHVTLTLAGDGAIRLEVEALEVTLKDVTRPYVAPSKKRPVHPE
296	GC_00000460	ALL_SPLITS	Sulfito_DSM10014	0.868254	0.929482					MTEDARFEDGREAPLNLGALDADDLKVISSLAQDAVFPGSEMRWLQKEGRFALLLNRVRWEDAGKSRHAPERVQTILMFSNVQRVSSQGVNKGDADTILSLLQIEFTETDAPSGDVLLTLAGDGVIRLTVEALDVTLKDVTRPYVAPSRKLPEHPA
297	GC_00000460	ALL_SPLITS	Sulfito_DSM109990	0.868254	0.929482					MTEDARFEDGREAPLNLGALDAEDLTVIASLTQDAVFPASEMRWHRTGARFALLLNRLRHEDTGAARHAPERVQSILMFNNVQRVASQGVPKGDADTILSLLDITFEESDAPSGHVTLTLAGDGAIRLEVEALEVTLKDVTRPYVAPSKKRPVHPE
298	GC_00000460	ALL_SPLITS	Sulfito_DSM110093	0.868254	0.929482					MTEDARFEDGREAPLNLGALDAEDLTVIASLTQDAVFPASEMRWHRTGARFALLLNRLRHEDTGAARHAPERVQSILMFNNVQRVASQGVPKGDADTILSLLDITFEESDAPSGHVTLTLAGDGAIRLEVEALEVTLKDVTRPYVAPSKKRPVHPE
299	GC_00000460	ALL_SPLITS	Sulfito_DSM110277	0.868254	0.929482					MTEDARFEDGREAPLNLGALDADDLKVISSLAQDAVFPGSEMRWLQKEGRFALLLNRVRWEDAGKSRHAPERVQTILMFSNVQRVSSQGVNKGDADTILSLLQIEFTETDAPSGDVLLTLAGDGVIRLTVEALDVTLKDVTRPYVAPSRKLPEHPA
300	GC_00000460	ALL_SPLITS	Sulfito_DSM14862	0.868254	0.929482					MTEDARFEDGREAPLNLGAFDVEDLTVIASLTQDAVFPASEMRWHRTGARFALLLNRLRHEDTGAARHAPERVQSILMFNNVQRVASQGVPKGDADTILSLLDITFEESDAPSGQVTLTLAGDGAIRLEVEALEVTLKDVTRPYVAPSKKRPVHPE
301	GC_00000460	ALL_SPLITS	Sulfito_EE_36	0.868254	0.929482					MTEDARFEDGREAPLNLGALDADDLKVISSLAQDAVFPGSEMRWLQKEGRFALLLNRVRWEDAGKSRHAPERVQTILMFSNVQRVSSQGVNKGDADTILSLLQIEFTETDAPSGDVLLTLAGDGVIRLTVEALDVTLKDVTRPYVAPSRKLPEHPA
302	GC_00000460	ALL_SPLITS	Sulfito_JK7_1	0.868254	0.929482					MSDDARFEDGAEAPLNLGALDAEDLQILSSLAQDAVFPASEMRWLPGERRFALLVNRMRWEDAGTDRHAPERVQSVLTIENVQGVASQGVPKGDADTILSLLAVAFSETDAPSGHVTLTLAGDGAIRLSVEALEVNLRDVTKPYVAPSGKRPRHDV
303	GC_00000460	ALL_SPLITS	Sulfito_LC270FC4	0.868254	0.929482					MTEDARFEDGREAPLNLGALDAEDLTVIASLTQDAVFPASEMRWHRTGARFALLLNRLRHEDTGAARHAPERVQSVLMFNNVQRVASQGVPKGDADTILSLLDITFEETDAPSGHVTLTLAGDGAIRLEVEALEVTLKDVTRPYVAPSKKRPVHPE
304	GC_00000460	ALL_SPLITS	Sulfito_M342	0.868254	0.929482					MSMDARFEDGREAPLNLGALDEADLEVISSLAQDAVFPASEMTWDSKGKRFALLLNRVRWEDDGKTRHAPERVQSVLLFSNVQSVASQGVPKGDADVILSVLNITFEEADAPSGHVLLTLAGDGAIRLAVEALEVTLKDVTRPYVAPSKKLPDHPE
305	GC_00000460	ALL_SPLITS	Sulfito_M368	0.868254	0.929482					MSMDARFEDGREAPLNLGALDVADLEVISSLAQDAVFPASEMTWDSKGRRFALLLNRVRWEDDGKTRHAPERVQSVLLFSNVQSVASQGVPKGDADVILSLLTITFEEADAPSGHVLLTLAGDGAIRLAVEALEVTLKDVTRPYVAPSKKLPDHPE
306	GC_00000460	ALL_SPLITS	Sulfito_NAS	0.868254	0.929482					MTEDARFEDGREAPLNLGALDADDLKVISSLAQDAVFPGSEMRWLQKEGRFALLLNRVRWEDAGKSRHAPERVQTILMFSNVQRVSSQGVNKGDADTILSLLQIEFTETDAPSGDVLLTLAGDGVIRLTVEALDVTLKDVTRPYVAPSRKLPEHPA
307	GC_00000460	ALL_SPLITS	Sulfito_OXR159	0.868254	0.929482					MTEDARFEDGREAPLNLGALDAEDLTVIASLTQDAVFPASEMRWHRTGARFALLLNRLRHEDTGAARHAPERVQSVLMFNNVQRVASQGVPKGDADTILSLLDITFEQTDAPSGHVTLTLAGDGAIRLEVEALEVTLKDVTRPYVAPSKKRPVHPE
308	GC_00000460	ALL_SPLITS	Sulfito_OXR199	0.868254	0.929482					MTEDARFEDGREAPLNLGALDADDLKVISSLAQDAVFPGSEMRWLQKEGRFALLLNRVRWEDAGKSRHAPERVQTILMFSNVQRVSSQGVNKGDADTILSLLQIEFTETDAPSGDVLLTLAGDGVIRLTVEALDVTLKDVTRPYVAPSRKLPEHPA
309	GC_00000460	ALL_SPLITS	Sulfito_OXR9	0.868254	0.929482					MTEDARFEDGREAPLNLGALDADDLTVIASLTQDAVFPASEMRWHRAGARFALLLNRLRHEDTGAARHAPERVQSVLMFNNVQRVASQGVPQGDADTILSLLDIAFEEGDAPSGHVTLTLAGDGAIRLEVEALEVTLKDVTRPYVAPSKKRPVHPE
310	GC_00000460	ALL_SPLITS	Sulfito_S1704	0.868254	0.929482					MTEDARFEDGREAPLNLGALDADDLKVISSLAQDAVFPGSEMRWLQKEGRFALLLNRVRWEDAGKSRHAPERVQTILMFSNVQRVSSQGVNKGDADTILSLLQIEFTETDAPSGDVLLTLAGDGVIRLTVEALDVTLKDVTRPYVAPSRKLPEHPA
311	GC_00000460	ALL_SPLITS	Sulfito_S190	0.868254	0.929482					MAQDATFEDGAEQPLNLGAMDAGDLEVISSLAQDAVFPASEMQWDRAARRFALLLNRVRWEDEGQTRHAAERVQSVLVFSNVQGVASQGIPKGDPDTVLSLLQIAFEQTDAPSGHVTLTLAGDGAIRLQVEALEVGLRDVTRPYVAPSRKLPRHPN
312	GC_00000460	ALL_SPLITS	Sulfito_S223	0.868254	0.929482					MNDDARFEDGGEAPLNLGALDADDLVVISSLVQDAVFPASEMRWLKREGRFALLLNRVRWEDAGAKRHAPERVQSVLMFSNVQAVASQGVPKGDADTVLSLLHMAFDESESPSGQVTLTLAGDGAIRLTVEALDVTLKDVTRPYVAPSKKRPNHPD
313	GC_00000460	ALL_SPLITS	Sulfito_SC1_11	0.868254	0.929482					MSMDARFEDGREAPLNLGALDGADLEVISSLAQDAVFPASEMTWDSKGRRFALLLNRVRWEDDGKTRHAPERVQSVLLFSNVQSVASQGVPKGDADVILSLLTITFEEADAPSGHVLLTLAGDGAIRLAVEALEVTLKDVTRPYVAPSKKLPDHPE
314	GC_00000460	ALL_SPLITS	Sulfito_SC7_37	0.868254	0.929482					MSMDARFEDGREAPLNLGALDEADLEVISSLTQDAVFPASEMTWDSKGKRFALLLNRVRWEDDGKTRHAPERVQSVLLFSNVQSVASQGVPKGDADVILSLLNITFEEADAPSGHVLLTLAGDGAIRLAVEALEATLKDVTRPYVAPSKKLPDHPE
315	GC_00000460	ALL_SPLITS	Sulfito_SCSIOW1865	0.868254	0.929482					MTEDARFEDGREAPLNLGALDAEDLTVIASLTQDAVFPASEMRWHRAGARFALLLNRLRHEDTGAARHAPERVQSVLMFNNVQRVASQGVPQGDADTILSLLDIAFEEGDAPSGHVTLTLAGDGAIRLEVEALEVTLKDVTRPYVAPSKKRPVHPE
316	GC_00000460	ALL_SPLITS	Sulfito_SCSIOW1866	0.868254	0.929482					MTEDARFEDGREAPLNLGALDADDLTVIASLTQDAVFPASEMRWHRAGARFALLLNRLRHEDTGAARHAPERVQSVLMFNNVQRVASQGVPQGDADTILSLLDIAFEEGDAPSGHVTLTLAGDGAIRLEVEALEVTLKDVTRPYVAPSKKRPVHPE
317	GC_00000460	ALL_SPLITS	Sulfito_SK011	0.868254	0.929482					MTDDARFEDGREAPLNLGALDSDDLAVISSLSQDAVFPASEMRWHRKGARFALLLNRVRWEDDGKTRHGPERVQSVLMFNNVRAVASQGVPKGDADTILSLLSITFEQTDAPSGHLILTLAGDGAIRLEVEAVEVTLKDVTKPYVAPSKKLPHHPE
318	GC_00000460	ALL_SPLITS	Sulfito_SK012	0.868254	0.929482					MSQDASFEDGREAPLNLGALDVGDLTVISSLTQDAVFPASEMRWHRAGSRFALLVNRVRWEDKGLTRHAPERVQSVLMFNTVQSVASQGVPKGDADTILSLLQISFEETEAPSGFVTLTLAGDGAIRLEVEALDITVKDVTKPYAAPSKKLPQHKD
319	GC_00000460	ALL_SPLITS	Sulfito_SK025	0.868254	0.929482					MTEDARFEDGREAPLNLGALDADDLKVISSLAQDAVFPGSEMRWLQKEGRFALLLNRVRWEDAGKSRHAPERVQTILMFSNVQRVSSQGVNKGDADTILSLLQIEFTETDAPSGDVLLTLAGDGVIRLTVEALDVTLKDVTRPYVAPSRKLPEHPA
320	GC_00000460	ALL_SPLITS	Sulfito_THAF37	0.868254	0.929482					MTEDARFEDGREAPLNIGVLDADDLKIVASLTQDAVFPASEMRWDRKGARFALLLNRVRWEDAGTARHAPERVQSLLVFNTVQQVASQGVTKGDADTILSLLSIDFDETDAPSGHVDLTLAGDGAIRLTVEALEATLRDVTRPYAAPSGKLPRHED
321	GC_00000460	ALL_SPLITS	Sulfito_W002	0.868254	0.929482					MTEDARFEDGREAPLNLGALDAEDLTVIASLTQDAVFPASEMRWHRTGARFALLLNRLRHEDTGAARHAPERVQSVLMFNNVQRVASQGVPKGDADTILSLLDITFEQTDAPSGHVTLTLAGDGAIRLEVEALEVTLKDVTRPYVAPSKKRPVHPE
322	GC_00000460	ALL_SPLITS	Sulfito_W027	0.868254	0.929482					MTEDARFEDGREAPLNLGALDAEDLTVIASLTQDAVFPASEMRWHRTGARFALLLNRLRHEDTGAARHAPERVQSVLMFNNVQRVASQGVPKGDADTILSLLDITFEESDAPSGHVTLTLAGDGAIRLEVEALEVTLKDVTRPYVAPSKKRPVHPE
323	GC_00000460	ALL_SPLITS	Sulfito_W028	0.868254	0.929482					MTEDARFEDGREAPLNLGALDADDLKVISSLAQDAVFPGSEMRWLQKEGRFALLLNRVRWEDAGKSRHAPERVQTILMFSNVQRVSSQGVNKGDADTILSLLQIEFTETDAPSGDVLLTLAGDGVIRLTVEALDVTLKDVTRPYVAPSRKLPEHPA
324	GC_00000460	ALL_SPLITS	Sulfito_W074	0.868254	0.929482					MTEDARFEDGREAPLNLGALDAEDLTVIASLTQDAVFPASEMRWHRTGARFALLLNRLRHEDTGAARHAPERVQSVLMFNNVQRVASQGVPKGDADTILSLLDITFEQTDAPSGHVTLTLAGDGAIRLEVEALEVTLKDVTRPYVAPSKKRPVHPE
325	GC_00000476	ALL_SPLITS	Sulfito_3SOLIMAR09	0.924027	0.960513	Cytochrome b6 maturation protein CCB3/Ycf19 and related maturases, YggT family (Ycf19)	Posttranslational modification, protein turnover, chaperones			MTSLFQILMLLLNIVWFIIIAHVIMSWLINFQVLNLRQPLVAQVWDGLNRLLEPVYGRVRSFLPQMGGLDLAPLVVLIAVAVLRILLINNAALFY
326	GC_00000476	ALL_SPLITS	Sulfito_AM1_D1	0.924027	0.960513	Cytochrome b6 maturation protein CCB3/Ycf19 and related maturases, YggT family (Ycf19)	Posttranslational modification, protein turnover, chaperones			MTSLFQILMLLLNIVYFVVIAHVIMSWLINFQVLNLRQPLVAQIWDGLNRLLEPVYSRVRRIIPPMGGLDLAPLIVLIGVAVIRIVLINNAAAFY
327	GC_00000476	ALL_SPLITS	Sulfito_BL28	0.924027	0.960513	Cytochrome b6 maturation protein CCB3/Ycf19 and related maturases, YggT family (Ycf19)	Posttranslational modification, protein turnover, chaperones			MTSLFQILMLLLNIVWFIIIAHVIMSWLINFQVLNLRQPLVAQVWDGLNRLLEPVYGRVRSFLPQMGGLDLAPLVVLIAVAVLRILLINNAALFY
328	GC_00000476	ALL_SPLITS	Sulfito_BSw21498	0.924027	0.960513	Cytochrome b6 maturation protein CCB3/Ycf19 and related maturases, YggT family (Ycf19)	Posttranslational modification, protein turnover, chaperones			MTSLFQILMLVLNIVWFIIIAHVIMSWLINFQVLNLRQPLVAQVWDGLNRLLEPVYSRVRSILPQMGGLDLAPLVVLIAVAVLRILLINNAAMFY
329	GC_00000476	ALL_SPLITS	Sulfito_CBD	0.924027	0.960513	Cytochrome b6 maturation protein CCB3/Ycf19 and related maturases, YggT family (Ycf19)	Posttranslational modification, protein turnover, chaperones			MTSLFQILMLLLNIVWFIIIAHVIMSWLINFQVLNLRQPLVAQVWDGLNRLLEPVYGRVRSFLPQMGGLDLAPLVVLIAVAVLRILLINNAALFY
330	GC_00000476	ALL_SPLITS	Sulfito_CI11FA3	0.924027	0.960513	Cytochrome b6 maturation protein CCB3/Ycf19 and related maturases, YggT family (Ycf19)	Posttranslational modification, protein turnover, chaperones			MTSLFQILMLLLNIVWFIVIAHVIMSWLINFQVLNLRQPLVAQIWDGLNRILEPVYSRVRNVIPPMGGLDLAPLIVLIAVAVARIVLTNNAAAFY
331	GC_00000476	ALL_SPLITS	Sulfito_D7	0.924027	0.960513	Cytochrome b6 maturation protein CCB3/Ycf19 and related maturases, YggT family (Ycf19)	Posttranslational modification, protein turnover, chaperones			MTSLFQILMLLLNIVWFIVIAHVIMSWLINFQVLNLRQPLVAQIWDGLNRILEPVYSRVRNVIPPMGGLDLAPLIVLIVVAIARIVLTNNAAAFY
332	GC_00000476	ALL_SPLITS	Sulfito_DSM10014	0.924027	0.960513	Cytochrome b6 maturation protein CCB3/Ycf19 and related maturases, YggT family (Ycf19)	Posttranslational modification, protein turnover, chaperones			MTSLFQILMLLLNIVWFIIIAHVIMSWLINFQVLNLRQPLVAQVWDGLNRLLEPVYGRVRSFLPQMGGLDLAPLVVLIAVAVLRILLINNAALFY
333	GC_00000476	ALL_SPLITS	Sulfito_DSM109990	0.924027	0.960513	Cytochrome b6 maturation protein CCB3/Ycf19 and related maturases, YggT family (Ycf19)	Posttranslational modification, protein turnover, chaperones			MTSLFQILMLLLNIVWFIVIAHVIMSWLINFQVLNLRQPLVAQIWDGLNRILEPVYSRVRNVIPPMGGLDLAPLIVLIAVAVARIVLTNNAAAFY
334	GC_00000476	ALL_SPLITS	Sulfito_DSM110093	0.924027	0.960513	Cytochrome b6 maturation protein CCB3/Ycf19 and related maturases, YggT family (Ycf19)	Posttranslational modification, protein turnover, chaperones			MTSLFQILMLLLNIVWFIVIAHVIMSWLINFQVLNLRQPLVAQIWDGLNRILEPVYSRVRSVIPPMGGLDLAPLIVLIAVAVARIVLTNNAAAFY
335	GC_00000476	ALL_SPLITS	Sulfito_DSM110277	0.924027	0.960513	Cytochrome b6 maturation protein CCB3/Ycf19 and related maturases, YggT family (Ycf19)	Posttranslational modification, protein turnover, chaperones			MTSLFQILMLLLNIVWFIIIAHVIMSWLINFQVLNLRQPLVAQVWDGLNRLLEPVYGRVRSFLPQMGGLDLAPLVVLIAVAVLRILLINNAALFY
336	GC_00000476	ALL_SPLITS	Sulfito_DSM14862	0.924027	0.960513	Cytochrome b6 maturation protein CCB3/Ycf19 and related maturases, YggT family (Ycf19)	Posttranslational modification, protein turnover, chaperones			MTSLFQILMLLLNIVWFIVIAHVIMSWLINFQVLNLRQPLVAQIWDGLNRILEPVYSRVRNVVPSMGGLDLAPLIVLIAVAVARIVLTNNAAAFY
337	GC_00000476	ALL_SPLITS	Sulfito_EE_36	0.924027	0.960513	Cytochrome b6 maturation protein CCB3/Ycf19 and related maturases, YggT family (Ycf19)	Posttranslational modification, protein turnover, chaperones			MTSLFQILMLLLNIVWFIIIAHVIMSWLINFQVLNLRQPLVAQVWDGLNRLLEPVYGRVRSFLPQMGGLDLAPLVVLIAVAVLRILLINNAALFY
338	GC_00000476	ALL_SPLITS	Sulfito_JK7_1	0.924027	0.960513	Cytochrome b6 maturation protein CCB3/Ycf19 and related maturases, YggT family (Ycf19)	Posttranslational modification, protein turnover, chaperones			MTSIYQILMLLLDILWFFIIAHVVMSWLINFQVLNLRQPLVAQIWTGINRLLEPIYAPIRRVLPNMGGLDLAPLVVLIGVAIARIVLQNNAAAFF
339	GC_00000476	ALL_SPLITS	Sulfito_LC270FC4	0.924027	0.960513	Cytochrome b6 maturation protein CCB3/Ycf19 and related maturases, YggT family (Ycf19)	Posttranslational modification, protein turnover, chaperones			MTSLFQILMLLLNIVWFIVIAHVIMSWLINFQVLNLRQPLVAQIWDGLNRILEPVYSRVRNVIPPMGGLDLAPLIVLIVVAIARIVLTNNAAAFY
340	GC_00000476	ALL_SPLITS	Sulfito_M342	0.924027	0.960513	Cytochrome b6 maturation protein CCB3/Ycf19 and related maturases, YggT family (Ycf19)	Posttranslational modification, protein turnover, chaperones			MTSLFQILMLLLDILYFIVIAHVIMSWLINFQVLNLRQQLVAQIWYGLNRLLDPVYSRVRAIIPQMGGLDLAPLVVLIGVAIARIVLMNNAALFY
341	GC_00000476	ALL_SPLITS	Sulfito_M368	0.924027	0.960513	Cytochrome b6 maturation protein CCB3/Ycf19 and related maturases, YggT family (Ycf19)	Posttranslational modification, protein turnover, chaperones			MTSLFQILMLLLDILYFIVIAHVIMSWLINFQVLNLRQQLVAQIWYGLNRLLEPIYSRVRAIIPQMGGLDLAPLVVLIGVAIARIVLMNNAALFY
342	GC_00000476	ALL_SPLITS	Sulfito_NAS	0.924027	0.960513	Cytochrome b6 maturation protein CCB3/Ycf19 and related maturases, YggT family (Ycf19)	Posttranslational modification, protein turnover, chaperones			MTSLFQILMLLLNIVWFIIIAHVIMSWLINFQVLNLRQPLVAQVWDGLNRLLEPVYGRVRSFLPQMGGLDLAPLVVLIAVAVLRILLINNAALFY
343	GC_00000476	ALL_SPLITS	Sulfito_OXR159	0.924027	0.960513	Cytochrome b6 maturation protein CCB3/Ycf19 and related maturases, YggT family (Ycf19)	Posttranslational modification, protein turnover, chaperones			MTSLFQILMLLLNIVWFIVIAHVIMSWLINFQVLNLRQPLVAQIWDGLNRILEPVYSRVRNVIPPMGGLDLAPLIVLIVVAIARIVLTNNAAAFY
344	GC_00000476	ALL_SPLITS	Sulfito_OXR199	0.924027	0.960513	Cytochrome b6 maturation protein CCB3/Ycf19 and related maturases, YggT family (Ycf19)	Posttranslational modification, protein turnover, chaperones			MTSLFQILMLLLNIVWFIIIAHVIMSWLINFQVLNLRQPLVAQVWDGLNRLLEPVYGRVRSFLPQMGGLDLAPLVVLIAVAVLRILLINNAALFY
345	GC_00000476	ALL_SPLITS	Sulfito_OXR9	0.924027	0.960513	Cytochrome b6 maturation protein CCB3/Ycf19 and related maturases, YggT family (Ycf19)	Posttranslational modification, protein turnover, chaperones			MTSLFQILMLLLNIVWFIVIAHVIMSWLINFQVLNLRQPLVAQIWDGLNRILEPVYSRVRNVIPPMGGLDLAPLIVLIAVAMARIVLTNNAAAFY
346	GC_00000476	ALL_SPLITS	Sulfito_S1704	0.924027	0.960513	Cytochrome b6 maturation protein CCB3/Ycf19 and related maturases, YggT family (Ycf19)	Posttranslational modification, protein turnover, chaperones			MTSLFQILMLLLNIVWFIIIAHVIMSWLINFQVLNLRQPLVAQVWDGLNRLLEPVYGRVRSFLPQMGGLDLAPLVVLIAVAVLRILLINNAALFY
347	GC_00000476	ALL_SPLITS	Sulfito_S190	0.924027	0.960513	Cytochrome b6 maturation protein CCB3/Ycf19 and related maturases, YggT family (Ycf19)	Posttranslational modification, protein turnover, chaperones			MASIFEILMLLLNIVWFFIIAHVIMSWLINFQVLNLRQPLVSQIWYGLNRLLEPLYGPIRRVLPNMGGLDLAPLAVLIAVAMARIVLVNNAAAFY
348	GC_00000476	ALL_SPLITS	Sulfito_S223	0.924027	0.960513	Cytochrome b6 maturation protein CCB3/Ycf19 and related maturases, YggT family (Ycf19)	Posttranslational modification, protein turnover, chaperones			MTSIFMILMLLLNILWFFIIAHVVMSWLINFQVLNTRQPLVAQIWYGINRLLEPIYAPIRNVLPNMGGLDLAPLVVLIGVAIARIVLTNNAALFY
349	GC_00000476	ALL_SPLITS	Sulfito_SC1_11	0.924027	0.960513	Cytochrome b6 maturation protein CCB3/Ycf19 and related maturases, YggT family (Ycf19)	Posttranslational modification, protein turnover, chaperones			MTSLFQILMLLLDILYFIVIAHVIMSWLINFQVLNLRQQLVAQIWYGLNRLLEPIYSRVRAIIPQMGGLDLAPLVVLIGVAIARIVLMNNAALFY
350	GC_00000476	ALL_SPLITS	Sulfito_SC7_37	0.924027	0.960513	Cytochrome b6 maturation protein CCB3/Ycf19 and related maturases, YggT family (Ycf19)	Posttranslational modification, protein turnover, chaperones			MTSLFQILMLLLDILYFIVIAHVIMSWLINFQVLNLRQQLVAQIWYGLNRLLEPIYSRVRAIIPQMGGLDLAPLVVLIGVAIARIVLMNNAALFY
351	GC_00000476	ALL_SPLITS	Sulfito_SCSIOW1865	0.924027	0.960513	Cytochrome b6 maturation protein CCB3/Ycf19 and related maturases, YggT family (Ycf19)	Posttranslational modification, protein turnover, chaperones			MTSLFQILMLLLNIVWFIVIAHVIMSWLINFQVLNLRQPLVAQIWDGLNRILEPVYSRVRNVIPPMGGLDLAPLIVLIAVAMARIVLTNNAAAFY
352	GC_00000476	ALL_SPLITS	Sulfito_SCSIOW1866	0.924027	0.960513	Cytochrome b6 maturation protein CCB3/Ycf19 and related maturases, YggT family (Ycf19)	Posttranslational modification, protein turnover, chaperones			MTSLFQILMLLLNIVWFIVIAHVIMSWLINFQVLNLRQPLVAQIWDGLNRILEPVYSRVRNVIPPMGGLDLAPLIVLIAVAMARIVLTNNAAAFY
353	GC_00000476	ALL_SPLITS	Sulfito_SK011	0.924027	0.960513	Cytochrome b6 maturation protein CCB3/Ycf19 and related maturases, YggT family (Ycf19)	Posttranslational modification, protein turnover, chaperones			MSSLFEILMLLLNIVWFVIIAHVIMSWLINFQVLNLRQPLVAQIWYGLNRLLEPLYSRVRSVIPAMGGLDLAPLVVLIGVAILRIILTNNAAAFY
354	GC_00000476	ALL_SPLITS	Sulfito_SK012	0.924027	0.960513	Cytochrome b6 maturation protein CCB3/Ycf19 and related maturases, YggT family (Ycf19)	Posttranslational modification, protein turnover, chaperones			MTSLFQILMLLLNIVWFFLIAHVVMSWLINFQVLNLRQPLVAQIWHGLNRILEPIYGPIRRRLPQMGGIDLAPLVVLILVAVLRIVLTNNAAAFY
355	GC_00000476	ALL_SPLITS	Sulfito_SK025	0.924027	0.960513	Cytochrome b6 maturation protein CCB3/Ycf19 and related maturases, YggT family (Ycf19)	Posttranslational modification, protein turnover, chaperones			MTSLFQILMLLLNIVWFIIIAHVIMSWLINFQVLNLRQPLVAQVWDGLNRLLEPVYGRVRSFLPQMGGLDLAPLVVLIAVAVLRILLINNAALFY
356	GC_00000476	ALL_SPLITS	Sulfito_THAF37	0.924027	0.960513	Cytochrome b6 maturation protein CCB3/Ycf19 and related maturases, YggT family (Ycf19)	Posttranslational modification, protein turnover, chaperones			MTSLFQILMLLLNIVYFIVIAHVIMSWLINFQVLNLRQPLVAQIWDGLNRLLEPVYSRVRQIIPPMGGLDLAPLIVLIGVAVVRIILVNNAAAFY
357	GC_00000476	ALL_SPLITS	Sulfito_W002	0.924027	0.960513	Cytochrome b6 maturation protein CCB3/Ycf19 and related maturases, YggT family (Ycf19)	Posttranslational modification, protein turnover, chaperones			MTSLFQILMLLLNIVWFIVIAHVIMSWLINFQVLNLRQPLVAQIWDGLNRILEPVYSRVRNVIPPMGGLDLAPLIVLIAVAVARIVLTNNAAAFY
358	GC_00000476	ALL_SPLITS	Sulfito_W027	0.924027	0.960513	Cytochrome b6 maturation protein CCB3/Ycf19 and related maturases, YggT family (Ycf19)	Posttranslational modification, protein turnover, chaperones			MTSLFQILMLLLNIVWFIVIAHVIMSWLINFQVLNLRQPLVAQIWDGLNRILEPVYSRVRSVVPQMGGLDLAPLIVLIAVAVARIVLTNNAAAFY
359	GC_00000476	ALL_SPLITS	Sulfito_W028	0.924027	0.960513	Cytochrome b6 maturation protein CCB3/Ycf19 and related maturases, YggT family (Ycf19)	Posttranslational modification, protein turnover, chaperones			MTSLFQILMLLLNIVWFIIIAHVIMSWLINFQVLNLRQPLVAQVWDGLNRLLEPVYGRVRSFLPQMGGLDLAPLVVLIAVAVLRILLINNAALFY
360	GC_00000476	ALL_SPLITS	Sulfito_W074	0.924027	0.960513	Cytochrome b6 maturation protein CCB3/Ycf19 and related maturases, YggT family (Ycf19)	Posttranslational modification, protein turnover, chaperones			MTSLFQILMLLLNIVWFIVIAHVIMSWLINFQVLNLRQPLVAQIWDGLNRILEPVYSRVRNVIPPMGGLDLAPLIVLIVVAIARIVLTNNAAAFY
361	GC_00000492	ALL_SPLITS	Sulfito_3SOLIMAR09	0.938472	0.96826	Ribosomal protein L35 (RpmI) (PDB:1VS6) (PUBMED:28373563)	Translation, ribosomal structure and biogenesis	COG0291	Ribosome 50S subunit	MPKMKTKSSAKKRFKISATGKVIGGQAGKQHGMIKRTKKFIRDARGTTALSAPDAKIIKGFMPYDR
362	GC_00000492	ALL_SPLITS	Sulfito_AM1_D1	0.938472	0.96826	Ribosomal protein L35 (RpmI) (PDB:1VS6) (PUBMED:28373563)	Translation, ribosomal structure and biogenesis	COG0291	Ribosome 50S subunit	MPKMKTKSSAKKRFKISATGKVIGGQAGKRHGMIKRTKKFIRDARGTTVLSEPDAKIIKGYMPYDR
363	GC_00000492	ALL_SPLITS	Sulfito_BL28	0.938472	0.96826	Ribosomal protein L35 (RpmI) (PDB:1VS6) (PUBMED:28373563)	Translation, ribosomal structure and biogenesis	COG0291	Ribosome 50S subunit	MPKMKTKSSAKKRFKISATGKVIGGQAGKQHGMIKRTKKFIRDARGTTALSAPDAKIIKGFMPYDR
364	GC_00000492	ALL_SPLITS	Sulfito_BSw21498	0.938472	0.96826	Ribosomal protein L35 (RpmI) (PDB:1VS6) (PUBMED:28373563)	Translation, ribosomal structure and biogenesis	COG0291	Ribosome 50S subunit	MPKMKTKSSAKKRFKISATGKVIGGQAGKQHGMIKRSKKFIRDARGTTALSAPDAKIIKGFMPYDR
365	GC_00000492	ALL_SPLITS	Sulfito_CBD	0.938472	0.96826	Ribosomal protein L35 (RpmI) (PDB:1VS6) (PUBMED:28373563)	Translation, ribosomal structure and biogenesis	COG0291	Ribosome 50S subunit	MPKMKTKSSAKKRFKISATGKVIGGQAGKQHGMIKRTKKFIRDARGTTALSAPDAKIIKGFMPYDR
366	GC_00000492	ALL_SPLITS	Sulfito_CI11FA3	0.938472	0.96826	Ribosomal protein L35 (RpmI) (PDB:1VS6) (PUBMED:28373563)	Translation, ribosomal structure and biogenesis	COG0291	Ribosome 50S subunit	MPKMKTKSSAKKRFKVSATGKVIGSQAGKQHGMIKRTNKFIRNARGTTALSEPDAKIIKGFMPYAR
367	GC_00000492	ALL_SPLITS	Sulfito_D7	0.938472	0.96826	Ribosomal protein L35 (RpmI) (PDB:1VS6) (PUBMED:28373563)	Translation, ribosomal structure and biogenesis	COG0291	Ribosome 50S subunit	MPKMKTKSSAKKRFKVSATGKVIGSQAGKQHGMIKRTNKFIRNARGTTTLSEPDAKIIKGFMPYAR
368	GC_00000492	ALL_SPLITS	Sulfito_DSM10014	0.938472	0.96826	Ribosomal protein L35 (RpmI) (PDB:1VS6) (PUBMED:28373563)	Translation, ribosomal structure and biogenesis	COG0291	Ribosome 50S subunit	MPKMKTKSSAKKRFKISATGKVIGGQAGKQHGMIKRTKKFIRDARGTTALSAPDAKIIKGFMPYDR
369	GC_00000492	ALL_SPLITS	Sulfito_DSM109990	0.938472	0.96826	Ribosomal protein L35 (RpmI) (PDB:1VS6) (PUBMED:28373563)	Translation, ribosomal structure and biogenesis	COG0291	Ribosome 50S subunit	MPKMKTKSSAKKRFKVSATGKVIGSQAGKQHGMIKRTNKFIRNARGTTALSEPDAKIIKGFMPYAR
370	GC_00000492	ALL_SPLITS	Sulfito_DSM110093	0.938472	0.96826	Ribosomal protein L35 (RpmI) (PDB:1VS6) (PUBMED:28373563)	Translation, ribosomal structure and biogenesis	COG0291	Ribosome 50S subunit	MPKMKTKSSAKKRFKVSATGKVIGSQAGKQHGMIKRTNKFIRNARGTTTLSEPDAKIIKGFMPYAR
371	GC_00000492	ALL_SPLITS	Sulfito_DSM110277	0.938472	0.96826	Ribosomal protein L35 (RpmI) (PDB:1VS6) (PUBMED:28373563)	Translation, ribosomal structure and biogenesis	COG0291	Ribosome 50S subunit	MPKMKTKSSAKKRFKISATGKVIGGQAGKQHGMIKRTKKFIRDARGTTALSAPDAKIIKGFMPYDR
372	GC_00000492	ALL_SPLITS	Sulfito_DSM14862	0.938472	0.96826	Ribosomal protein L35 (RpmI) (PDB:1VS6) (PUBMED:28373563)	Translation, ribosomal structure and biogenesis	COG0291	Ribosome 50S subunit	MPKMKTKSSAKKRFKVSATGKVIGSQAGKQHGMIKRTNKFIRNARGTTTLSEPDAKIIKGFMPYAR
373	GC_00000492	ALL_SPLITS	Sulfito_EE_36	0.938472	0.96826	Ribosomal protein L35 (RpmI) (PDB:1VS6) (PUBMED:28373563)	Translation, ribosomal structure and biogenesis	COG0291	Ribosome 50S subunit	MPKMKTKSSAKKRFKISATGKVIGGQAGKQHGMIKRTKKFIRDARGTTALSAPDAKIIKGFMPYDR
374	GC_00000492	ALL_SPLITS	Sulfito_JK7_1	0.938472	0.96826	Ribosomal protein L35 (RpmI) (PDB:1VS6) (PUBMED:28373563)	Translation, ribosomal structure and biogenesis	COG0291	Ribosome 50S subunit	MPKMKTKSSAKKRFKISATGKVIGGQAGKRHGMIKRSKKFIRDARGTTVLSEPDAKIIKGFMPYDR
375	GC_00000492	ALL_SPLITS	Sulfito_LC270FC4	0.938472	0.96826	Ribosomal protein L35 (RpmI) (PDB:1VS6) (PUBMED:28373563)	Translation, ribosomal structure and biogenesis	COG0291	Ribosome 50S subunit	MPKMKTKSSAKKRFKVSATGKVIGSQAGKQHGMIKRTNKFIRNARGTTTLSEPDAKIIKGFMPYAR
376	GC_00000492	ALL_SPLITS	Sulfito_M342	0.938472	0.96826	Ribosomal protein L35 (RpmI) (PDB:1VS6) (PUBMED:28373563)	Translation, ribosomal structure and biogenesis	COG0291	Ribosome 50S subunit	MPKMKTKSSAKKRFKISATGKVIGSQAGKQHGMIKRSNKFIRNARGTTALSEPDAKIIKGFMPYAR
377	GC_00000492	ALL_SPLITS	Sulfito_M368	0.938472	0.96826	Ribosomal protein L35 (RpmI) (PDB:1VS6) (PUBMED:28373563)	Translation, ribosomal structure and biogenesis	COG0291	Ribosome 50S subunit	MPKMKTKSSAKKRFKISATGKVIGSQAGKQHGMIKRSNKFIRNARGTTALSEPDAKIIKGFMPYDR
378	GC_00000492	ALL_SPLITS	Sulfito_NAS	0.938472	0.96826	Ribosomal protein L35 (RpmI) (PDB:1VS6) (PUBMED:28373563)	Translation, ribosomal structure and biogenesis	COG0291	Ribosome 50S subunit	MPKMKTKSSAKKRFKISATGKVIGGQAGKQHGMIKRTKKFIRDARGTTALSAPDAKIIKGFMPYDR
379	GC_00000492	ALL_SPLITS	Sulfito_OXR159	0.938472	0.96826	Ribosomal protein L35 (RpmI) (PDB:1VS6) (PUBMED:28373563)	Translation, ribosomal structure and biogenesis	COG0291	Ribosome 50S subunit	MPKMKTKSSAKKRFKVSATGKVIGSQAGKQHGMIKRTNKFIRNARGTTTLSEPDAKIIKGFMPYAR
380	GC_00000492	ALL_SPLITS	Sulfito_OXR199	0.938472	0.96826	Ribosomal protein L35 (RpmI) (PDB:1VS6) (PUBMED:28373563)	Translation, ribosomal structure and biogenesis	COG0291	Ribosome 50S subunit	MPKMKTKSSAKKRFKISATGKVIGGQAGKQHGMIKRTKKFIRDARGTTALSAPDAKIIKGFMPYDR
381	GC_00000492	ALL_SPLITS	Sulfito_OXR9	0.938472	0.96826	Ribosomal protein L35 (RpmI) (PDB:1VS6) (PUBMED:28373563)	Translation, ribosomal structure and biogenesis	COG0291	Ribosome 50S subunit	MPKMKTKSSAKKRFKVSATGKVIASQAGKQHGMIKRTNKFIRNARGTTTLSEADAKIVKGFMPYAR
382	GC_00000492	ALL_SPLITS	Sulfito_S1704	0.938472	0.96826	Ribosomal protein L35 (RpmI) (PDB:1VS6) (PUBMED:28373563)	Translation, ribosomal structure and biogenesis	COG0291	Ribosome 50S subunit	MPKMKTKSSAKKRFKISATGKVIGGQAGKQHGMIKRTKKFIRDARGTTALSAPDAKIIKGFMPYDR
383	GC_00000492	ALL_SPLITS	Sulfito_S190	0.938472	0.96826	Ribosomal protein L35 (RpmI) (PDB:1VS6) (PUBMED:28373563)	Translation, ribosomal structure and biogenesis	COG0291	Ribosome 50S subunit	MPKMKTKSSAKKRFKITATGKVIGGQAGKRHGMIKRSKKFIRDARGTTVLSEPDAKIIKGFMPYDR
384	GC_00000492	ALL_SPLITS	Sulfito_S223	0.938472	0.96826	Ribosomal protein L35 (RpmI) (PDB:1VS6) (PUBMED:28373563)	Translation, ribosomal structure and biogenesis	COG0291	Ribosome 50S subunit	MPKMKTKSSAKKRFKVSATGKVIGGQAGKQHGMIKRTKKFIRNARGTTALSAPDAKIIKGFMPYDR
385	GC_00000492	ALL_SPLITS	Sulfito_SC1_11	0.938472	0.96826	Ribosomal protein L35 (RpmI) (PDB:1VS6) (PUBMED:28373563)	Translation, ribosomal structure and biogenesis	COG0291	Ribosome 50S subunit	MPKMKTKSSAKKRFKISATGKVIGSQAGKQHGMIKRSNKFIRNARGTTALSEPDAKIIKGFMPYDR
386	GC_00000492	ALL_SPLITS	Sulfito_SC7_37	0.938472	0.96826	Ribosomal protein L35 (RpmI) (PDB:1VS6) (PUBMED:28373563)	Translation, ribosomal structure and biogenesis	COG0291	Ribosome 50S subunit	MPKMKTKSSAKKRFKISATGKVIGSQAGKQHGMIKRSNKFIRNARGTTALSEPDAKIIKGFMPYAR
387	GC_00000492	ALL_SPLITS	Sulfito_SCSIOW1865	0.938472	0.96826	Ribosomal protein L35 (RpmI) (PDB:1VS6) (PUBMED:28373563)	Translation, ribosomal structure and biogenesis	COG0291	Ribosome 50S subunit	MPKMKTKSSAKKRFKVSATGKVIASQAGKQHGMIKRTNKFIRNARGTTTLSEADAKIVKGFMPYAR
388	GC_00000492	ALL_SPLITS	Sulfito_SCSIOW1866	0.938472	0.96826	Ribosomal protein L35 (RpmI) (PDB:1VS6) (PUBMED:28373563)	Translation, ribosomal structure and biogenesis	COG0291	Ribosome 50S subunit	MPKMKTKSSAKKRFKVSATGKVIASQAGKQHGMIKRTNKFIRNARGTTTLSEADAKIVKGFMPYAR
389	GC_00000492	ALL_SPLITS	Sulfito_SK011	0.938472	0.96826	Ribosomal protein L35 (RpmI) (PDB:1VS6) (PUBMED:28373563)	Translation, ribosomal structure and biogenesis	COG0291	Ribosome 50S subunit	MPKMKTKSSAKKRFKISATGKVIGGQAGKQHGMIKRSKKFIRNARGTSALSEPDAKIIKGFMPYDR
390	GC_00000492	ALL_SPLITS	Sulfito_SK012	0.938472	0.96826	Ribosomal protein L35 (RpmI) (PDB:1VS6) (PUBMED:28373563)	Translation, ribosomal structure and biogenesis	COG0291	Ribosome 50S subunit	MPKMKTKSSAKKRFKISATGKVIGSQAGKQHGMIKRSNKFLRNARGTTALCAADAKIIKGFMPYDR
391	GC_00000492	ALL_SPLITS	Sulfito_SK025	0.938472	0.96826	Ribosomal protein L35 (RpmI) (PDB:1VS6) (PUBMED:28373563)	Translation, ribosomal structure and biogenesis	COG0291	Ribosome 50S subunit	MPKMKTKSSAKKRFKISATGKVIGGQAGKQHGMIKRTKKFIRDARGTTALSAPDAKIIKGFMPYDR
392	GC_00000492	ALL_SPLITS	Sulfito_THAF37	0.938472	0.96826	Ribosomal protein L35 (RpmI) (PDB:1VS6) (PUBMED:28373563)	Translation, ribosomal structure and biogenesis	COG0291	Ribosome 50S subunit	MPKMKTKSSAKKRFKISATGKVIGGQAGKRHGMIKRTKKFIRDARGTTVLSEPDAKIIKGYMPYDR
393	GC_00000492	ALL_SPLITS	Sulfito_W002	0.938472	0.96826	Ribosomal protein L35 (RpmI) (PDB:1VS6) (PUBMED:28373563)	Translation, ribosomal structure and biogenesis	COG0291	Ribosome 50S subunit	MPKMKTKSSAKKRFKVSATGKVIGSQAGKQHGMIKRTNKFIRNARGTTTLSEPDAKIIKGFMPYAR
394	GC_00000492	ALL_SPLITS	Sulfito_W027	0.938472	0.96826	Ribosomal protein L35 (RpmI) (PDB:1VS6) (PUBMED:28373563)	Translation, ribosomal structure and biogenesis	COG0291	Ribosome 50S subunit	MPKMKTKSSAKKRFKVSATGKVIGSQAGKQHGMIKRTNKFIRNARGTTTLSEPDAKIIKGFMPYAR
395	GC_00000492	ALL_SPLITS	Sulfito_W028	0.938472	0.96826	Ribosomal protein L35 (RpmI) (PDB:1VS6) (PUBMED:28373563)	Translation, ribosomal structure and biogenesis	COG0291	Ribosome 50S subunit	MPKMKTKSSAKKRFKISATGKVIGGQAGKQHGMIKRTKKFIRDARGTTALSAPDAKIIKGFMPYDR
396	GC_00000492	ALL_SPLITS	Sulfito_W074	0.938472	0.96826	Ribosomal protein L35 (RpmI) (PDB:1VS6) (PUBMED:28373563)	Translation, ribosomal structure and biogenesis	COG0291	Ribosome 50S subunit	MPKMKTKSSAKKRFKVSATGKVIGSQAGKQHGMIKRTNKFIRNARGTTTLSEPDAKIIKGFMPYAR
397	GC_00000493	ALL_SPLITS	Sulfito_3SOLIMAR09	0.925397	0.961253	Ribosomal protein S20 (RpsT) (PDB:4V4H)	Translation, ribosomal structure and biogenesis	COG0268	Ribosome 30S subunit	MANTPQAKKRARQNEARFQINKARRSRIRTFLRKVEEAIASGDKEAATAALRAAQPELMRGVTKGVFHKNTASRKMSRLASRVKALG
398	GC_00000493	ALL_SPLITS	Sulfito_AM1_D1	0.925397	0.961253	Ribosomal protein S20 (RpsT) (PDB:4V4H)	Translation, ribosomal structure and biogenesis	COG0268	Ribosome 30S subunit	MANTVQSKKRARQNEKRFQINKARRSRIRTFLRKVEEAIASGDKTAATEALKNAQPELMRGVSKGVFHKNTASRKMSRLAARVKALG
399	GC_00000493	ALL_SPLITS	Sulfito_BL28	0.925397	0.961253	Ribosomal protein S20 (RpsT) (PDB:4V4H)	Translation, ribosomal structure and biogenesis	COG0268	Ribosome 30S subunit	MANTPQAKKRARQNEARFQINKARRSRIRTFLRKVEEAIASGDKEAATAALRAAQPELMRGVTKGVFHKNTASRKMSRLASRVKALG
400	GC_00000493	ALL_SPLITS	Sulfito_BSw21498	0.925397	0.961253	Ribosomal protein S20 (RpsT) (PDB:4V4H)	Translation, ribosomal structure and biogenesis	COG0268	Ribosome 30S subunit	MANTPQAKKRARQNEARFQINKARRSRIRTFLRKVEEAIESGDKEAATAALRAAQPELMRGVTKGVFHKNTASRKVSRLASRVKALG
401	GC_00000493	ALL_SPLITS	Sulfito_CBD	0.925397	0.961253	Ribosomal protein S20 (RpsT) (PDB:4V4H)	Translation, ribosomal structure and biogenesis	COG0268	Ribosome 30S subunit	MANTPQAKKRARQNEARFQINKARRSRIRTFLRKVEEAIASGDKEAATAALRAAQPELMRGVTKGVFHKNTASRKMSRLASRVKALG
402	GC_00000493	ALL_SPLITS	Sulfito_CI11FA3	0.925397	0.961253	Ribosomal protein S20 (RpsT) (PDB:4V4H)	Translation, ribosomal structure and biogenesis	COG0268	Ribosome 30S subunit	MANTTQSAKRARQNEKRFAINKARRSRIRTYLRKVEEAITSGDKEAATAALKAAQPELMRGVTKGVFHKNTASRKMSRLAARVKALG
403	GC_00000493	ALL_SPLITS	Sulfito_D7	0.925397	0.961253	Ribosomal protein S20 (RpsT) (PDB:4V4H)	Translation, ribosomal structure and biogenesis	COG0268	Ribosome 30S subunit	MANTTQSAKRARQNEKRFAINKARRSRIRTYLRKVEEAITSGDKEAATAALKVAQPELMRGVTKGVFHKNTASRKMSRLSARVKALG
404	GC_00000493	ALL_SPLITS	Sulfito_DSM10014	0.925397	0.961253	Ribosomal protein S20 (RpsT) (PDB:4V4H)	Translation, ribosomal structure and biogenesis	COG0268	Ribosome 30S subunit	MANTPQAKKRARQNEARFQINKARRSRIRTFLRKVEEAIASGDKEAATAALRAAQPELMRGVTKGVFHKNTASRKMSRLASRVKALG
405	GC_00000493	ALL_SPLITS	Sulfito_DSM109990	0.925397	0.961253	Ribosomal protein S20 (RpsT) (PDB:4V4H)	Translation, ribosomal structure and biogenesis	COG0268	Ribosome 30S subunit	MANTTQSAKRARQNEKRFAINKARRSRIRTYLRKVEEAITSGDKEAATAALKAAQPELMRGVTKGVFHKNTASRKMSRLAARVKALG
406	GC_00000493	ALL_SPLITS	Sulfito_DSM110093	0.925397	0.961253	Ribosomal protein S20 (RpsT) (PDB:4V4H)	Translation, ribosomal structure and biogenesis	COG0268	Ribosome 30S subunit	MANTTQSAKRARQNEKRFAINKARRSRIRTYLRKVEEAITSGDKEAATAALKAAQPELMRGVTKGVFHKNTASRKMSRLAARVKALG
407	GC_00000493	ALL_SPLITS	Sulfito_DSM110277	0.925397	0.961253	Ribosomal protein S20 (RpsT) (PDB:4V4H)	Translation, ribosomal structure and biogenesis	COG0268	Ribosome 30S subunit	MANTPQAKKRARQNEARFQINKARRSRIRTFLRKVEEAIASGDKEAATAALRAAQPELMRGVTKGVFHKNTASRKMSRLASRVKALG
408	GC_00000493	ALL_SPLITS	Sulfito_DSM14862	0.925397	0.961253	Ribosomal protein S20 (RpsT) (PDB:4V4H)	Translation, ribosomal structure and biogenesis	COG0268	Ribosome 30S subunit	MANTTQSAKRARQNEKRFAINKARRSRIRTYIRKVEEAIASGDKEAATNALKTAQPELMRGVTKGVFHKNTASRKMSRLSARVKALG
409	GC_00000493	ALL_SPLITS	Sulfito_EE_36	0.925397	0.961253	Ribosomal protein S20 (RpsT) (PDB:4V4H)	Translation, ribosomal structure and biogenesis	COG0268	Ribosome 30S subunit	MANTPQAKKRARQNEARFQINKARRSRIRTFLRKVEEAIASGDKEAATAALRAAQPELMRGVTKGVFHKNTASRKMSRLASRVKALG
410	GC_00000493	ALL_SPLITS	Sulfito_JK7_1	0.925397	0.961253	Ribosomal protein S20 (RpsT) (PDB:4V4H)	Translation, ribosomal structure and biogenesis	COG0268	Ribosome 30S subunit	MANSPQAKKRARQNEKRFAVNKARRSRIRTYLRAVEEALASGDQAAAAAALKAAQPELMRGVTKGVFHKNTASRKMSRLAARVKALG
411	GC_00000493	ALL_SPLITS	Sulfito_LC270FC4	0.925397	0.961253	Ribosomal protein S20 (RpsT) (PDB:4V4H)	Translation, ribosomal structure and biogenesis	COG0268	Ribosome 30S subunit	MANTTQSAKRARQNEKRFAINKARRSRIRTYLRKVEEAITSGDKEAATAALKVAQPELMRGVTKGVFHKNTASRKMSRLSARVKALG
412	GC_00000493	ALL_SPLITS	Sulfito_M342	0.925397	0.961253	Ribosomal protein S20 (RpsT) (PDB:4V4H)	Translation, ribosomal structure and biogenesis	COG0268	Ribosome 30S subunit	MANTPQAKKRARQNEKRFQINKARRSRIRTYLRKVEEAIASGDKDAATAALQAAQPELMRGVTKGVFHKNTASRKMSRLSSRVKALG
413	GC_00000493	ALL_SPLITS	Sulfito_M368	0.925397	0.961253	Ribosomal protein S20 (RpsT) (PDB:4V4H)	Translation, ribosomal structure and biogenesis	COG0268	Ribosome 30S subunit	MANTPQSKKRARQNEKRFQINKARRSRIRTYLRKVEEAIASGDKDAASAALQAAQPELMRGVTKGVFHKNTASRKMSRLSARVKALG
414	GC_00000493	ALL_SPLITS	Sulfito_NAS	0.925397	0.961253	Ribosomal protein S20 (RpsT) (PDB:4V4H)	Translation, ribosomal structure and biogenesis	COG0268	Ribosome 30S subunit	MANTPQAKKRARQNEARFQINKARRSRIRTFLRKVEEAIASGDKEAATAALRAAQPELMRGVTKGVFHKNTASRKMSRLASRVKALG
415	GC_00000493	ALL_SPLITS	Sulfito_OXR159	0.925397	0.961253	Ribosomal protein S20 (RpsT) (PDB:4V4H)	Translation, ribosomal structure and biogenesis	COG0268	Ribosome 30S subunit	MANTTQSAKRARQNEKRFAINKARRSRIRTYLRKVEEAITSGDKEAATAALKAAQPELMRGVTKGVFHKNTASRKMSRLAARVKALG
416	GC_00000493	ALL_SPLITS	Sulfito_OXR199	0.925397	0.961253	Ribosomal protein S20 (RpsT) (PDB:4V4H)	Translation, ribosomal structure and biogenesis	COG0268	Ribosome 30S subunit	MANTPQAKKRARQNEARFQINKARRSRIRTFLRKVEEAIASGDKEAATAALRAAQPELMRGVTKGVFHKNTASRKMSRLASRVKALG
417	GC_00000493	ALL_SPLITS	Sulfito_OXR9	0.925397	0.961253	Ribosomal protein S20 (RpsT) (PDB:4V4H)	Translation, ribosomal structure and biogenesis	COG0268	Ribosome 30S subunit	MANTRQSAKRARQNEKRFAINKARRSRIRTYLRKVEEAITSGDKEAATAALKAAQPELMRGVTKGVFHKNTASRKMSRLSARVKALG
418	GC_00000493	ALL_SPLITS	Sulfito_S1704	0.925397	0.961253	Ribosomal protein S20 (RpsT) (PDB:4V4H)	Translation, ribosomal structure and biogenesis	COG0268	Ribosome 30S subunit	MANTPQAKKRARQNEARFQINKARRSRIRTFLRKVEEAIASGDKEAATAALRAAQPELMRGVTKGVFHKNTASRKMSRLASRVKALG
419	GC_00000493	ALL_SPLITS	Sulfito_S190	0.925397	0.961253	Ribosomal protein S20 (RpsT) (PDB:4V4H)	Translation, ribosomal structure and biogenesis	COG0268	Ribosome 30S subunit	MANSPQAKKRARQNEKRFAVNKARRSRIRTYLRQVEEAIESGDKDNAAAALKAAQPELMRGVTKGVFHKNTASRKMSRLAARVKALG
420	GC_00000493	ALL_SPLITS	Sulfito_S223	0.925397	0.961253	Ribosomal protein S20 (RpsT) (PDB:4V4H)	Translation, ribosomal structure and biogenesis	COG0268	Ribosome 30S subunit	MANTPQAKKRARQNEKRFAVNKARRSRIRTFIRKVEEAIESGVKEDAVAALRAAQPELMRGVTKGVYHKNTASRKMSRLAARVKAIA
421	GC_00000493	ALL_SPLITS	Sulfito_SC1_11	0.925397	0.961253	Ribosomal protein S20 (RpsT) (PDB:4V4H)	Translation, ribosomal structure and biogenesis	COG0268	Ribosome 30S subunit	MANTPQSKKRARQNEKRFQINKARRSRIRTYLRKVEEAIASGDKDAASAALQAAQPELMRGVTKGVFHKNTASRKMSRLSARVKALG
422	GC_00000493	ALL_SPLITS	Sulfito_SC7_37	0.925397	0.961253	Ribosomal protein S20 (RpsT) (PDB:4V4H)	Translation, ribosomal structure and biogenesis	COG0268	Ribosome 30S subunit	MANTPQAKKRARQNEKRFQINKARRSRIRTYLRKVEEAIASGDKDAATAALQAAQPELMRGVTKGVFHKNTASRKMSRLSSRVKALG
423	GC_00000493	ALL_SPLITS	Sulfito_SCSIOW1865	0.925397	0.961253	Ribosomal protein S20 (RpsT) (PDB:4V4H)	Translation, ribosomal structure and biogenesis	COG0268	Ribosome 30S subunit	MANTRQSAKRARQNEKRFAINKARRSRIRTYLRKVEEAITSGDKEAATAALKAAQPELMRGVTKGVFHKNTASRKMSRLSARVKALG
424	GC_00000493	ALL_SPLITS	Sulfito_SCSIOW1866	0.925397	0.961253	Ribosomal protein S20 (RpsT) (PDB:4V4H)	Translation, ribosomal structure and biogenesis	COG0268	Ribosome 30S subunit	MANTRQSAKRARQNEKRFAINKARRSRIRTYLRKVEEAITSGDKEAATAALKAAQPELMRGVTKGVFHKNTASRKMSRLSARVKALG
425	GC_00000493	ALL_SPLITS	Sulfito_SK011	0.925397	0.961253	Ribosomal protein S20 (RpsT) (PDB:4V4H)	Translation, ribosomal structure and biogenesis	COG0268	Ribosome 30S subunit	MANTPQSKKRARQNEKRFAVNKARRSRIRTYLRKVEEAIESGDKDASVAALKAAQPELMRGVTKGVFHKNTASRKMSRLSARVKALA
426	GC_00000493	ALL_SPLITS	Sulfito_SK012	0.925397	0.961253	Ribosomal protein S20 (RpsT) (PDB:4V4H)	Translation, ribosomal structure and biogenesis	COG0268	Ribosome 30S subunit	MANTPQAKKRARQNEKRFAINKARRSRIRTYLRNVEEAIASGDKDAAAAALLAAQPELMRGVTKGVFHKNTASRKMSRLSSRVKSLG
427	GC_00000493	ALL_SPLITS	Sulfito_SK025	0.925397	0.961253	Ribosomal protein S20 (RpsT) (PDB:4V4H)	Translation, ribosomal structure and biogenesis	COG0268	Ribosome 30S subunit	MANTPQAKKRARQNEARFQINKARRSRIRTFLRKVEEAIASGDKEAATAALRAAQPELMRGVTKGVFHKNTASRKMSRLASRVKALG
428	GC_00000493	ALL_SPLITS	Sulfito_THAF37	0.925397	0.961253	Ribosomal protein S20 (RpsT) (PDB:4V4H)	Translation, ribosomal structure and biogenesis	COG0268	Ribosome 30S subunit	MANTVQSKKRARQNEKRFQINKARRSRIRTHLRKVEEAIASGDKNAATEALKNAQPELMRGVSKGVFHKNTASRKMSRLASRVKALA
429	GC_00000493	ALL_SPLITS	Sulfito_W002	0.925397	0.961253	Ribosomal protein S20 (RpsT) (PDB:4V4H)	Translation, ribosomal structure and biogenesis	COG0268	Ribosome 30S subunit	MANTTQSAKRARQNEKRFAINKARRSRIRTYLRKVEEAITSGDKEAATAALKAAQPELMRGVTKGVFHKNTASRKMSRLAARVKALG
430	GC_00000493	ALL_SPLITS	Sulfito_W027	0.925397	0.961253	Ribosomal protein S20 (RpsT) (PDB:4V4H)	Translation, ribosomal structure and biogenesis	COG0268	Ribosome 30S subunit	MANTTQSAKRARQNEKRFAINKARRSRIRTYLRKVEEAIASGDKEAATAALKAAQPELMRGVTKGVFHKNTASRKMSRLAARVKVLG
431	GC_00000493	ALL_SPLITS	Sulfito_W028	0.925397	0.961253	Ribosomal protein S20 (RpsT) (PDB:4V4H)	Translation, ribosomal structure and biogenesis	COG0268	Ribosome 30S subunit	MANTPQAKKRARQNEARFQINKARRSRIRTFLRKVEEAIASGDKEAATAALRAAQPELMRGVTKGVFHKNTASRKMSRLASRVKALG
432	GC_00000493	ALL_SPLITS	Sulfito_W074	0.925397	0.961253	Ribosomal protein S20 (RpsT) (PDB:4V4H)	Translation, ribosomal structure and biogenesis	COG0268	Ribosome 30S subunit	MANTTQSAKRARQNEKRFAINKARRSRIRTYLRKVEEAITSGDKEAATAALKVAQPELMRGVTKGVFHKNTASRKMSRLSARVKALG
433	GC_00000500	ALL_SPLITS	Sulfito_3SOLIMAR09	0.915752	0.956024	Integral membrane protein YbhL, putative Ca2+ regulator, Bax inhibitor (BI-1)/TMBIM family (YbhL) (PDB:4PGR) (PUBMED:28064000)	Inorganic ion transport and metabolism			MADVNTIRSAAGSRAAAIDEGLRTHMNKVYGTMSIGMLITFAAAWAISGLAVTTDPSGAVAQIGTDKYLTSFGSALYMSPLKWVVMFAPLAFVFGLGAAMNKISAATAQTLFYVFAAVMGVSISSIFLVFTGYSIIQIFLITSIAFAGLSLWGYTTKKDISGWGSFLIMGVIGLVVASIVNIFLASPALVFAISAIGVLIFAGLTAYDTQNIKNTYLAHAHHGDQEWLQKSGIMGALSLYLNFINMFMMLLQLFGNRE
434	GC_00000500	ALL_SPLITS	Sulfito_AM1_D1	0.915752	0.956024	Integral membrane protein YbhL, putative Ca2+ regulator, Bax inhibitor (BI-1)/TMBIM family (YbhL) (PDB:4PGR) (PUBMED:28064000)	Inorganic ion transport and metabolism			MADVNTIRTQTGTRAAAIDEGLRAHMNKVYGTMSVGMLITFAAAWAISGLAVTNDPSGAAGQIGADRYLTDFGYALYASPLKWLVMFAPLLFVFGFGAAINKMSAATAQTVFYIFAAVMGVSISSIFLVFTGYSIAQIFLITSIAFAGLSLWGYTTKKDISGWGSFLIMGVIGLIVASIVNIFLGSPALMFAISAIGVLIFAGLTAYDTQRIKSEYLAHASHGDSEWLGKAAIMGALSLYLNFINMFMMLLQLFGNRE
435	GC_00000500	ALL_SPLITS	Sulfito_BL28	0.915752	0.956024	Integral membrane protein YbhL, putative Ca2+ regulator, Bax inhibitor (BI-1)/TMBIM family (YbhL) (PDB:4PGR) (PUBMED:28064000)	Inorganic ion transport and metabolism			MADVNTIRSAAGSRAAAIDEGLRTHMNKVYGTMSIGMLITFAAAWAISGLAVTTDPSGAVAQIGTDKYLTSFGSALYMSPLKWVVMFAPLAFVFGLGAAMNKISAATAQTLFYVFAAVMGVSISSIFLVFTGYSIIQIFLITSIAFAGLSLWGYTTKKDISGWGSFLIMGVIGLVVASIVNIFLASPALVFAISAIGVLIFAGLTAYDTQNIKNTYLAHAHHGDQEWLQKSGIMGALSLYLNFINMFMMLLQLFGNRE
436	GC_00000500	ALL_SPLITS	Sulfito_BSw21498	0.915752	0.956024	Integral membrane protein YbhL, putative Ca2+ regulator, Bax inhibitor (BI-1)/TMBIM family (YbhL) (PDB:4PGR) (PUBMED:28064000)	Inorganic ion transport and metabolism			MADVNTIRSAAGSRAAAIDEGLRTHMNKVYGTMSIGMLITFAAAWAISGLAVTTDPSAAAAQIGPDKYLTALGAALYTSPLKWVVMLAPLAFVFGLSAAMNKISAATAQTLFYAFAAVMGVSISSIFLVFTGYSIIQIFLVTSIAFASLSLWGYTTKKDISGWGSFLIMGVIGLVVASIVNIFLASPALVFAISAIGVLIFAGLTAYDTQNIKNTYLAHAHHGDQEWLQKSGIMGALSLYLNFINMFMMLLQLFGNRE
437	GC_00000500	ALL_SPLITS	Sulfito_CBD	0.915752	0.956024	Integral membrane protein YbhL, putative Ca2+ regulator, Bax inhibitor (BI-1)/TMBIM family (YbhL) (PDB:4PGR) (PUBMED:28064000)	Inorganic ion transport and metabolism			MADVNTIRSAAGSRAAAIDEGLRTHMNKVYGTMSIGMLITFAAAWAISGLAVTTDPSGAVAQIGTDKYLTSFGSALYMSPLKWVVMFAPLAFVFGLGAAMNKISAATAQTLFYVFAAVMGVSISSIFLVFTGYSIIQIFLITSIAFAGLSLWGYTTKKDISGWGSFLIMGVIGLVVASIVNIFLASPALVFAISAIGVLIFAGLTAYDTQNIKNTYLAHAHHGDQEWLQKSGIMGALSLYLNFINMFMMLLQLFGNRE
438	GC_00000500	ALL_SPLITS	Sulfito_CI11FA3	0.915752	0.956024	Integral membrane protein YbhL, putative Ca2+ regulator, Bax inhibitor (BI-1)/TMBIM family (YbhL) (PDB:4PGR) (PUBMED:28064000)	Inorganic ion transport and metabolism			MADVNSIRSAAGSHASAIDAGLRAHMNKVYGTMSVGMLITFAAAWAISGLSVTTDPSAAVAQLSQDKYLTQLGYALYASPLKWVVMFAPLAFVFGFSAMINKMSAATAQVVFYAFAAVMGISISSIFLVFTGYSIAQIFLITSIAFAGLSLWGYTTKKDISAWGSFLIMGVIGLVVASIVNIFLASSALMFAISALGVLIFAGLTAYDTQRIKTEYLAHAHHGDTEWLGKAAIMGALNLYLNFINMFMMLLSLFGNRE
439	GC_00000500	ALL_SPLITS	Sulfito_D7	0.915752	0.956024	Integral membrane protein YbhL, putative Ca2+ regulator, Bax inhibitor (BI-1)/TMBIM family (YbhL) (PDB:4PGR) (PUBMED:28064000)	Inorganic ion transport and metabolism			MADVNSIRSAAGSRVAAIDEGLRAHMNKVYGTMSIGMLITFAAAWAISGLSVTSDPSAAVAQLSQDKYLTQLGYALYASPLKWVVMFAPLAFVFGFSAMINKMSAATAQVVFYAFAAVMGISISSIFLVFTGYSIAQVFLITSIAFAGLSLWGYTTKKDISGWGSFLIMGVIGLVVASIVNIFLASSALMFAISAIGVLIFAGLTAYDTQKIKTEYLAHAHHGDTEWLGKAAIMGALSLYLDFINMFMMLLSLFGNRE
440	GC_00000500	ALL_SPLITS	Sulfito_DSM10014	0.915752	0.956024	Integral membrane protein YbhL, putative Ca2+ regulator, Bax inhibitor (BI-1)/TMBIM family (YbhL) (PDB:4PGR) (PUBMED:28064000)	Inorganic ion transport and metabolism			MADVNTIRSAAGSRAAAIDEGLRTHMNKVYGTMSIGMLITFAAAWAISGLAVTTDPSGAVAQIGTDKYLTSFGSALYMSPLKWVVMFAPLAFVFGLGAAMNKISAATAQTLFYVFAAVMGVSISSIFLVFTGYSIIQIFLITSIAFAGLSLWGYTTKKDISGWGSFLIMGVIGLVVASIVNIFLASPALVFAISAIGVLIFAGLTAYDTQNIKNTYLAHAHHGDQEWLQKSGIMGALSLYLNFINMFMMLLQLFGNRE
441	GC_00000500	ALL_SPLITS	Sulfito_DSM109990	0.915752	0.956024	Integral membrane protein YbhL, putative Ca2+ regulator, Bax inhibitor (BI-1)/TMBIM family (YbhL) (PDB:4PGR) (PUBMED:28064000)	Inorganic ion transport and metabolism			MADVNSIRSAAGSHASAIDAGLRAHMNKVYGTMSVGMLITFAAAWAISGLSVTTDPSAAVAQLSQDKYLTQLGYALYASPLKWVVMFAPLAFVFGFSAMINKMSAATAQVVFYAFAAVMGISISSIFLVFTGYSIAQIFLITSIAFAGLSLWGYTTKKDISAWGSFLIMGVIGLVVASIVNIFLASSALMFAISALGVLIFAGLTAYDTQRIKTEYLAHAHHGDTEWLGKAAIMGALNLYLNFINMFMMLLSLFGNRE
442	GC_00000500	ALL_SPLITS	Sulfito_DSM110093	0.915752	0.956024	Integral membrane protein YbhL, putative Ca2+ regulator, Bax inhibitor (BI-1)/TMBIM family (YbhL) (PDB:4PGR) (PUBMED:28064000)	Inorganic ion transport and metabolism			MADVNSIRSAAGSHASAIDAGLRAHMNKVYGTMSVGMLITFAAAWAISGLSVTSDPSAAAAQLSQDKYLTQLGYALYASPLKWVVMFAPLAFVFGFSAMINKMSAATAQVVFYAFAAVMGVSISSIFLVFTGYSIAQIFLITSIAFAGLSLWGYTTKKDISAWGSFLIMGVIGLVVASIVNIFLASSALMFAISALGVLIFAGLTAYDTQRIKTEYLAHAHHGDTEWLGKAAIMGALNLYLNFINMFMMLLSLFGNRE
443	GC_00000500	ALL_SPLITS	Sulfito_DSM110277	0.915752	0.956024	Integral membrane protein YbhL, putative Ca2+ regulator, Bax inhibitor (BI-1)/TMBIM family (YbhL) (PDB:4PGR) (PUBMED:28064000)	Inorganic ion transport and metabolism			MADVNTIRSAAGSRAAAIDEGLRTHMNKVYGTMSIGMLITFAAAWAISGLAVTTDPSGAVAQIGTDKYLTSFGSALYMSPLKWVVMFAPLAFVFGLGAAMNKISAATAQTLFYVFAAVMGVSISSIFLVFTGYSIIQIFLITSIAFAGLSLWGYTTKKDISGWGSFLIMGVIGLVVASIVNIFLASPALVFAISAIGVLIFAGLTAYDTQNIKNTYLAHAHHGDQEWLQKSGIMGALSLYLNFINMFMMLLQLFGNRE
444	GC_00000500	ALL_SPLITS	Sulfito_DSM14862	0.915752	0.956024	Integral membrane protein YbhL, putative Ca2+ regulator, Bax inhibitor (BI-1)/TMBIM family (YbhL) (PDB:4PGR) (PUBMED:28064000)	Inorganic ion transport and metabolism			MADVNTIRTSAGSRASAIDAGLRAHMNKVYGTMSIGMLITFAAAWAISGLSVTTDPSAAVAQLSQDKYLTQLGYALYASPLKWVVMFAPLAFVFGFSAMINKMSAATAQVVFYAFAAVMGISISSIFLVFTGYSIAQIFLITSIAFAGLSLWGYTTKKDISGWGSFLIMGVIGLVVASIVNIFLASSALMFAISAIGVLIFAGLTAYDTQRIKTEYLAHAQHGDTEWLGKAAIMGALNLYLNFINMFMMLLSLFGNRE
445	GC_00000500	ALL_SPLITS	Sulfito_EE_36	0.915752	0.956024	Integral membrane protein YbhL, putative Ca2+ regulator, Bax inhibitor (BI-1)/TMBIM family (YbhL) (PDB:4PGR) (PUBMED:28064000)	Inorganic ion transport and metabolism			MADVNTIRSAAGSRAAAIDEGLRTHMNKVYGTMSIGMLITFAAAWAISGLAVTTDPSGAVAQIGTDKYLTSFGSALYMSPLKWVVMFAPLAFVFGLGAAMNKISAATAQTLFYVFAAVMGVSISSIFLVFTGYSIIQIFLITSIAFAGLSLWGYTTKKDISGWGSFLIMGVIGLVVASIVNIFLASPALVFAISAIGVLIFAGLTAYDTQNIKNTYLAHAHHGDQEWLQKSGIMGALSLYLNFINMFMMLLQLFGNRE
446	GC_00000500	ALL_SPLITS	Sulfito_JK7_1	0.915752	0.956024	Integral membrane protein YbhL, putative Ca2+ regulator, Bax inhibitor (BI-1)/TMBIM family (YbhL) (PDB:4PGR) (PUBMED:28064000)	Inorganic ion transport and metabolism			MADVNTIRTGAGSRTAAIDAGLRAHMSKVYGTMSVGMLITFAAAWAISGLAVTSDPAAASAQLREGQYLTSLGYAIYASPLKWVIMFAPLAFVFGLSAAINKMSAATAQLVFYAFALVMGLSISSIFLVYTGFSIIQIFLVTSIAFAGLSLWGYTTKKDISAWGSFLIMGVIGLIIASIVSIFFPNPALTFAISAIGVLIFAGLTAYDTQRIKTDYIAHAQHGDTEWLGKAAIMGALSLYLNFINMFMFLLQLLGNRE
447	GC_00000500	ALL_SPLITS	Sulfito_LC270FC4	0.915752	0.956024	Integral membrane protein YbhL, putative Ca2+ regulator, Bax inhibitor (BI-1)/TMBIM family (YbhL) (PDB:4PGR) (PUBMED:28064000)	Inorganic ion transport and metabolism			MADVNSIRSAAGSRVAAIDEGLRAHMNKVYGTMSIGMLITFAAAWAISGLSVTSDPSAAVAQLSQDKYLTQLGYALYASPLKWVVMFAPLAFVFGFSAMINKMSAATAQTVFYAFAAVMGISISSIFLVFTGYSIAQVFLITSIAFAGLSLWGYTTKKDISGWGSFLIMGVIGLVVASIVNIFLASSALMFAISAIGVLIFAGLTAYDTQKIKTEYLAHAHHGDTEWLGKAAIMGALSLYLDFINMFMMLLSLFGNRE
448	GC_00000500	ALL_SPLITS	Sulfito_M342	0.915752	0.956024	Integral membrane protein YbhL, putative Ca2+ regulator, Bax inhibitor (BI-1)/TMBIM family (YbhL) (PDB:4PGR) (PUBMED:28064000)	Inorganic ion transport and metabolism			MADVNTIRAAAGARAADIDAGLRAHMNKVYGTMSIGMLITFAAAWALSGLAVTTDPSAASAQIGPDKYLTGLGYALYASPLKWVVMFAPLAFVFGFGAAINRMSAATAQTVFYAFAAVMGVSISSIFLVFTGYSIAQVFLITSIAFAGLSLWGYTTKKDISGWGSFLIMGVIGLIVASIVNIFLASSALMFAISAIGVLIFAGLTAYDTQKIKTEYLAHAHHGDTEWLGKAAIMGALNLYLDFINMFMLLLQLFGNRE
449	GC_00000500	ALL_SPLITS	Sulfito_M368	0.915752	0.956024	Integral membrane protein YbhL, putative Ca2+ regulator, Bax inhibitor (BI-1)/TMBIM family (YbhL) (PDB:4PGR) (PUBMED:28064000)	Inorganic ion transport and metabolism			MADVNTIRAAAGARAAEIDAGLRAHMNKVYGTMSIGMLITFAAAWALSGLAVTADPSGASAQIGPDKYLTGLGYALYASPLKWVVMFAPLAFVFGFGAAINRMSAATAQTVFYLFAATMGVSISSIFLVFTGYSIAQVFLITSIAFAGLSLWGYTTKKDISGWGSFLIMGVIGLIVASIVNIFLASSALMFAISAIGVLIFAGLTAYDTQKIKTEYLAHAHHGDTEWLGKAAIMGALNLYLDFINMFMLLLQLFGNRE
450	GC_00000500	ALL_SPLITS	Sulfito_NAS	0.915752	0.956024	Integral membrane protein YbhL, putative Ca2+ regulator, Bax inhibitor (BI-1)/TMBIM family (YbhL) (PDB:4PGR) (PUBMED:28064000)	Inorganic ion transport and metabolism			MADVNTIRSAAGSRAAAIDEGLRTHMNKVYGTMSIGMLITFAAAWAISGLAVTTDPSGAVAQIGTDKYLTSFGSALYMSPLKWVVMFAPLAFVFGLGAAMNKISAATAQTLFYVFAAVMGVSISSIFLVFTGYSIIQIFLITSIAFAGLSLWGYTTKKDISGWGSFLIMGVIGLVVASIVNIFLASPALVFAISAIGVLIFAGLTAYDTQNIKNTYLAHAHHGDQEWLQKSGIMGALSLYLNFINMFMMLLQLFGNRE
451	GC_00000500	ALL_SPLITS	Sulfito_OXR159	0.915752	0.956024	Integral membrane protein YbhL, putative Ca2+ regulator, Bax inhibitor (BI-1)/TMBIM family (YbhL) (PDB:4PGR) (PUBMED:28064000)	Inorganic ion transport and metabolism			MADVNSIRSAAGSRVAAIDEGLRAHMNKVYGTMSIGMLITFAAAWAISGLSVTSDPSAAVAQLSQDKYLTQLGYALYASPLKWVVMFAPLAFVFGFSAMINKMSAATAQVVFYAFAAVMGISISSIFLVFTGYSIAQVFLITSIAFAGLSLWGYTTKKDISGWGSFLIMGVIGLVVASIVNIFLASSALMFAISAIGVLIFAGLTAYDTQKIKTEYLAHAHHGDTEWLGKAAIMGALSLYLDFINMFMMLLSLFGNRE
452	GC_00000500	ALL_SPLITS	Sulfito_OXR199	0.915752	0.956024	Integral membrane protein YbhL, putative Ca2+ regulator, Bax inhibitor (BI-1)/TMBIM family (YbhL) (PDB:4PGR) (PUBMED:28064000)	Inorganic ion transport and metabolism			MADVNTIRSAAGSRAAAIDEGLRTHMNKVYGTMSIGMLITFAAAWAISGLAVTTDPSGAVAQIGTDKYLTSFGSALYMSPLKWVVMFAPLAFVFGLGAAMNKISAATAQTLFYVFAAVMGVSISSIFLVFTGYSIIQIFLITSIAFAGLSLWGYTTKKDISGWGSFLIMGVIGLVVASIVNIFLASPALVFAISAIGVLIFAGLTAYDTQNIKNTYLAHAHHGDQEWLQKSGIMGALSLYLNFINMFMMLLQLFGNRE
453	GC_00000500	ALL_SPLITS	Sulfito_OXR9	0.915752	0.956024	Integral membrane protein YbhL, putative Ca2+ regulator, Bax inhibitor (BI-1)/TMBIM family (YbhL) (PDB:4PGR) (PUBMED:28064000)	Inorganic ion transport and metabolism			MADVNSIRSAAGSRVSAIDEGLRAHMNKVYGTMSIGMLITFAAAWAISGLSVTTDPSAAVAQLSQDKYLTQLGYALYASPLKWVVMFAPLAFVFGFGAMINRMSAATAQVVFYAFAAVMGISISSIFLVFTGYSIAQVFLITSIAFAGLSLWGYTTKKDISGWGSFLIMGVIGLVVASIVNIFLASSALMFAISAIGVLIFAGLTAYDTQKIKTEYLAHAHHGDTEWLGKAAIMGALSLYLDFINMFMMLLSLFGNRE
454	GC_00000500	ALL_SPLITS	Sulfito_S1704	0.915752	0.956024	Integral membrane protein YbhL, putative Ca2+ regulator, Bax inhibitor (BI-1)/TMBIM family (YbhL) (PDB:4PGR) (PUBMED:28064000)	Inorganic ion transport and metabolism			MADVNTIRSAAGSRAAAIDEGLRTHMNKVYGTMSIGMLITFAAAWAISGLAVTTDPSGAVAQIGTDKYLTSFGSALYMSPLKWVVMFAPLAFVFGLGAAMNKISAATAQTLFYVFAAVMGVSISSIFLVFTGYSIIQIFLITSIAFAGLSLWGYTTKKDISGWGSFLIMGVIGLVVASIVNIFLASPALVFAISAIGVLIFAGLTAYDTQNIKNTYLAHAHHGDQEWLQKSGIMGALSLYLNFINMFMMLLQLFGNRE
455	GC_00000500	ALL_SPLITS	Sulfito_S190	0.915752	0.956024	Integral membrane protein YbhL, putative Ca2+ regulator, Bax inhibitor (BI-1)/TMBIM family (YbhL) (PDB:4PGR) (PUBMED:28064000)	Inorganic ion transport and metabolism			MADVNTIRTGAGTRAASIDAGLRAHMSKVYGTMSVGMLITFAAAWAISGLAVTTDPAAASAQLSADKYLTSLGYAIYASPLKWVIMFAPLAFVFGFSAAINRISAATAQLVFYAFAFVMGLSISSIFLVYTGVSIIQVFLVTSIAFAGLSLWGYTTKKDISGWGSFLIMGVIGLIVASIVSIFFPNPALTFAISAIGVLIFAGLTAYDTQRIKTDYIAHAQHGDTEWLGKAAIMGALSLYLNFINMFMMLLSLFGNRE
456	GC_00000500	ALL_SPLITS	Sulfito_S223	0.915752	0.956024	Integral membrane protein YbhL, putative Ca2+ regulator, Bax inhibitor (BI-1)/TMBIM family (YbhL) (PDB:4PGR) (PUBMED:28064000)	Inorganic ion transport and metabolism			MADVNTIRTRAGSRTAAIDEGLRAHMSKVYGTMSVGMLITFAAAWAISGLAVTSDPAGATMALREGQYLTGLGQALYASPLKWVVMFAPLAFIFGFSAGINRMSAATAQLVFYAFALVMGVSISSIFLVYTGFSIIQVFLVTAIAFAGLSLWGYTTKKDISAWGSFLIMGVIGLIVASIVSIFFPNPALTFAISAIGVLIFAGLTAYDTQRIKTEYVAHAQHGDSEWLGKAAIMGALNLYLNFINMFMFLLQLMGNRE
457	GC_00000500	ALL_SPLITS	Sulfito_SC1_11	0.915752	0.956024	Integral membrane protein YbhL, putative Ca2+ regulator, Bax inhibitor (BI-1)/TMBIM family (YbhL) (PDB:4PGR) (PUBMED:28064000)	Inorganic ion transport and metabolism			MADVNTIRAAAGARAAEIDAGLRAHMNKVYGTMSIGMLITFAAAWALSGLAVTADPSGASAQIGPDKYLTGLGYALYASPLKWVVMFAPLAFVFGFGAAINRMSAATAQTVFYLFAATMGVSISSIFLVFTGYSIAQVFLITSIAFAGLSLWGYTTKKDISGWGSFLIMGVIGLIVASIVNIFLASSALMFAISAIGVLIFAGLTAYDTQKIKTEYLAHAHHGDTEWLGKAAIMGALNLYLDFINMFMLLLQLFGNRE
458	GC_00000500	ALL_SPLITS	Sulfito_SC7_37	0.915752	0.956024	Integral membrane protein YbhL, putative Ca2+ regulator, Bax inhibitor (BI-1)/TMBIM family (YbhL) (PDB:4PGR) (PUBMED:28064000)	Inorganic ion transport and metabolism			MADVNTIRAAAGARAADIDAGLRAHMNKVYGTMSIGMLITFAAAWALSGLAVTTDPSAASAQIGPDKYLTGLGYALYASPLKWVVMFAPLAFVFGFGAAINRMSAATAQTVFYAFAAVMGVSISSIFLVFTGYSIAQVFLITSIAFAGLSLWGYTTKKDISGWGSFLIMGVIGLIVASIVNIFLASSALMFAISAIGVLIFAGLTAYDTQKIKTEYLAHAHHGDTEWLGKAAIMGALNLYLDFINMFMLLLQLFGNRE
459	GC_00000500	ALL_SPLITS	Sulfito_SCSIOW1865	0.915752	0.956024	Integral membrane protein YbhL, putative Ca2+ regulator, Bax inhibitor (BI-1)/TMBIM family (YbhL) (PDB:4PGR) (PUBMED:28064000)	Inorganic ion transport and metabolism			MADVNSIRSAAGSRISAIDEGLRAHMNKVYGTMSIGMLITFAAAWAISGLSVTTDPSAAVAQLSQDKYLTQLGYALYASPLKWVVMFAPLAFVFGFGAMINRMSAATAQVVFYAFAAVMGISISSIFLVFTGYSIAQVFLITSIAFAGLSLWGYTTKKDISGWGSFLIMGVIGLVVASIVNIFLASSALMFAISAIGVLIFAGLTAYDTQKIKTEYLAHAHHGDTEWLGKAAIMGALSLYLDFINMFMMLLSLFGNRE
460	GC_00000500	ALL_SPLITS	Sulfito_SCSIOW1866	0.915752	0.956024	Integral membrane protein YbhL, putative Ca2+ regulator, Bax inhibitor (BI-1)/TMBIM family (YbhL) (PDB:4PGR) (PUBMED:28064000)	Inorganic ion transport and metabolism			MADVNSIRSAAGSRVSAIDEGLRAHMNKVYGTMSIGMLITFAAAWAISGLSVTADPSAAVAQLSQDKYLTQLGYALYASPLKWVVMFAPLAFVFGFGAMINRMSAATAQVVFYAFAAVMGISISSIFLVFTGYSIAQVFLITSIAFAGLSLWGYTTKKDISGWGSFLIMGVIGLVVASIVNIFLASSALMFAISAIGVLIFAGLTAYDTQKIKTEYLAHAHHGDTEWLGKAAIMGALSLYLDFINMFMMLLSLFGNRE
461	GC_00000500	ALL_SPLITS	Sulfito_SK011	0.915752	0.956024	Integral membrane protein YbhL, putative Ca2+ regulator, Bax inhibitor (BI-1)/TMBIM family (YbhL) (PDB:4PGR) (PUBMED:28064000)	Inorganic ion transport and metabolism			MADVNTIRGVAGTRAAEIDAGLRAHMNKVYGTMSVGMLITFAAAWAISGLAVTADPALGVAQLSADKYLTNFGYTLYASPLKWVVMLAPLAFVFGFSAMINKMTAATAQVVFYTFAAVMGISISSIFLVFTGYSIAQVFLITSIAFAGLSLWGYTTKKDISGWGSFLIMGVIGLIVASIVNIFLASSALMFAISAIGVLIFAGLTAYDTQKIKTEYLAHAHHGDTEWLGKAAIMGALNLYLDFINMFMMLLHLFGNRE
462	GC_00000500	ALL_SPLITS	Sulfito_SK012	0.915752	0.956024	Integral membrane protein YbhL, putative Ca2+ regulator, Bax inhibitor (BI-1)/TMBIM family (YbhL) (PDB:4PGR) (PUBMED:28064000)	Inorganic ion transport and metabolism			MADVNTIRTAAGTRTAEIDAGLRAHMNKVYGTMSVGMLITFAAAWAISGLAVTADAANGVAQLREGQYLTNVGHALYASPLKWVVMFAPLAMVFGFSAAINKMSAATAQLMFYAFAFLMGLSISSIFLVFTGASIIQVFLITSIAFAGLSLYGYTTKKDISGWGSFLIMGVIGLIAASIINIFLASSALTFAISAIGVLIFAGLTAYDTQRIKTDYIAHAQHGDSEWLGKSAIMGALSLYLNFINMFMMLLQLFGNRE
463	GC_00000500	ALL_SPLITS	Sulfito_SK025	0.915752	0.956024	Integral membrane protein YbhL, putative Ca2+ regulator, Bax inhibitor (BI-1)/TMBIM family (YbhL) (PDB:4PGR) (PUBMED:28064000)	Inorganic ion transport and metabolism			MADVNTIRSAAGSRAAAIDEGLRTHMNKVYGTMSIGMLITFAAAWAISGLAVTTDPSGAVAQIGTDKYLTSFGSALYMSPLKWVVMFAPLAFVFGLGAAMNKISAATAQTLFYVFAAVMGVSISSIFLVFTGYSIIQIFLITSIAFAGLSLWGYTTKKDISGWGSFLIMGVIGLVVASIVNIFLASPALVFAISAIGVLIFAGLTAYDTQNIKNTYLAHAHHGDQEWLQKSGIMGALSLYLNFINMFMMLLQLFGNRE
464	GC_00000500	ALL_SPLITS	Sulfito_THAF37	0.915752	0.956024	Integral membrane protein YbhL, putative Ca2+ regulator, Bax inhibitor (BI-1)/TMBIM family (YbhL) (PDB:4PGR) (PUBMED:28064000)	Inorganic ion transport and metabolism			MADVNTIRTQTGTRAAAIDEGLRAHMNKVYGTMSVGMLITFAAAWAISGLAVTSDPSGASAQIGADRYLTDIGYALYASPLKWLVMFAPLIFVFGFGAAINKMSAATAQTVFYIFAAVMGISISSIFLVFTGYSIAQVFLITAIAFAGLSLWGYTTKKDISGWGSFLIMGVIGLIVASIVNIFLGSPALMFAISAIGVLIFAGLTAYDTQSIKNEYLAHAQHGDSEWLGKAAIMGALRLYLDFINMFMMLLQLFGNRE
465	GC_00000500	ALL_SPLITS	Sulfito_W002	0.915752	0.956024	Integral membrane protein YbhL, putative Ca2+ regulator, Bax inhibitor (BI-1)/TMBIM family (YbhL) (PDB:4PGR) (PUBMED:28064000)	Inorganic ion transport and metabolism			MADVNSIRSAAGSRVAAIDEGLRAHMNKVYGTMSIGMLITFAAAWAISGLSVTSDPSAAVAQLSQDKYLTQLGYALYASPLKWVVMFAPLAFVFGFSAMINKMSAATAQVVFYAFAAVMGISISSIFLVFTGYSIAQVFLITSIAFAGLSLWGYTTKKDISGWGSFLIMGVIGLVVASIVNIFLASSALMFAISAIGVLIFAGLTAYDTQKIKTEYLAHAHHGDTEWLGKAAIMGALSLYLDFINMFMMLLSLFGNRE
466	GC_00000500	ALL_SPLITS	Sulfito_W027	0.915752	0.956024	Integral membrane protein YbhL, putative Ca2+ regulator, Bax inhibitor (BI-1)/TMBIM family (YbhL) (PDB:4PGR) (PUBMED:28064000)	Inorganic ion transport and metabolism			MADVNTIRSTAGTRASAIDAGLRAHMNKVYGTMSIGMLITFAAAWAISGLSVTTDPAAGAAQLSESKYLTQIGYALYASPLKWVVMFAPLAFVFGFSAMINKMSAATAQTVFYAFAAVMGISISSIFLVFTGYSIAQVFLITSIAFAGLSLWGYTTKKDISGWGSFLIMGVIGLIVASIVNIFLASSALMFAISAIGVLIFAGLTAYDTQKIKTEYLAHAHHGDTEWLGKAAIMGALSLYLDFINMFMMLLSLFGNRE
467	GC_00000500	ALL_SPLITS	Sulfito_W028	0.915752	0.956024	Integral membrane protein YbhL, putative Ca2+ regulator, Bax inhibitor (BI-1)/TMBIM family (YbhL) (PDB:4PGR) (PUBMED:28064000)	Inorganic ion transport and metabolism			MADVNTIRSAAGSRAAAIDEGLRTHMNKVYGTMSIGMLITFAAAWAISGLAVTTDPSGAVAQIGTDKYLTSFGSALYMSPLKWVVMFAPLAFVFGLGAAMNKISAATAQTLFYVFAAVMGVSISSIFLVFTGYSIIQIFLITSIAFAGLSLWGYTTKKDISGWGSFLIMGVIGLVVASIVNIFLASPALVFAISAIGVLIFAGLTAYDTQNIKNTYLAHAHHGDQEWLQKSGIMGALSLYLNFINMFMMLLQLFGNRE
468	GC_00000500	ALL_SPLITS	Sulfito_W074	0.915752	0.956024	Integral membrane protein YbhL, putative Ca2+ regulator, Bax inhibitor (BI-1)/TMBIM family (YbhL) (PDB:4PGR) (PUBMED:28064000)	Inorganic ion transport and metabolism			MADVNSIRSAAGSRVAAIDEGLRAHMNKVYGTMSIGMLITFAAAWAISGLSVTSDPSAAVAQLSQDKYLTQLGYALYASPLKWVVMFAPLAFVFGFSAMINKMSAATAQVVFYAFAAVMGISISSIFLVFTGYSIAQVFLITSIAFAGLSLWGYTTKKDISGWGSFLIMGVIGLVVASIVNIFLASSALMFAISAIGVLIFAGLTAYDTQKIKTEYLAHAHHGDTEWLGKAAIMGALSLYLDFINMFMMLLSLFGNRE
469	GC_00000504	ALL_SPLITS	Sulfito_3SOLIMAR09	0.943526	0.970943	Ribosomal protein L32 (RpmF) (PDB:1VS6) (PUBMED:17114934)	Translation, ribosomal structure and biogenesis	COG0333	Ribosome 50S subunit	MAVQQNKVSKSRRNNRRAHDSLTAANPNECSNCGELKRPHHVCAACGHYDDNEVVSLNEEIDLDEDAA
470	GC_00000504	ALL_SPLITS	Sulfito_AM1_D1	0.943526	0.970943	Ribosomal protein L32 (RpmF) (PDB:1VS6) (PUBMED:17114934)	Translation, ribosomal structure and biogenesis	COG0333	Ribosome 50S subunit	MAVQQNKVSKSRRNNRRAHDSLSAANPNECSNCGELKRPHHICAACGHYDDAEVVALTDEIDLEDDAA
471	GC_00000504	ALL_SPLITS	Sulfito_BL28	0.943526	0.970943	Ribosomal protein L32 (RpmF) (PDB:1VS6) (PUBMED:17114934)	Translation, ribosomal structure and biogenesis	COG0333	Ribosome 50S subunit	MAVQQNKVSKSRRNNRRAHDSLTAANPNECSNCGELKRPHHVCAACGHYDDNEVVSLNEEIDLDEDAA
472	GC_00000504	ALL_SPLITS	Sulfito_BSw21498	0.943526	0.970943	Ribosomal protein L32 (RpmF) (PDB:1VS6) (PUBMED:17114934)	Translation, ribosomal structure and biogenesis	COG0333	Ribosome 50S subunit	MAVQQNKVSKSRRNNRRAHDSLTAANPNECTNCGELKRPHHICAACGHYDDNEVVSLNEEIDLDEDAA
473	GC_00000504	ALL_SPLITS	Sulfito_CBD	0.943526	0.970943	Ribosomal protein L32 (RpmF) (PDB:1VS6) (PUBMED:17114934)	Translation, ribosomal structure and biogenesis	COG0333	Ribosome 50S subunit	MAVQQNKVSKSRRNNRRAHDSLTAANPNECSNCGELKRPHHVCAACGHYDDNEVVSLNEEIDLDEDAA
474	GC_00000504	ALL_SPLITS	Sulfito_CI11FA3	0.943526	0.970943	Ribosomal protein L32 (RpmF) (PDB:1VS6) (PUBMED:17114934)	Translation, ribosomal structure and biogenesis	COG0333	Ribosome 50S subunit	MAVQQNKVSKSRRNNRRAHDSLTAANPNECSNCGELKRPHHICAACGHYDDTEVVALTEEVDLEDDAA
475	GC_00000504	ALL_SPLITS	Sulfito_D7	0.943526	0.970943	Ribosomal protein L32 (RpmF) (PDB:1VS6) (PUBMED:17114934)	Translation, ribosomal structure and biogenesis	COG0333	Ribosome 50S subunit	MAVQQNKVSKSRRNNRRAHDSLSAANPNECSNCGELKRPHHICAACGHYDDTEVVALTEEVDLEDDAA
476	GC_00000504	ALL_SPLITS	Sulfito_DSM10014	0.943526	0.970943	Ribosomal protein L32 (RpmF) (PDB:1VS6) (PUBMED:17114934)	Translation, ribosomal structure and biogenesis	COG0333	Ribosome 50S subunit	MAVQQNKVSKSRRNNRRAHDSLTAANPNECSNCGELKRPHHVCAACGHYDDNEVVSLNEEIDLDEDAA
477	GC_00000504	ALL_SPLITS	Sulfito_DSM109990	0.943526	0.970943	Ribosomal protein L32 (RpmF) (PDB:1VS6) (PUBMED:17114934)	Translation, ribosomal structure and biogenesis	COG0333	Ribosome 50S subunit	MAVQQNKVSKSRRNNRRAHDSLTAANPNECSNCGELKRPHHICAACGHYDDTEVVALTEEVDLEDDAA
478	GC_00000504	ALL_SPLITS	Sulfito_DSM110093	0.943526	0.970943	Ribosomal protein L32 (RpmF) (PDB:1VS6) (PUBMED:17114934)	Translation, ribosomal structure and biogenesis	COG0333	Ribosome 50S subunit	MAVQQNKVSKSRRNNRRAHDSLTAANPNECSNCGELKRPHHICAACGHYDDTEVVALTEEVDLEDDAA
479	GC_00000504	ALL_SPLITS	Sulfito_DSM110277	0.943526	0.970943	Ribosomal protein L32 (RpmF) (PDB:1VS6) (PUBMED:17114934)	Translation, ribosomal structure and biogenesis	COG0333	Ribosome 50S subunit	MAVQQNKVSKSRRNNRRAHDSLTAANPNECSNCGELKRPHHVCAACGHYDDNEVVSLNEEIDLDEDAA
480	GC_00000504	ALL_SPLITS	Sulfito_DSM14862	0.943526	0.970943	Ribosomal protein L32 (RpmF) (PDB:1VS6) (PUBMED:17114934)	Translation, ribosomal structure and biogenesis	COG0333	Ribosome 50S subunit	MAVQQNKVSKSRRNNRRAHDSLTAANPNECSNCGELKRPHHICAACGHYDDAEVVALTEEVDLEDDAA
481	GC_00000504	ALL_SPLITS	Sulfito_EE_36	0.943526	0.970943	Ribosomal protein L32 (RpmF) (PDB:1VS6) (PUBMED:17114934)	Translation, ribosomal structure and biogenesis	COG0333	Ribosome 50S subunit	MAVQQNKVSKSRRNNRRAHDSLTAANPNECSNCGELKRPHHVCAACGHYDDNEVVSLNEEIDLDEDAA
482	GC_00000504	ALL_SPLITS	Sulfito_JK7_1	0.943526	0.970943	Ribosomal protein L32 (RpmF) (PDB:1VS6) (PUBMED:17114934)	Translation, ribosomal structure and biogenesis	COG0333	Ribosome 50S subunit	MAVQQNKVSKSRRNNRRAHDSLVAANPNECSNCGELKRPHHICAACGHYADAEIVALTDEIDLDEDAA
483	GC_00000504	ALL_SPLITS	Sulfito_LC270FC4	0.943526	0.970943	Ribosomal protein L32 (RpmF) (PDB:1VS6) (PUBMED:17114934)	Translation, ribosomal structure and biogenesis	COG0333	Ribosome 50S subunit	MAVQQNKVSKSRRNNRRAHDSLSAANPNECSNCGELKRPHHICAACGHYDDTEVVALTEEVDLEDDAA
484	GC_00000504	ALL_SPLITS	Sulfito_M342	0.943526	0.970943	Ribosomal protein L32 (RpmF) (PDB:1VS6) (PUBMED:17114934)	Translation, ribosomal structure and biogenesis	COG0333	Ribosome 50S subunit	MAVQQNKVSKSRRNNRRAHDSLSAENPNECSNCGELKRPHHVCASCGHYNDNEVVALTDEIDLEDDAA
485	GC_00000504	ALL_SPLITS	Sulfito_M368	0.943526	0.970943	Ribosomal protein L32 (RpmF) (PDB:1VS6) (PUBMED:17114934)	Translation, ribosomal structure and biogenesis	COG0333	Ribosome 50S subunit	MAVQQNKVSKSRRNNRRAHDSLSAENPNECSNCGELKRPHHVCASCGHYNDNEVVALTDEIDLEDDAA
486	GC_00000504	ALL_SPLITS	Sulfito_NAS	0.943526	0.970943	Ribosomal protein L32 (RpmF) (PDB:1VS6) (PUBMED:17114934)	Translation, ribosomal structure and biogenesis	COG0333	Ribosome 50S subunit	MAVQQNKVSKSRRNNRRAHDSLTAANPNECSNCGELKRPHHVCAACGHYDDNEVVSLNEEIDLDEDAA
487	GC_00000504	ALL_SPLITS	Sulfito_OXR159	0.943526	0.970943	Ribosomal protein L32 (RpmF) (PDB:1VS6) (PUBMED:17114934)	Translation, ribosomal structure and biogenesis	COG0333	Ribosome 50S subunit	MAVQQNKVSKSRRNNRRAHDSLSAANPNECSNCGELKRPHHICAACGHYDDTEVVALTEEVDLEDDAA
488	GC_00000504	ALL_SPLITS	Sulfito_OXR199	0.943526	0.970943	Ribosomal protein L32 (RpmF) (PDB:1VS6) (PUBMED:17114934)	Translation, ribosomal structure and biogenesis	COG0333	Ribosome 50S subunit	MAVQQNKVSKSRRNNRRAHDSLTAANPNECSNCGELKRPHHVCAACGHYDDNEVVSLNEEIDLDEDAA
489	GC_00000504	ALL_SPLITS	Sulfito_OXR9	0.943526	0.970943	Ribosomal protein L32 (RpmF) (PDB:1VS6) (PUBMED:17114934)	Translation, ribosomal structure and biogenesis	COG0333	Ribosome 50S subunit	MAVQQNKVSKSRRNNRRAHDSLSAANPNECSNCGELKRPHHICAACGHYDDAEVVALTEEVDLEDDAA
490	GC_00000504	ALL_SPLITS	Sulfito_S1704	0.943526	0.970943	Ribosomal protein L32 (RpmF) (PDB:1VS6) (PUBMED:17114934)	Translation, ribosomal structure and biogenesis	COG0333	Ribosome 50S subunit	MAVQQNKVSKSRRNNRRAHDSLTAANPNECSNCGELKRPHHVCAACGHYDDNEVVSLNEEIDLDEDAA
491	GC_00000504	ALL_SPLITS	Sulfito_S190	0.943526	0.970943	Ribosomal protein L32 (RpmF) (PDB:1VS6) (PUBMED:17114934)	Translation, ribosomal structure and biogenesis	COG0333	Ribosome 50S subunit	MAVQQNKVSKSRRNNRRAHDSLSAANPNECSNCGELKRPHHICAACGHYDDNEIVALNDEIDLDEDAA
492	GC_00000504	ALL_SPLITS	Sulfito_S223	0.943526	0.970943	Ribosomal protein L32 (RpmF) (PDB:1VS6) (PUBMED:17114934)	Translation, ribosomal structure and biogenesis	COG0333	Ribosome 50S subunit	MAVQQNKVSKSRRNNRRSHDSLTAANPNECTNCGELKRPHHVCASCGHYADKEVVAQFDEIDLEDDAA
493	GC_00000504	ALL_SPLITS	Sulfito_SC1_11	0.943526	0.970943	Ribosomal protein L32 (RpmF) (PDB:1VS6) (PUBMED:17114934)	Translation, ribosomal structure and biogenesis	COG0333	Ribosome 50S subunit	MAVQQNKVSKSRRNNRRAHDSLSAENPNECSNCGELKRPHHVCASCGHYNDNEVVALTDEIDLEDDAA
494	GC_00000504	ALL_SPLITS	Sulfito_SC7_37	0.943526	0.970943	Ribosomal protein L32 (RpmF) (PDB:1VS6) (PUBMED:17114934)	Translation, ribosomal structure and biogenesis	COG0333	Ribosome 50S subunit	MAVQQNKVSKSRRNNRRAHDSLSAANPNECPNCGELKRPHHVCASCGHYNDAEVVALTDEIDLEDDAA
495	GC_00000504	ALL_SPLITS	Sulfito_SCSIOW1865	0.943526	0.970943	Ribosomal protein L32 (RpmF) (PDB:1VS6) (PUBMED:17114934)	Translation, ribosomal structure and biogenesis	COG0333	Ribosome 50S subunit	MAVQQNKVSKSRRNNRRAHDSLSAANPNECSNCGELKRPHHICAACGHYDDAEVVALTEEVDLEDDAA
496	GC_00000504	ALL_SPLITS	Sulfito_SCSIOW1866	0.943526	0.970943	Ribosomal protein L32 (RpmF) (PDB:1VS6) (PUBMED:17114934)	Translation, ribosomal structure and biogenesis	COG0333	Ribosome 50S subunit	MAVQQNKVSKSRRNNRRAHDSLSAANPNECSNCGELKRPHHICAACGHYDDAEVVALTEEVDLEDDAA
497	GC_00000504	ALL_SPLITS	Sulfito_SK011	0.943526	0.970943	Ribosomal protein L32 (RpmF) (PDB:1VS6) (PUBMED:17114934)	Translation, ribosomal structure and biogenesis	COG0333	Ribosome 50S subunit	MAVQQNKVSKSRRNNRRAHDSLSAANPNECTNCGELKRPHHICPSCGHYADAEIVALTEEIDLEDDAA
498	GC_00000504	ALL_SPLITS	Sulfito_SK012	0.943526	0.970943	Ribosomal protein L32 (RpmF) (PDB:1VS6) (PUBMED:17114934)	Translation, ribosomal structure and biogenesis	COG0333	Ribosome 50S subunit	MAVQQNKVSKSRRNNRRAHDSLVAANPNECTNCGELKRPHHICAACGHYDDNEIVALNDEIDLEDDAA
499	GC_00000504	ALL_SPLITS	Sulfito_SK025	0.943526	0.970943	Ribosomal protein L32 (RpmF) (PDB:1VS6) (PUBMED:17114934)	Translation, ribosomal structure and biogenesis	COG0333	Ribosome 50S subunit	MAVQQNKVSKSRRNNRRAHDSLTAANPNECSNCGELKRPHHVCAACGHYDDNEVVSLNEEIDLDEDAA
500	GC_00000504	ALL_SPLITS	Sulfito_THAF37	0.943526	0.970943	Ribosomal protein L32 (RpmF) (PDB:1VS6) (PUBMED:17114934)	Translation, ribosomal structure and biogenesis	COG0333	Ribosome 50S subunit	MAVQQNKVSKSRRNNRRAHDSLSAANPNECSNCGELKRPHHICAACGHYDDAEVVALTDEIDLEDDAA
501	GC_00000504	ALL_SPLITS	Sulfito_W002	0.943526	0.970943	Ribosomal protein L32 (RpmF) (PDB:1VS6) (PUBMED:17114934)	Translation, ribosomal structure and biogenesis	COG0333	Ribosome 50S subunit	MAVQQNKVSKSRRNNRRAHDSLSAANPNECSNCGELKRPHHICAACGHYDDTEVVALTEEVDLEDDAA
502	GC_00000504	ALL_SPLITS	Sulfito_W027	0.943526	0.970943	Ribosomal protein L32 (RpmF) (PDB:1VS6) (PUBMED:17114934)	Translation, ribosomal structure and biogenesis	COG0333	Ribosome 50S subunit	MAVQQNKVSKSRRNNRRAHDSLTAANPNECSNCGELKRPHHICAACGHYDDTEVVALTEEVDLEDDAA
503	GC_00000504	ALL_SPLITS	Sulfito_W028	0.943526	0.970943	Ribosomal protein L32 (RpmF) (PDB:1VS6) (PUBMED:17114934)	Translation, ribosomal structure and biogenesis	COG0333	Ribosome 50S subunit	MAVQQNKVSKSRRNNRRAHDSLTAANPNECSNCGELKRPHHVCAACGHYDDNEVVSLNEEIDLDEDAA
504	GC_00000504	ALL_SPLITS	Sulfito_W074	0.943526	0.970943	Ribosomal protein L32 (RpmF) (PDB:1VS6) (PUBMED:17114934)	Translation, ribosomal structure and biogenesis	COG0333	Ribosome 50S subunit	MAVQQNKVSKSRRNNRRAHDSLSAANPNECSNCGELKRPHHICAACGHYDDTEVVALTEEVDLEDDAA
505	GC_00000505	ALL_SPLITS	Sulfito_3SOLIMAR09	0.946148	0.972329	Ribosomal protein L5 (RplE) (PDB:1VS6)	Translation, ribosomal structure and biogenesis	COG0094	Ribosome 50S subunit	MLDNATYTPRLKGEYADKIRAALKEEFGYKNEMQIPRLDKIVLNIGCGAEAVRDSKKAKSAQEDLTTIAGQKALTTVAKKSIAGFRVREDMPLGAKVTLRGERMYEFLDRLITIAMPRIRDFRGINGNSFDGRGNYAMGLKEHIVFPEIDFDKVDETWGMDIVIATTAKTDAEAKALLKAFNMPFTS
506	GC_00000505	ALL_SPLITS	Sulfito_AM1_D1	0.946148	0.972329	Ribosomal protein L5 (RplE) (PDB:1VS6)	Translation, ribosomal structure and biogenesis	COG0094	Ribosome 50S subunit	MLDTANYTPRLLSVYRDEVRAKLKEEFGYKNDMMIPRLDKIVLNIGCGAEAVRDSKKAKSAQEDLTRIAGQKALTTVAKKSIAGFRVREDMPLGAKVTLRGERMYEFLDRLITIAMPRIRDFRGISGKSFDGRGNYAMGLKEHIVFPEIDFDKVDETWGMDIVIATTAKTDAEAKALLKHFNMPFNS
507	GC_00000505	ALL_SPLITS	Sulfito_BL28	0.946148	0.972329	Ribosomal protein L5 (RplE) (PDB:1VS6)	Translation, ribosomal structure and biogenesis	COG0094	Ribosome 50S subunit	MLDNATYTPRLKGEYADKIRAALKEEFGYKNEMQIPRLDKIVLNIGCGAEAVRDSKKAKSAQEDLTTIAGQKALTTVAKKSIAGFRVREDMPLGAKVTLRGERMYEFLDRLITIAMPRIRDFRGINGNSFDGRGNYAMGLKEHIVFPEIDFDKVDETWGMDIVIATTAKTDAEAKALLKAFNMPFTS
508	GC_00000505	ALL_SPLITS	Sulfito_BSw21498	0.946148	0.972329	Ribosomal protein L5 (RplE) (PDB:1VS6)	Translation, ribosomal structure and biogenesis	COG0094	Ribosome 50S subunit	MLDNATYTPRLKVEYKDKIRATLKEEFGYKNEMQIPRLDKIVLNIGCGAEAVRDSKKAKSAQEDLTTIAGQKALTTVAKKSIAGFRVREDMPLGAKVTLRGERMYEFLDRLITIAMPRIRDFRGINGKSFDGRGNYAMGLKEHIVFPEIDFDKVDETWGMDIVIATTAKTDAEAKALLKAFNMPFTS
509	GC_00000505	ALL_SPLITS	Sulfito_CBD	0.946148	0.972329	Ribosomal protein L5 (RplE) (PDB:1VS6)	Translation, ribosomal structure and biogenesis	COG0094	Ribosome 50S subunit	MLDNATYTPRLKGEYADKIRAALKEEFGYKNEMQIPRLDKIVLNIGCGAEAVRDSKKAKSAQEDLTTIAGQKALTTVAKKSIAGFRVREDMPLGAKVTLRGERMYEFLDRLITIAMPRIRDFRGINGNSFDGRGNYAMGLKEHIVFPEIDFDKVDETWGMDIVIATTAKTDAEAKALLKAFNMPFTS
510	GC_00000505	ALL_SPLITS	Sulfito_CI11FA3	0.946148	0.972329	Ribosomal protein L5 (RplE) (PDB:1VS6)	Translation, ribosomal structure and biogenesis	COG0094	Ribosome 50S subunit	MLDTATYTPRLQAEYREKIRAALKEEFGYKNDMMIPKLDKIVLNIGCGAEAVRDSKKAKSAQEDLTVIAGQKALTTVAKKSIAGFRVREEMPLGAKVTLRGDRMYEFLDRLITIAMPRIRDFRGVPGKSFDGRGNYAMGLKEHIVFPEIDFDKVDETWGMDIVIATTAKTDAEAKALLKAFNMPFNS
511	GC_00000505	ALL_SPLITS	Sulfito_D7	0.946148	0.972329	Ribosomal protein L5 (RplE) (PDB:1VS6)	Translation, ribosomal structure and biogenesis	COG0094	Ribosome 50S subunit	MLDTATYTPRLQAEYREKIRAALKEEFGYKNDMMIPKLDKIVLNIGCGAEAVRDSKKAKSAQEDLTAIAGQKALTTVAKKSIAGFRVREDMPLGAKVTLRGDRMYEFLDRLITIAMPRIRDFRGISGKSFDGRGNYAMGMKEHIVFPEIDFDKVDETWGMDIVIATTAKTDAEAKALLKAFNMPFNS
512	GC_00000505	ALL_SPLITS	Sulfito_DSM10014	0.946148	0.972329	Ribosomal protein L5 (RplE) (PDB:1VS6)	Translation, ribosomal structure and biogenesis	COG0094	Ribosome 50S subunit	MLDNATYTPRLKGEYADKIRAALKEEFGYKNEMQIPRLDKIVLNIGCGAEAVRDSKKAKSAQEDLTTIAGQKALTTVAKKSIAGFRVREDMPLGAKVTLRGERMYEFLDRLITIAMPRIRDFRGINGNSFDGRGNYAMGLKEHIVFPEIDFDKVDETWGMDIVIATTAKTDAEAKALLKAFNMPFTS
513	GC_00000505	ALL_SPLITS	Sulfito_DSM109990	0.946148	0.972329	Ribosomal protein L5 (RplE) (PDB:1VS6)	Translation, ribosomal structure and biogenesis	COG0094	Ribosome 50S subunit	MLDTATYTPRLQAEYREKIRAALKEEFGYKNDMMIPKLDKIVLNIGCGAEAVRDSKKAKSAQEDLTVIAGQKALTTVAKKSIAGFRVREEMPLGAKVTLRGDRMYEFLDRLITIAMPRIRDFRGVPGKSFDGRGNYAMGLKEHIVFPEIDFDKVDETWGMDIVIATTAKTDAEAKALLKAFNMPFNS
514	GC_00000505	ALL_SPLITS	Sulfito_DSM110093	0.946148	0.972329	Ribosomal protein L5 (RplE) (PDB:1VS6)	Translation, ribosomal structure and biogenesis	COG0094	Ribosome 50S subunit	MLDTATYTPRLQAEYREKIRAALKEEFGYKNDMMIPKLDKIVLNIGCGAEAVRDSKKAKSAQEDLTAIAGQKALTTVAKKSIAGFRVREEMPLGAKVTLRGDRMYEFLDRLITIAMPRIRDFRGVPGKSFDGRGNYAMGMKEHIVFPEIDFDKVDETWGMDIVIATTAKTDAEAKALLKAFNMPFNS
515	GC_00000505	ALL_SPLITS	Sulfito_DSM110277	0.946148	0.972329	Ribosomal protein L5 (RplE) (PDB:1VS6)	Translation, ribosomal structure and biogenesis	COG0094	Ribosome 50S subunit	MLDNATYTPRLKGEYADKIRAALKEEFGYKNEMQIPRLDKIVLNIGCGAEAVRDSKKAKSAQEDLTTIAGQKALTTVAKKSIAGFRVREDMPLGAKVTLRGERMYEFLDRLITIAMPRIRDFRGINGNSFDGRGNYAMGLKEHIVFPEIDFDKVDETWGMDIVIATTAKTDAEAKALLKAFNMPFTS
516	GC_00000505	ALL_SPLITS	Sulfito_DSM14862	0.946148	0.972329	Ribosomal protein L5 (RplE) (PDB:1VS6)	Translation, ribosomal structure and biogenesis	COG0094	Ribosome 50S subunit	MLDTATYTPRLQAEYRETIRAALKEEFGYKNDMMIPRLDKIVLNIGCGAEAVRDSKKAKSAQEDLTTIAGQKALTTIAKKSIAGFRVREEMPLGAKVTLRGDRMYEFLDRLITIAMPRIRDFRGVPGKSFDGRGNYAMGLKEHIVFPEIDFDKVDETWGMDIVIATTAKTDAEAKALLKAFNMPFNS
517	GC_00000505	ALL_SPLITS	Sulfito_EE_36	0.946148	0.972329	Ribosomal protein L5 (RplE) (PDB:1VS6)	Translation, ribosomal structure and biogenesis	COG0094	Ribosome 50S subunit	MLDNATYTPRLKGEYADKIRAALKEEFGYKNEMQIPRLDKIVLNIGCGAEAVRDSKKAKSAQEDLTTIAGQKALTTVAKKSIAGFRVREDMPLGAKVTLRGERMYEFLDRLITIAMPRIRDFRGINGNSFDGRGNYAMGLKEHIVFPEIDFDKVDETWGMDIVIATTAKTDAEAKALLKAFNMPFTS
518	GC_00000505	ALL_SPLITS	Sulfito_JK7_1	0.946148	0.972329	Ribosomal protein L5 (RplE) (PDB:1VS6)	Translation, ribosomal structure and biogenesis	COG0094	Ribosome 50S subunit	MLDDATYIPRLRADYNDRIRAALKEEFGYKNDMQIPRLDKIVLNIGCGAEAVRDSKKAKSAQEDLTAIAGQKALTTKAKKSIAGFRVREDMPLGAKVTLRGARMYEFLDRLITIAMPRIRDFRGIPGKSFDGRGNYAMGMKEHIVFPEIDFDKVDETWGMDIVIATTAKTDAEAKALLKAFNMPFNS
519	GC_00000505	ALL_SPLITS	Sulfito_LC270FC4	0.946148	0.972329	Ribosomal protein L5 (RplE) (PDB:1VS6)	Translation, ribosomal structure and biogenesis	COG0094	Ribosome 50S subunit	MLDTATYTPRLQAEYRGKIRAALKEEFGYKNDMMIPKLDKIVLNIGCGAEAVRDSKKAKSAQEDLTAIAGQKALTTVAKKSIAGFRVREDMPLGAKVTLRGDRMYEFLDRLITIAMPRIRDFRGISGKSFDGRGNYAMGMKEHIVFPEIDFDKVDETWGMDIVIATTAKTDAEAKALLKAFNMPFNS
520	GC_00000505	ALL_SPLITS	Sulfito_M342	0.946148	0.972329	Ribosomal protein L5 (RplE) (PDB:1VS6)	Translation, ribosomal structure and biogenesis	COG0094	Ribosome 50S subunit	MLDTANYTPRLLNVYRDEIRAKMKEEFGYKNDMMIPRLDKIVLNIGCGAAAVRDSKKAKSAQEDLTAIAGQKAMTTIAKKSIAGFRVREEMPLGAKVTLRGERMYEFLDRLITIAMPRIRDFRGISGKSFDGRGNYAMGMKEHIVFPEIDFDKVDENWGMDIVIATTAKTDAEAKALLTAFNMPFSQ
521	GC_00000505	ALL_SPLITS	Sulfito_M368	0.946148	0.972329	Ribosomal protein L5 (RplE) (PDB:1VS6)	Translation, ribosomal structure and biogenesis	COG0094	Ribosome 50S subunit	MLDTANYTPRLLNVYRDEIRAKMKEEFGYKNDMMIPRLDKIVLNIGCGAAAVRDSKKAKSAQEDLTAIAGQKAMTTIAKKSIAGFRVREEMPLGAKVTLRGERMYEFLDRLITIAMPRIRDFRGISGKSFDGRGNYAMGLKEHLVFPEIDFDKVDENWGMDIVIATTAKTDAEAKALLTAFNMPFSQ
522	GC_00000505	ALL_SPLITS	Sulfito_NAS	0.946148	0.972329	Ribosomal protein L5 (RplE) (PDB:1VS6)	Translation, ribosomal structure and biogenesis	COG0094	Ribosome 50S subunit	MLDNATYTPRLKGEYADKIRAALKEEFGYKNEMQIPRLDKIVLNIGCGAEAVRDSKKAKSAQEDLTTIAGQKALTTVAKKSIAGFRVREDMPLGAKVTLRGERMYEFLDRLITIAMPRIRDFRGINGNSFDGRGNYAMGLKEHIVFPEIDFDKVDETWGMDIVIATTAKTDAEAKALLKAFNMPFTS
523	GC_00000505	ALL_SPLITS	Sulfito_OXR159	0.946148	0.972329	Ribosomal protein L5 (RplE) (PDB:1VS6)	Translation, ribosomal structure and biogenesis	COG0094	Ribosome 50S subunit	MLDTATYTPRLQAEYREKIRAALKEEFGYKNDMMIPKLDKIVLNIGCGAEAVRDSKKAKSAQEDLTAIAGQKALTTVAKKSIAGFRVREDMPLGAKVTLRGDRMYEFLDRLITIAMPRIRDFRGISGKSFDGRGNYAMGMKEHIVFPEIDFDKVDETWGMDIVIATTAKTDAEAKALLKAFNMPFNS
524	GC_00000505	ALL_SPLITS	Sulfito_OXR199	0.946148	0.972329	Ribosomal protein L5 (RplE) (PDB:1VS6)	Translation, ribosomal structure and biogenesis	COG0094	Ribosome 50S subunit	MLDNATYTPRLKGEYADKIRAALKEEFGYKNEMQIPRLDKIVLNIGCGAEAVRDSKKAKSAQEDLTTIAGQKALTTVAKKSIAGFRVREDMPLGAKVTLRGERMYEFLDRLITIAMPRIRDFRGINGNSFDGRGNYAMGLKEHIVFPEIDFDKVDETWGMDIVIATTAKTDAEAKALLKAFNMPFTS
525	GC_00000505	ALL_SPLITS	Sulfito_OXR9	0.946148	0.972329	Ribosomal protein L5 (RplE) (PDB:1VS6)	Translation, ribosomal structure and biogenesis	COG0094	Ribosome 50S subunit	MLDTATYTPRLQAEYREKIRAALKEEFGYKNDMMIPKLDKIVLNIGCGAEAVRDSKKAKSAQEDLTAIAGQKALTTVAKKSIAGFRVREDMPLGAKVTLRGDRMYEFLDRLITIAMPRIRDFRGISGKSFDGRGNYAMGLKEHIVFPEIDFDKVDETWGMDIVIATTAKTDAEAKALLKAFNMPFNS
526	GC_00000505	ALL_SPLITS	Sulfito_S1704	0.946148	0.972329	Ribosomal protein L5 (RplE) (PDB:1VS6)	Translation, ribosomal structure and biogenesis	COG0094	Ribosome 50S subunit	MLDNATYTPRLKGEYADKIRAALKEEFGYKNEMQIPRLDKIVLNIGCGAEAVRDSKKAKSAQEDLTTIAGQKALTTVAKKSIAGFRVREDMPLGAKVTLRGERMYEFLDRLITIAMPRIRDFRGINGNSFDGRGNYAMGLKEHIVFPEIDFDKVDETWGMDIVIATTAKTDAEAKALLKAFNMPFTS
527	GC_00000505	ALL_SPLITS	Sulfito_S190	0.946148	0.972329	Ribosomal protein L5 (RplE) (PDB:1VS6)	Translation, ribosomal structure and biogenesis	COG0094	Ribosome 50S subunit	MLDDANYTPRLKADYKDRIRAALKEEFGYANDMMIPRLDKIVLNIGCGAEAVRDSKKAKSAQEDLTAIAGQKALTTVAKKSIAGFRVREDMPLGAKVTLRGDRMYEFLDRLITIALPRVRDFRGVSGKSFDGRGNYAMGMKEHIVFPEIDFDKVDETWGMDIVIATTAKTDAEAKAMLKHFNMPFNS
528	GC_00000505	ALL_SPLITS	Sulfito_S223	0.946148	0.972329	Ribosomal protein L5 (RplE) (PDB:1VS6)	Translation, ribosomal structure and biogenesis	COG0094	Ribosome 50S subunit	MLDTATYTPRLKADYKDRIRAALKEEFGYKNEMQIPRLDKIVLNIGCGAEAVRDSKKAKSAQEDLTSIAGQKALTTIAKKSIAGFRVREEMPLGAKVTLRGDRMYEFLDRLITIALPRVRDFRGVKGTSFDGRGNYAMGMKEHIVFPEIDFDKVDETWGMDIIIATTAKTDAEAKAMLKLFNMPFNS
529	GC_00000505	ALL_SPLITS	Sulfito_SC1_11	0.946148	0.972329	Ribosomal protein L5 (RplE) (PDB:1VS6)	Translation, ribosomal structure and biogenesis	COG0094	Ribosome 50S subunit	MLDTANYTPRLLNVYRDEIRAKMKEEFGYKNDMMIPRLDKIVLNIGCGAAAVRDSKKAKSAQEDLTAIAGQKAMTTIAKKSIAGFRVREEMPLGAKVTLRGERMYEFLDRLITIAMPRIRDFRGISGKSFDGRGNYAMGLKEHLVFPEIDFDKVDENWGMDIVIATTAKTDAEAKALLTAFNMPFSQ
530	GC_00000505	ALL_SPLITS	Sulfito_SC7_37	0.946148	0.972329	Ribosomal protein L5 (RplE) (PDB:1VS6)	Translation, ribosomal structure and biogenesis	COG0094	Ribosome 50S subunit	MLDTANYTPRLLNVYRDEIRAKMKEEFGYKNDMMIPRLDKIVLNIGCGAAAVRDSKKAKSAQEDLTAIAGQKAMTTIAKKSIAGFRVREEMPLGAKVTLRGERMYEFLDRLITIAMPRIRDFRGISGKSFDGRGNYAMGMKEHIVFPEIDFDKVDENWGMDIVIATTAKTDAEAKALLTAFNMPFSQ
531	GC_00000505	ALL_SPLITS	Sulfito_SCSIOW1865	0.946148	0.972329	Ribosomal protein L5 (RplE) (PDB:1VS6)	Translation, ribosomal structure and biogenesis	COG0094	Ribosome 50S subunit	MLDTATYTPRLQAEYREKIRAALKEEFGYKNDMMIPKLDKIVLNIGCGAEAVRDSKKAKSAQEDLTAIAGQKALTTVAKKSIAGFRVREDMPLGAKVTLRGDRMYEFLDRLITIAMPRIRDFRGISGKSFDGRGNYAMGLKEHIVFPEIDFDKVDETWGMDIVIATTAKTDAEAKALLKAFNMPFNS
532	GC_00000505	ALL_SPLITS	Sulfito_SCSIOW1866	0.946148	0.972329	Ribosomal protein L5 (RplE) (PDB:1VS6)	Translation, ribosomal structure and biogenesis	COG0094	Ribosome 50S subunit	MLDTATYTPRLQAEYREKIRAALKEEFGYKNDMMIPKLDKIVLNIGCGAEAVRDSKKAKSAQEDLTAIAGQKALTTVAKKSIAGFRVREDMPLGAKVTLRGDRMYEFLDRLITIAMPRIRDFRGISGKSFDGRGNYAMGLKEHIVFPEIDFDKVDETWGMDIVIATTAKTDAEAKALLKAFNMPFNS
533	GC_00000505	ALL_SPLITS	Sulfito_SK011	0.946148	0.972329	Ribosomal protein L5 (RplE) (PDB:1VS6)	Translation, ribosomal structure and biogenesis	COG0094	Ribosome 50S subunit	MLDNATYTPRLKGVYNDTIRAAMKEQFGYKNGMQIPRLDKIVLNIGCGAAAVRDSKKAKSAQEDLTLIAGQKAMTTIAKKSIAGFRVREEMPMGAKVTLRGDRMYEFLDRLITVAMPRIRDFRGVSGKSFDGRGNYAMGLKEHLVFPEIDFDKIDENWGMDIVIATTAKTDDEAKALLKAFNMPFNS
534	GC_00000505	ALL_SPLITS	Sulfito_SK012	0.946148	0.972329	Ribosomal protein L5 (RplE) (PDB:1VS6)	Translation, ribosomal structure and biogenesis	COG0094	Ribosome 50S subunit	MLDDAKYTPRLKAQYMDTIRPAMKEEFSYKNDMMIPRLDKIVLNIGCGAAAVRDSKKAKSAQQDLSTIAGQKALTTLAKKSIAGFRVREDMPLGAKVTLRGERMYEFLDRLITIAMPRIRDFRGVPGKSFDGRGNYAMGMKEHIVFPEIDFDKVDETWGMDIVIATTADNDAEAKALLKHFNMPFNS
535	GC_00000505	ALL_SPLITS	Sulfito_SK025	0.946148	0.972329	Ribosomal protein L5 (RplE) (PDB:1VS6)	Translation, ribosomal structure and biogenesis	COG0094	Ribosome 50S subunit	MLDNATYTPRLKGEYADKIRAALKEEFGYKNEMQIPRLDKIVLNIGCGAEAVRDSKKAKSAQEDLTTIAGQKALTTVAKKSIAGFRVREDMPLGAKVTLRGERMYEFLDRLITIAMPRIRDFRGINGNSFDGRGNYAMGLKEHIVFPEIDFDKVDETWGMDIVIATTAKTDAEAKALLKAFNMPFTS
536	GC_00000505	ALL_SPLITS	Sulfito_THAF37	0.946148	0.972329	Ribosomal protein L5 (RplE) (PDB:1VS6)	Translation, ribosomal structure and biogenesis	COG0094	Ribosome 50S subunit	MLDTATYTPRLLSVYRDEIRAKLKEEFGYKNDMMIPRLDKIVLNIGCGAEAVRDSKKAKSAQEDLTRIAGQKALTTVAKKSIAGFRVREDMPLGAKVTLRGERMYEFLDRLITIAMPRIRDFRGISGKSFDGRGNYAMGLKEHIVFPEIDFDKVDESWGMDIVIATTAKTDAEAKALLKAFNMPFNS
537	GC_00000505	ALL_SPLITS	Sulfito_W002	0.946148	0.972329	Ribosomal protein L5 (RplE) (PDB:1VS6)	Translation, ribosomal structure and biogenesis	COG0094	Ribosome 50S subunit	MLDTATYTPRLQAEYREKIRAALKEEFGYKNDMMIPKLDKIVLNIGCGAEAVRDSKKAKSAQEDLTAIAGQKALTTVAKKSIAGFRVREDMPLGAKVTLRGDRMYEFLDRLITIAMPRIRDFRGISGKSFDGRGNYAMGMKEHIVFPEIDFDKVDETWGMDIVIATTAKTDAEAKALLKAFNMPFNS
538	GC_00000505	ALL_SPLITS	Sulfito_W027	0.946148	0.972329	Ribosomal protein L5 (RplE) (PDB:1VS6)	Translation, ribosomal structure and biogenesis	COG0094	Ribosome 50S subunit	MLDTATYTPRLRAEYREKIRAALKEEFGYKNDMQIPRLDKIVLNIGCGAEAVRDSKKAKSAQEDLTAIAGQKALTTVAKKSIAGFRVREEMPLGAKVTLRGDRMYEFLDRLITIAMPRIRDFRGIPGKSFDGRGNYAMGMKEHIVFPEIDFDKVDETWGMDIVIATTAKTDAEAKALLKAFNMPFNS
539	GC_00000505	ALL_SPLITS	Sulfito_W028	0.946148	0.972329	Ribosomal protein L5 (RplE) (PDB:1VS6)	Translation, ribosomal structure and biogenesis	COG0094	Ribosome 50S subunit	MLDNATYTPRLKGEYADKIRAALKEEFGYKNEMQIPRLDKIVLNIGCGAEAVRDSKKAKSAQEDLTTIAGQKALTTVAKKSIAGFRVREDMPLGAKVTLRGERMYEFLDRLITIAMPRIRDFRGINGNSFDGRGNYAMGLKEHIVFPEIDFDKVDETWGMDIVIATTAKTDAEAKALLKAFNMPFTS
540	GC_00000505	ALL_SPLITS	Sulfito_W074	0.946148	0.972329	Ribosomal protein L5 (RplE) (PDB:1VS6)	Translation, ribosomal structure and biogenesis	COG0094	Ribosome 50S subunit	MLDTATYTPRLQAEYREKIRAALKEEFGYKNDMMIPKLDKIVLNIGCGAEAVRDSKKAKSAQEDLTAIAGQKALTTVAKKSIAGFRVREDMPLGAKVTLRGDRMYEFLDRLITIAMPRIRDFRGISGKSFDGRGNYAMGMKEHIVFPEIDFDKVDETWGMDIVIATTAKTDAEAKALLKAFNMPFNS
541	GC_00000516	ALL_SPLITS	Sulfito_3SOLIMAR09	0.918148	0.957328	NADH:ubiquinone oxidoreductase subunit 6 (chain J) (NuoJ) (PDB:4HE8)	Energy production and conversion	COG0839	NADH dehydrogenase	MSVFAFYLFAISVIAGGLFTVISRNPVHSVLWLILSFLSAAGLFVLLNAEFVAMLLIIVYVGAVAVLFLFVVMMLDVDFAELKAEMARYMPLALLIGLVILMQFVMAFGAWDANSAAEGLRTQVITDEVHNTAALGLILYDQYFLLFQLSGLILLVAMIGAIVLTLRHRADVKRQNVVDQMMRDPKLAMKLNDVKPGQGL
542	GC_00000516	ALL_SPLITS	Sulfito_AM1_D1	0.918148	0.957328	NADH:ubiquinone oxidoreductase subunit 6 (chain J) (NuoJ) (PDB:4HE8)	Energy production and conversion	COG0839	NADH dehydrogenase	MTVFSFYLFAICVIAGGLFTVVSRNPVHSVLWLILAFLSSAGLFVLLGAEFVAMLLIIVYVGAVAVLFLFVVMMLDVDFAQLKAEMAKYMPLALLIGLVILMQFVMAFGVWESNEAAEGLRTQVTNPDLYNTEALGLILYDQYFLLFQLAGLILLVAMIGAIVLTLRHRTDVKRQDVVAQMMRDPAKAMELRDVKPGQGL
543	GC_00000516	ALL_SPLITS	Sulfito_BL28	0.918148	0.957328	NADH:ubiquinone oxidoreductase subunit 6 (chain J) (NuoJ) (PDB:4HE8)	Energy production and conversion	COG0839	NADH dehydrogenase	MSVFAFYLFAISVIAGGLFTVISRNPVHSVLWLILSFLSAAGLFVLLNAEFVAMLLIIVYVGAVAVLFLFVVMMLDVDFAELKAEMARYMPLALLIGLVILMQFVMAFGAWDANSAAEGLRTQVITDEVHNTAALGLILYDQYFLLFQLSGLILLVAMIGAIVLTLRHRADVKRQNVVDQMMRDPKLAMKLNDVKPGQGL
544	GC_00000516	ALL_SPLITS	Sulfito_BSw21498	0.918148	0.957328	NADH:ubiquinone oxidoreductase subunit 6 (chain J) (NuoJ) (PDB:4HE8)	Energy production and conversion	COG0839	NADH dehydrogenase	MSVFAFYLFAISLIAGGLFTVISRNPVHSVLWLILSFLSAAGLFVLLNAEFVAMLLIIVYVGAVAVLFLFVVMMLDVDFAELKAEMARYMPLALLIGLVILMQFVMAFGAWDANSAAEGLRTQVITDEVHNTAALGLILYDQYFLLFQLSGLILLVAMIGAIVLTLRHRGDVKRQNVVDQMMRDPKLAMKLNDVKPGQGL
545	GC_00000516	ALL_SPLITS	Sulfito_CBD	0.918148	0.957328	NADH:ubiquinone oxidoreductase subunit 6 (chain J) (NuoJ) (PDB:4HE8)	Energy production and conversion	COG0839	NADH dehydrogenase	MSVFAFYLFAISVIAGGLFTVISRNPVHSVLWLILSFLSAAGLFVLLNAEFVAMLLIIVYVGAVAVLFLFVVMMLDVDFAELKAEMARYMPLALLIGLVILMQFVMAFGAWDANSAAEGLRTQVITDEVHNTAALGLILYDQYFLLFQLSGLILLVAMIGAIVLTLRHRADVKRQNVVDQMMRDPKLAMKLNDVKPGQGL
546	GC_00000516	ALL_SPLITS	Sulfito_CI11FA3	0.918148	0.957328	NADH:ubiquinone oxidoreductase subunit 6 (chain J) (NuoJ) (PDB:4HE8)	Energy production and conversion	COG0839	NADH dehydrogenase	MTVFSFYLFAISVITGGLFTVISRNPVHSVLWLILSFLSAAGLFVLLGAEFVAMLLVIVYVGAVAVLFLFVVMMLDVDFAELKAEMARYMPLALLIALVILMQFVMAFGAWEQSEAAESLRANAIDPTRFNTEALGLLLYDRYFLLFQLAGLILLVAMIGAIVLTLRHRKDVKRQDVVAQMMRDPAKAMELRDVKSGQGL
547	GC_00000516	ALL_SPLITS	Sulfito_D7	0.918148	0.957328	NADH:ubiquinone oxidoreductase subunit 6 (chain J) (NuoJ) (PDB:4HE8)	Energy production and conversion	COG0839	NADH dehydrogenase	MTVFSFYLFAISVITGGLFTVISRNPVHSVLWLILSFLSAAGLFVLLGAEFVAMLLVIVYVGAVAVLFLFVVMMLDVDFAELKAEMARYMPLALLIALVILMQFVMAFGAWEQSAAAESLRANAIDPARFNTEALGLLLYDRYFLLFQLAGLILLVAMIGAIVLTLRHRKDVKRQDVVAQMMRDPAKAMELRDVKSGQGL
548	GC_00000516	ALL_SPLITS	Sulfito_DSM10014	0.918148	0.957328	NADH:ubiquinone oxidoreductase subunit 6 (chain J) (NuoJ) (PDB:4HE8)	Energy production and conversion	COG0839	NADH dehydrogenase	MSVFAFYLFAISVIAGGLFTVISRNPVHSVLWLILSFLSAAGLFVLLNAEFVAMLLIIVYVGAVAVLFLFVVMMLDVDFAELKAEMARYMPLALLIGLVILMQFVMAFGAWDANSAAEGLRTQVITDEVHNTAALGLILYDQYFLLFQLSGLILLVAMIGAIVLTLRHRADVKRQNVVDQMMRDPKLAMKLNDVKPGQGL
549	GC_00000516	ALL_SPLITS	Sulfito_DSM109990	0.918148	0.957328	NADH:ubiquinone oxidoreductase subunit 6 (chain J) (NuoJ) (PDB:4HE8)	Energy production and conversion	COG0839	NADH dehydrogenase	MTVFSFYLFAISVITGGLFTVISRNPVHSVLWLILSFLSAAGLFVLLGAEFVAMLLVIVYVGAVAVLFLFVVMMLDVDFAELKAEMARYMPLALLIALVILMQFVMAFGAWEQSEAAESLRANAIDPTRFNTEALGLLLYDRYFLLFQLAGLILLVAMIGAIVLTLRHRKDVKRQDVVAQMMRDPAKAMELRDVKSGQGL
550	GC_00000516	ALL_SPLITS	Sulfito_DSM110093	0.918148	0.957328	NADH:ubiquinone oxidoreductase subunit 6 (chain J) (NuoJ) (PDB:4HE8)	Energy production and conversion	COG0839	NADH dehydrogenase	MTVFSFYLFAISVITGGLFTVISRNPVHSVLWLILSFLSAAGLFVLLGAEFVAMLLVIVYVGAVAVLFLFVVMMLDVDFAELKAEMARYMPLALLIALVILMQFVMAFGAWEQSEAAESLRANAIDPTRFNTEALGLLLYDRYFLLFQLAGLILLVAMIGAIVLTLRHRKDVKRQDVVAQMMRDPAKAMELRDVKSGQGL
551	GC_00000516	ALL_SPLITS	Sulfito_DSM110277	0.918148	0.957328	NADH:ubiquinone oxidoreductase subunit 6 (chain J) (NuoJ) (PDB:4HE8)	Energy production and conversion	COG0839	NADH dehydrogenase	MSVFAFYLFAISVIAGGLFTVISRNPVHSVLWLILSFLSAAGLFVLLNAEFVAMLLIIVYVGAVAVLFLFVVMMLDVDFAELKAEMARYMPLALLIGLVILMQFVMAFGAWDANSAAEGLRTQVITDEVHNTAALGLILYDQYFLLFQLSGLILLVAMIGAIVLTLRHRADVKRQNVVDQMMRDPKLAMKLNDVKPGQGL
552	GC_00000516	ALL_SPLITS	Sulfito_DSM14862	0.918148	0.957328	NADH:ubiquinone oxidoreductase subunit 6 (chain J) (NuoJ) (PDB:4HE8)	Energy production and conversion	COG0839	NADH dehydrogenase	MTVFSFYLFAISVITGGLFTVISRNPVHSVLWLILSFLSAAGLFVLLGAEFVAMLLVIVYVGAVAVLFLFVVMMLDVDFAELKAEMARYMPLALLIALVILMQFVMAFGAWEQSAAAEGLRLNTIDPDRFNTEALGLLLYDRYFLLFQLAGLILLVAMIGAIVLTLRHRKDVKRQDVVAQMMRDPAKAMELRDVKSGQGL
553	GC_00000516	ALL_SPLITS	Sulfito_EE_36	0.918148	0.957328	NADH:ubiquinone oxidoreductase subunit 6 (chain J) (NuoJ) (PDB:4HE8)	Energy production and conversion	COG0839	NADH dehydrogenase	MSVFAFYLFAISVIAGGLFTVISRNPVHSVLWLILSFLSAAGLFVLLNAEFVAMLLIIVYVGAVAVLFLFVVMMLDVDFAELKAEMARYMPLALLIGLVILMQFVMAFGAWDANSAAEGLRTQVITDEVHNTAALGLILYDQYFLLFQLSGLILLVAMIGAIVLTLRHRADVKRQNVVDQMMRDPKLAMKLNDVKPGQGL
554	GC_00000516	ALL_SPLITS	Sulfito_JK7_1	0.918148	0.957328	NADH:ubiquinone oxidoreductase subunit 6 (chain J) (NuoJ) (PDB:4HE8)	Energy production and conversion	COG0839	NADH dehydrogenase	MSVFAFYLFAVCVIAGGLFTVVSRNPVHSVLWLILSFLSSAGLFVLLGAEFVAMLLIIVYVGAVAVLFLFVVMMLDVDFAELKAEMAKYLPLALLIAIVILMQFVIAFGAWETNAAAEGLRTQVTDTGVENTAALGLILYDEYFLLFQLSGLILLVAMIGAIVLTLRHRGDVKRQDVVAQMMRDPAKAMELKDVKPGQGL
555	GC_00000516	ALL_SPLITS	Sulfito_LC270FC4	0.918148	0.957328	NADH:ubiquinone oxidoreductase subunit 6 (chain J) (NuoJ) (PDB:4HE8)	Energy production and conversion	COG0839	NADH dehydrogenase	MTVFSFYLFAISVITGGLFTVISRNPVHSVLWLILSFLSAAGLFVLLGAEFVAMLLVIVYVGAVAVLFLFVVMMLDVDFAELKAEMARYMPLALLIALVILMQFVMAFGAWEQSAAAESLRANAIDPARFNTEALGLLLYDRYFLLFQLAGLILLVAMIGAIVLTLRHRKDVKRQDVVAQMMRDPAKAMELRDVKSGQGL
556	GC_00000516	ALL_SPLITS	Sulfito_M342	0.918148	0.957328	NADH:ubiquinone oxidoreductase subunit 6 (chain J) (NuoJ) (PDB:4HE8)	Energy production and conversion	COG0839	NADH dehydrogenase	MSVFSFYLFATCVIAGGLFTVISRNPVHSVLWLILSFLSAAGLFVLLGAEFVAMLLIIVYVGAVAVLFLFVVMMLDVDFAELKAEMARYMPLALLIGLVILMQFVMAFGAWESNVAAEGLRTQVTDPTVHNTAALGLILYDDYFLLFQLAGLILLVAMIGAIVLTLRHRVDVKRQDVVAQMMRDPAKAMELKDVKPGQGL
557	GC_00000516	ALL_SPLITS	Sulfito_M368	0.918148	0.957328	NADH:ubiquinone oxidoreductase subunit 6 (chain J) (NuoJ) (PDB:4HE8)	Energy production and conversion	COG0839	NADH dehydrogenase	MSVFSFYLFATCVIAGGLFTVISRNPVHSVLWLILSFLSAAGLFVLLGAEFVAMLLIIVYVGAVAVLFLFVVMMLDVDFAELKAEMARYMPLALLIGLVILMQFVMAFGAWESNAAAEGLRTQVTDTSVHNTAALGLILYDDYFLLFQLAGLILLVAMIGAIVLTLRHRVDVKRQDVVAQMMRDPAKAMELKDVKPGQGL
558	GC_00000516	ALL_SPLITS	Sulfito_NAS	0.918148	0.957328	NADH:ubiquinone oxidoreductase subunit 6 (chain J) (NuoJ) (PDB:4HE8)	Energy production and conversion	COG0839	NADH dehydrogenase	MSVFAFYLFAISVIAGGLFTVISRNPVHSVLWLILSFLSAAGLFVLLNAEFVAMLLIIVYVGAVAVLFLFVVMMLDVDFAELKAEMARYMPLALLIGLVILMQFVMAFGAWDANSAAEGLRTQVITDEVHNTAALGLILYDQYFLLFQLSGLILLVAMIGAIVLTLRHRADVKRQNVVDQMMRDPKLAMKLNDVKPGQGL
559	GC_00000516	ALL_SPLITS	Sulfito_OXR159	0.918148	0.957328	NADH:ubiquinone oxidoreductase subunit 6 (chain J) (NuoJ) (PDB:4HE8)	Energy production and conversion	COG0839	NADH dehydrogenase	MTVFSFYLFAISVITGGLFTVISRNPVHSVLWLILSFLSAAGLFVLLGAEFVAMLLVIVYVGAVAVLFLFVVMMLDVDFAELKAEMARYMPLALLIALVILMQFVMAFGAWEQSAAAESLRANAIDPARFNTEALGLLLYDRYFLLFQLAGLILLVAMIGAIVLTLRHRKDVKRQDVVAQMMRDPAKAMELRDVKSGQGL
560	GC_00000516	ALL_SPLITS	Sulfito_OXR199	0.918148	0.957328	NADH:ubiquinone oxidoreductase subunit 6 (chain J) (NuoJ) (PDB:4HE8)	Energy production and conversion	COG0839	NADH dehydrogenase	MSVFAFYLFAISVIAGGLFTVISRNPVHSVLWLILSFLSAAGLFVLLNAEFVAMLLIIVYVGAVAVLFLFVVMMLDVDFAELKAEMARYMPLALLIGLVILMQFVMAFGAWDANSAAEGLRTQVITDEVHNTAALGLILYDQYFLLFQLSGLILLVAMIGAIVLTLRHRADVKRQNVVDQMMRDPKLAMKLNDVKPGQGL
561	GC_00000516	ALL_SPLITS	Sulfito_OXR9	0.918148	0.957328	NADH:ubiquinone oxidoreductase subunit 6 (chain J) (NuoJ) (PDB:4HE8)	Energy production and conversion	COG0839	NADH dehydrogenase	MTVFSFYLFAISVITGGLFTVISRNPVHSVLWLILSFLSAAGLFVLLGAEFVAMLLVIVYVGAVAVLFLFVVMMLDVDFAELKAEMARYMPLALLIGLVILMQFVMAFGAWEQSAAAESLRANAIDPARFNTEALGLLLYDRYFLLFQLAGLILLVAMIGAIVLTLRHRKDVKRQDVVAQMMRDPAKAMELRDVKSGQGL
562	GC_00000516	ALL_SPLITS	Sulfito_S1704	0.918148	0.957328	NADH:ubiquinone oxidoreductase subunit 6 (chain J) (NuoJ) (PDB:4HE8)	Energy production and conversion	COG0839	NADH dehydrogenase	MSVFAFYLFAISVIAGGLFTVISRNPVHSVLWLILSFLSAAGLFVLLNAEFVAMLLIIVYVGAVAVLFLFVVMMLDVDFAELKAEMARYMPLALLIGLVILMQFVMAFGAWDANSAAEGLRTQVITDEVHNTAALGLILYDQYFLLFQLSGLILLVAMIGAIVLTLRHRADVKRQNVVDQMMRDPKLAMKLNDVKPGQGL
563	GC_00000516	ALL_SPLITS	Sulfito_S190	0.918148	0.957328	NADH:ubiquinone oxidoreductase subunit 6 (chain J) (NuoJ) (PDB:4HE8)	Energy production and conversion	COG0839	NADH dehydrogenase	MSVFAFYLFAICVIAGGLFTVVSRNPVHSVLWLILSFLSAAGLFVLLGAEFVAMLLIIVYVGAVAVLFLFVVMMLDVDFAELKAEMAKYMPLALLIALVILMQFVMAFGVWEFNEAAEGLRAQVTDADVSNTAALGLILYDDYFLLFQLSGLILLVAMIGAIVLTLRHRGDVKRQDVVAQMMRDPAKAMELKDVKPGQGL
564	GC_00000516	ALL_SPLITS	Sulfito_S223	0.918148	0.957328	NADH:ubiquinone oxidoreductase subunit 6 (chain J) (NuoJ) (PDB:4HE8)	Energy production and conversion	COG0839	NADH dehydrogenase	MSVFAFYLFAVSVIAGGLFTVISRNPVHSVLWLILSFLSAAGLFVLLGAEFVAMLLIIVYVGAVAVLFLFVVMMLDVDFAELKAEMAKYMPLALLIGLVILMQFVMAFGAWDANAAAEGLRLHVTDGNVMNTDALGMILYDDYFLLFQLSGLILLVAMIGAIVLTLRHRGDVKRQDVVAQMMRDPAKAMELRDVKPGQGL
565	GC_00000516	ALL_SPLITS	Sulfito_SC1_11	0.918148	0.957328	NADH:ubiquinone oxidoreductase subunit 6 (chain J) (NuoJ) (PDB:4HE8)	Energy production and conversion	COG0839	NADH dehydrogenase	MSVFSFYLFATCVIAGGLFTVISRNPVHSVLWLILSFLSAAGLFVLLGAEFVAMLLIIVYVGAVAVLFLFVVMMLDVDFAELKAEMARYMPLALLIGLVILMQFVMAFGAWESNAAAEGLRTQVTDTSVHNTAALGLILYDDYFLLFQLAGLILLVAMIGAIVLTLRHRVDVKRQDVVAQMMRDPAKAMELKDVKPGQGL
566	GC_00000516	ALL_SPLITS	Sulfito_SC7_37	0.918148	0.957328	NADH:ubiquinone oxidoreductase subunit 6 (chain J) (NuoJ) (PDB:4HE8)	Energy production and conversion	COG0839	NADH dehydrogenase	MSVFSFYLFATCVIAGGLFTVISRNPVHSVLWLILSFLSAAGLFVLLGAEFVAMLLIIVYVGAVAVLFLFVVMMLDVDFAELKAEMARYMPLALLIGLVILMQFVMAFGAWESNAAAEGLRTQVTDPAVHNTAALGLILYDDYFLLFQLAGLILLVAMIGAIVLTLRHRVDVKRQDVVAQMMRDPAKAMELKDVKPGQGL
567	GC_00000516	ALL_SPLITS	Sulfito_SCSIOW1865	0.918148	0.957328	NADH:ubiquinone oxidoreductase subunit 6 (chain J) (NuoJ) (PDB:4HE8)	Energy production and conversion	COG0839	NADH dehydrogenase	MTVFSFYLFAISVITGGLFTVISRNPVHSVLWLILSFLSAAGLFVLLGAEFVAMLLVIVYVGAVAVLFLFVVMMLDVDFAELKAEMARYMPLALLIGLVILMQFVMAFGAWEQSAAAESLRANAIDPARFNTEALGLLLYDRYFLLFQLAGLILLVAMIGAIVLTLRHRKDVKRQDVVAQMMRDPAKAMELRDVKSGQGL
568	GC_00000516	ALL_SPLITS	Sulfito_SCSIOW1866	0.918148	0.957328	NADH:ubiquinone oxidoreductase subunit 6 (chain J) (NuoJ) (PDB:4HE8)	Energy production and conversion	COG0839	NADH dehydrogenase	MTVFSFYLFAISVITGGLFTVISRNPVHSVLWLILSFLSAAGLFVLLGAEFVAMLLVIVYVGAVAVLFLFVVMMLDVDFAELKAEMARYMPLALLIGLVILMQFVMAFGAWEQSAAAESLRANAIDPARFNTEALGLLLYDRYFLLFQLAGLILLVAMIGAIVLTLRHRKDVKRQDVVAQMMRDPAKAMELRDVKSGQGL
569	GC_00000516	ALL_SPLITS	Sulfito_SK011	0.918148	0.957328	NADH:ubiquinone oxidoreductase subunit 6 (chain J) (NuoJ) (PDB:4HE8)	Energy production and conversion	COG0839	NADH dehydrogenase	MTVFSFYLFAISVIAGGLFTVISRNPVHSVLWLILSFLSAAGLFVLLGAEFVAMLLIIVYVGAVAVLFLFVVMMLDVDFAELKAEMARYMPLALLIGLVILMQFVMAFGAWETNAAAEGLRAQAIDPNTFNTKALGLILYDQYFLLFQLAGLILLVAMIGAIVLTLRHRVDVKRQDVVAQMMRDPATAMELKDVKPGQGL
570	GC_00000516	ALL_SPLITS	Sulfito_SK012	0.918148	0.957328	NADH:ubiquinone oxidoreductase subunit 6 (chain J) (NuoJ) (PDB:4HE8)	Energy production and conversion	COG0839	NADH dehydrogenase	MSIFAFYLFAICVITGGLFTVISRNPVHSVLWLILSFLSAAGLFVLLGAEFVAMLLVIVYVGAVAVLFLFVVMMLDVDFAELKAEMARYMPLALLIALVILMQFVMAFGAWEFNAAAEGLRAQVTDMDVTNTAALGLIIYDDYFLLFQLSGLILLVAMIGAIVLTLRHRTDVKRQDVVAQMMRDPAKAMELKDVKPGQGL
571	GC_00000516	ALL_SPLITS	Sulfito_SK025	0.918148	0.957328	NADH:ubiquinone oxidoreductase subunit 6 (chain J) (NuoJ) (PDB:4HE8)	Energy production and conversion	COG0839	NADH dehydrogenase	MSVFAFYLFAISVIAGGLFTVISRNPVHSVLWLILSFLSAAGLFVLLNAEFVAMLLIIVYVGAVAVLFLFVVMMLDVDFAELKAEMARYMPLALLIGLVILMQFVMAFGAWDANSAAEGLRTQVITDEVHNTAALGLILYDQYFLLFQLSGLILLVAMIGAIVLTLRHRADVKRQNVVDQMMRDPKLAMKLNDVKPGQGL
572	GC_00000516	ALL_SPLITS	Sulfito_THAF37	0.918148	0.957328	NADH:ubiquinone oxidoreductase subunit 6 (chain J) (NuoJ) (PDB:4HE8)	Energy production and conversion	COG0839	NADH dehydrogenase	MTVFSFYLFAICVIAGGLFTVVSRNPVHSVLWLILAFLSSAGLFVLLGAEFVAMLLIIVYVGAVAVLFLFVVMMLDVDFAQLKAEMAKYMPLALLIGLVILMQFVMAFGVWETNAAAEGLRAQVTDPNTFNTEALGLILYDQYFLLFQLAGLILLVAMIGAIVLTLRHRTDVKRQDVVAQMMRDPAKAMELRDVKSGQGL
573	GC_00000516	ALL_SPLITS	Sulfito_W002	0.918148	0.957328	NADH:ubiquinone oxidoreductase subunit 6 (chain J) (NuoJ) (PDB:4HE8)	Energy production and conversion	COG0839	NADH dehydrogenase	MTVFSFYLFAISVITGGLFTVISRNPVHSVLWLILSFLSAAGLFVLLGAEFVAMLLVIVYVGAVAVLFLFVVMMLDVDFAELKAEMARYMPLALLIGLVILMQFVMAFGAWEQSAAAESLRANAIDPARFNTEALGLLLYDRYFLLFQLAGLILLVAMIGAIVLTLRHRKDVKRQDVVAQMMRDPAKAMELRDVKSGQGL
574	GC_00000516	ALL_SPLITS	Sulfito_W027	0.918148	0.957328	NADH:ubiquinone oxidoreductase subunit 6 (chain J) (NuoJ) (PDB:4HE8)	Energy production and conversion	COG0839	NADH dehydrogenase	MTVFSFYLFAISVITGGLFTVISRNPVHSVLWLILSFLSAAGLFVLLGAEFVAMLLVIVYVGAVAVLFLFVVMMLDVDFAELKAEMARYMPLALLIALVILMQFVMAFGAWEQSEAAESLRANAIDPTRFNTEALGLLLYDRYFLLFQLAGLILLVAMIGAIVLTLRHRKDVKRQDVVAQMMRNPAKAMELRDVKSGQGL
575	GC_00000516	ALL_SPLITS	Sulfito_W028	0.918148	0.957328	NADH:ubiquinone oxidoreductase subunit 6 (chain J) (NuoJ) (PDB:4HE8)	Energy production and conversion	COG0839	NADH dehydrogenase	MSVFAFYLFAISVIAGGLFTVISRNPVHSVLWLILSFLSAAGLFVLLNAEFVAMLLIIVYVGAVAVLFLFVVMMLDVDFAELKAEMARYMPLALLIGLVILMQFVMAFGAWDANSAAEGLRTQVITDEVHNTAALGLILYDQYFLLFQLSGLILLVAMIGAIVLTLRHRADVKRQNVVDQMMRDPKLAMKLNDVKPGQGL
576	GC_00000516	ALL_SPLITS	Sulfito_W074	0.918148	0.957328	NADH:ubiquinone oxidoreductase subunit 6 (chain J) (NuoJ) (PDB:4HE8)	Energy production and conversion	COG0839	NADH dehydrogenase	MTVFSFYLFAISVITGGLFTVISRNPVHSVLWLILSFLSAAGLFVLLGAEFVAMLLVIVYVGAVAVLFLFVVMMLDVDFAELKAEMARYMPLALLIALVILMQFVMAFGAWEQSAAAESLRANAIDPARFNTEALGLLLYDRYFLLFQLAGLILLVAMIGAIVLTLRHRKDVKRQDVVAQMMRDPAKAMELRDVKSGQGL
577	GC_00000530	ALL_SPLITS	Sulfito_3SOLIMAR09	0.915639	0.955962	Biopolymer transport protein ExbB/TolQ (TolQ) (PDB:5SV0)	Intracellular trafficking, secretion, and vesicular transport			MEAETLAAASEIDFSLLGLFLRATITVKLVMIMLIVASFWSWSIIIQKMIQYRHAKAEAERFDQAFWSGEPLDGLYDTIGPDPDGAAEKIFAAGMTEWRRSHREDGGLIPGATARIDRSMDVAIAKEAERLQKGLPVLATTGSTAPFIGLFGTVFGIMNSFIEIAAQQNTSLVVVAPGIAEALLATGIGLLAAIPAVIFYNKLSADSDRILGGYEAFADEFATILSRQLDS
578	GC_00000530	ALL_SPLITS	Sulfito_AM1_D1	0.915639	0.955962	Biopolymer transport protein ExbB/TolQ (TolQ) (PDB:5SV0)	Intracellular trafficking, secretion, and vesicular transport			MEAETLALAQEIDFSVWALFARATLTVKLVMIILIIASFWSWSIIVQKLLQYRRARSEQVAFDRAFWSGEPLDGLYDQIGPDPSGPSEKIFAAGMTEWQRSHRDDGGLIPGATARIDRSMDVAIAKEAERLQSGLTVLATVGSSAPFIGLFGTVIGIMNAFVEIAAQQNTNLAVVAPGIAEALLATGLGLLAAIPAVIFYNKLNADSEHIIGAHEAFSDEFATILSRQLDS
579	GC_00000530	ALL_SPLITS	Sulfito_BL28	0.915639	0.955962	Biopolymer transport protein ExbB/TolQ (TolQ) (PDB:5SV0)	Intracellular trafficking, secretion, and vesicular transport			MEAETLAAASEIDFSLLGLFLRATITVKLVMIMLIVASFWSWSIIIQKMIQYRHAKAEAERFDQAFWSGEPLDGLYDTIGPDPDGAAEKIFAAGMTEWRRSHREDGGLIPGATARIDRSMDVAIAKEAERLQKGLPVLATTGSTAPFIGLFGTVFGIMNSFIEIAAQQNTSLVVVAPGIAEALLATGIGLLAAIPAVIFYNKLSADSDRILGGYEAFADEFATILSRQLDS
580	GC_00000530	ALL_SPLITS	Sulfito_BSw21498	0.915639	0.955962	Biopolymer transport protein ExbB/TolQ (TolQ) (PDB:5SV0)	Intracellular trafficking, secretion, and vesicular transport			MEAETLAAASEIDFSLLGLFLRATITVKLVMIMLIAASFWSWSIIVQKMIQYRHAKAEAERFDQAFWSGEPLDGLYDTIGSNPDGAAEKIFAAGMTEWRRSHREDGGLIPGATARIDRSMDVAIAKEAERLQKGLPVLATTGSTAPFIGLFGTVFGIMNSFIEIAAQQNTSLVVVAPGIAEALLATGIGLLAAIPAVIFYNKLSADSDRILGGYEAFADEFATILSRQLDS
581	GC_00000530	ALL_SPLITS	Sulfito_CBD	0.915639	0.955962	Biopolymer transport protein ExbB/TolQ (TolQ) (PDB:5SV0)	Intracellular trafficking, secretion, and vesicular transport			MEAETLAAASEIDFSLLGLFLRATITVKLVMIMLIVASFWSWSIIIQKMIQYRHAKAEAERFDQAFWSGEPLDGLYDTIGPDPDGAAEKIFAAGMTEWRRSHREDGGLIPGATARIDRSMDVAIAKEAERLQKGLPVLATTGSTAPFIGLFGTVFGIMNSFIEIAAQQNTSLVVVAPGIAEALLATGIGLLAAIPAVIFYNKLSADSDRILGGYEAFADEFATILSRQLDS
582	GC_00000530	ALL_SPLITS	Sulfito_CI11FA3	0.915639	0.955962	Biopolymer transport protein ExbB/TolQ (TolQ) (PDB:5SV0)	Intracellular trafficking, secretion, and vesicular transport			MEAETLALAQGIDFSLWGLFAKATVTVKLVMIMLIGASFWSWSIIVQKTIQYRKARAEAAQFDQAFWSGEPLDGLFDTIGADPDGPSEKIFAAGMSEWRRSHREDGALIPGATARIDRSMDVAISKEAERLQKGLPVLATVGSTAPFVGLFGTVFGIMNSFIEIAAQQNTNLAVVAPGIAEALLATGIGLLAAIPAVVFYNKLSADSDRILGNYEAFSDEFATILSRQLDS
583	GC_00000530	ALL_SPLITS	Sulfito_D7	0.915639	0.955962	Biopolymer transport protein ExbB/TolQ (TolQ) (PDB:5SV0)	Intracellular trafficking, secretion, and vesicular transport			MEAETLALAQGMDFSLWGLFAKATVTVKLVMIMLIGASFWSWSIIVQKTIQYRKARAEAAQFDQAFWSGEPLDGLFDTIGADPDGPSEKIFAAGMSEWRRSHREDGALIPGATARIDRSMDVAIAKEAERLQKGLPVLATVGSTAPFVGLFGTVFGIMNSFIEIAAQQNTNLAVVAPGIAEALLATGIGLLAAIPAVVFYNKLSADSDRILGNYEAFSDEFATILSRQLDS
584	GC_00000530	ALL_SPLITS	Sulfito_DSM10014	0.915639	0.955962	Biopolymer transport protein ExbB/TolQ (TolQ) (PDB:5SV0)	Intracellular trafficking, secretion, and vesicular transport			MEAETLAAASEIDFSLLGLFLRATITVKLVMIMLIVASFWSWSIIIQKMIQYRHAKAEAERFDQAFWSGEPLDGLYDTIGPDPDGAAEKIFAAGMTEWRRSHREDGGLIPGATARIDRSMDVAIAKEAERLQKGLPVLATTGSTAPFIGLFGTVFGIMNSFIEIAAQQNTSLVVVAPGIAEALLATGIGLLAAIPAVIFYNKLSADSDRILGGYEAFADEFATILSRQLDS
585	GC_00000530	ALL_SPLITS	Sulfito_DSM109990	0.915639	0.955962	Biopolymer transport protein ExbB/TolQ (TolQ) (PDB:5SV0)	Intracellular trafficking, secretion, and vesicular transport			MEAETLALAQGIDFSLWGLFAKATVTVKLVMIMLIGASFWSWSIIVQKTIQYRKARAEAAQFDQAFWSGEPLDGLFDTIGADPDGPSEKIFAAGMSEWRRSHREDGALIPGATARIDRSMDVAISKEAERLQKGLPVLATVGSTAPFVGLFGTVFGIMNSFIEIAAQQNTNLAVVAPGIAEALLATGIGLLAAIPAVVFYNKLSADSDRILGNYEAFSDEFATILSRQLDS
586	GC_00000530	ALL_SPLITS	Sulfito_DSM110093	0.915639	0.955962	Biopolymer transport protein ExbB/TolQ (TolQ) (PDB:5SV0)	Intracellular trafficking, secretion, and vesicular transport			MEAETLALAQGIDFSLWGLFAKATVTVKLVMIMLIGASFWSWSIIVQKTIQYRKARAEAAQFDQAFWSGEPLDGLFDNIGADPDGPSEKIFASGMSEWRRSHREDGALIPGATARIDRSMDVAISKEAERLQKGLPVLATVGSTAPFVGLFGTVFGIMNSFIEIAAQQNTNLAVVAPGIAEALLATGIGLLAAIPAVVFYNKLSADSDRILGNYEAFSDEFATILSRQLDS
587	GC_00000530	ALL_SPLITS	Sulfito_DSM110277	0.915639	0.955962	Biopolymer transport protein ExbB/TolQ (TolQ) (PDB:5SV0)	Intracellular trafficking, secretion, and vesicular transport			MEAETLAAASEIDFSLLGLFLRATITVKLVMIMLIVASFWSWSIIIQKMIQYRHAKAEAERFDQAFWSGEPLDGLYDTIGPDPDGAAEKIFAAGMTEWRRSHREDGGLIPGATARIDRSMDVAIAKEAERLQKGLPVLATTGSTAPFIGLFGTVFGIMNSFIEIAAQQNTSLVVVAPGIAEALLATGIGLLAAIPAVIFYNKLSADSDRILGGYEAFADEFATILSRQLDS
588	GC_00000530	ALL_SPLITS	Sulfito_DSM14862	0.915639	0.955962	Biopolymer transport protein ExbB/TolQ (TolQ) (PDB:5SV0)	Intracellular trafficking, secretion, and vesicular transport			MEAETLALAQGIDFSLWGLFAKATVTVKLVMIMLIGASFWSWSIIVQKTIQYRKARAEAAQFDQAFWSGEPLDGLFDNIGADPDGSSEKIFAAGMSEWRRSHREDGALIPGATARIDRSMDVAISKEAERLQKGLPVLATVGSTAPFVGLFGTVFGIMNSFIEIAAQQNTNLAVVAPGIAEALLATGIGLLAAIPAVVFYNKLSADSDRILGNYEAFSDEFATILSRQLDS
589	GC_00000530	ALL_SPLITS	Sulfito_EE_36	0.915639	0.955962	Biopolymer transport protein ExbB/TolQ (TolQ) (PDB:5SV0)	Intracellular trafficking, secretion, and vesicular transport			MEAETLAAASEIDFSLLGLFLRATITVKLVMIMLIVASFWSWSIIIQKMIQYRHAKAEAERFDQAFWSGEPLDGLYDTIGPDPDGAAEKIFAAGMTEWRRSHREDGGLIPGATARIDRSMDVAIAKEAERLQKGLPVLATTGSTAPFIGLFGTVFGIMNSFIEIAAQQNTSLVVVAPGIAEALLATGIGLLAAIPAVIFYNKLSADSDRILGGYEAFADEFATILSRQLDS
590	GC_00000530	ALL_SPLITS	Sulfito_JK7_1	0.915639	0.955962	Biopolymer transport protein ExbB/TolQ (TolQ) (PDB:5SV0)	Intracellular trafficking, secretion, and vesicular transport			MQTALIAAEVGGNLTVWGMFAQATILVKLVMIGLIVASFWSWSIIVQKIIQYRAARREAAAFDQAFWSGEPLDTLYDEIGPEPQGAAQKIFAAGMTEWRRSHREDGGLIPGATARIDRSMDVAIAKEAERLQKGLSVLATTGSTAPFVGLFGTVFGIMNAFVEIAEQQNTNLAVVAPGIAEALLATGLGLMAAIPAVVFYNKLNADSDRILGGYEAFADEFATILSRQLDS
591	GC_00000530	ALL_SPLITS	Sulfito_LC270FC4	0.915639	0.955962	Biopolymer transport protein ExbB/TolQ (TolQ) (PDB:5SV0)	Intracellular trafficking, secretion, and vesicular transport			MEAETLALAQGMDFSLWGLFAKATVTVKLVMIMLIGASFWSWSIIVQKTIQYRKARAEAAQFDQAFWSGEPLDGLFDTIGADPDGPSEKIFAAGMSEWRRSHREDGALIPGATARIDRSMDVAIAKEAERLQKGLPVLATVGSTAPFVGLFGTVFGIMNSFIEIAAQQNTNLAVVAPGIAEALLATGIGLLAAIPAVVFYNKLSADSDRILGNYEAFSDEFATILSRQLDS
592	GC_00000530	ALL_SPLITS	Sulfito_M342	0.915639	0.955962	Biopolymer transport protein ExbB/TolQ (TolQ) (PDB:5SV0)	Intracellular trafficking, secretion, and vesicular transport			MEAETLALAQEIDFSMWGLFARATLTVKLVMIMLIIASFWSWSIIVQKLIQYRSARSEAARFDRAFWSGEPLDGLFDTIGADPDGPSEKIFAAGMSEWRRSHRDDGGLIPGATARIDRSMDVAIAKEAERLQKGLTVLATVGSSAPFIGLFGTVIGIMNAFIEIAEQQNTNLAVVAPGIAEALLATGLGLLAAIPAVIFYNKLSADSDRVLGTHEAFADEFATILSRQLDS
593	GC_00000530	ALL_SPLITS	Sulfito_M368	0.915639	0.955962	Biopolymer transport protein ExbB/TolQ (TolQ) (PDB:5SV0)	Intracellular trafficking, secretion, and vesicular transport			MEAETLALAQEIDFSMWGLFARATLTVKLVMIMLIIASFWSWSIIIQKLIQYRSARSEAARFDRAFWSGEPLDGLFDTIGADPDGPSEKIFAAGMSEWRRSHRDDGGLIPGATARIDRSMDVAIAKEAERLQKGLTVLATVGSSAPFIGLFGTVIGIMNAFIEIAEQQNTNLAVVAPGIAEALLATGLGLLAAIPAVIFYNKLSADSDRVLGTHEAFADEFATILSRQLDS
594	GC_00000530	ALL_SPLITS	Sulfito_NAS	0.915639	0.955962	Biopolymer transport protein ExbB/TolQ (TolQ) (PDB:5SV0)	Intracellular trafficking, secretion, and vesicular transport			MEAETLAAASEIDFSLLGLFLRATITVKLVMIMLIVASFWSWSIIIQKMIQYRHAKAEAERFDQAFWSGEPLDGLYDTIGPDPDGAAEKIFAAGMTEWRRSHREDGGLIPGATARIDRSMDVAIAKEAERLQKGLPVLATTGSTAPFIGLFGTVFGIMNSFIEIAAQQNTSLVVVAPGIAEALLATGIGLLAAIPAVIFYNKLSADSDRILGGYEAFADEFATILSRQLDS
595	GC_00000530	ALL_SPLITS	Sulfito_OXR159	0.915639	0.955962	Biopolymer transport protein ExbB/TolQ (TolQ) (PDB:5SV0)	Intracellular trafficking, secretion, and vesicular transport			MEAETLALAQGIDFSLWGLFAKATVTVKLVMIMLIGASFWSWSIIVQKTIQYRKARAEAAQFDQAFWSGEPLDGLFDTIGADPDGPSEKIFAAGMSEWRRSHREDGALIPGATARIDRSMDVAISKEAERLQKGLPVLATVGSTAPFVGLFGTVFGIMNSFIEIAAQQNTNLAVVAPGIAEALLATGIGLLAAIPAVVFYNKLSADSDRILGNYEAFSDEFATILSRQLDS
596	GC_00000530	ALL_SPLITS	Sulfito_OXR199	0.915639	0.955962	Biopolymer transport protein ExbB/TolQ (TolQ) (PDB:5SV0)	Intracellular trafficking, secretion, and vesicular transport			MEAETLAAASEIDFSLLGLFLRATITVKLVMIMLIVASFWSWSIIIQKMIQYRHAKAEAERFDQAFWSGEPLDGLYDTIGPDPDGAAEKIFAAGMTEWRRSHREDGGLIPGATARIDRSMDVAIAKEAERLQKGLPVLATTGSTAPFIGLFGTVFGIMNSFIEIAAQQNTSLVVVAPGIAEALLATGIGLLAAIPAVIFYNKLSADSDRILGGYEAFADEFATILSRQLDS
597	GC_00000530	ALL_SPLITS	Sulfito_OXR9	0.915639	0.955962	Biopolymer transport protein ExbB/TolQ (TolQ) (PDB:5SV0)	Intracellular trafficking, secretion, and vesicular transport			MEAETLALAQGIDFSLWGLFAKATVTVKLVMIMLIGASFWSWSIIIQKTIQYRKARAEAAQFDRAFWSGEPLDGLFDTIGADPDGPSEKIFAAGMSEWRRSHREDGALIPGATARIDRSMDVAIAKEAERLQKGLPVLATVGSTAPFVGLFGTVFGIMNSFIEIAAQQNTNLAVVAPGIAEALLATGIGLLAAIPAVVFYNKLSADSDRILGTYEAFSDEFATILSRQLDS
598	GC_00000530	ALL_SPLITS	Sulfito_S1704	0.915639	0.955962	Biopolymer transport protein ExbB/TolQ (TolQ) (PDB:5SV0)	Intracellular trafficking, secretion, and vesicular transport			MEAETLAAASEIDFSLLGLFLRATITVKLVMIMLIVASFWSWSIIIQKMIQYRHAKAEAERFDQAFWSGEPLDGLYDTIGPDPDGAAEKIFAAGMTEWRRSHREDGGLIPGATARIDRSMDVAIAKEAERLQKGLPVLATTGSTAPFIGLFGTVFGIMNSFIEIAAQQNTSLVVVAPGIAEALLATGIGLLAAIPAVIFYNKLSADSDRILGGYEAFADEFATILSRQLDS
599	GC_00000530	ALL_SPLITS	Sulfito_S190	0.915639	0.955962	Biopolymer transport protein ExbB/TolQ (TolQ) (PDB:5SV0)	Intracellular trafficking, secretion, and vesicular transport			MQAALSAALLGGNLSVWGMFAQATLTVKLVMIILVIASFWCWSIIVQRIIQYRAARREAAEFDRAFWSGEPLDGLFDQIGPDPSGPSQRIFAAGMMEWRRSHREDGGLIPGATARIDRSMDVAIAKEAERLQKGLPVLATTGSTAPFIGLFGTVIGIMNSFVEIAAQQNTNLAVVAPGIAEALLATGIGLLAAIPAVVFYNKLNADSERILGGYEAFADEFATILSRQLDS
600	GC_00000530	ALL_SPLITS	Sulfito_S223	0.915639	0.955962	Biopolymer transport protein ExbB/TolQ (TolQ) (PDB:5SV0)	Intracellular trafficking, secretion, and vesicular transport			MQTALIAAEIGGSITVWGMFAQATFTVKLVMLALVAASFWTWSIIVQKTIQYRAAKREAAEFDHAFWSGEPLDGLFDQIGPEPAGAAQKIFAAGMIEWRRSHREDGGLIPGATARIDRSMDVAIAKEAERLQKGLPVLATTGSTAPFVGLFGTVFGIMNAFIEIAEQQNTNLAVVAPGIAEALLATGLGLMAAIPAVVFYNKLNSDSDAILGGYEAFADEFATILSRQLDS
601	GC_00000530	ALL_SPLITS	Sulfito_SC1_11	0.915639	0.955962	Biopolymer transport protein ExbB/TolQ (TolQ) (PDB:5SV0)	Intracellular trafficking, secretion, and vesicular transport			MEAETLALAQEIDFSMWGLFARATLTVKLVMIMLIIASFWSWSIIIQKLIQYRSARSEAARFDRAFWSGEPLDGLFDTIGADPDGPSEKIFAAGMSEWRRSHRDDGGLIPGATARIDRSMDVAIAKEAERLQKGLTVLATVGSSAPFIGLFGTVIGIMNAFIEIAEQQNTNLAVVAPGIAEALLATGLGLLAAIPAVIFYNKLSADSDRVLGTHEAFADEFATILSRQLDS
602	GC_00000530	ALL_SPLITS	Sulfito_SC7_37	0.915639	0.955962	Biopolymer transport protein ExbB/TolQ (TolQ) (PDB:5SV0)	Intracellular trafficking, secretion, and vesicular transport			MEAETLALAQEIDFSMWGLFARATLTVKLVMIMLIIASFWSWSIIVQKLIQYRSARSEAARFDRAFWSGEPLDGLFDTIGADPDGPSEKIFAAGMSEWRRSHRDDGGLIPGATARIDRSMDVAIAKEAERLQKGLTVLATVGSSAPFIGLFGTVIGIMNAFIEIAEQQNTNLAVVAPGIAEALLATGLGLLAAIPAVIFYNKLSADSDRVLGTHEAFADEFATILSRQLDS
603	GC_00000530	ALL_SPLITS	Sulfito_SCSIOW1865	0.915639	0.955962	Biopolymer transport protein ExbB/TolQ (TolQ) (PDB:5SV0)	Intracellular trafficking, secretion, and vesicular transport			MEAETLALAQGIDFSLWGLFAKATVTVKLVMIMLIGASFWSWSIIIQKTIQYRKARAEAAQFDRAFWSGEPLDGLFDTIGADPDGPSEKIFAAGMSEWRRSHREDGALIPGATARIDRSMDVAIAKEAERLQKGLPVLATVGSTAPFVGLFGTVFGIMNSFIEIAAQQNTNLAVVAPGIAEALLATGIGLLAAIPAVVFYNKLSADSDRILGTYEAFSDEFATILSRQLDS
604	GC_00000530	ALL_SPLITS	Sulfito_SCSIOW1866	0.915639	0.955962	Biopolymer transport protein ExbB/TolQ (TolQ) (PDB:5SV0)	Intracellular trafficking, secretion, and vesicular transport			MEAETLALAQGIDFSLWGLFAKATVTVKLVMIMLIGASFWSWSIIIQKTIQYRKARAEAAQFDRAFWSGEPLDGLFDTIGADPDGPSEKIFAAGMSEWRRSHREDGALIPGATARIDRSMDVAIAKEAERLQKGLPVLATVGSTAPFVGLFGTVFGIMNSFIEIAAQQNTNLAVVAPGIAEALLATGIGLLAAIPAVVFYNKLSADSDRILGTYEAFSDEFATILSRQLDS
605	GC_00000530	ALL_SPLITS	Sulfito_SK011	0.915639	0.955962	Biopolymer transport protein ExbB/TolQ (TolQ) (PDB:5SV0)	Intracellular trafficking, secretion, and vesicular transport			MQTALLAANVGGSISVWSMFAEATVTVKLVMIALIVASFWSWSIIVQKIIQYRKARAQAEQFDQAFWSGEPLDGLFDSVGGDPDGSAEKIFASGMTEWRRSHRDDGGLIPGATARIDRSMDVAIAKEAERLQKGLPVLATVGSTAPFVGLFGTVFGIMNAFIEIAEQQNTNLAVVAPGIAEALLATGMGLMAAIPAVVFYNKLSADSDRILGGYEAFSDEFATILSRQLDS
606	GC_00000530	ALL_SPLITS	Sulfito_SK012	0.915639	0.955962	Biopolymer transport protein ExbB/TolQ (TolQ) (PDB:5SV0)	Intracellular trafficking, secretion, and vesicular transport			MQTALIAAQVGGNITVWSMFAEATFLVKLVMIGLIMASFWSWAIIVRKLRQCRTARADAAKFDQAFWSGEPLDGLFDSIGADPSGSSEKIFAAGMVEWRRSHREDGGLIPGASARIDRSMDVAIAKEAEALQKGLPVLATVGSTAPFVGLFGTVFGIMNAFIEIAEQQNTNLAVVAPGIAEALLATGMGLMAAIPAVVFYNKLSADSDRILGGYEAFADEFATILSRQLDS
607	GC_00000530	ALL_SPLITS	Sulfito_SK025	0.915639	0.955962	Biopolymer transport protein ExbB/TolQ (TolQ) (PDB:5SV0)	Intracellular trafficking, secretion, and vesicular transport			MEAETLAAASEIDFSLLGLFLRATITVKLVMIMLIVASFWSWSIIIQKMIQYRHAKAEAERFDQAFWSGEPLDGLYDTIGPDPDGAAEKIFAAGMTEWRRSHREDGGLIPGATARIDRSMDVAIAKEAERLQKGLPVLATTGSTAPFIGLFGTVFGIMNSFIEIAAQQNTSLVVVAPGIAEALLATGIGLLAAIPAVIFYNKLSADSDRILGGYEAFADEFATILSRQLDS
608	GC_00000530	ALL_SPLITS	Sulfito_THAF37	0.915639	0.955962	Biopolymer transport protein ExbB/TolQ (TolQ) (PDB:5SV0)	Intracellular trafficking, secretion, and vesicular transport			MEAETLALAQEIDFSVWALFARATLTVKLVMIILIIASFWSWSIIVQKLLQYRRARSEQAAFDRAFWSGEPLDGLYDQIGPDPSGPSEKIFAAGMTEWQRSHRDDGGLIPGATARIDRSMDVAIAKEAERLQGGLTVLATVGSSAPFIGLFGTVIGIMNAFVEIAAQQNTNLAVVAPGIAEALLATGLGLLAAIPAVIFYNKLNADSERIIGAHEAFSDEFATILSRQLDS
609	GC_00000530	ALL_SPLITS	Sulfito_W002	0.915639	0.955962	Biopolymer transport protein ExbB/TolQ (TolQ) (PDB:5SV0)	Intracellular trafficking, secretion, and vesicular transport			MEAETLALAQGMDFSLWGLFAKATVTVKLVMIMLIGASFWSWSIIVQKTIQYRKARAEAAQFDQAFWSGEPLDGLFDTIGADPDGPSEKIFAAGMSEWRRSHREDGALIPGATARIDRSMDVAIAKEAERLQKGLPVLATVGSTAPFVGLFGTVFGIMNSFIEIAAQQNTNLAVVAPGIAEALLATGIGLLAAIPAVVFYNKLSADSDRILGNYEAFSDEFATILSRQLDS
610	GC_00000530	ALL_SPLITS	Sulfito_W027	0.915639	0.955962	Biopolymer transport protein ExbB/TolQ (TolQ) (PDB:5SV0)	Intracellular trafficking, secretion, and vesicular transport			MEAETLALAQGMDFSLWGLFAKATVTVKLVMIMLIGASFWSWSIIVQKTIQYRKARAEAAQFDQAFWSGEPLDGLFDNIGADPDGPSEKIFASGMSEWRRSHREDGALIPGATARIDRSMDVAISKEAERLQKGLPVLATVGSTAPFVGLFGTVFGIMNSFIEIAAQQNTNLAVVAPGIAEALLATGIGLLAAIPAVVFYNKLSADSDRILGNYEAFSDEFATILSRQLDS
611	GC_00000530	ALL_SPLITS	Sulfito_W028	0.915639	0.955962	Biopolymer transport protein ExbB/TolQ (TolQ) (PDB:5SV0)	Intracellular trafficking, secretion, and vesicular transport			MEAETLAAASEIDFSLLGLFLRATITVKLVMIMLIVASFWSWSIIIQKMIQYRHAKAEAERFDQAFWSGEPLDGLYDTIGPDPDGAAEKIFAAGMTEWRRSHREDGGLIPGATARIDRSMDVAIAKEAERLQKGLPVLATTGSTAPFIGLFGTVFGIMNSFIEIAAQQNTSLVVVAPGIAEALLATGIGLLAAIPAVIFYNKLSADSDRILGGYEAFADEFATILSRQLDS
612	GC_00000530	ALL_SPLITS	Sulfito_W074	0.915639	0.955962	Biopolymer transport protein ExbB/TolQ (TolQ) (PDB:5SV0)	Intracellular trafficking, secretion, and vesicular transport			MEAETLALAQGMDFSLWGLFAKATVTVKLVMIMLIGASFWSWSIIVQKTIQYRKARAEAAQFDQAFWSGEPLDGLFDTIGADPDGPSEKIFAAGMSEWRRSHREDGALIPGATARIDRSMDVAIAKEAERLQKGLPVLATVGSTAPFVGLFGTVFGIMNSFIEIAAQQNTNLAVVAPGIAEALLATGIGLLAAIPAVVFYNKLSADSDRILGNYEAFSDEFATILSRQLDS
613	GC_00000531	ALL_SPLITS	Sulfito_3SOLIMAR09	0.942625	0.970465	Ribosomal protein L31 (RpmE) (PDB:1VS6)	Translation, ribosomal structure and biogenesis	COG0254	Ribosome 50S subunit	MKADTHPDYHTINVKMTDGTVVEMKSTYGKEGDQLALDIDPSVHPAWNGGTSRLMDTGGRVSKFKNKYAGLGF
614	GC_00000531	ALL_SPLITS	Sulfito_AM1_D1	0.942625	0.970465	Ribosomal protein L31 (RpmE) (PDB:1VS6)	Translation, ribosomal structure and biogenesis	COG0254	Ribosome 50S subunit	MKADTHPDYHMINVKMTDGTVVEMRSTWGKEGDQLSLDIDPSVHPAWTGGSSRLMDTGGRVSKFKNKYAGLGF
615	GC_00000531	ALL_SPLITS	Sulfito_BL28	0.942625	0.970465	Ribosomal protein L31 (RpmE) (PDB:1VS6)	Translation, ribosomal structure and biogenesis	COG0254	Ribosome 50S subunit	MKADTHPDYHTINVKMTDGTVVEMKSTYGKEGDQLALDIDPSVHPAWNGGTSRLMDTGGRVSKFKNKYAGLGF
616	GC_00000531	ALL_SPLITS	Sulfito_BSw21498	0.942625	0.970465	Ribosomal protein L31 (RpmE) (PDB:1VS6)	Translation, ribosomal structure and biogenesis	COG0254	Ribosome 50S subunit	MKADTHPEYHTINVKMTDGTILEMKSTYGKEGDQLSLDIDPSVHPAWNGGTSRLMDTGGRVSKFKNKYAGLGF
617	GC_00000531	ALL_SPLITS	Sulfito_CBD	0.942625	0.970465	Ribosomal protein L31 (RpmE) (PDB:1VS6)	Translation, ribosomal structure and biogenesis	COG0254	Ribosome 50S subunit	MKADTHPDYHTINVKMTDGTVVEMKSTYGKEGDQLALDIDPSVHPAWNGGTSRLMDTGGRVSKFKNKYAGLGF
618	GC_00000531	ALL_SPLITS	Sulfito_CI11FA3	0.942625	0.970465	Ribosomal protein L31 (RpmE) (PDB:1VS6)	Translation, ribosomal structure and biogenesis	COG0254	Ribosome 50S subunit	MKADTHPEYHIINVKMTDGTVVEMKSTWGKEGDQLSLDIDPSVHPAWTGGTGRIMDTGGRVSKFKNKYAGLGF
619	GC_00000531	ALL_SPLITS	Sulfito_D7	0.942625	0.970465	Ribosomal protein L31 (RpmE) (PDB:1VS6)	Translation, ribosomal structure and biogenesis	COG0254	Ribosome 50S subunit	MKTDTHPEYHIINVKMTDGTVVEMKSTWGKEGDQLSLDIDPSVHPAWTGGTGRIMDTGGRVSKFKNKYAGLGF
620	GC_00000531	ALL_SPLITS	Sulfito_DSM10014	0.942625	0.970465	Ribosomal protein L31 (RpmE) (PDB:1VS6)	Translation, ribosomal structure and biogenesis	COG0254	Ribosome 50S subunit	MKADTHPDYHTINVKMTDGTVVEMKSTYGKEGDQLALDIDPSVHPAWNGGTSRLMDTGGRVSKFKNKYAGLGF
621	GC_00000531	ALL_SPLITS	Sulfito_DSM109990	0.942625	0.970465	Ribosomal protein L31 (RpmE) (PDB:1VS6)	Translation, ribosomal structure and biogenesis	COG0254	Ribosome 50S subunit	MKADTHPEYHIINVKMTDGTVVEMKSTWGKEGDQLSLDIDPSVHPAWTGGTGRIMDTGGRVSKFKNKYAGLGF
622	GC_00000531	ALL_SPLITS	Sulfito_DSM110093	0.942625	0.970465	Ribosomal protein L31 (RpmE) (PDB:1VS6)	Translation, ribosomal structure and biogenesis	COG0254	Ribosome 50S subunit	MKADTHPEYHIINVKMTDGTVVEMKSTWGKEGDQLSLDIDPSVHPAWTGGTGRIMDTGGRVSKFKNKYAGLGF
623	GC_00000531	ALL_SPLITS	Sulfito_DSM110277	0.942625	0.970465	Ribosomal protein L31 (RpmE) (PDB:1VS6)	Translation, ribosomal structure and biogenesis	COG0254	Ribosome 50S subunit	MKADTHPDYHTINVKMTDGTVVEMKSTYGKEGDQLALDIDPSVHPAWNGGTSRLMDTGGRVSKFKNKYAGLGF
624	GC_00000531	ALL_SPLITS	Sulfito_DSM14862	0.942625	0.970465	Ribosomal protein L31 (RpmE) (PDB:1VS6)	Translation, ribosomal structure and biogenesis	COG0254	Ribosome 50S subunit	MKADTHPEYHIINVKMTDGTVVEMKSTWGKEGDQLSLDIDPSVHPAWTGSTGRIMDTGGRVSKFKNKYAGLGF
625	GC_00000531	ALL_SPLITS	Sulfito_EE_36	0.942625	0.970465	Ribosomal protein L31 (RpmE) (PDB:1VS6)	Translation, ribosomal structure and biogenesis	COG0254	Ribosome 50S subunit	MKADTHPDYHTINVKMTDGTVVEMKSTYGKEGDQLALDIDPSVHPAWNGGTSRLMDTGGRVSKFKNKYAGLGF
626	GC_00000531	ALL_SPLITS	Sulfito_JK7_1	0.942625	0.970465	Ribosomal protein L31 (RpmE) (PDB:1VS6)	Translation, ribosomal structure and biogenesis	COG0254	Ribosome 50S subunit	MKADTHPEYHTINVKMTDGTILEMKSTWGKEGDQLSLDIDPTVHPAWTGGSSRLMDTGGRVSKFKNKYAGLGF
627	GC_00000531	ALL_SPLITS	Sulfito_LC270FC4	0.942625	0.970465	Ribosomal protein L31 (RpmE) (PDB:1VS6)	Translation, ribosomal structure and biogenesis	COG0254	Ribosome 50S subunit	MKTDTHPEYHIINVKMTDGTVVEMKSTWGKEGDQLSLDIDPSVHPAWTGGTGRIMDTGGRVSKFKNKYAGLGF
628	GC_00000531	ALL_SPLITS	Sulfito_M342	0.942625	0.970465	Ribosomal protein L31 (RpmE) (PDB:1VS6)	Translation, ribosomal structure and biogenesis	COG0254	Ribosome 50S subunit	MKADTHPEYHMINVKMTDGTIVQMKSTWGKEGDQLSLDIDPSVHPAWTGGTSRLMDTGGRVSKFKNKYAGLSL
629	GC_00000531	ALL_SPLITS	Sulfito_M368	0.942625	0.970465	Ribosomal protein L31 (RpmE) (PDB:1VS6)	Translation, ribosomal structure and biogenesis	COG0254	Ribosome 50S subunit	MKADTHPEYHMINVKMTDGTIVQMKSTWGKEGDQLSLDIDPSVHPAWTGGTSRLMDTGGRVSKFKNKYAGLSL
630	GC_00000531	ALL_SPLITS	Sulfito_NAS	0.942625	0.970465	Ribosomal protein L31 (RpmE) (PDB:1VS6)	Translation, ribosomal structure and biogenesis	COG0254	Ribosome 50S subunit	MKADTHPDYHTINVKMTDGTVVEMKSTYGKEGDQLALDIDPSVHPAWNGGTSRLMDTGGRVSKFKNKYAGLGF
631	GC_00000531	ALL_SPLITS	Sulfito_OXR159	0.942625	0.970465	Ribosomal protein L31 (RpmE) (PDB:1VS6)	Translation, ribosomal structure and biogenesis	COG0254	Ribosome 50S subunit	MKTDTHPEYHIINVKMTDGTVVEMKSTWGKEGDQLSLDIDPSVHPAWTGGTGRIMDTGGRVSKFKNKYAGLGF
632	GC_00000531	ALL_SPLITS	Sulfito_OXR199	0.942625	0.970465	Ribosomal protein L31 (RpmE) (PDB:1VS6)	Translation, ribosomal structure and biogenesis	COG0254	Ribosome 50S subunit	MKADTHPDYHTINVKMTDGTVVEMKSTYGKEGDQLALDIDPSVHPAWNGGTSRLMDTGGRVSKFKNKYAGLGF
633	GC_00000531	ALL_SPLITS	Sulfito_OXR9	0.942625	0.970465	Ribosomal protein L31 (RpmE) (PDB:1VS6)	Translation, ribosomal structure and biogenesis	COG0254	Ribosome 50S subunit	MKTDTHPEYHIINVKMTDGTVVEMKSTWGKEGDQLSLDIDPSVHPAWTGGTGRIMDTGGRVSKFKNKYAGLGF
634	GC_00000531	ALL_SPLITS	Sulfito_S1704	0.942625	0.970465	Ribosomal protein L31 (RpmE) (PDB:1VS6)	Translation, ribosomal structure and biogenesis	COG0254	Ribosome 50S subunit	MKADTHPDYHTINVKMTDGTVVEMKSTYGKEGDQLALDIDPSVHPAWNGGTSRLMDTGGRVSKFKNKYAGLGF
635	GC_00000531	ALL_SPLITS	Sulfito_S190	0.942625	0.970465	Ribosomal protein L31 (RpmE) (PDB:1VS6)	Translation, ribosomal structure and biogenesis	COG0254	Ribosome 50S subunit	MKADTHPEYHVINVKMTDGTVVQMKSTWGAEGDQLSLDIDPSVHPAWTGGSSRLMDTGGRVSKFKNKYAGLGF
636	GC_00000531	ALL_SPLITS	Sulfito_S223	0.942625	0.970465	Ribosomal protein L31 (RpmE) (PDB:1VS6)	Translation, ribosomal structure and biogenesis	COG0254	Ribosome 50S subunit	MKTETHPEYHTINVKMTDGTIVEMKSTWGKEGDQLSLDIDPSVHPAWTGGTSRLMDTGGRVSKFKNKYAGLTL
637	GC_00000531	ALL_SPLITS	Sulfito_SC1_11	0.942625	0.970465	Ribosomal protein L31 (RpmE) (PDB:1VS6)	Translation, ribosomal structure and biogenesis	COG0254	Ribosome 50S subunit	MKADTHPEYHMINVKMTDGTIVQMKSTWGKEGDQLSLDIDPSVHPAWTGGTSRLMDTGGRVSKFKNKYAGLSL
638	GC_00000531	ALL_SPLITS	Sulfito_SC7_37	0.942625	0.970465	Ribosomal protein L31 (RpmE) (PDB:1VS6)	Translation, ribosomal structure and biogenesis	COG0254	Ribosome 50S subunit	MKADTHPEYHMINVKMTDGTIVQMKSTWGKEGDQLSLDIDPSVHPAWTGGTSRLMDTGGRVSKFKNKYAGLSL
639	GC_00000531	ALL_SPLITS	Sulfito_SCSIOW1865	0.942625	0.970465	Ribosomal protein L31 (RpmE) (PDB:1VS6)	Translation, ribosomal structure and biogenesis	COG0254	Ribosome 50S subunit	MKTDTHPEYHIINVKMTDGTVVEMKSTWGKEGDHLSLDIDPSVHPAWTGGTGRIMDTGGRVSKFKNKYAGLGF
640	GC_00000531	ALL_SPLITS	Sulfito_SCSIOW1866	0.942625	0.970465	Ribosomal protein L31 (RpmE) (PDB:1VS6)	Translation, ribosomal structure and biogenesis	COG0254	Ribosome 50S subunit	MKTDTHPEYHIINVKMTDGTVVEMKSTWGKEGDQLSLDIDPSVHPAWTGGTGRIMDTGGRVSKFKNKYAGLGF
641	GC_00000531	ALL_SPLITS	Sulfito_SK011	0.942625	0.970465	Ribosomal protein L31 (RpmE) (PDB:1VS6)	Translation, ribosomal structure and biogenesis	COG0254	Ribosome 50S subunit	MKADTHPEYHTINVKMTDGTIVEMKSTWGKEGDQLSLDIDPSVHPAWTGGSSRLMDTGGRVSKFKNKYAGLGF
642	GC_00000531	ALL_SPLITS	Sulfito_SK012	0.942625	0.970465	Ribosomal protein L31 (RpmE) (PDB:1VS6)	Translation, ribosomal structure and biogenesis	COG0254	Ribosome 50S subunit	MKTDTHPEYHTINVKMTDGTILQMKSTWGKEGDQLSLDIDPTVHPAWTGASGRLMDTGGRVSKFKNKYAGLGF
643	GC_00000531	ALL_SPLITS	Sulfito_SK025	0.942625	0.970465	Ribosomal protein L31 (RpmE) (PDB:1VS6)	Translation, ribosomal structure and biogenesis	COG0254	Ribosome 50S subunit	MKADTHPDYHTINVKMTDGTVVEMKSTYGKEGDQLALDIDPSVHPAWNGGTSRLMDTGGRVSKFKNKYAGLGF
644	GC_00000531	ALL_SPLITS	Sulfito_THAF37	0.942625	0.970465	Ribosomal protein L31 (RpmE) (PDB:1VS6)	Translation, ribosomal structure and biogenesis	COG0254	Ribosome 50S subunit	MKADTHPEYHTINVKMTDGTVVEMKSTWGKEGDQLSLDIDPSVHPAWTGGSSRLMDTGGRVSKFKNKYAGLGF
645	GC_00000531	ALL_SPLITS	Sulfito_W002	0.942625	0.970465	Ribosomal protein L31 (RpmE) (PDB:1VS6)	Translation, ribosomal structure and biogenesis	COG0254	Ribosome 50S subunit	MKTDTHPEYHIINVKMTDGTVVEMKSTWGKEGDQLSLDIDPSVHPAWTGGTGRIMDTGGRVSKFKNKYAGLGF
646	GC_00000531	ALL_SPLITS	Sulfito_W027	0.942625	0.970465	Ribosomal protein L31 (RpmE) (PDB:1VS6)	Translation, ribosomal structure and biogenesis	COG0254	Ribosome 50S subunit	MKTDTHPEYHIINVKMTDGTVVEMKSTWGKEGDQLSLDIDPSVHPAWTGGTGRIMDTGGRVSKFKNKYAGLGF
647	GC_00000531	ALL_SPLITS	Sulfito_W028	0.942625	0.970465	Ribosomal protein L31 (RpmE) (PDB:1VS6)	Translation, ribosomal structure and biogenesis	COG0254	Ribosome 50S subunit	MKADTHPDYHTINVKMTDGTVVEMKSTYGKEGDQLALDIDPSVHPAWNGGTSRLMDTGGRVSKFKNKYAGLGF
648	GC_00000531	ALL_SPLITS	Sulfito_W074	0.942625	0.970465	Ribosomal protein L31 (RpmE) (PDB:1VS6)	Translation, ribosomal structure and biogenesis	COG0254	Ribosome 50S subunit	MKTDTHPEYHIINVKMTDGTVVEMKSTWGKEGDQLSLDIDPSVHPAWTGGTGRIMDTGGRVSKFKNKYAGLGF
649	GC_00000534	ALL_SPLITS	Sulfito_3SOLIMAR09	0.895896	0.94509					MRARIYQPSRTAMSSGTAKTRVWLLEFDPEHAREIDPLMGWTSSKDTQTQVRLQFATKEEAVEYARDHNIDALVQDPNKRRANVRAGGYGENFATGRRGAWTH
650	GC_00000534	ALL_SPLITS	Sulfito_AM1_D1	0.895896	0.94509					MRARIYKPARTAMSSGMAKTKVWLLEFAPSEAREVDPLMGWTSSSDTQTQVRLRFETREEAIEYAREHGIDAQVQEPQSRKPNVRAGGYGENFATGRRGAWTH
651	GC_00000534	ALL_SPLITS	Sulfito_BL28	0.895896	0.94509					MRARIYQPSRTAMSSGTAKTRVWLLEFDPEHAREIDPLMGWTSSKDTQTQVRLQFATKEEAVEYARDHNIDALVQDPNKRRANVRAGGYGENFATGRRGAWTH
652	GC_00000534	ALL_SPLITS	Sulfito_BSw21498	0.895896	0.94509					MRARIYQPSRTAMSSGTAKTRVWLLEFDPEHAREIDPLMGWTSSKDTQTQVRLQFATKEEAVEYARDHNIDAMVQDPNKRRANVRAGGYGENFATARRGSWTH
653	GC_00000534	ALL_SPLITS	Sulfito_CBD	0.895896	0.94509					MRARIYQPSRTAMSSGTAKTRVWLLEFDPEHAREIDPLMGWTSSKDTQTQVRLQFATKEEAVEYARDHNIDALVQDPNKRRANVRAGGYGENFATGRRGAWTH
654	GC_00000534	ALL_SPLITS	Sulfito_CI11FA3	0.895896	0.94509					MRARIYQPARTAMSSGTAKTRVWLLEFSPAEARSVDPLMGWTSSDDTQSQVRLQFDTREAAEEYARDHGIDAQVQLPNKRKPNIRAGGYGENFATGRRGAWTH
655	GC_00000534	ALL_SPLITS	Sulfito_D7	0.895896	0.94509					MRARIYQPARTAMSSGTAKTRVWLLEFSPAEARSVDPLMGWTSSDDTQSQVRLQFDTREAAEEYARDHGIDAQVQLPNKRKPNIRAGGYGENFATGRRGAWTH
656	GC_00000534	ALL_SPLITS	Sulfito_DSM10014	0.895896	0.94509					MRARIYQPSRTAMSSGTAKTRVWLLEFDPEHAREIDPLMGWTSSKDTQTQVRLQFATKEEAVEYARDHNIDALVQDPNKRRANVRAGGYGENFATGRRGAWTH
657	GC_00000534	ALL_SPLITS	Sulfito_DSM109990	0.895896	0.94509					MRARIYQPARTAMSSGTAKTRVWLLEFSPAEARSVDPLMGWTSSDDTQSQVRLQFDTREAAEEYARDHGIDAQVQLPNKRKPNIRAGGYGENFATGRRGAWTH
658	GC_00000534	ALL_SPLITS	Sulfito_DSM110093	0.895896	0.94509					MRARIYQPARTAMSSGTAKTRVWLLEFSPAEARSVDPLMGWTSSDDTQSQVRLQFDTREAAEEYARDHGIDAQVQLPNKRKPNIRAGGYGENFATGRRGAWTH
659	GC_00000534	ALL_SPLITS	Sulfito_DSM110277	0.895896	0.94509					MRARIYQPSRTAMSSGTAKTRVWLLEFDPEHAREIDPLMGWTSSKDTQTQVRLQFATKEEAVEYARDHNIDALVQDPNKRRANVRAGGYGENFATGRRGAWTH
660	GC_00000534	ALL_SPLITS	Sulfito_DSM14862	0.895896	0.94509					MRARIYQPARTAMSSGTAKTRVWLLEFSPAEARSVDPLMGWTSSDDTQSQVRLEFDTREAAEEYARDHGIDAQVQLPNKRKPNIRAGGYGENFATGRRGAWTH
661	GC_00000534	ALL_SPLITS	Sulfito_EE_36	0.895896	0.94509					MRARIYQPSRTAMSSGTAKTRVWLLEFDPEHAREIDPLMGWTSSKDTQTQVRLQFATKEEAVEYARDHNIDALVQDPNKRRANVRAGGYGENFATGRRGAWTH
662	GC_00000534	ALL_SPLITS	Sulfito_JK7_1	0.895896	0.94509					MRARIYQPARTAMSSGAAKTHQWVLEFAPAAAREVDPLMGWTSSSDTQSQVRLKFDTREAAVEYAAENNIDAQVQDPKRRKPNIRAGGYGENFATGRRGAWTH
663	GC_00000534	ALL_SPLITS	Sulfito_LC270FC4	0.895896	0.94509					MRTRIYQPARTAMSSGTAKTRVWLLEFSPAEARSVDPLMGWTSSDDTQSQVRLQFDTREAAEEYARDHGIDAQVQLPNKRKPNIRAGGYGENFATGRRGAWTH
664	GC_00000534	ALL_SPLITS	Sulfito_M342	0.895896	0.94509					MRARIFQPARTAMSSGTAKTRVWLLEFAPSESREVDPLMGWTSSSDTQSQVRLQFSSKEEAMEYAREHGIDAQVQDPNKRKPNIRAGGYGENFATGRRGAWTH
665	GC_00000534	ALL_SPLITS	Sulfito_M368	0.895896	0.94509					MRARIYQPARTAMSSGNAKTRVWLLEFAPSEAREVDPLMGWTSSSDTQSQVRLQFSTKEEAVEYAREHGIDAQVQDPNKRKPNIRAGGYGENFATGRRGAWTH
666	GC_00000534	ALL_SPLITS	Sulfito_NAS	0.895896	0.94509					MRARIYQPSRTAMSSGTAKTRVWLLEFDPEHAREIDPLMGWTSSKDTQTQVRLQFATKEEAVEYARDHNIDALVQDPNKRRANVRAGGYGENFATGRRGAWTH
667	GC_00000534	ALL_SPLITS	Sulfito_OXR159	0.895896	0.94509					MRARIYQPARTAMSSGTAKTRVWLLEFSPAEARSVDPLMGWTSSDDTQSQVRLQFDTREAAEEYARDHGIDAQVQLPNKRKPNIRAGGYGENFATGRRGAWTH
668	GC_00000534	ALL_SPLITS	Sulfito_OXR199	0.895896	0.94509					MRARIYQPSRTAMSSGTAKTRVWLLEFDPEHAREIDPLMGWTSSKDTQTQVRLQFATKEEAVEYARDHNIDALVQDPNKRRANVRAGGYGENFATGRRGAWTH
669	GC_00000534	ALL_SPLITS	Sulfito_OXR9	0.895896	0.94509					MRARIYQPARTAMSSGTAKTRVWLLEFSPAEARRVDPLMGWTSSDDTQSQVRLQFDTREAAEDYARDHGIDAQVQLPNKRKPNVRPGGYGENFATGRRGAWTH
670	GC_00000534	ALL_SPLITS	Sulfito_S1704	0.895896	0.94509					MRARIYQPSRTAMSSGTAKTRVWLLEFDPEHAREIDPLMGWTSSKDTQTQVRLQFATKEEAVEYARDHNIDALVQDPNKRRANVRAGGYGENFATGRRGAWTH
671	GC_00000534	ALL_SPLITS	Sulfito_S190	0.895896	0.94509					MRARIYQPARTAMSSGTAKTHKWVLEFAPTEAREVDPLMGWTSSSDTQSQVRLEFATKEDALEYAEEHSIEVQVQDPKRRKPNIRAGGYGENFATSRRGAWTH
672	GC_00000534	ALL_SPLITS	Sulfito_S223	0.895896	0.94509					MRARIYQPARTAMSSGTAKTHKWVLEFAPAEAREVDPLMGWTSSSDTQSQVKLQFASKEEAVEYAAEHGIDVLVQEPHRRKPNIRAGGYGENFATGRRGAWTH
673	GC_00000534	ALL_SPLITS	Sulfito_SC1_11	0.895896	0.94509					MRARIYQPARTAMSSGTAKTRVWLLEFAPSEAREVDPLMGWTSSSDTQSQVRLQFSTKEEAVEYAREHGIDAQVQDPNKRKPNIRAGGYGENFATGRRGAWTH
674	GC_00000534	ALL_SPLITS	Sulfito_SC7_37	0.895896	0.94509					MRARIFQPARTAMSSGTAKTRVWLLEFAPSESREVDPLMGWTSSSDTQSQVRLQFSSKEEAMEYAREHGIDAQVQDPNKRKPNIRAGGYGENFATGRRGAWTH
675	GC_00000534	ALL_SPLITS	Sulfito_SCSIOW1865	0.895896	0.94509					MRARIYQPARTAMSSGTAKTRVWLLEFSPAEARRVDPLMGWTSSDDTQSQVRLQFDTREAAEEYARDHGIDAQVQLPNKRKPNVRPGGYGENFATGRRGAWTH
676	GC_00000534	ALL_SPLITS	Sulfito_SCSIOW1866	0.895896	0.94509					MRARIYQPARTAMSSGTAKTRVWLLEFSPAEARRVDPLMGWTSSDDTQSQVRLQFDTREAAEEYARDHGIDAQVQLPNKRKPNVRPGGYGENFATGRRGAWTH
677	GC_00000534	ALL_SPLITS	Sulfito_SK011	0.895896	0.94509					MRARIYQPARTAMSSGTAKTKSWVLEFAPSESREVDPLMGWTSSSDTQSQIRLQFATREEAVDYARENKIDAQVQDPQKRKPNIRAGGYGENFATGRRGAWTH
678	GC_00000534	ALL_SPLITS	Sulfito_SK012	0.895896	0.94509					MRARIYQPARTAMSSGSAKTHVWLLEFTQSEAREVDPLMGWTSSNDTQSQVRLQFDTREEAVEYASENGIDAQIQDPQKRKPNIRAGGYGENFATGRRGAWTH
679	GC_00000534	ALL_SPLITS	Sulfito_SK025	0.895896	0.94509					MRARIYQPSRTAMSSGTAKTRVWLLEFDPEHAREIDPLMGWTSSKDTQTQVRLQFATKEEAVEYARDHNIDALVQDPNKRRANVRAGGYGENFATGRRGAWTH
680	GC_00000534	ALL_SPLITS	Sulfito_THAF37	0.895896	0.94509					MRARIYKPARTAMSSGMAKTKVWLLEFAPSEAREVDPLMGWTSSSDTQTQVRLRFETREEAVEYAREHGIDAQVQEPQSRKPNLRAGGYGENFATGRRGAWTH
681	GC_00000534	ALL_SPLITS	Sulfito_W002	0.895896	0.94509					MRARIYQPARTAMSSGTAKTRVWLLEFSPAEARSVDPLMGWTSSDDTQSQVRLQFDTREAAEEYARDHGIDAQVQLPNKRKPNIRAGGYGENFATGRRGAWTH
682	GC_00000534	ALL_SPLITS	Sulfito_W027	0.895896	0.94509					MRARIFQPARTAMSSGTAKTRIWLLEFSPAEARSVDPLMGWTSSDDTQSQVRLQFDTREAAEEYARDHGIDAQVQLPNKRRPNIRVGGYGENFATGRRGAWTH
683	GC_00000534	ALL_SPLITS	Sulfito_W028	0.895896	0.94509					MRARIYQPSRTAMSSGTAKTRVWLLEFDPEHAREIDPLMGWTSSKDTQTQVRLQFATKEEAVEYARDHNIDALVQDPNKRRANVRAGGYGENFATGRRGAWTH
684	GC_00000534	ALL_SPLITS	Sulfito_W074	0.895896	0.94509					MRARIYQPARTAMSSGTAKTRVWLLEFSPAEARSVDPLMGWTSSDDTQSQVRLQFDTREAAEEYARDHGIDAQVQLPNKRKPNIRAGGYGENFATGRRGAWTH
685	GC_00000535	ALL_SPLITS	Sulfito_3SOLIMAR09	0.927381	0.962323	ABC-type multidrug transport system, permease component (YadH)	Defense mechanisms			MNWIAVKSIYTFEMARFFRTITQSLISPVLSTSLYFVVFGAAIGSRIQEVEGISYGAFIVPGLIMLSVITQSISNASFGIYFPKFIGTVFELLSAPVNFIEIVCGYVGAAATKALFIGVIILLTAFFFVDITIQHPIWMVAFLVLTCISFSLMGFIIGIWAGNFEQLQLVPLLIVTPLVFLGGSFYSISMLPPVWQVISHFNPVVYLISGFRWAFFGSADVPIVTSLLAIAGFTALCLAVIGWIFRTGWRIRQ
686	GC_00000535	ALL_SPLITS	Sulfito_AM1_D1	0.927381	0.962323	ABC-type multidrug transport system, permease component (YadH)	Defense mechanisms			MNWMAVRSIYLFEMARFFRTIAQSFLAPVISTSLYFVVFGAAIGSRIDEVEGVGYGAFIVPGLIMLTVITQSISNASFGIYFPKFIGTFFELLSAPISFLEIVMGYVGAAATKALIIGFIILLTAFFFVDFSIAHPLAMVAFLLLTTISFALFGFILGIWAGNFEQLQIVPLLIVTPLVFLGGSFYSISMLPPFWQTVSMFNPVVYLISGFRWAFYDKADVPIVTSLLAIGLFTAICLGVIWWIFRTGWRIRQ
687	GC_00000535	ALL_SPLITS	Sulfito_BL28	0.927381	0.962323	ABC-type multidrug transport system, permease component (YadH)	Defense mechanisms			MNWIAVKSIYTFEMARFFRTITQSLISPVLSTSLYFVVFGAAIGSRIQEVEGISYGAFIVPGLIMLSVITQSISNASFGIYFPKFIGTVFELLSAPVNFIEIVCGYVGAAATKALFIGVIILLTAFFFVDITIQHPIWMVAFLVLTCISFSLMGFIIGIWAGNFEQLQLVPLLIVTPLVFLGGSFYSISMLPPVWQVISHFNPVVYLISGFRWAFFGSADVPIVTSLLAIAGFTALCLAVIGWIFRTGWRIRQ
688	GC_00000535	ALL_SPLITS	Sulfito_BSw21498	0.927381	0.962323	ABC-type multidrug transport system, permease component (YadH)	Defense mechanisms			MNWIAVKSIYAFEMARFFRTITQSLISPVLSTSLYFVVFGAAIGSRIQEVEGISYGAFIVPGLIMLSVITQSISNASFGIYFPKFIGTVFELLSAPVNFIEIVCGYVGAAATKALFIGVIILITAFFFVDITIQHPFWMVTFLVLTCISFSLMGFIIGIWAGNFEQLQLVPLLIVTPLVFLGGSFYSISMLPPVWQVISHFNPVVYLISGFRWAFFGSADVPIVTSLFAIAGFTALCLAVIGWIFRTGWRIRQ
689	GC_00000535	ALL_SPLITS	Sulfito_CBD	0.927381	0.962323	ABC-type multidrug transport system, permease component (YadH)	Defense mechanisms			MNWIAVKSIYTFEMARFFRTITQSLISPVLSTSLYFVVFGAAIGSRIQEVEGISYGAFIVPGLIMLSVITQSISNASFGIYFPKFIGTVFELLSAPVNFIEIVCGYVGAAATKALFIGVIILLTAFFFVDITIQHPIWMVAFLVLTCISFSLMGFIIGIWAGNFEQLQLVPLLIVTPLVFLGGSFYSISMLPPVWQVISHFNPVVYLISGFRWAFFGSADVPIVTSLLAIAGFTALCLAVIGWIFRTGWRIRQ
690	GC_00000535	ALL_SPLITS	Sulfito_CI11FA3	0.927381	0.962323	ABC-type multidrug transport system, permease component (YadH)	Defense mechanisms			MNWTAIKAIYAFEMARFFRTITQSIISPVLSTSLYFVVFGAAIGSRIEEVEGVSYGAFIVPGLIMLSVITQSISNASFGIYFPKFIGTVYELLSAPINFFEIVIGYVGAAATKALFIGTIILITAFFFVDITIQHPIAMVAFLILTCISFALMGFIIGIWAGNFEQLQLVPLLIVTPLVFLGGSFYSISMLPPVWQVISHFNPVVYLISGFRWAFFGSADVPILTSLAAIALFTALCLGVIWWIFRTGWRLRA
691	GC_00000535	ALL_SPLITS	Sulfito_D7	0.927381	0.962323	ABC-type multidrug transport system, permease component (YadH)	Defense mechanisms			MNWTAIKAIYAFEMARFFRTITQSIISPVLSTSLYFVVFGAAIGSRIEEVEGVSYGAFIVPGLIMLSVITQSISNASFGIYFPKFIGTVYELLSAPINFFEIVIGYVGAAATKALFIGTIILITAFFFVDITIQHPIAMVAFLILTCISFALMGFIIGIWAGNFEQLQLVPLLIVTPLVFLGGSFYSISMLPPVWQVISHFNPVVYLISGFRWAFFGSADVPILTSLAAIALFTALCLGVIWWIFRTGWRLRA
692	GC_00000535	ALL_SPLITS	Sulfito_DSM10014	0.927381	0.962323	ABC-type multidrug transport system, permease component (YadH)	Defense mechanisms			MNWIAVKSIYTFEMARFFRTITQSLISPVLSTSLYFVVFGAAIGSRIQEVEGISYGAFIVPGLIMLSVITQSISNASFGIYFPKFIGTVFELLSAPVNFIEIVCGYVGAAATKALFIGVIILLTAFFFVDITIQHPIWMVAFLVLTCISFSLMGFIIGIWAGNFEQLQLVPLLIVTPLVFLGGSFYSISMLPPVWQVISHFNPVVYLISGFRWAFFGSADVPIVTSLLAIAGFTALCLAVIGWIFRTGWRIRQ
693	GC_00000535	ALL_SPLITS	Sulfito_DSM109990	0.927381	0.962323	ABC-type multidrug transport system, permease component (YadH)	Defense mechanisms			MNWTAIKAIYAFEMARFFRTITQSIISPVLSTSLYFVVFGAAIGSRIEEVEGVSYGAFIVPGLIMLSVITQSISNASFGIYFPKFIGTVYELLSAPINFFEIVIGYVGAAATKALFIGTIILITAFFFVDITIQHPIAMVAFLILTCISFALMGFIIGIWAGNFEQLQLVPLLIVTPLVFLGGSFYSISMLPPVWQVISHFNPVVYLISGFRWAFFGSADVPILTSLAAIALFTALCLGVIWWIFRTGWRLRA
694	GC_00000535	ALL_SPLITS	Sulfito_DSM110093	0.927381	0.962323	ABC-type multidrug transport system, permease component (YadH)	Defense mechanisms			MNWTAIKAIYAFEMARFFRTITQSIISPVLSTSLYFVVFGAAIGSRIEEVEGVSYGAFIVPGLIMLSVITQSISNASFGIYFPKFIGTVYELLSAPINFFEIVIGYVGAAATKALFIGTIILITAFFFVDITIQHPIAMVAFLILTCISFALMGFIIGIWAGNFEQLQLVPLLIVTPLVFLGGSFYSISMLPPVWQVISHFNPVVYLISGFRWAFFGSADVPILTSLAAIALFTALCLGVIWWIFRTGWRLRA
695	GC_00000535	ALL_SPLITS	Sulfito_DSM110277	0.927381	0.962323	ABC-type multidrug transport system, permease component (YadH)	Defense mechanisms			MNWIAVKSIYTFEMARFFRTITQSLISPVLSTSLYFVVFGAAIGSRIQEVEGISYGAFIVPGLIMLSVITQSISNASFGIYFPKFIGTVFELLSAPVNFIEIVCGYVGAAATKALFIGVIILLTAFFFVDITIQHPIWMVAFLVLTCISFSLMGFIIGIWAGNFEQLQLVPLLIVTPLVFLGGSFYSISMLPPVWQVISHFNPVVYLISGFRWAFFGSADVPIVTSLLAIAGFTALCLAVIGWIFRTGWRIRQ
696	GC_00000535	ALL_SPLITS	Sulfito_DSM14862	0.927381	0.962323	ABC-type multidrug transport system, permease component (YadH)	Defense mechanisms			MNWTAIKAIYAFEMARFFRTITQSIISPVLSTSLYFVVFGAAIGSRIEEVEGVSYGAFIVPGLIMLSVITQSISNASFGIYFPKFIGTVYELLSAPINFFEIVIGYVGAAATKALFVGTIILITAFFFVDITIQHPIAMVAFLILTCISFALMGFIIGIWAGNFEQLQLVPLLIVTPLVFLGGSFYSISMLPPVWQVISHFNPVVYLISGFRWAFFGSADVPILTSLAAIALFTALCLGVIWWIFRTGWRLRA
697	GC_00000535	ALL_SPLITS	Sulfito_EE_36	0.927381	0.962323	ABC-type multidrug transport system, permease component (YadH)	Defense mechanisms			MNWIAVKSIYTFEMARFFRTITQSLISPVLSTSLYFVVFGAAIGSRIQEVEGISYGAFIVPGLIMLSVITQSISNASFGIYFPKFIGTVFELLSAPVNFIEIVCGYVGAAATKALFIGVIILLTAFFFVDITIQHPIWMVAFLVLTCISFSLMGFIIGIWAGNFEQLQLVPLLIVTPLVFLGGSFYSISMLPPVWQVISHFNPVVYLISGFRWAFFGSADVPIVTSLLAIAGFTALCLAVIGWIFRTGWRIRQ
698	GC_00000535	ALL_SPLITS	Sulfito_JK7_1	0.927381	0.962323	ABC-type multidrug transport system, permease component (YadH)	Defense mechanisms			MNWTAIKSIYVFEMARFFRTITQSFISPVVSTSLYFVVFGAAIGSRIDEIEGVSYGAFIVPGLIMLSVITQSISNASFGIYFPKFIGTIFELLSAPVNFLEIVMGYVGAAATKALFIGVVILITAYFFVDFQIQHPLAMVGFLVLTCISFALMGFIIGIWAGNFEQLQLVPLLIITPLIFLGGSFYSISMLPPVWQLISHFNPVVYLISGFRWSFYGSADVPIGLSLLAIAGFTALCLGIIWWIFKTGWRIRQ
699	GC_00000535	ALL_SPLITS	Sulfito_LC270FC4	0.927381	0.962323	ABC-type multidrug transport system, permease component (YadH)	Defense mechanisms			MNWTAIKAIYAFEMARFFRTITQSIISPVLSTSLYFVVFGAAIGSRIEEVEGVSYGAFIVPGLIMLSVITQSISNASFGIYFPKFIGTVYELLSAPINFFEIVIGYVGAAATKALFIGTIILITAFFFVDITIQHPIAMVAFLILTCISFALMGFIIGIWAGNFEQLQLVPLLIVTPLVFLGGSFYSISMLPPVWQVISHFNPVVYLISGFRWAFFGSADVPILTSLAAIALFTALCLGVIWWIFRTGWRLRA
700	GC_00000535	ALL_SPLITS	Sulfito_M342	0.927381	0.962323	ABC-type multidrug transport system, permease component (YadH)	Defense mechanisms			MNWTAIKSIYIFEMYRFFRTIAQSFLAPVISTSLYFVVFGGAIGSRIQEVDGITYAAFIVPGLIMLTVITQSISNASFGIYFPKFLGTFSEILSAPISFIEIVLGYVGAAATKALIIGAIILVTAFFFVDFSIQNPLAMIAFLVLTSVSFSLFGFILGVWAGNFEQLQIVPLLVITPLIFLGGSFYSISMLPQIWQSVSMFNPVVYLISGFRWSFYGSADVPILTSLVAIGFFTGVCLTVIWWIFRTGWRIRQ
701	GC_00000535	ALL_SPLITS	Sulfito_M368	0.927381	0.962323	ABC-type multidrug transport system, permease component (YadH)	Defense mechanisms			MNWTAIKSIYVFEMYRFFRTIAQSFLAPVISTSLYFVVFGGAIGSRIQEVDGITYAAFIVPGLIMLTVITQSISNASFGIYFPKFLGTFSEILSAPISFIEIVLGYVGAAATKALIIGTIILVTAFFFVDFTIQNPLAMIAFLVLTSVSFSLFGFILGVWAGNFEQLQIVPLLVITPLIFLGGSFYSISMLPPVWQSVSMFNPVVYLISGFRWSFYGSADVPILTSLLAIGFFTGVCLTVIWWIFRTGWRIRQ
702	GC_00000535	ALL_SPLITS	Sulfito_NAS	0.927381	0.962323	ABC-type multidrug transport system, permease component (YadH)	Defense mechanisms			MNWIAVKSIYTFEMARFFRTITQSLISPVLSTSLYFVVFGAAIGSRIQEVEGISYGAFIVPGLIMLSVITQSISNASFGIYFPKFIGTVFELLSAPVNFIEIVCGYVGAAATKALFIGVIILLTAFFFVDITIQHPIWMVAFLVLTCISFSLMGFIIGIWAGNFEQLQLVPLLIVTPLVFLGGSFYSISMLPPVWQVISHFNPVVYLISGFRWAFFGSADVPIVTSLLAIAGFTALCLAVIGWIFRTGWRIRQ
703	GC_00000535	ALL_SPLITS	Sulfito_OXR159	0.927381	0.962323	ABC-type multidrug transport system, permease component (YadH)	Defense mechanisms			MNWTAIKAIYAFEMARFFRTITQSIISPVLSTSLYFVVFGAAIGSRIEEVEGVSYGAFIVPGLIMLSVITQSISNASFGIYFPKFIGTVYELLSAPINFFEIVIGYVGAAATKALFIGTIILITAFFFVDITIQHPIAMVAFLILTCISFALMGFIIGIWAGNFEQLQLVPLLIVTPLVFLGGSFYSISMLPPVWQVISHFNPVVYLISGFRWAFFGSADVPILTSLAAIALFTALCLGVIWWIFRTGWRLRA
704	GC_00000535	ALL_SPLITS	Sulfito_OXR199	0.927381	0.962323	ABC-type multidrug transport system, permease component (YadH)	Defense mechanisms			MNWIAVKSIYTFEMARFFRTITQSLISPVLSTSLYFVVFGAAIGSRIQEVEGISYGAFIVPGLIMLSVITQSISNASFGIYFPKFIGTVFELLSAPVNFIEIVCGYVGAAATKALFIGVIILLTAFFFVDITIQHPIWMVAFLVLTCISFSLMGFIIGIWAGNFEQLQLVPLLIVTPLVFLGGSFYSISMLPPVWQVISHFNPVVYLISGFRWAFFGSADVPIVTSLLAIAGFTALCLAVIGWIFRTGWRIRQ
705	GC_00000535	ALL_SPLITS	Sulfito_OXR9	0.927381	0.962323	ABC-type multidrug transport system, permease component (YadH)	Defense mechanisms			MNWTAIKAIYAFEMARFFRTITQSIISPVLSTSLYFVVFGAAIGSRIDEVEGVSYGAFIVPGLIMLSVITQSISNASFGIYFPKFIGTVYELLSAPINFFEIVIGYVGAAATKALFIGTIILITAFFFVDITIQHPIAMVAFLILTCISFALMGFIIGIWAGNFEQLQLVPLLIVTPLVFLGGSFYSISMLPPVWQVISHFNPVVYLISGFRWAFFGAADVPIITSLAAIALFTALCLGVIWWIFRTGWRLRA
706	GC_00000535	ALL_SPLITS	Sulfito_S1704	0.927381	0.962323	ABC-type multidrug transport system, permease component (YadH)	Defense mechanisms			MNWIAVKSIYTFEMARFFRTITQSLISPVLSTSLYFVVFGAAIGSRIQEVEGISYGAFIVPGLIMLSVITQSISNASFGIYFPKFIGTVFELLSAPVNFIEIVCGYVGAAATKALFIGVIILLTAFFFVDITIQHPIWMVAFLVLTCISFSLMGFIIGIWAGNFEQLQLVPLLIVTPLVFLGGSFYSISMLPPVWQVISHFNPVVYLISGFRWAFFGSADVPIVTSLLAIAGFTALCLAVIGWIFRTGWRIRQ
707	GC_00000535	ALL_SPLITS	Sulfito_S190	0.927381	0.962323	ABC-type multidrug transport system, permease component (YadH)	Defense mechanisms			MNWTAVKSIYVFEMARFFRTIAQSFISPVLSTSLYFVVFGAAIGSRIDEVEGVSYGAFIVPGLIMLSVITQAISNASFGIYFPKFIGTIFELLSAPVNFLEIVMGYVGAAATKALFIGVIILATAFLFVDITIAHPVAMVCFLVLTCISFSLMGFIIGIWAGNFEQLQLVPLLIVTPLVFLGGSFYSISMLPPVWQVISHFNPVVYLISGFRWSFFGTADVHIGLSLLAIAAFTSLCLGVIWWIFKTGWRIRQ
708	GC_00000535	ALL_SPLITS	Sulfito_S223	0.927381	0.962323	ABC-type multidrug transport system, permease component (YadH)	Defense mechanisms			MNWTAVKSIYVFEMTRFFRTITQSFISPVLSTSLYFVVFGAAIGSRIQEVEGVSYAAFIVPGLIMLSVITQSISNASFGIYFPKFIGTIFELLSAPVNFLEIVMGYVGAAATKALFIGVIILATAYLFVDFEIQHPFAMFGFLVLTCISFALMGFIIGIWAGNFEQLQLVPLLIITPLVFLGGSFYSISMLPPVWQVISHFNPVVYLISGFRWSFFGAADVPIGMSLIAIAAFTALCLSVIWWIFKTGWRIRQ
709	GC_00000535	ALL_SPLITS	Sulfito_SC1_11	0.927381	0.962323	ABC-type multidrug transport system, permease component (YadH)	Defense mechanisms			MNWTAIKSIYVFEMYRFFRTIAQSFLAPVISTSLYFVVFGGAIGSRIQEVDGITYAAFIVPGLIMLTVITQSISNASFGIYFPKFLGTFSEILSAPISFIEIVLGYVGAAATKALIIGTIILVTAFFFVDFTIQNPLAMIAFLVLTSVSFSLFGFILGVWAGNFEQLQIVPLLVITPLIFLGGSFYSISMLPPVWQSVSMFNPVVYLISGFRWSFYGSADVPILTSLLAIGFFTGVCLTVIWWIFRTGWRIRQ
710	GC_00000535	ALL_SPLITS	Sulfito_SC7_37	0.927381	0.962323	ABC-type multidrug transport system, permease component (YadH)	Defense mechanisms			MNWTAIKSIYIFEMYRFFRTIAQSFLAPVISTSLYFVVFGGAIGSRIQEVDGITYAAFIVPGLIMLTVITQSISNASFGIYFPKFLGTFSEILSAPISFIEIVLGYVGAAATKALIIGAIILVTAFFFVDFSIQNPLAMIAFLVLTSVSFSLFGFILGVWAGNFEQLQIVPLLVITPLIFLGGSFYSISMLPQIWQSVSMFNPVVYLISGFRWSFYGSADVPILTSLVAIGFFTGVCLTVIWWIFRTGWRIRQ
711	GC_00000535	ALL_SPLITS	Sulfito_SCSIOW1865	0.927381	0.962323	ABC-type multidrug transport system, permease component (YadH)	Defense mechanisms			MNWTAIKAIYAFEMARFFRTITQSIISPVLSTSLYFVVFGAAIGSRIDEVEGVSYGAFIVPGLIMLSVITQSISNASFGIYFPKFIGTVYELLSAPINFFEIVIGYVGAAATKALFIGTIILITAFFFVDITIQHPIAMVALLILTCISFALMGFIIGIWAGNFEQLQLVPLLIVTPLVFLGGSFYSISMLPPVWQVISHFNPVVYLISGFRWAFFGAADVPIITSLAAIALFTALCLGVIWWIFRTGWRLRA
712	GC_00000535	ALL_SPLITS	Sulfito_SCSIOW1866	0.927381	0.962323	ABC-type multidrug transport system, permease component (YadH)	Defense mechanisms			MNWTAIKAIYAFEMARFFRTITQSIISPVLSTSLYFVVFGAAIGSRIDEVEGVSYGAFIVPGLIMLSVITQSISNASFGIYFPKFIGTVYELLSAPINFFEIVIGYVGAAATKALFIGTIILITAFFFVDITIQHPIAMVAFLILTCISFALMGFIIGIWAGNFEQLQLVPLLIVTPLVFLGGSFYSISMLPPVWQVISHFNPVVYLISGFRWAFFGAADVPIITSLAAIALFTALCLGVIWWIFRTGWRLRA
713	GC_00000535	ALL_SPLITS	Sulfito_SK011	0.927381	0.962323	ABC-type multidrug transport system, permease component (YadH)	Defense mechanisms			MNWTAISSIYAFEMARFFRTIAQSIISPVLSTSLYFVVFGAAIGSRIQEVEGVSYGAFIVPGLIMLSVITQAISNASFGIYFPKFIGTIFELLSAPINFFEIVIGYVGAAATKALFIGVIILITAFFFVDISIAHPFAMVAFLVLTCISFALMGFIIGIWAGSFEQLQLVPLLIVTPLVFLGGSFYSISMLPPVWQVISHFNPVVYLISGFRWAFFGSADVPILASLLAIGLFTGLCMAVIWWIFHTGWRIRQ
714	GC_00000535	ALL_SPLITS	Sulfito_SK012	0.927381	0.962323	ABC-type multidrug transport system, permease component (YadH)	Defense mechanisms			MNWTAVKSIYRFEMARFFRTLAQSFISPVLSTSLYFVVFGTAIGSRIQEVEGISYGAFIVPGLIMLSVITQAISNASFGIYFPKFIGTFSELLSAPINFLEIVMGYVGAAATKALFIGVIILITAFFFVDISIQHPLAMVMFLLLTCISFSLMGFIIGIWATNFEQLQLVPLLVVTPLVFLGGSFYSISMLPPVWQVISHFNPVVYLISGFRWSFFGSADVPIAISLVAIAGFTALCLGVIWWIFRTGWRIRQ
715	GC_00000535	ALL_SPLITS	Sulfito_SK025	0.927381	0.962323	ABC-type multidrug transport system, permease component (YadH)	Defense mechanisms			MNWIAVKSIYTFEMARFFRTITQSLISPVLSTSLYFVVFGAAIGSRIQEVEGISYGAFIVPGLIMLSVITQSISNASFGIYFPKFIGTVFELLSAPVNFIEIVCGYVGAAATKALFIGVIILLTAFFFVDITIQHPIWMVAFLVLTCISFSLMGFIIGIWAGNFEQLQLVPLLIVTPLVFLGGSFYSISMLPPVWQVISHFNPVVYLISGFRWAFFGSADVPIVTSLLAIAGFTALCLAVIGWIFRTGWRIRQ
716	GC_00000535	ALL_SPLITS	Sulfito_THAF37	0.927381	0.962323	ABC-type multidrug transport system, permease component (YadH)	Defense mechanisms			MNWMAVRSIYLFEMARFFRTIAQSFLAPVISTSLYFVVFGAAIGSRIEEVEGVGYGAFIVPGLIMLTVITQSISNASFGIYFPKFIGTFFELLSAPISFLEIVMGYVGAAATKALIIGFIIMLTAFFFVDFSISHPFAMVAFMLLTTISFSLFGFILGIWAGNFEQLQIVPLLIVTPLVFLGGSFYSISMLPPVWQTVSMFNPVVYLISGFRWAFYDQADVPIVTSLLAIGLFTAICLGVIWWIFRTGWRIRQ
717	GC_00000535	ALL_SPLITS	Sulfito_W002	0.927381	0.962323	ABC-type multidrug transport system, permease component (YadH)	Defense mechanisms			MNWTAIKAIYAFEMARFFRTITQSIISPVLSTSLYFVVFGAAIGSRIEEVEGVSYGAFIVPGLIMLSVITQSISNASFGIYFPKFIGTVYELLSAPINFFEIVIGYVGAAATKALFIGTIILITAFFFVDITIQHPFAMVAFLVLTCISFALMGFIIGIWAGNFEQLQLVPLLIVTPLVFLGGSFYSISMLPPVWQVISHFNPVVYLISGFRWAFFGSADVPILTSLAAIALFTALCLGVIWWIFRTGWRLRA
718	GC_00000535	ALL_SPLITS	Sulfito_W027	0.927381	0.962323	ABC-type multidrug transport system, permease component (YadH)	Defense mechanisms			MNWTAIKAIYAFEMARFFRTITQSIISPVLSTSLYFVVFGAAIGSRIEEVEGVSYGAFIVPGLIMLSVITQSISNASFGIYFPKFIGTVYELLSAPINFFEIVIGYVGAAATKALFIGTIILITAFFFVDITIQHPIAMFAFLILTCISFALMGFIIGIWAGNFEQLQLVPLLIVTPLVFLGGSFYSISMLPPVWQVISHFNPVVYLISGFRWAFFGSADVPILTSLAAIALFTALCLVVIWWIFRTGWRLRA
719	GC_00000535	ALL_SPLITS	Sulfito_W028	0.927381	0.962323	ABC-type multidrug transport system, permease component (YadH)	Defense mechanisms			MNWIAVKSIYTFEMARFFRTITQSLISPVLSTSLYFVVFGAAIGSRIQEVEGISYGAFIVPGLIMLSVITQSISNASFGIYFPKFIGTVFELLSAPVNFIEIVCGYVGAAATKALFIGVIILLTAFFFVDITIQHPIWMVAFLVLTCISFSLMGFIIGIWAGNFEQLQLVPLLIVTPLVFLGGSFYSISMLPPVWQVISHFNPVVYLISGFRWAFFGSADVPIVTSLLAIAGFTALCLAVIGWIFRTGWRIRQ
720	GC_00000535	ALL_SPLITS	Sulfito_W074	0.927381	0.962323	ABC-type multidrug transport system, permease component (YadH)	Defense mechanisms			MNWTAIKAIYAFEMARFFRTITQSIISPVLSTSLYFVVFGAAIGSRIEEVEGVSYGAFIVPGLIMLSVITQSISNASFGIYFPKFIGTVYELLSAPINFFEIVIGYVGAAATKALFIGTIILITAFFFVDITIQHPIAMVAFLILTCISFALMGFIIGIWAGNFEQLQLVPLLIVTPLVFLGGSFYSISMLPPVWQVISHFNPVVYLISGFRWAFFGSADVPILTSLAAIALFTALCLGVIWWIFRTGWRLRA
721	GC_00000536	ALL_SPLITS	Sulfito_3SOLIMAR09	0.923209	0.960071	HPr or related phosphotransfer protein (PtsH) (PDB:1CM2)	Signal transduction mechanisms|Carbohydrate transport and metabolism			MTQVSLKIVNEKGLHARASAKLVEVVEAFDARAEVSKDGMSASGDSIMGLLMLAASKGCTIDVQTSGPDQDALADALTALVADKFGEGQ
722	GC_00000536	ALL_SPLITS	Sulfito_AM1_D1	0.923209	0.960071	HPr or related phosphotransfer protein (PtsH) (PDB:1CM2)	Signal transduction mechanisms|Carbohydrate transport and metabolism			MTEISLKIVNEKGLHARASAKLVEVVEAFDARAEVSKDGLSASGDSIMGLLMLAASRGSTIDIQTSGPDADALAEALTALVADKFGEGY
723	GC_00000536	ALL_SPLITS	Sulfito_BL28	0.923209	0.960071	HPr or related phosphotransfer protein (PtsH) (PDB:1CM2)	Signal transduction mechanisms|Carbohydrate transport and metabolism			MTQVSLKIVNEKGLHARASAKLVEVVEAFDARAEVSKDGMSASGDSIMGLLMLAASKGCTIDVQTSGPDQDALADALTALVADKFGEGQ
724	GC_00000536	ALL_SPLITS	Sulfito_BSw21498	0.923209	0.960071	HPr or related phosphotransfer protein (PtsH) (PDB:1CM2)	Signal transduction mechanisms|Carbohydrate transport and metabolism			MTQVSLKIVNEKGLHARASAKLVEVVEAFDARAEVSKDGMSASGDSIMGLLMLAASKGCTIDVQTSGPDQDALADALTALVADKFGEGN
725	GC_00000536	ALL_SPLITS	Sulfito_CBD	0.923209	0.960071	HPr or related phosphotransfer protein (PtsH) (PDB:1CM2)	Signal transduction mechanisms|Carbohydrate transport and metabolism			MTQVSLKIVNEKGLHARASAKLVEVVEAFDARAEVSKDGMSASGDSIMGLLMLAASKGCTIDVQTSGPDQDALADALTALVADKFGEGQ
726	GC_00000536	ALL_SPLITS	Sulfito_CI11FA3	0.923209	0.960071	HPr or related phosphotransfer protein (PtsH) (PDB:1CM2)	Signal transduction mechanisms|Carbohydrate transport and metabolism			MPEFSLKIVNEKGLHARASAKLVEVVEAFDARAEVSKDGMSASGDSIMGLLMLGASRGTTIEVQTSGPDADALADALTALVADKFGEGY
727	GC_00000536	ALL_SPLITS	Sulfito_D7	0.923209	0.960071	HPr or related phosphotransfer protein (PtsH) (PDB:1CM2)	Signal transduction mechanisms|Carbohydrate transport and metabolism			MPEFSLKIVNEKGLHARASAKLVEVVEAFDARAEVSKDGMSASGDSIMGLLMLGASRGTSIDVQTSGPDADALADALTALVADKFGEGY
728	GC_00000536	ALL_SPLITS	Sulfito_DSM10014	0.923209	0.960071	HPr or related phosphotransfer protein (PtsH) (PDB:1CM2)	Signal transduction mechanisms|Carbohydrate transport and metabolism			MTQVSLKIVNEKGLHARASAKLVEVVEAFDARAEVSKDGMSASGDSIMGLLMLAASKGCTIDVQTSGPDQDALADALTALVADKFGEGQ
729	GC_00000536	ALL_SPLITS	Sulfito_DSM109990	0.923209	0.960071	HPr or related phosphotransfer protein (PtsH) (PDB:1CM2)	Signal transduction mechanisms|Carbohydrate transport and metabolism			MPEFSLKIVNEKGLHARASAKLVEVVEAFDARAEVSKDGMSASGDSIMGLLMLGASRGTTIEVQTSGPDADALADALTALVADKFGEGY
730	GC_00000536	ALL_SPLITS	Sulfito_DSM110093	0.923209	0.960071	HPr or related phosphotransfer protein (PtsH) (PDB:1CM2)	Signal transduction mechanisms|Carbohydrate transport and metabolism			MPEFSLKIVNEKGLHARASAKLVEVVEAFDARAEVSKDGMSASGDSIMGLLMLGASRGTTIEVQTSGPDADALADALTALVADKFGEGY
731	GC_00000536	ALL_SPLITS	Sulfito_DSM110277	0.923209	0.960071	HPr or related phosphotransfer protein (PtsH) (PDB:1CM2)	Signal transduction mechanisms|Carbohydrate transport and metabolism			MTQVSLKIVNEKGLHARASAKLVEVVEAFDARAEVSKDGMSASGDSIMGLLMLAASKGCTIDVQTSGPDQDALADALTALVADKFGEGQ
732	GC_00000536	ALL_SPLITS	Sulfito_DSM14862	0.923209	0.960071	HPr or related phosphotransfer protein (PtsH) (PDB:1CM2)	Signal transduction mechanisms|Carbohydrate transport and metabolism			MPEFSLKIVNEKGLHARASAKLVEVVEAFDARAEVSKDGMSASGDSIMGLLMLGASRGTSIDVQTSGPDAEALADALTALVADKFGEGY
733	GC_00000536	ALL_SPLITS	Sulfito_EE_36	0.923209	0.960071	HPr or related phosphotransfer protein (PtsH) (PDB:1CM2)	Signal transduction mechanisms|Carbohydrate transport and metabolism			MTQVSLKIVNEKGLHARASAKLVEVVEAFDARAEVSKDGMSASGDSIMGLLMLAASKGCTIDVQTSGPDQDALADALTALVADKFGEGQ
734	GC_00000536	ALL_SPLITS	Sulfito_JK7_1	0.923209	0.960071	HPr or related phosphotransfer protein (PtsH) (PDB:1CM2)	Signal transduction mechanisms|Carbohydrate transport and metabolism			MPRITLEIVNEKGLHARASAKLVEVVEGFDASAEVSKDGESASGDSIMGLLMLAAAKGSFIDIETSGPDAEALADALTALVADKFGEGM
735	GC_00000536	ALL_SPLITS	Sulfito_LC270FC4	0.923209	0.960071	HPr or related phosphotransfer protein (PtsH) (PDB:1CM2)	Signal transduction mechanisms|Carbohydrate transport and metabolism			MPEFSLKIVNEKGLHARASAKLVEVVEAFDARAEVSKDGMSASGDSIMGLLMLGASRGTSIDVQTSGPDADALADALTALVADKFGEGY
736	GC_00000536	ALL_SPLITS	Sulfito_M342	0.923209	0.960071	HPr or related phosphotransfer protein (PtsH) (PDB:1CM2)	Signal transduction mechanisms|Carbohydrate transport and metabolism			MPEFSLKIVNEKGLHARASAKLVEVVEAFDARADVSKDGMTACGDSIMGLLMLAASRGSTIDVQTTGPDAEALAEALTALVADKFGEGF
737	GC_00000536	ALL_SPLITS	Sulfito_M368	0.923209	0.960071	HPr or related phosphotransfer protein (PtsH) (PDB:1CM2)	Signal transduction mechanisms|Carbohydrate transport and metabolism			MPEFSLKIVNEKGLHARASAKLVEVVEAFDARADVSKDGMTACGDSIMGLLMLAASRGSTIDIQTTGPDADALAEALKALVADKFGEGF
738	GC_00000536	ALL_SPLITS	Sulfito_NAS	0.923209	0.960071	HPr or related phosphotransfer protein (PtsH) (PDB:1CM2)	Signal transduction mechanisms|Carbohydrate transport and metabolism			MTQVSLKIVNEKGLHARASAKLVEVVEAFDARAEVSKDGMSASGDSIMGLLMLAASKGCTIDVQTSGPDQDALADALTALVADKFGEGQ
739	GC_00000536	ALL_SPLITS	Sulfito_OXR159	0.923209	0.960071	HPr or related phosphotransfer protein (PtsH) (PDB:1CM2)	Signal transduction mechanisms|Carbohydrate transport and metabolism			MPEFSLKIVNEKGLHARASAKLVEVVEAFDARAEVSKDGMSASGDSIMGLLMLGASRGTSIDVQTSGPDADALADALTALVADKFGEGY
740	GC_00000536	ALL_SPLITS	Sulfito_OXR199	0.923209	0.960071	HPr or related phosphotransfer protein (PtsH) (PDB:1CM2)	Signal transduction mechanisms|Carbohydrate transport and metabolism			MTQVSLKIVNEKGLHARASAKLVEVVEAFDARAEVSKDGMSASGDSIMGLLMLAASKGCTIDVQTSGPDQDALADALTALVADKFGEGQ
741	GC_00000536	ALL_SPLITS	Sulfito_OXR9	0.923209	0.960071	HPr or related phosphotransfer protein (PtsH) (PDB:1CM2)	Signal transduction mechanisms|Carbohydrate transport and metabolism			MPEFSLKIVNEKGLHARASAKLVEVVEAFDARAEVSKDGMSASGDSIMGLLMLGASRGTTIDVQTSGPDAEALAEALTALVADKFGEGF
742	GC_00000536	ALL_SPLITS	Sulfito_S1704	0.923209	0.960071	HPr or related phosphotransfer protein (PtsH) (PDB:1CM2)	Signal transduction mechanisms|Carbohydrate transport and metabolism			MTQVSLKIVNEKGLHARASAKLVEVVEAFDARAEVSKDGMSASGDSIMGLLMLAASKGCTIDVQTSGPDQDALADALTALVADKFGEGQ
743	GC_00000536	ALL_SPLITS	Sulfito_S190	0.923209	0.960071	HPr or related phosphotransfer protein (PtsH) (PDB:1CM2)	Signal transduction mechanisms|Carbohydrate transport and metabolism			MTSITLEIVNEKGLHARASAKLVEVVEGFDAQAEVTKEGMNASGDSIMGLLMLAAAKGSFIDIETSGPDADALAQALTALVADKFGEGM
744	GC_00000536	ALL_SPLITS	Sulfito_S223	0.923209	0.960071	HPr or related phosphotransfer protein (PtsH) (PDB:1CM2)	Signal transduction mechanisms|Carbohydrate transport and metabolism			MTNITLEIVNEKGLHARASAKLVEVVEGFDASAEVSKDGMNASGDSIMGLLMLAAAKGSFIDVETSGPDAEALASALTALVADKFGEGM
745	GC_00000536	ALL_SPLITS	Sulfito_SC1_11	0.923209	0.960071	HPr or related phosphotransfer protein (PtsH) (PDB:1CM2)	Signal transduction mechanisms|Carbohydrate transport and metabolism			MPEFSLKIVNEKGLHARASAKLVEVVEAFDARADVSKDGMTACGDSIMGLLMLAASRGSTIDIQTTGPDADALAEALKALVADKFGEGF
746	GC_00000536	ALL_SPLITS	Sulfito_SC7_37	0.923209	0.960071	HPr or related phosphotransfer protein (PtsH) (PDB:1CM2)	Signal transduction mechanisms|Carbohydrate transport and metabolism			MPEFSLKIVNEKGLHARASAKLVEVVEAFDARADVSKDGMTACGDSIMGLLMLAASRGSTIDVQTTGPDAEALAEALTALVADKFGEGF
747	GC_00000536	ALL_SPLITS	Sulfito_SCSIOW1865	0.923209	0.960071	HPr or related phosphotransfer protein (PtsH) (PDB:1CM2)	Signal transduction mechanisms|Carbohydrate transport and metabolism			MPEFSLKIVNEKGLHARASAKLVEVVEAFDARAEVSKDGMSASGDSIMGLLMLGASRGTTIDVQTSGPDAEALAEALTALVADKFGEGF
748	GC_00000536	ALL_SPLITS	Sulfito_SCSIOW1866	0.923209	0.960071	HPr or related phosphotransfer protein (PtsH) (PDB:1CM2)	Signal transduction mechanisms|Carbohydrate transport and metabolism			MPEFSLKIVNEKGLHARASAKLVEVVEAFDARAEVSKDGMSASGDSIMGLLMLGASRGTTIDVQTSGPDAEALAEALTALVADKFGEGF
749	GC_00000536	ALL_SPLITS	Sulfito_SK011	0.923209	0.960071	HPr or related phosphotransfer protein (PtsH) (PDB:1CM2)	Signal transduction mechanisms|Carbohydrate transport and metabolism			MTDISLKIVNEKGLHARASAKLVEVVEAFDARAEVSKDGMSASGDSIMGLLMLAAARGSTIDVQTSGPDEAALAEALTALVADKFGEGF
750	GC_00000536	ALL_SPLITS	Sulfito_SK012	0.923209	0.960071	HPr or related phosphotransfer protein (PtsH) (PDB:1CM2)	Signal transduction mechanisms|Carbohydrate transport and metabolism			MTQLKLKIVNEKGLHARASAKLVEVVEAFDARAEVSKDGLGASGDSIMGLLMLAASKGTFIDVETSGPDAVALSEALTALVADKFGEDA
751	GC_00000536	ALL_SPLITS	Sulfito_SK025	0.923209	0.960071	HPr or related phosphotransfer protein (PtsH) (PDB:1CM2)	Signal transduction mechanisms|Carbohydrate transport and metabolism			MTQVSLKIVNEKGLHARASAKLVEVVEAFDARAEVSKDGMSASGDSIMGLLMLAASKGCTIDVQTSGPDQDALADALTALVADKFGEGQ
752	GC_00000536	ALL_SPLITS	Sulfito_THAF37	0.923209	0.960071	HPr or related phosphotransfer protein (PtsH) (PDB:1CM2)	Signal transduction mechanisms|Carbohydrate transport and metabolism			MTEISVKIVNEKGLHARASAKLVEVVEAFDARAEVSKGGMSASGDSIMGLLMLAASRGSTIDIQTSGPDADALAEALTALVADKFGEGY
753	GC_00000536	ALL_SPLITS	Sulfito_W002	0.923209	0.960071	HPr or related phosphotransfer protein (PtsH) (PDB:1CM2)	Signal transduction mechanisms|Carbohydrate transport and metabolism			MPEFSLKIVNEKGLHARASAKLVEVVEAFDARAEVSKDGMSASGDSIMGLLMLGASRGTSIDVQTSGPDADALADALTALVADKFGEGY
754	GC_00000536	ALL_SPLITS	Sulfito_W027	0.923209	0.960071	HPr or related phosphotransfer protein (PtsH) (PDB:1CM2)	Signal transduction mechanisms|Carbohydrate transport and metabolism			MPEFSLKIVNEKGLHARASAKLVEVVEAFDARAEVSKDGMSASGDSIMGLLMLGASRGTTIDVQTSGPDAEALAEALTALVADKFGEGY
755	GC_00000536	ALL_SPLITS	Sulfito_W028	0.923209	0.960071	HPr or related phosphotransfer protein (PtsH) (PDB:1CM2)	Signal transduction mechanisms|Carbohydrate transport and metabolism			MTQVSLKIVNEKGLHARASAKLVEVVEAFDARAEVSKDGMSASGDSIMGLLMLAASKGCTIDVQTSGPDQDALADALTALVADKFGEGQ
756	GC_00000536	ALL_SPLITS	Sulfito_W074	0.923209	0.960071	HPr or related phosphotransfer protein (PtsH) (PDB:1CM2)	Signal transduction mechanisms|Carbohydrate transport and metabolism			MPEFSLKIVNEKGLHARASAKLVEVVEAFDARAEVSKDGMSASGDSIMGLLMLGASRGTSIDVQTSGPDADALADALTALVADKFGEGY
757	GC_00000543	ALL_SPLITS	Sulfito_3SOLIMAR09	0.896241	0.945282	Cytochrome c oxidase assembly protein Cox11 (COX11) (PDB:1SO9)	Energy production and conversion|Posttranslational modification, protein turnover, chaperones			MALSGPAKTVVQTVSVVILMGGLAWASVPFYDWFCRVTGFGGTPGQVAGAEGEVLDQTIKVRFDGSLNEDMPWEFKPVVNEMELRIGETGLAFYEAYNPTDHPVAGQASYNVTPYAAGAFFEKIECFCFTEQVLAPGERVQMPVSFFVDPEIVEDRDGKYVHTITLSYTFYEIDLPEDYEAPDQDSETNLN
758	GC_00000543	ALL_SPLITS	Sulfito_AM1_D1	0.896241	0.945282	Cytochrome c oxidase assembly protein Cox11 (COX11) (PDB:1SO9)	Energy production and conversion|Posttranslational modification, protein turnover, chaperones			MALSGPQKTVVQTVSVVVIMGGLAWASVPFYDWFCRVTGFGGVPQQVQAAGEEISDRTIKVRFDGSLNSDMPWTFKPVERQMEVRLGETALAFYEAHNPTDRPIAGQASYNVTPYSTGAYFDKIDCFCFTEQVLEPGETVQMPVSFYVDPEIVNDSDAKYVHTITLSYTFYEIDLPEGYAALDAEPTTDLN
759	GC_00000543	ALL_SPLITS	Sulfito_BL28	0.896241	0.945282	Cytochrome c oxidase assembly protein Cox11 (COX11) (PDB:1SO9)	Energy production and conversion|Posttranslational modification, protein turnover, chaperones			MALSGPAKTVVQTVSVVILMGGLAWASVPFYDWFCRVTGFGGTPGQVAGAEGEVLDQTIKVRFDGSLNEDMPWEFKPVVNEMELRIGETGLAFYEAYNPTDHPVAGQASYNVTPYAAGAFFEKIECFCFTEQVLAPGERVQMPVSFFVDPEIVEDRDGKYVHTITLSYTFYEIDLPEDYEAPDQDSETNLN
760	GC_00000543	ALL_SPLITS	Sulfito_BSw21498	0.896241	0.945282	Cytochrome c oxidase assembly protein Cox11 (COX11) (PDB:1SO9)	Energy production and conversion|Posttranslational modification, protein turnover, chaperones			MALSGPAKTVMQTVTVVVLMGGLAWASVPFYDWFCRVTGFGGTPGQVASADGDVLDQTITVRFDGSLNDNMPWEFKPVATEMTLRIGETGLAFYEAYNPTDHPVAGQASYNVTPYAAGAFFEKIECFCFTEQVLAPGERVQMPVSFFVDPEIVEDRDGKYVHTITLSYTFYEIDLPEGYEAPDQDSAINLN
761	GC_00000543	ALL_SPLITS	Sulfito_CBD	0.896241	0.945282	Cytochrome c oxidase assembly protein Cox11 (COX11) (PDB:1SO9)	Energy production and conversion|Posttranslational modification, protein turnover, chaperones			MALSGPAKTVVQTVSVVILMGGLAWASVPFYDWFCRVTGFGGTPGQVAGAEGEVLDQTIKVRFDGSLNEDMPWEFKPVVNEMELRIGETGLAFYEAYNPTDHPVAGQASYNVTPYAAGAFFEKIECFCFTEQVLAPGERVQMPVSFFVDPEIVEDRDGKYVHTITLSYTFYEIDLPEDYEAPDQDSETNLN
762	GC_00000543	ALL_SPLITS	Sulfito_CI11FA3	0.896241	0.945282	Cytochrome c oxidase assembly protein Cox11 (COX11) (PDB:1SO9)	Energy production and conversion|Posttranslational modification, protein turnover, chaperones			MPISGPQKTVMQTVSVVVLMGGLAWASVPFYDWFCRVTGFGGTPGQVTAGSADVLDQTVKVRFDGSLNDGMPWEFKPVVREMEVRIGETGLAFYEAYNPTDHAVAGQASYNVTPYTAGPFFEKIDCFCFTEQVLAPGERVQMPVSFFVDPEMVEDRDGKFVHTITLSYTFYEIDLPEGYAALDQASATATN
763	GC_00000543	ALL_SPLITS	Sulfito_D7	0.896241	0.945282	Cytochrome c oxidase assembly protein Cox11 (COX11) (PDB:1SO9)	Energy production and conversion|Posttranslational modification, protein turnover, chaperones			MALSGPQKTVMQTVSVVVLMGGLAWASVPFYDWFCRVTGFGGTPGQVSEGSADVLDQTVKVRFDGSLNDGMPWEFKPVVREMEVRIGETGLAFYEAYNPTDHAVAGQASYNVTPYTAGPFFEKIDCFCFTEQVLAPGERVQMPVSFFVDPEMVEDRDGKFVHTITLSYTFYEIDLPEGYAALDQDSATSTN
764	GC_00000543	ALL_SPLITS	Sulfito_DSM10014	0.896241	0.945282	Cytochrome c oxidase assembly protein Cox11 (COX11) (PDB:1SO9)	Energy production and conversion|Posttranslational modification, protein turnover, chaperones			MALSGPAKTVVQTVSVVILMGGLAWASVPFYDWFCRVTGFGGTPGQVAGAEGEVLDQTIKVRFDGSLNEDMPWEFKPVVNEMELRIGETGLAFYEAYNPTDHPVAGQASYNVTPYAAGAFFEKIECFCFTEQVLAPGERVQMPVSFFVDPEIVEDRDAKYVHTITLSYTFYEIDLPEDYEAPDQDSETNLN
765	GC_00000543	ALL_SPLITS	Sulfito_DSM109990	0.896241	0.945282	Cytochrome c oxidase assembly protein Cox11 (COX11) (PDB:1SO9)	Energy production and conversion|Posttranslational modification, protein turnover, chaperones			MPISGPQKTVMQTVSVVVLMGGLAWASVPFYDWFCRVTGFGGTPGQVTAGSADVLDQTVKVRFDGSLNDGMPWEFKPVVREMEVRIGETGLAFYEAYNPTDHAVAGQASYNVTPYTAGPFFEKIDCFCFTEQVLAPGERVQMPVSFFVDPEMVEDRDGKFVHTITLSYTFYEIDLPEGYAALDQASATATN
766	GC_00000543	ALL_SPLITS	Sulfito_DSM110093	0.896241	0.945282	Cytochrome c oxidase assembly protein Cox11 (COX11) (PDB:1SO9)	Energy production and conversion|Posttranslational modification, protein turnover, chaperones			MALSGPQKTVVQTVSVVVLMGGLAWASVPFYDWFCRVTGFGGTPGQVTAGSADVLEQTVKVRFDGSLNDGMPWQFKPVVREMEVRIGETGLAFYEAYNPTDHAVAGQASYNVTPYTAGPFFEKIDCFCFTEQVLAPGERVQMPVSFFVDPEMVEDRDGKFVHTITLSYTFYEIDLPEGYAALDQASATTTN
767	GC_00000543	ALL_SPLITS	Sulfito_DSM110277	0.896241	0.945282	Cytochrome c oxidase assembly protein Cox11 (COX11) (PDB:1SO9)	Energy production and conversion|Posttranslational modification, protein turnover, chaperones			MALSGPAKTVVQTVSVVILMGGLAWASVPFYDWFCRVTGFGGTPGQVAGAEGEVLDQTIKVRFDGSLNEDMPWEFKPVVNEMELRIGETGLAFYEAYNPTDHPVAGQASYNVTPYAAGAFFEKIECFCFTEQVLAPGERVQMPVSFFVDPEIVEDRDGKYVHTITLSYTFYEIDLPEDYEAPDQDSETNLN
768	GC_00000543	ALL_SPLITS	Sulfito_DSM14862	0.896241	0.945282	Cytochrome c oxidase assembly protein Cox11 (COX11) (PDB:1SO9)	Energy production and conversion|Posttranslational modification, protein turnover, chaperones			MALSGPQKTVMQTVSVVVLMGGLAWASVPFYDWFCRVTGFGGTPGQVSASSGEVLDQTVKVRFDGSLNDGMPWEFKPVVREMEVRIGETGLAFYEAYNPTDKPVAGQASYNVTPYTAGAFFEKIDCFCFTEQVLAPGERVQMPVSFFVDPEMVNDRDGKFVHTITLSYTFYEIDLPEGYAALDQDSATATN
769	GC_00000543	ALL_SPLITS	Sulfito_EE_36	0.896241	0.945282	Cytochrome c oxidase assembly protein Cox11 (COX11) (PDB:1SO9)	Energy production and conversion|Posttranslational modification, protein turnover, chaperones			MALSGPAKTVVQTVSVVILMGGLAWASVPFYDWFCRVTGFGGTPGQVAGAEGEVLDQTIKVRFDGSLNEDMPWEFKPVVNEMELRIGETGLAFYEAYNPTDHPVAGQASYNVTPYAAGAFFEKIECFCFTEQVLAPGERVQMPVSFFVDPEIVEDRDGKYVHTITLSYTFYEIDLPEDYEAPDQDSETNLN
770	GC_00000543	ALL_SPLITS	Sulfito_JK7_1	0.896241	0.945282	Cytochrome c oxidase assembly protein Cox11 (COX11) (PDB:1SO9)	Energy production and conversion|Posttranslational modification, protein turnover, chaperones			MALTGPQKTVAQTTGVVLLMGGLAWASVPFYDWFCRVTGFGGVTGVSDVAPDEVLDQTVTVRFDGSLNNQMPWEFTPAQREMEVRIGETGLAFYEAHNPTDQPVAGQASYNVTPYQAGAFFQKIECFCFEEQVLMPGETIQMPVSFYVDPEMVDDRDGKYIHTITLSYTFYEIDLPEGYAALETEPTTDLN
771	GC_00000543	ALL_SPLITS	Sulfito_LC270FC4	0.896241	0.945282	Cytochrome c oxidase assembly protein Cox11 (COX11) (PDB:1SO9)	Energy production and conversion|Posttranslational modification, protein turnover, chaperones			MALSGPQKTVMQTVSVVVLMGGLAWASVPFYDWFCRVTGFGGTPGQVSEGSADVLDQTVKVRFDGSLNDGMPWEFKPVVREMEVRIGETGLAFYEAYNPTDHAVAGQASYNVTPYTAGPFFEKIDCFCFTEQVLAPGERVQMPVSFFVDPEMVEDRDGKFVHTITLSYTFYEIDLPEGYAALDQDSATTTN
772	GC_00000543	ALL_SPLITS	Sulfito_M342	0.896241	0.945282	Cytochrome c oxidase assembly protein Cox11 (COX11) (PDB:1SO9)	Energy production and conversion|Posttranslational modification, protein turnover, chaperones			MAMTGPQKTVAQTVSLVVVMGALAWASVPFYDWFCRVTGFGGVPGQVETASDEILDQTVKVRFDASLNSGMAWEFTPVVREMEIRIGETGLAFYEAYNPTSQPIAGQASYNVTPYTAGAFFEKIDCFCFEEQVLAPGERVQMPVSFFVDPEIVEDRDGKFVHTITLSYTFYEIDLPEGYAALEQDKTTDLN
773	GC_00000543	ALL_SPLITS	Sulfito_M368	0.896241	0.945282	Cytochrome c oxidase assembly protein Cox11 (COX11) (PDB:1SO9)	Energy production and conversion|Posttranslational modification, protein turnover, chaperones			MAMTGPQKTVAQTVSLVVVMGALAWASVPFYDWFCRVTGFGGVPGQVETASDEILDQTIKVRFDASLNSGMAWEFTPVVREMEIRIGETGLAFYEAYNPTSQPIAGQASYNVTPYTAGAFFEKIDCFCFEEQVLAPGERVQMPVSFFVDPEIVKDRDGKFVHTITLSYTFYEIDLPEGYAALDQDSTTDLN
774	GC_00000543	ALL_SPLITS	Sulfito_NAS	0.896241	0.945282	Cytochrome c oxidase assembly protein Cox11 (COX11) (PDB:1SO9)	Energy production and conversion|Posttranslational modification, protein turnover, chaperones			MALSGPAKTVVQTVSVVILMGGLAWASVPFYDWFCRVTGFGGTPGQVAGAEGEVLDQTIKVRFDGSLNEDMPWEFKPVVNEMELRIGETGLAFYEAYNPTDHPVAGQASYNVTPYAAGAFFEKIECFCFTEQVLAPGERVQMPVSFFVDPEIVEDRDGKYVHTITLSYTFYEIDLPEDYEAPDQDSETNLN
775	GC_00000543	ALL_SPLITS	Sulfito_OXR159	0.896241	0.945282	Cytochrome c oxidase assembly protein Cox11 (COX11) (PDB:1SO9)	Energy production and conversion|Posttranslational modification, protein turnover, chaperones			MALSGPQKTVMQTVSVVVLMGGLAWASVPFYDWFCRVTGFGGTPGQVSAGSADVLDQTVKVRFDGSLNDGMPWEFKPVVREMEVRIGETGLAFYEAYNPTDHAVAGQASYNVTPYTAGPFFEKIDCFCFTEQVLAPGERVQMPVSFFVDPEMVEDRDGKFVHTITLSYTFYEIDLPEGYAALDQDSATTTN
776	GC_00000543	ALL_SPLITS	Sulfito_OXR199	0.896241	0.945282	Cytochrome c oxidase assembly protein Cox11 (COX11) (PDB:1SO9)	Energy production and conversion|Posttranslational modification, protein turnover, chaperones			MALSGPAKTVVQTVSVVILMGGLAWASVPFYDWFCRVTGFGGTPGQVAGAEGEVLDQTIKVRFDGSLNEDMPWEFKPVVNEMELRIGETGLAFYEAYNPTDHPVAGQASYNVTPYAAGAFFEKIECFCFTEQVLAPGERVQMPVSFFVDPEIVEDRDGKYVHTITLSYTFYEIDLPEDYEAPDQDSETNLN
777	GC_00000543	ALL_SPLITS	Sulfito_OXR9	0.896241	0.945282	Cytochrome c oxidase assembly protein Cox11 (COX11) (PDB:1SO9)	Energy production and conversion|Posttranslational modification, protein turnover, chaperones			MALTGPQKTVMQTVGVVVLMGGLAWASVPFYDWFCRVTGFGGTPGQVSAASADVLDQTVKVRFDGSLNDGMPWEFKPVVREMEVRIGETGLAFYEAYNPTDKPVAGQASYNVTPYTAGAFFEKIDCFCFTEQVLAPGERVQMPVSFFVDPEMVEDRDGKFVHTITLSYTFYEIDLPEGYAALDQDSATTTN
778	GC_00000543	ALL_SPLITS	Sulfito_S1704	0.896241	0.945282	Cytochrome c oxidase assembly protein Cox11 (COX11) (PDB:1SO9)	Energy production and conversion|Posttranslational modification, protein turnover, chaperones			MALSGPAKTVVQTVSVVILMGGLAWASVPFYDWFCRVTGFGGTPGQVAGAEGEVLDQTIKVRFDGSLNEDMPWEFKPVVNEMELRIGETGLAFYEAYNPTDHPVAGQASYNVTPYAAGAFFEKIECFCFTEQVLAPGERVQMPVSFFVDPEIVEDRDGKYVHTITLSYTFYEIDLPEDYEAPDQDSETNLN
779	GC_00000543	ALL_SPLITS	Sulfito_S190	0.896241	0.945282	Cytochrome c oxidase assembly protein Cox11 (COX11) (PDB:1SO9)	Energy production and conversion|Posttranslational modification, protein turnover, chaperones			MALSGPQKTVFQTVGVVVLMGGLAWASVPFYDWFCRVTGFGGVTGVSDVAPDDVLDQTVTVRFDGSLNNNMAWEFKPVVREMEVRIGETGLAFYEAYNPTDKPIAGQASYNVTPYQAGAFFEKIACFCFEEQVLAPGERVEMPVSFFVDPEMVDDREGQYIHTITLSYTFYEIDLPEGYAALDAEQSTDLN
780	GC_00000543	ALL_SPLITS	Sulfito_S223	0.896241	0.945282	Cytochrome c oxidase assembly protein Cox11 (COX11) (PDB:1SO9)	Energy production and conversion|Posttranslational modification, protein turnover, chaperones			MAISGPQKTVAQTVGLVVVMGGLAWASVPFYDWFCRVTGFGGVPGVSSVASDEVLEQTVKVRFDGSVNNHMAWEFKPVVREMEIRIGETGLAFYEAYNPTDKPIAGQASYNVTPYQAGAFFEKIDCFCFEEQVLAPGERVQMPVSFFVDPEIVSDREGQYIHTITLSYTFYEIDLPEGYAALETDQPTDLN
781	GC_00000543	ALL_SPLITS	Sulfito_SC1_11	0.896241	0.945282	Cytochrome c oxidase assembly protein Cox11 (COX11) (PDB:1SO9)	Energy production and conversion|Posttranslational modification, protein turnover, chaperones			MAMTGPQKTVAQTVSLVVVMGALAWASVPFYDWFCRVTGFGGVPGQVETASDEVLDQTVKVRFDASLNSGMGWEFTPVVREMEIRIGETGLAFYEAYNPTSQPIAGQASYNVTPYTAGAFFEKIDCFCFEEQVLAPGERVQMPVSFFVDPEIVEDRDGKFVHTITLSYTFYEIDLPEGYAALDQDSTTDLN
782	GC_00000543	ALL_SPLITS	Sulfito_SC7_37	0.896241	0.945282	Cytochrome c oxidase assembly protein Cox11 (COX11) (PDB:1SO9)	Energy production and conversion|Posttranslational modification, protein turnover, chaperones			MAMTGPQKTVAQTVSLVVVMGALAWASVPFYDWFCRVTGFGGVPGQVETASDEILDQTVKVRFDASLNSGMAWEFTPVVREMEIRIGETGLAFYEAYNPTSQPIAGQASYNVTPYTAGAFFEKIDCFCFEEQVLAPGERVQMPVSFFVDPEIVEDRDGKFVHTITLSYTFYEIDLPEGYAALEQDKTTDLN
783	GC_00000543	ALL_SPLITS	Sulfito_SCSIOW1865	0.896241	0.945282	Cytochrome c oxidase assembly protein Cox11 (COX11) (PDB:1SO9)	Energy production and conversion|Posttranslational modification, protein turnover, chaperones			MALSGPQKTVMQTVGVVVLMGGLAWASVPFYDWFCRVTGFGGTPGQVSAAKADVLDKTVKVRFDGSLNDGMPWEFKPVVREMEIRIGETGLAFYEAYNPTDKPVAGQASYNVTPYTAGAFFEKIDCFCFTEQVLAPGERVQMPVSFFVDPEMVEDRDGKFVHTITLSYTFYEIDLPEGYAALDQDSATTTN
784	GC_00000543	ALL_SPLITS	Sulfito_SCSIOW1866	0.896241	0.945282	Cytochrome c oxidase assembly protein Cox11 (COX11) (PDB:1SO9)	Energy production and conversion|Posttranslational modification, protein turnover, chaperones			MALSGPQKTVMQTVGVVVLMGGLAWASVPFYDWFCRVTGFGGTPGQVSAASADVLDQTVKVRFDGSLNDGMPWEFKPVVREMEIRIGETGLAFYEAYNPTDKPVAGQASYNVTPYTAGAFFEKIDCFCFTEQVLAPGERVQMPVSFFVDPEMVEDRDGKFVHTITLSYTFYEIDLPEGYAALDQDSATTTN
785	GC_00000543	ALL_SPLITS	Sulfito_SK011	0.896241	0.945282	Cytochrome c oxidase assembly protein Cox11 (COX11) (PDB:1SO9)	Energy production and conversion|Posttranslational modification, protein turnover, chaperones			MALSGPQKTVMQTVSLVVLMGGLAWASVPFYDWFCRVTGFGGVPGQVETASEEILDQTIKVRFDGSINAGLAWEFKPVVREMELRIGETGLAFYEAYNPTSRPIAGQASYNVTPYTAGAFFEKIDCFCFTEQVLAPGERVQMPVSFYVDPEIVKDRDGKFVHTITLSYTFYQIDLPEGYAALEQGTTTDLN
786	GC_00000543	ALL_SPLITS	Sulfito_SK012	0.896241	0.945282	Cytochrome c oxidase assembly protein Cox11 (COX11) (PDB:1SO9)	Energy production and conversion|Posttranslational modification, protein turnover, chaperones			MAMTGPQKTVAQTVSLVIFMGSMAWASVPFYDWFCRVTGFGGVPGQVETASDDVLDQTIKIRFDASLNQGMAWEFKPVVREMELRIGETGLAFYEAYNPTNRPIAGQASYNVTPYSAGAFFEKIDCFCFTEQVLAPGERVQMPVSFYVDPEIVADRDGKFVHTITLSYTFYEIDIPEGYAALETETTQDLN
787	GC_00000543	ALL_SPLITS	Sulfito_SK025	0.896241	0.945282	Cytochrome c oxidase assembly protein Cox11 (COX11) (PDB:1SO9)	Energy production and conversion|Posttranslational modification, protein turnover, chaperones			MALSGPAKTVVQTVSVVILMGGLAWASVPFYDWFCRVTGFGGTPGQVAGAEGEVLDQTIKVRFDGSLNEDMPWEFKPVVNEMELRIGETGLAFYEAYNPTDHPVAGQASYNVTPYAAGAFFEKIECFCFTEQVLAPGERVQMPVSFFVDPEIVEDRDGKYVHTITLSYTFYEIDLPEDYEAPDQDSETNLN
788	GC_00000543	ALL_SPLITS	Sulfito_THAF37	0.896241	0.945282	Cytochrome c oxidase assembly protein Cox11 (COX11) (PDB:1SO9)	Energy production and conversion|Posttranslational modification, protein turnover, chaperones			MALSGPQKTVVQTVSVVVIMGGLAWASVPFYDWFCRVTGFGGVPQQVQAAGDEISDQTIKVRFDGSLNSGMPWTFKPVERQIEVRLGETALAFYEAHNPTDHPIAGQASYNVTPYSTGAYFDKIDCFCFTEQVLEPGETVQMPVSFYVDPEIVNDDDAKYVHTITLSYTFYEIDLPEGYASLDAETETDLN
789	GC_00000543	ALL_SPLITS	Sulfito_W002	0.896241	0.945282	Cytochrome c oxidase assembly protein Cox11 (COX11) (PDB:1SO9)	Energy production and conversion|Posttranslational modification, protein turnover, chaperones			MALSGPQKTVMQTVSVVVLMGGLAWASVPFYDWFCRVTGFGGTPGQVSAGSADVLDQTVKVRFDGSLNDGMPWEFKPVVREMEVRIGETGLAFYEAYNPTDHAVAGQASYNVTPYTAGPFFEKIDCFCFTEQVLAPGERVQMPVSFFVDPEMVEDRDGKFVHTITLSYTFYEIDLPEGYAALDQDSATTTN
790	GC_00000543	ALL_SPLITS	Sulfito_W027	0.896241	0.945282	Cytochrome c oxidase assembly protein Cox11 (COX11) (PDB:1SO9)	Energy production and conversion|Posttranslational modification, protein turnover, chaperones			MAFSGPQKTVMQTVGVVVLMGGLAWASVPFYDWFCRVTGFGGTPGQVSASSGEVLDQTVKVRFDGSLNDGMPWEFKPVVREMEVRIGETGLAFYEAYNPTDKPVAGQASYNVTPYTAGAFFEKIDCFCFTEQVLVPGERVQMPVSFFVDPEMVNDRDGKFVHTITLSYTFYEIDLPEGYAALDQDSATATN
791	GC_00000543	ALL_SPLITS	Sulfito_W028	0.896241	0.945282	Cytochrome c oxidase assembly protein Cox11 (COX11) (PDB:1SO9)	Energy production and conversion|Posttranslational modification, protein turnover, chaperones			MALSGPAKTVVQTVSVVILMGGLAWASVPFYDWFCRVTGFGGTPGQVAGAEGEVLDQTIKVRFDGSLNEDMPWEFKPVVNEMELRIGETGLAFYEAYNPTDHPVAGQASYNVTPYAAGAFFEKIECFCFTEQVLAPGERVQMPVSFFVDPEIVEDRDGKYVHTITLSYTFYEIDLPEDYEAPDQDSETNLN
792	GC_00000543	ALL_SPLITS	Sulfito_W074	0.896241	0.945282	Cytochrome c oxidase assembly protein Cox11 (COX11) (PDB:1SO9)	Energy production and conversion|Posttranslational modification, protein turnover, chaperones			MALSGPQKTVMQTVSVVVLMGGLAWASVPFYDWFCRVTGFGGTPGQVSEGSADVLDQTVKVRFDGSLNDGMPWEFKPVVREMEVRIGETGLAFYEAYNPTDHAVAGQASYNVTPYTAGPFFEKIDCFCFTEQVLAPGERVQMPVSFFVDPEMVEDRDGKFVHTITLSYTFYEIDLPEGYAALDQDSATTTN
793	GC_00000547	ALL_SPLITS	Sulfito_3SOLIMAR09	0.910031	0.952897	Catechol 2,3-dioxygenase or related enzyme, vicinal oxygen chelate (VOC) family (GloA) (PDB:3R4Q) (PUBMED:11830595)	Secondary metabolites biosynthesis, transport and catabolism			MPIKYLHTMVRVKDLEKSQAFYELLGLKERRRIDNEDGRFSLIFMCPPGQDDGHADVELTYNWDGDDALPDDSRHFGHLAYTVENIYETCKMLQENGITINRPPRDGYMAFIRSPDNVSVELLQEGDRLEPQEPWASMENTGHW
794	GC_00000547	ALL_SPLITS	Sulfito_AM1_D1	0.910031	0.952897	Catechol 2,3-dioxygenase or related enzyme, vicinal oxygen chelate (VOC) family (GloA) (PDB:3R4Q) (PUBMED:11830595)	Secondary metabolites biosynthesis, transport and catabolism			MPIKYLHTMVRVKDLDTSIDFYKKLGLVERRRMDNEGGRFTLVFLCPPGMDDGHADVELTYNWDGDDGLPSDSRHFGHLAYTVENIYDMCQSLMDAGITINRPPRDGHMAFVRSPDNISIELLQEGDALPPQEPWASMENTGHW
795	GC_00000547	ALL_SPLITS	Sulfito_BL28	0.910031	0.952897	Catechol 2,3-dioxygenase or related enzyme, vicinal oxygen chelate (VOC) family (GloA) (PDB:3R4Q) (PUBMED:11830595)	Secondary metabolites biosynthesis, transport and catabolism			MPIKYLHTMVRVKDLEKSQAFYELLGLKERRRIDNEDGRFSLIFMCPPGQDDGHADVELTYNWDGDDALPDDSRHFGHLAYTVENIYETCKMLQENGITINRPPRDGYMAFIRSPDNVSVELLQEGDRLEPQEPWASMENTGHW
796	GC_00000547	ALL_SPLITS	Sulfito_BSw21498	0.910031	0.952897	Catechol 2,3-dioxygenase or related enzyme, vicinal oxygen chelate (VOC) family (GloA) (PDB:3R4Q) (PUBMED:11830595)	Secondary metabolites biosynthesis, transport and catabolism			MPIKYLHTMVRVKDLEKSQAFYELLGLKERRRIDNEDGRFSLIFMCPPGQDDGHADVELTYNWDGDDALPDDSRHFGHLAYTVENIYETCKMLQENGITINRPPRDGYMAFIRSPDNVSVELLQEGDRLEPQEPWASMENTGHW
797	GC_00000547	ALL_SPLITS	Sulfito_CBD	0.910031	0.952897	Catechol 2,3-dioxygenase or related enzyme, vicinal oxygen chelate (VOC) family (GloA) (PDB:3R4Q) (PUBMED:11830595)	Secondary metabolites biosynthesis, transport and catabolism			MPIKYLHTMVRVKDLEKSQAFYELLGLKERRRIDNEDGRFSLIFMCPPGQDDGHADVELTYNWDGDDALPDDSRHFGHLAYTVENIYETCKMLQENGITINRPPRDGYMAFIRSPDNVSVELLQEGDRLEPQEPWASMENTGHW
798	GC_00000547	ALL_SPLITS	Sulfito_CI11FA3	0.910031	0.952897	Catechol 2,3-dioxygenase or related enzyme, vicinal oxygen chelate (VOC) family (GloA) (PDB:3R4Q) (PUBMED:11830595)	Secondary metabolites biosynthesis, transport and catabolism			MPIKYLHTMVRVKDLDASIAFYKLLGLVERRRIDNEGGRFTLVFLCPPDQADGHADVELTYNWDGDDDLPSDSRHFGHLAYTVENIYETCQMLQDNGVTINRPPREGRMAFVRSPDNISVELLQEGDSLPVQEPWASMENIGHW
799	GC_00000547	ALL_SPLITS	Sulfito_D7	0.910031	0.952897	Catechol 2,3-dioxygenase or related enzyme, vicinal oxygen chelate (VOC) family (GloA) (PDB:3R4Q) (PUBMED:11830595)	Secondary metabolites biosynthesis, transport and catabolism			MPIKYLHTMVRVKDLDASIAFYKLLGLVERRRIDNDGGRFTLVFLCPPGMDDGHADVELTYNWDGDDALPSDSRHFGHLAYTVENIYETCQHLQDNGVTINRPPRDGRMAFVRSPDNISVELLQEGDALPAQEPWASMENTGHW
800	GC_00000547	ALL_SPLITS	Sulfito_DSM10014	0.910031	0.952897	Catechol 2,3-dioxygenase or related enzyme, vicinal oxygen chelate (VOC) family (GloA) (PDB:3R4Q) (PUBMED:11830595)	Secondary metabolites biosynthesis, transport and catabolism			MPIKYLHTMVRVKDLEKSQAFYELLGLKERRRIDNEDGRFSLIFMCPPGQDDGHADVELTYNWDGDDALPDDSRHFGHLAYTVENIYETCKMLQENGITINRPPRDGYMAFIRSPDNVSVELLQEGDRLEPQEPWASMENTGHW
801	GC_00000547	ALL_SPLITS	Sulfito_DSM109990	0.910031	0.952897	Catechol 2,3-dioxygenase or related enzyme, vicinal oxygen chelate (VOC) family (GloA) (PDB:3R4Q) (PUBMED:11830595)	Secondary metabolites biosynthesis, transport and catabolism			MPIKYLHTMVRVKDLDASIAFYKLLGLVERRRIDNEGGRFTLVFLCPPDQADGHADVELTYNWDGDDDLPSDSRHFGHLAYTVENIYETCQMLQDNGVTINRPPREGRMAFVRSPDNISVELLQEGDSLPVQEPWASMENIGHW
802	GC_00000547	ALL_SPLITS	Sulfito_DSM110093	0.910031	0.952897	Catechol 2,3-dioxygenase or related enzyme, vicinal oxygen chelate (VOC) family (GloA) (PDB:3R4Q) (PUBMED:11830595)	Secondary metabolites biosynthesis, transport and catabolism			MPIKYLHTMVRVKDLDASIAFYKLLGLVERRRIDNEGGRFTLVFLCPPDQADGHADVELTYNWDGDDELPSDSRHFGHLAYTVENIYETCQMLQDNGVTINRPPREGRMAFVRSPDNISVELLQEGDSLPVQEPWASMENIGHW
803	GC_00000547	ALL_SPLITS	Sulfito_DSM110277	0.910031	0.952897	Catechol 2,3-dioxygenase or related enzyme, vicinal oxygen chelate (VOC) family (GloA) (PDB:3R4Q) (PUBMED:11830595)	Secondary metabolites biosynthesis, transport and catabolism			MPIKYLHTMVRVKDLEKSQAFYELLGLKERRRIDNEDGRFSLIFMCPPGQDDGHADVELTYNWDGDDALPDDSRHFGHLAYTVENIYETCKMLQENGITINRPPRDGYMAFIRSPDNVSVELLQEGDRLAPQEPWASMENTGHW
804	GC_00000547	ALL_SPLITS	Sulfito_DSM14862	0.910031	0.952897	Catechol 2,3-dioxygenase or related enzyme, vicinal oxygen chelate (VOC) family (GloA) (PDB:3R4Q) (PUBMED:11830595)	Secondary metabolites biosynthesis, transport and catabolism			MPIKYLHTMVRVKDLDASIAFYKLLGLIERRRIDNEGGRFTLVFLCPPDQADGHADVELTYNWDGDDALPSDSRHFGHLAYTVENIYETCQMLQDNGVTINRPPRDGRMAFVRSPDNISVELLQEGDALPAQEPWASMENIGHW
805	GC_00000547	ALL_SPLITS	Sulfito_EE_36	0.910031	0.952897	Catechol 2,3-dioxygenase or related enzyme, vicinal oxygen chelate (VOC) family (GloA) (PDB:3R4Q) (PUBMED:11830595)	Secondary metabolites biosynthesis, transport and catabolism			MPIKYLHTMVRVKDLEKSQAFYELLGLKERRRIDNEDGRFSLIFMCPPGQDDGHADVELTYNWDGDDALPDDSRHFGHLAYTVENIYETCKMLQENGITINRPPRDGYMAFIRSPDNVSVELLQEGDRLEPQEPWASMENTGHW
806	GC_00000547	ALL_SPLITS	Sulfito_JK7_1	0.910031	0.952897	Catechol 2,3-dioxygenase or related enzyme, vicinal oxygen chelate (VOC) family (GloA) (PDB:3R4Q) (PUBMED:11830595)	Secondary metabolites biosynthesis, transport and catabolism			MGVEYLHTMVRVKDLDTSIEFYKMLGLEERRRTENEDGRFTLVFLCPPGQDDGRADVELTYNWDGDDALPDDSRHFGHLAYRVDDIYEMCAKLQAAGVTINRPPRDGHMAFVRSPDNISIELLQRGDAKEPQEPWASMENTGHW
807	GC_00000547	ALL_SPLITS	Sulfito_LC270FC4	0.910031	0.952897	Catechol 2,3-dioxygenase or related enzyme, vicinal oxygen chelate (VOC) family (GloA) (PDB:3R4Q) (PUBMED:11830595)	Secondary metabolites biosynthesis, transport and catabolism			MPIKYLHTMVRVKDLDASIAFYRLLGLVERRRIDNEGGRFTLVFLCPPGMDDGHADVELTYNWDGDDALPSDSRHFGHLAYTVENIYETCQHLQDNGVTINRPPRDGRMAFVRSPDNISVELLQEGDALPAQEPWASMENTGHW
808	GC_00000547	ALL_SPLITS	Sulfito_M342	0.910031	0.952897	Catechol 2,3-dioxygenase or related enzyme, vicinal oxygen chelate (VOC) family (GloA) (PDB:3R4Q) (PUBMED:11830595)	Secondary metabolites biosynthesis, transport and catabolism			MPIKYLHTMVRVKDLDKSIAFYELLGLVERRRIENEGGRFTLVFLCPPGQADGHADVELTYNWDGDDELPSDSRHFGHLAYTVDDIYATCRHLQENGITINRPPRDGRMAFVRSPDNISVELLQEGDAQEPAEPWASMENTGHW
809	GC_00000547	ALL_SPLITS	Sulfito_M368	0.910031	0.952897	Catechol 2,3-dioxygenase or related enzyme, vicinal oxygen chelate (VOC) family (GloA) (PDB:3R4Q) (PUBMED:11830595)	Secondary metabolites biosynthesis, transport and catabolism			MPIKYLHTMVRVKDLEKSIAFYELLGLVERRRIENEGGRFTLVFLCPPGQADGHADVELTYNWDGDDELPSDSRHFGHLAYTVDDIYATCRHLQENGITINRPPRDGRMAFVRSPDNISIELLQEGDAQAPAEPWASMENTGHW
810	GC_00000547	ALL_SPLITS	Sulfito_NAS	0.910031	0.952897	Catechol 2,3-dioxygenase or related enzyme, vicinal oxygen chelate (VOC) family (GloA) (PDB:3R4Q) (PUBMED:11830595)	Secondary metabolites biosynthesis, transport and catabolism			MPIKYLHTMVRVKDLEKSQAFYELLGLKERRRIDNEDGRFSLIFMCPPGQDDGHADVELTYNWDGDDALPDDSRHFGHLAYTVENIYETCKMLQENGITINRPPRDGYMAFIRSPDNVSVELLQEGDRLEPQEPWASMENTGHW
811	GC_00000547	ALL_SPLITS	Sulfito_OXR159	0.910031	0.952897	Catechol 2,3-dioxygenase or related enzyme, vicinal oxygen chelate (VOC) family (GloA) (PDB:3R4Q) (PUBMED:11830595)	Secondary metabolites biosynthesis, transport and catabolism			MPIKYLHTMVRVKDLDASIAFYKLLGLVERRRIDNDGGRFTLVFLCPPGMDDGHADVELTYNWDGDDALPSDSRHFGHLAYTVENIYETCQHLQDNGVTINRPPRDGRMAFVRSPDNISVELLQEGDALPAQEPWASMENTGHW
812	GC_00000547	ALL_SPLITS	Sulfito_OXR199	0.910031	0.952897	Catechol 2,3-dioxygenase or related enzyme, vicinal oxygen chelate (VOC) family (GloA) (PDB:3R4Q) (PUBMED:11830595)	Secondary metabolites biosynthesis, transport and catabolism			MPIKYLHTMVRVKDLEKSQAFYELLGLKERRRIDNEDGRFSLIFMCPPGQDDGHADVELTYNWDGDDALPDDSRHFGHLAYTVENIYETCKMLQENGITINRPPRDGYMAFIRSPDNVSVELLQEGDRLAPQEPWASMENTGHW
813	GC_00000547	ALL_SPLITS	Sulfito_OXR9	0.910031	0.952897	Catechol 2,3-dioxygenase or related enzyme, vicinal oxygen chelate (VOC) family (GloA) (PDB:3R4Q) (PUBMED:11830595)	Secondary metabolites biosynthesis, transport and catabolism			MPIKYLHTMVRVKDLDASIAFYKLLGLVERRRIDNEGGRFTLVFLCPPGMDDGHADVELTYNWDGDDALPSDSRHFGHLAYTVENIYETCQHLQDNGVTINRPPRDGRMAFVRSPDNISVELLQEGDALPAQEPWASMENTGHW
814	GC_00000547	ALL_SPLITS	Sulfito_S1704	0.910031	0.952897	Catechol 2,3-dioxygenase or related enzyme, vicinal oxygen chelate (VOC) family (GloA) (PDB:3R4Q) (PUBMED:11830595)	Secondary metabolites biosynthesis, transport and catabolism			MPIKYLHTMVRVKDLEKSQAFYELLGLKERRRIDNEDGRFSLIFMCPPGQDDGHADVELTYNWDGDDALPDDSRHFGHLAYTVENIYETCKMLQENGITINRPPRDGYMAFIRSPDNVSVELLQEGDRLEPQEPWASMENTGHW
815	GC_00000547	ALL_SPLITS	Sulfito_S190	0.910031	0.952897	Catechol 2,3-dioxygenase or related enzyme, vicinal oxygen chelate (VOC) family (GloA) (PDB:3R4Q) (PUBMED:11830595)	Secondary metabolites biosynthesis, transport and catabolism			MPIKYLHTMVRVKDLDTSISFYKMLGLVERRRTENEGGRFTLVFLCPPGMDDGHADVELTYNWDGDDALPDDSRHFGHLAYTVENIYDMCQKLMDAGVTINRPPRDGHMAFVRSPDNISIELLQEGDRLPEQEPWKSMENTGHW
816	GC_00000547	ALL_SPLITS	Sulfito_S223	0.910031	0.952897	Catechol 2,3-dioxygenase or related enzyme, vicinal oxygen chelate (VOC) family (GloA) (PDB:3R4Q) (PUBMED:11830595)	Secondary metabolites biosynthesis, transport and catabolism			MPIKYLHTMVRVKDLDASIAFYKLLGLVERRRIENEGGRFTLVFLCPPGMDDGHADVELTYNWDGDDGLPSDSRHFGHLAYTVENIYDTCQHLMDNGVTINRPPHDGRMAFVRSPDNISVELLQEGDALTPAEPWTSMSNTGHW
817	GC_00000547	ALL_SPLITS	Sulfito_SC1_11	0.910031	0.952897	Catechol 2,3-dioxygenase or related enzyme, vicinal oxygen chelate (VOC) family (GloA) (PDB:3R4Q) (PUBMED:11830595)	Secondary metabolites biosynthesis, transport and catabolism			MPIKYLHTMVRVKDLEKSIAFYELLGLVERRRIENEGGRFTLVFLCPPGQADGHADVELTYNWDGDDELPSDSRHFGHLAYTVDDIYATCRHLQENGITINRPPRDGRMAFVRSPDNISIELLQEGDAQAPAEPWASMENTGHW
818	GC_00000547	ALL_SPLITS	Sulfito_SC7_37	0.910031	0.952897	Catechol 2,3-dioxygenase or related enzyme, vicinal oxygen chelate (VOC) family (GloA) (PDB:3R4Q) (PUBMED:11830595)	Secondary metabolites biosynthesis, transport and catabolism			MPIKYLHTMVRVKDLDKSIAFYELLGLVERRRIENEGGRFTLVFLCPPGQADGHADVELTYNWDGDDELPSDSRHFGHLAYTVDDIYAICRHLQENGITINRPPRDGRMAFVRSPDNISVELLQEGDAQEPAEPWASMENTGHW
819	GC_00000547	ALL_SPLITS	Sulfito_SCSIOW1865	0.910031	0.952897	Catechol 2,3-dioxygenase or related enzyme, vicinal oxygen chelate (VOC) family (GloA) (PDB:3R4Q) (PUBMED:11830595)	Secondary metabolites biosynthesis, transport and catabolism			MPIKYLHTMVRVKDLDASIAFYKLLGLVERRRIDNEGGRFTLVFLCPPGMDDGHADVELTYNWDGDDALPSDSRHFGHLAYTVENIYETCQHLQDNGVTINRPPRDGRMAFVRSPDNISVELLQEGDALPAQEPWASMENTGHW
820	GC_00000547	ALL_SPLITS	Sulfito_SCSIOW1866	0.910031	0.952897	Catechol 2,3-dioxygenase or related enzyme, vicinal oxygen chelate (VOC) family (GloA) (PDB:3R4Q) (PUBMED:11830595)	Secondary metabolites biosynthesis, transport and catabolism			MPIKYLHTMVRVKDLDASIAFYKLLGLVERRRIDNEGGRFTLVFLCPPGMDDGHADVELTYNWDGDDALPSDSRHFGHLAYTVENIYETCQYLQDNGVTINRPPRDGRMAFVRSPDNISVELLQEGDAQPVQEPWASMENTGHW
821	GC_00000547	ALL_SPLITS	Sulfito_SK011	0.910031	0.952897	Catechol 2,3-dioxygenase or related enzyme, vicinal oxygen chelate (VOC) family (GloA) (PDB:3R4Q) (PUBMED:11830595)	Secondary metabolites biosynthesis, transport and catabolism			MPIKYLHTMVRVKDLEKSIKFYEMLGLKERRRMDNEGGRFTLVFLCPPGQDDGHADVELTYNWDGDDGLPSDGRHFGHLAYTVENIYEMCQTLMDNGVTINRPPRDGHMAFVRSPDNISIELLQEGDRLAPAEPWASMENTGHW
822	GC_00000547	ALL_SPLITS	Sulfito_SK012	0.910031	0.952897	Catechol 2,3-dioxygenase or related enzyme, vicinal oxygen chelate (VOC) family (GloA) (PDB:3R4Q) (PUBMED:11830595)	Secondary metabolites biosynthesis, transport and catabolism			MPTKFLHTMVRVKDLDKSIAFYKLLGLVERRRMDHEGGRFTLVFLCPPGMDDGHADVELTYNWDGDDALPDDSRHFGHLAYTVENIYDMCQSLSDNGVVINRPPRDGHMAFVRSPDNVSIELLQEGESLAPAEPWASMENTGSW
823	GC_00000547	ALL_SPLITS	Sulfito_SK025	0.910031	0.952897	Catechol 2,3-dioxygenase or related enzyme, vicinal oxygen chelate (VOC) family (GloA) (PDB:3R4Q) (PUBMED:11830595)	Secondary metabolites biosynthesis, transport and catabolism			MPIKYLHTMVRVKDLEKSQAFYELLGLKERRRIDNEDGRFSLIFMCPPGQDDGHADVELTYNWDGDDALPDDSRHFGHLAYTVENIYETCKMLQENGITINRPPRDGYMAFIRSPDNVSVELLQEGDRLEPQEPWASMENTGHW
824	GC_00000547	ALL_SPLITS	Sulfito_THAF37	0.910031	0.952897	Catechol 2,3-dioxygenase or related enzyme, vicinal oxygen chelate (VOC) family (GloA) (PDB:3R4Q) (PUBMED:11830595)	Secondary metabolites biosynthesis, transport and catabolism			MPIKYLHTMVRVKDLDKSIDFYKLLGLVERRRIENEGGRFTLVFLCPPGMDDGHADVELTYNWDGDDELPSDSRHFGHLAYSVENIYDMCAHLQENGVTINRPPRDGRMAFVRSPDNISVELLQEGDALPEQEPWASMENTGHW
825	GC_00000547	ALL_SPLITS	Sulfito_W002	0.910031	0.952897	Catechol 2,3-dioxygenase or related enzyme, vicinal oxygen chelate (VOC) family (GloA) (PDB:3R4Q) (PUBMED:11830595)	Secondary metabolites biosynthesis, transport and catabolism			MPIKYLHTMVRVKDLDASIAFYKLLGLVERRRIDNDGGRFTLVFLCPPGMDDGHADVELTYNWDGDDALPSDSRHFGHLAYTVENIYETCQHLQDNGVTINRPPRDGRMAFVRSPDNISVELLQEGDALPAQEPWASMENTGHW
826	GC_00000547	ALL_SPLITS	Sulfito_W027	0.910031	0.952897	Catechol 2,3-dioxygenase or related enzyme, vicinal oxygen chelate (VOC) family (GloA) (PDB:3R4Q) (PUBMED:11830595)	Secondary metabolites biosynthesis, transport and catabolism			MPIKYLHTMVRVKDLDASIAFYKLLGLVERRRIDNEGGRFTLVFLCPPGMDDGHADVELTYNWDGDDELPSDSRHFGHLAYTVENIYETCQMLQDNGVTINRPPRDGRMAFVRSPDNISVELLQEGDALPAQEPWASMENTGHW
827	GC_00000547	ALL_SPLITS	Sulfito_W028	0.910031	0.952897	Catechol 2,3-dioxygenase or related enzyme, vicinal oxygen chelate (VOC) family (GloA) (PDB:3R4Q) (PUBMED:11830595)	Secondary metabolites biosynthesis, transport and catabolism			MPIKYLHTMVRVKDLEKSQAFYELLGLKERRRIDNEDGRFSLIFMCPPGQDDGHADVELTYNWDGDDALPDDSRHFGHLAYTVENIYETCKMLQENGITINRPPRDGYMAFIRSPDNVSVELLQEGDRLEPQEPWASMENTGHW
828	GC_00000547	ALL_SPLITS	Sulfito_W074	0.910031	0.952897	Catechol 2,3-dioxygenase or related enzyme, vicinal oxygen chelate (VOC) family (GloA) (PDB:3R4Q) (PUBMED:11830595)	Secondary metabolites biosynthesis, transport and catabolism			MPIKYLHTMVRVKDLDASIAFYKLLGLVERRRIDNEGGRFTLVFLCPPGMDDGHADVELTYNWDGDDALPSDSRHFGHLAYTVENIYETCQHLQDNGVTINRPPRDGRMAFVRSPDNISVELLQEGDALPAQEPWASMENTGHW
829	GC_00000568	ALL_SPLITS	Sulfito_3SOLIMAR09	0.920323	0.958508	Acid stress protein IbaG/YrbA, BolA-like family (IbaG) (PDB:1NY8) (PUBMED:22534295)	Signal transduction mechanisms			MPMQAREIEDLLRETFPNAKITVEGNDGVHMAAMIIDESFRGQNRVQQQRAVYAALKGRMDGSNGDLHALALTTKAPD
830	GC_00000568	ALL_SPLITS	Sulfito_AM1_D1	0.920323	0.958508	Acid stress protein IbaG/YrbA, BolA-like family (IbaG) (PDB:1NY8) (PUBMED:22534295)	Signal transduction mechanisms			MPMQASEIEDLLRAAFPDARIVVEGNDGVHMAAMVEDASFKGMNRVQQQRAVYAALKGKMDGANGELHALALTTRAPA
831	GC_00000568	ALL_SPLITS	Sulfito_BL28	0.920323	0.958508	Acid stress protein IbaG/YrbA, BolA-like family (IbaG) (PDB:1NY8) (PUBMED:22534295)	Signal transduction mechanisms			MPMQAREIEDLLRETFPNAKITVEGNDGVHMAAMIIDESFRGQNRVQQQRAVYAALKGRMDGSNGDLHALALTTKAPD
832	GC_00000568	ALL_SPLITS	Sulfito_BSw21498	0.920323	0.958508	Acid stress protein IbaG/YrbA, BolA-like family (IbaG) (PDB:1NY8) (PUBMED:22534295)	Signal transduction mechanisms			MPMQAREIEDLLRETFPNAKITVEGNDGVHMAAMIIDESFRGQNRVQQQRAVYAALKGRMDGSNGELHALALTTKAPD
833	GC_00000568	ALL_SPLITS	Sulfito_CBD	0.920323	0.958508	Acid stress protein IbaG/YrbA, BolA-like family (IbaG) (PDB:1NY8) (PUBMED:22534295)	Signal transduction mechanisms			MPMQAREIEDLLRETFPNAKITVEGNDGVHMAAMIIDESFRGQNRVQQQRAVYAALKGRMDGSNGDLHALALTTKAPD
834	GC_00000568	ALL_SPLITS	Sulfito_CI11FA3	0.920323	0.958508	Acid stress protein IbaG/YrbA, BolA-like family (IbaG) (PDB:1NY8) (PUBMED:22534295)	Signal transduction mechanisms			MPMQASEIEDLIRASFPDAKITVEGNDGVHMAAMVVDESFRGMNRVQQQRAVYAALKGKMDGSNGDLHALALTTRTPD
835	GC_00000568	ALL_SPLITS	Sulfito_D7	0.920323	0.958508	Acid stress protein IbaG/YrbA, BolA-like family (IbaG) (PDB:1NY8) (PUBMED:22534295)	Signal transduction mechanisms			MPMQASEIEDLIRASFPDAKITVEGNDGVHMAAMVVDESFRGMNRVQQQRAVYAALKGKMDGSNGDLHALALTTRTPD
836	GC_00000568	ALL_SPLITS	Sulfito_DSM10014	0.920323	0.958508	Acid stress protein IbaG/YrbA, BolA-like family (IbaG) (PDB:1NY8) (PUBMED:22534295)	Signal transduction mechanisms			MPMQAREIEDLLRETFPNAKITVEGNDGVHMAAMIIDESFRGQNRVQQQRAVYAALKGRMDGSNGELHALALTTKAPD
837	GC_00000568	ALL_SPLITS	Sulfito_DSM109990	0.920323	0.958508	Acid stress protein IbaG/YrbA, BolA-like family (IbaG) (PDB:1NY8) (PUBMED:22534295)	Signal transduction mechanisms			MPMQASEIEDLIRASFPDAKITVEGNDGVHMAAMVVDESFRGMNRVQQQRAVYAALKGKMDGSNGDLHALALTTRTPD
838	GC_00000568	ALL_SPLITS	Sulfito_DSM110093	0.920323	0.958508	Acid stress protein IbaG/YrbA, BolA-like family (IbaG) (PDB:1NY8) (PUBMED:22534295)	Signal transduction mechanisms			MPMQASEIEDLIRASFPDAKITVEGNDGVHMAAMVVDESFRGMNRVQQQRAVYAALKGKMDGSNGDLHALALTTRTPD
839	GC_00000568	ALL_SPLITS	Sulfito_DSM110277	0.920323	0.958508	Acid stress protein IbaG/YrbA, BolA-like family (IbaG) (PDB:1NY8) (PUBMED:22534295)	Signal transduction mechanisms			MPMQAREIEDLLRETFPNAKITVEGNDGVHMAAMIIDESFRGQNRVQQQRAVYAALKGRMDGSNGDLHALALTTKAPD
840	GC_00000568	ALL_SPLITS	Sulfito_DSM14862	0.920323	0.958508	Acid stress protein IbaG/YrbA, BolA-like family (IbaG) (PDB:1NY8) (PUBMED:22534295)	Signal transduction mechanisms			MPMQASEIEDLIRASFPDAKITVEGNDGVHMAAMVIDESFRGMNRVQQQRAVYAALKGKMDGSNGDLHALALTTRTPD
841	GC_00000568	ALL_SPLITS	Sulfito_EE_36	0.920323	0.958508	Acid stress protein IbaG/YrbA, BolA-like family (IbaG) (PDB:1NY8) (PUBMED:22534295)	Signal transduction mechanisms			MPMQAREIEDLLRETFPNAKITVEGNDGVHMAAMIIDESFRGQNRVQQQRAVYAALKGRMDGSNGDLHALALTTKAPD
842	GC_00000568	ALL_SPLITS	Sulfito_JK7_1	0.920323	0.958508	Acid stress protein IbaG/YrbA, BolA-like family (IbaG) (PDB:1NY8) (PUBMED:22534295)	Signal transduction mechanisms			MPMQAHEIEELLRASFPDAQIEVQGSDGVHMAAMVVDESFRGKNRVQQQRAVYAALKGKMDGPAGDLHALALTTRAPD
843	GC_00000568	ALL_SPLITS	Sulfito_LC270FC4	0.920323	0.958508	Acid stress protein IbaG/YrbA, BolA-like family (IbaG) (PDB:1NY8) (PUBMED:22534295)	Signal transduction mechanisms			MPMQASEIEDLIRASFPDAKITVEGNDGVHMAAMVVDESFRGMNRVQQQRAVYAALKGKMDGSNGDLHALALTTRTPD
844	GC_00000568	ALL_SPLITS	Sulfito_M342	0.920323	0.958508	DNA-binding global transcriptional regulator BolA, affects cell shape, cell division and biofilm formation (BolA) (PDB:2DHM) (PUBMED:19111750;2569159)	Transcription|Signal transduction mechanisms			MPMQASEIEDLIRAAFPDAQITVEGNDGVHMAAMVVDASFKGMNRVQQQRAVYAALKGKMDGPNGDLHALALTTKAPD
845	GC_00000568	ALL_SPLITS	Sulfito_M368	0.920323	0.958508	DNA-binding global transcriptional regulator BolA, affects cell shape, cell division and biofilm formation (BolA) (PDB:2DHM) (PUBMED:19111750;2569159)	Transcription|Signal transduction mechanisms			MPMQASEIEDLIRAAFPDAQITVEGNDGVHMAAMVVDASFKGMNRVQQQRAVYAALKGKMDGPNGDLHALALTTKAPD
846	GC_00000568	ALL_SPLITS	Sulfito_NAS	0.920323	0.958508	Acid stress protein IbaG/YrbA, BolA-like family (IbaG) (PDB:1NY8) (PUBMED:22534295)	Signal transduction mechanisms			MPMQAREIEDLLRETFPNAKITVEGNDGVHMAAMIIDESFRGQNRVQQQRAVYAALKGRMDGSNGDLHALALTTKAPD
847	GC_00000568	ALL_SPLITS	Sulfito_OXR159	0.920323	0.958508	Acid stress protein IbaG/YrbA, BolA-like family (IbaG) (PDB:1NY8) (PUBMED:22534295)	Signal transduction mechanisms			MPMQASEIEDLIRASFPDAKITVEGNDGVHMAAMVVDESFRGMNRVQQQRAVYAALKGKMDGSNGDLHALALTTRTPD
848	GC_00000568	ALL_SPLITS	Sulfito_OXR199	0.920323	0.958508	Acid stress protein IbaG/YrbA, BolA-like family (IbaG) (PDB:1NY8) (PUBMED:22534295)	Signal transduction mechanisms			MPMQAREIEDLLRETFPNAKITVEGNDGVHMAAMIIDESFRGQNRVQQQRAVYAALKGRMDGSNGDLHALALTTKAPD
[truncated: 2,680 more rows]

## Sheet: S8
Tabel S8. COG categories of core genome
Core Genome Categories
COG20_CATEGORY	count																	Functional Annotation and COG pathways were determined by anvio (Eren et al., 2015)
Amino acid transport and metabolism	15
[truncated: 66 more rows]

## Sheet: S9
Table S9. tRNA counts in Sulfitobacter plasmid and chromosome replicons
[truncated: 196 more rows]

[truncated: 10 more sheets: S10, S11, S12, S13, S14, S15, S16, S17, S18, S19]
